# Supplementary material for: Immune-enrichment of non-small cell lung cancer baseline biopsies for multiplex profiling define prognostic immune checkpoint combinations for patient stratification
Source: J Immunother Cancer. 2019 Mar 28;7:86. doi: 10.1186/s40425-019-0544-x (PMC6437930; doi:10.1186/s40425-019-0544-x)
Supplement: Supplementary file 1 — Figure S1. Methods, antibodies and validation that IIC-density does not correlate with patient clinicopathological characteristics. Figure S2. CD45 distribution on TMA cores and K-M plots of immune cells and Ki-67. Figure S3. Five-color panels demonstrate which ICP subsets preferentially label TIL. Figure S4. Effect of applied treatments on OS of TMA patient cohort. Figure S5. Validation of effect of ICP signature on additional NSCLC cohorts and cancers. Figure S6. MP-IF ICP combination panels stratifying NSCLC patients. Figure S7. Kaplan-Meier survival analysis of principle components positively associated with OS. Figure S8. ICP coexpression ranking demonstrates ICP subset. Figure S9. Timing of effects of ICP expression on Kaplan-Meier survival curves. Figure S10. Compressed view of refined ICP-interactors presented in Fig. 7. Figure S11. Word-cloud analysis of top ICP interactors and associated pathways. Table S1. Clinicopathologic characteristics of TMA cohort. Table S2. Correlations between clinicopathological characteristics of TMA cohort. Table S3. Antibodies used in the study. Table S4. Correlations of TMA ICP MFI with immunogenicity and clinical characteristics. Table S5. Correlations of TMA ICP counts with immunogenicity and clinical characteristics. Table S6. Primary validation of positive association of ICP expression with OS. Table S7. Secondary validation of positive association of ICP expression with OS. Table S8. ICP RNA expression in normal vs. cancer tissues. Table S9. Validation of increased positive association with OS by ICP-TIL combination. Table S10. Validation of effect of IIC expression on OS. Table S11. Chromosomal locations of profiled ICP. Table S12. Association of TMA ICP combinations from MP-IF panels with OS. Table S13. Figure 5a correlogram common ICP groupings. Table S14. Figure S7 PC1 and PC2 groups positively associated with OS. Table S15. ICP- interactors having effects on K-M and modulated in their expression. Table S16. ICP-ICP [file 40425_2019_544_MOESM1_ESM.zip › Tables S1-S17. R1xlsx.xlsx]

## Sheet: Table S1. Clinical char
Table S1: Clinicopathological patient parameters.
Number of patients	81 patients
Age	Median 60 years
Overall survival	Median 22 months
Parameters	n	%
Gender
Male	42	51.8519
Female	39	48.1481
Smoking history
No	31	38.2716
Yes	50	61.7284
T-stage (primary tumor)
T1	0	0
T2	21	25.9259
T3	10	12.3457
T4	50	61.7284
N-stage (lymph nodes)
N0	24	29.6296
N1	12	14.8148
N2	28	34.5679
N3	16	19.7531
Nx	1	1.23457
M-stage (metastasis)
M0	35	43.2099
M1	41	50.6173
Mx	5	6.17284
UICC-stage ǂ
I	3	3.7037
II	13	16.0494
III	26	32.0988
IV	39	48.1481
Histological subtype
Adenocarcinoma	26	32.0988
Squamous cell carcinoma	42	51.8519
NSCLC not specified	13	16
Treatment
surgery and chemotherapy	6	7.40741
surgery	13	16.0494
chemo and radiotherapy	23	28.3951
chemotherapy	39	48.1481
ǂ Union Internationale Contre le Cancer

## Sheet: Table S2. Correlations clinical
Table S2. Correlations between clinicopathological characteristics of TMA cohort.
Parameter	p-value	r value
Gender (female vs male)
stage	0.0215	-0.2274
survival time (months)	0.0003	0.3526
Smoking history (yes vs no)
UICC-stage	0.0008	0.3278
T-stage	0.0334	0.2108
M-stage	0.0032	0.2965
T-stage (T2-3 vs T4)
survival time (months)	0.0003	-0.0003
survival event (DCD vs SURV)	0.002	0.2266
M-stage	<0.0001	0.5392
M-stage (pos vs neg for metastasis)
T-stage	<0.0001	0.5392
Age (<60 vs >60)
subtype (ADC vs SCC)	0.0007	-0.3651
survival event (DCD vs SURV)	0.0077	-0.2627
Survival event (DCD vs SURV)
T-stage	0.022	0.2266
M-stage	<0.0001	0.4023
NCSLC subtype (ADC vs SCC)
survival time (months)	0.047	0.2187
survival event (DCD vs SURV)	0.0066	0.2958
T-stage	0.047	0.2187
UICC-stage ǂ (increasing)
survival time (months)	0.0006	-0.3339
survival event (DCD vs SURV)	<0.0001	0.3989
T-stage	<0.0001	0.519
M-stage	<0.0001	0.9377
* significant correlations are shown
ǂ Union Internationale Contre le Cancer
SURV, surviving; DCD, deceased.

## Sheet: Table S3. Antibodies
Table S3: Antibodies used in the study.
Target	Clone	Company	REF	Validation	Dilution
2B4	Rabbit pAb	Abcam	ab196745	IHC-P	1/50
BTLA	MIH26	eBioscience	14-5979	IHC	1/25
CD20	L26	Ventana	760-2531	IHC-P	1/150
CD26	A6H	Sigma	SAB4200230	IHC	1/50
CD3	CD3-12	Abcam	ab11089	IHC-P	1/50
CD39	17B5F11	Novus Biologicals	NBP2-25223	IHC-P	1/50
CD4	Goat pAb	R&D systems	AF-379-NA	IHC-P	1/100
CD45	2B11&PD7/26	DAKO	M0701	IHC-P	1/50
CD56	MEM-188	Abcam	ab8233	IHC-P	1/25
CD57	TB01	eBioscience	14-0577	IHC-P	1/100
CD68	KP1	DAKO	M0814	IHC-P	1/50
CD73	D7F9A	Cell Signalling	13160	IHC-P	1/200
CD8a	4B11	ThermoFisher	MA1-80231	IHC-P	1/50
CTLA-4	14D3	eBioscience	14-1529	IHC-P	1/50
GZMB	GrB-7	DAKO	M7235	IHC-P	1/50
HLA-DR	TAL.1B5	DAKO	M0746	IHC-P	1/50
IFN-γ	Rabbit pAb	Abcam	ab9657	IHC-P	1/50
IFN-γ	Rabbit pAb	Abcam	ab25101	IHC-P	1/50
IFN-γ	RMMG-1	Abcam	ab24979	IHC-P	1/50
Ki-67	Rabbit mAb	Thermofisher	RM-9106-R7	IHC-P	1/200
LAG-3	T47-530	BD Biosciences	565717	NA	1/25
LAIR-1	lc12	Abcam	ab14826	IHC-P	1/50
PD-1	NAT105	Abcam	ab52587	IHC-P	1/100
PD-L1	MIH1	eBioscience	14-5983	IHC	1/25
PNAd	MECA-79	BD Biosciences	553863	IHC-P	1/100
TIGIT	741182	R&D systems	MAB7898	NA	1/50
TIM-3	Rabbit pAb	Abcam	ab185703	IHC-P	1/100
Cytokeratin 8/18	EP17/EP30	DAKO	IR094	IHC-P	1/50

## Sheet: Table S4. Correl clinic ICP MFI
Table S4. Correlations of TMA ICP MFI with immunogenicity and clinical characteristics.
Mean fluorescence intensity (MFI)	p-value	r value
Gender (female vs male)
TIM-3	0.014	-0.2427
CTLA-4	0.0213	-0.2278
T-stage (T2-3 vs T4)
PD-L1	0.0037	0.2846
CD45 (high vs low)
LAIR-1	0.0385	-0.2053
Histological subtype (ADC vs SCC)
CTLA-4	0.044	-0.2217
Survival event (DCD vs SURV)
CD57	0.0135	0.2014
Survival time (months)
TIGIT	0.0343	-0.2098
* significant correlations are shown

## Sheet: Table S5. Corr clinic ICP count
Table S5. Correlations of TMA IIC and ICP counts with immunogenicity and clinical characteristics.
ICP and CD3-ICP cell counts	p-value	r value
CD45 (hi vs low)
CD3-PD-1	0.0075	0.2295
CD3-PD-L1	0.0266	0.2077
CD3-BTLA	0.0056	0.2499
CD3-LAG-3	0.0174	0.2127
CD3 (hi vs low)
CD26	<0.0001	0.4047
TIM-3	0.0063	0.2302
BTLA	<0.0001	0.359
LAG-3	<0.0001	0.4218
Gender (female vs male)
TIM-3	0.0399	-0.3631
CD8	0.0315174	-0.333534
IFN-G	0.000219765	-0.589456
CD4	0.0085632	-0.44209
CD68	0.00282166	-0.473347
HLA-DR	0.0468887	0.0461617
PNAd	0.00174924	0.90423
Smoking (yes vs no)
CD3	0.0384601	-0.350371
PNAd	0.0498009	0.605881
T-stage (T2-3 vs T4)
CD26	0.0268	-0.1773
2B4	0.0433	-0.162
CD57	0.0019	-0.2462
BTLA	0.0212	-0.199
CD3-CD26	0.0331	-0.1707
CD3-2B4	0.0281	-0.1759
CD3-CD57	0.0008	-0.2659
CD3-TIM-3	0.0157	-0.2083
CD3-LAG-3	0.001	-0.2808
CD3-PD-L1	0.0318	-0.1907
Metastasis (yes vs no)
CD20	0.0370155	-0.333467
GZMB	0.0364833	-0.356532
Histological subtype (ADC vs SCC)
TIM-3	0.0065	-0.2484
CD73	0.0099	0.2189
CD3-CD73	0.0078	0.2255
* significant correlations are shown

## Sheet: Table S6. TCGA LUAD LUSC ICP
Table S6. Primary validation of positive association of ICP expression with OS.
	LUAD			LUSC
ICP	p-value	HR	95% CI	p-value	HR	95% CI
BTLA	0.0013	0.4122	0.2400-0.7047	ns	--	--
HAVCR2 (TIM-3)	0.0013	0.3704	0.2109-0.6826	ns	--	--
CTLA4	0.0068	0.3283	0.1930-0.5832	ns	--	--
TIGIT	0.0137	0.5142	0.2995-0.8659	ns	--	--
DPP4 (CD26)	0.0151	0.5291	0.3204-0.8824	--	--	--
LAIR1	0.016	0.4799	0.2786-0.8743	ns	--	--
B3GAT1 (CD57)	0.0217	0.5764	0.3506-0.9181	ns	--	--
ENTPD1 (CD39)	0.029	0.5059	0.2985-0.8165	ns	--	--
* TCGA LUAD (n = 504) and LUSC (n = 494) datasets

## Sheet: Table S7. ICP validGEO TCGA EGA
Table S7. Secondary validation of positive association of ICP expression with OS.
	ADC*			SCC*			NSCLC (ADC + SCC)*			breast cancer*			gastric cancer*			ovarian cancer*
ICP	p-value	HR	95% CI	p-value	HR	95% CI	p-value	HR	95% CI	p-value	HR	95% CI	p-value	HR	95% CI	p-value	HR	95% CI
BTLAǂ	1.7e-07	0.53	0.42-0.68	0.0344	0.7	0.51-0.98	2.4e-07	0.65	0.55-0.77	0.0063	0.64	0.46-0.88	--	--	--	--	--	--
ENTPD1 (CD39)ǂ	4.4e-07	0.45	0.33-0.62	0.02	0.69	0.50-0.94	8.1e-11	0.57	0.49-0.68	0.00084	0.56	0.39-0.79	--	--	--	--	--	--
CTLA4ǂ	1.1e-07	0.43	0.31-0.59	--	--	--	6.4e-09	0.58	0.48-0.70	1.5e-06	0.44	0.32-0.62	7.6e-05	0.62	0.49-0.79	--	--	--
DPP4 (CD26)ǂ	5.2e-06	0.57	0.45-0.73	--	--	--	1.8e-14	0.6	0.52-0.68	--	--	--	0.0082	0.76	0.62-0.93	--	--	--
B3GAT1 (CD57)ǂ	2.4e-05	0.53	0.39-0.71	--	--	--	2e-05	0.72	0.62-0.84	--	--	--	--	--	--	0.025	0.85	0.74-0.98
NT5E (CD73)	3.9e-05	0.61	0.49-0.78	--	--	--	4.4e-06	0.74	0.65-0.84	--	--	--	8.2e-05	0.71	0.60-0.84	--	--	--
HAVCR2 (TIM-3)ǂ	0.0074	0.7	0.54-0.91	--	--	--	2.2e-06	0.67	0.57-0.79	--	--	--	--	--	--	--	--	--
CD274 (PD-L1)	0.044	0.77	0.59-0.99	--	--	--	0.0013	0.75	0.63-0.90	0.001	0.58	0.42-0.81	1.3e-05	0.62	0.50-0.77	--	--	--
CD244 (2B4)	--	--	--	--	--	--	0.0092	0.85	0.74-0.96	0.0007	0.68	0.55-0.85	0.0066	0.78	0.66-0.93	0.045	0.86	0.74-1.00
LAG3	--	--	--	0.00045	0.64	0.50-0.82	--	--	--	--	--	--	0.023	0.82	0.69-0.97	--	--	--
TIGIT	--	--	--	0.013	0.66	0.47-0.92	--	--	--	0.00013	0.48	0.33-0.71	--	--	--	0.05	0.82	0.67-1.00
LAIR-1	--	--	--	0.018	0.83	0.64-1.08	--	--	--	--	--	--	--	--	--	--	--	--
*from GEO, TCGA and EGA datasets; ADC (n = 673), SCC (n = 271), NSCLC (n = 1145), BC (n = 626), GI (n = 631), and OV (n = 655).
ǂ instances where effects of ICPs on OS are consistent with those from TCGA LUAD dataset.

## Sheet: Table S8. ICP Tumor vs Normal
Table S8. ICP RNA expression in normal vs. cancer tissues.
	NSCLC*		breast cancer*†		gastric cancer*†		ovarian cancer*†
	fold-change*	p-value*	fold-change*	p-value*	fold-change*	p-value*	fold-change*	p-value*
Increased in expression in tumors vs normal
LAG3ǂ	3.18519	6.16e-22	1.72	1.71e-06	--	--	--	--
TIGITǂ	2.29787	3.31e-17	2.289	5.67e-14	1.512	0.000998	--	--
BTLAǂ	1.90323	6.05e-13	--	--	--	--	--	--
HAVCR2 (TIM-3)ǂ	1.84362	8.15e-06	1.604	5.41e-10	10.533	4.77e-30	1.603	0.0026
PDCD1 (PD-1)ǂ	1.64516	0.000214	3.9	9.21e-13	--	--	--	--
CTLA4	1.64516	2.49e-06	1.509	4.6e-05	1.304	0.00338	--	--
LAIR1	1.30023	4.06e-07	1.642	1.03e-07	1.094	0.0369	1.642	0.04
Unchanged in expression in tumors vs normal
ENTPD1 (CD39)	1.09489	0.119	1.02	0.559	0.842	0.244	--	--
B3GAT1 (CD57)	1.0625	0.376	1	0.894	--	--	1	0.82
DPP4 (CD26)	0.916155	0.44	--	--	--	--	0.608	0.27
Decreased in expression in tumors vs normal
CD244 (2B4)	0.578431	0.0256	--	--	--	--	--	--
NT5E (CD73)	0.731429	1.65e-05	0.596	7.6e-06	--	--	0.596	0.013
CD274 (PD-L1)	0.488124	1.32e-10	--	--	--	--	--	--
* from GEO, TCGA and EGA datasets; NSCLC lung tumors (n = 2435) vs. normal lung tissues (n = 86); BC lung tumors (n = 6547) vs. normal breast tissues (n = 76); GI lung tumors (n = 1065) vs. normal gastric tissues (n = 57); OV lung tumors (n = 1648) vs. normal ovarian tissues (n = 5).
ǂ demarcates ICP having postive effect on OS in TMA study.
† values genes in agreement with those found for NSCLC are listed.
fold-change: RNA expression in tumor relative to normal

## Sheet: Table S9. Validate ICP on TILs
Table S9. Validation of increased positive association with OS by ICP-TIL combination.
	NSCLC*
	p-value	HR	95% CI
CD4	0.0014	1.23	1.08-1.40
CD8	0.18	0.91	0.79-1.05
ICP group with positive effect on OS
ICP alone	2.3e-15	0.46	0.38-0.56
ICP-CD4	2.2e-14	0.53	0.44-0.62
ICP-CD8	1.3e-14	0.47	0.39-0.58
ICP group with higher expression in T vs N
ICP alone	0.00052	0.75	0.63-0.88
ICP-CD4	0.00013	0.71	0.59-0.85
ICP-CD8	7.6e-06	0.67	0.57-0.80
* from GEO, TCGA and EGA datasets; NSCLC (n = 1145).

## Sheet: Table S10. Validate IIC on OS
Table S10: Validation of effect of IIC expression on OS.
	ADC+SCC
	OS*			T vs N†
IIC and effector	p-value	HR	95% CI	fold-change	p-value
higher expression in tumor relative to normal
CD45 (PRPTC)	0.0034	0.82	0.72-0.95	2.423	2.73e-09
Ki-67 (MKI67)	2.6e-13	1.6	1.41-1.82	1.922	3.08e-09
CD45-Ki-67	0.019	1.19	1.03-1.37	NA	NA
CD3-Ki-67	0.23	1.09	0.95-1.24	NA	NA
CD3	0.0035	0.81	0.71-0.93	NA	NA
CD4	0.0014	1.23	1.08-1.40	1.031	0.014
CD8	0.18	0.91	0.79-1.05	1.269	5.51e-07
CD20	0.0052	0.82	0.71-0.94	1.956	3.48e-09
IFNG	0.0013	1.24	1.09-1.41	1.222	0.00397
GZMB	0.00021	1.33	1.14-1.54	1.798	0.000705
HLA-DR	8.4e-09	0.69	0.60-0.78	NA	NA
unchanged expression in tumor relative to normal
CD56	0.0075	0.83	0.72-0.95	0.793	0.644
CD68	0.0085	1.19	1.05-1.36	0.764	0.304
lower expression in tumor relative to normal
PNAd (NTAN1)	7.3e-06	0.71	0.61-0.83	0.554	5.69e-25
* from GEO, TCGA and EGA datasets; NSCLC (n =1926)
† lung tumors (T) (n = 2435) vs. normal lung tissues (N) (n = 86)
NA, where tumor vs normal tissue (i.e., T vs N) RNA expression of multiple genes cannot be assessed

[truncated: 7 more sheets: Table S11. Chromosomal loc ICP, Table S12. TMA ICP combos on OS, Table S13. Fig 5A correlograms, Table S14. FigS7 PC1&PC2 common, Table S15. IID signif ICP-int, Table S16. IID ICP-interact, Table S17. Pos ICP functions]
