# Supplementary material for: Immune-enrichment of non-small cell lung cancer baseline biopsies for multiplex profiling define prognostic immune checkpoint combinations for patient stratification
Source: J Immunother Cancer. 2019 Mar 28;7:86. doi: 10.1186/s40425-019-0544-x (PMC6437930; doi:10.1186/s40425-019-0544-x)
Supplement: Supplementary file 2 — ICP and annotations on pathways profiles. (XLSX 146 kb) [file 40425_2019_544_MOESM2_ESM.xlsx]

## Sheet: ICP
Entrez Gene ID	Protein
151888	BTLA
84868	TIM-3
3902	LAG-3
5133	PD-1
51744	2B4
1803	CD26
27087	CD57
29126	PD-L1
4907	CD73
1493	CTLA-4
953	CD39
201633	TIGIT
3903	LAIR-1

## Sheet: pathDIP
Data component	Literature curated (core) pathway memberships.	Extended pathway associations. Experimentally detected PPIs; Minimum confidence level for predicted associations: 0.99	Extended pathway associations. Experimentally detected PPIs; Minimum confidence level for predicted associations: 0.95	Extended pathway associations. Experimental plus orthologues plus FpClass (High Confidence); Minimum confidence level for predicted associations: 0.99	Extended pathway associations. Experimental plus orthologues plus FpClass (High Confidence); Minimum confidence level for predicted associations: 0.95
Total found IDs	12	12	13	13	13
Found IDs	1493, 151888, 1803, 201633, 27087, 29126, 3903, 4907, 5133, 51744, 84868, 953	1493, 151888, 1803, 201633, 27087, 29126, 3903, 4907, 5133, 51744, 84868, 953	1493, 151888, 1803, 201633, 27087, 29126, 3902, 3903, 4907, 5133, 51744, 84868, 953	1493, 151888, 1803, 201633, 27087, 29126, 3902, 3903, 4907, 5133, 51744, 84868, 953	1493, 151888, 1803, 201633, 27087, 29126, 3902, 3903, 4907, 5133, 51744, 84868, 953
Total not found IDs	1	1	0	0	0
Not found IDs	3902	3902

## Sheet: PEA
Pathway Source	Pathway Name	Link	p-value	q-value (FDR: BH-method)	q-value (Bonferroni)
reactome	Netrin mediated repulsion signals	Web	3.588e-06	0.00151414	0.00151414
netpath	TCR	Web	9.24775e-06	0.00195128	0.00390255
kegg	Natural killer cell mediated cytotoxicity	Web	4.72201e-05	0.00664229	0.0199269
reactome	PD-1 signaling	Web	0.000145215	0.00875439	0.0612807
pid	CXCR4-mediated signaling events	Link	0.000208242	0.00878781	0.0878781
		deprecated
wikipathways	Type II interferon signaling (IFNG)	Web	0.000199172	0.00933895	0.0840506
reactome	Regulation of IFNA signaling	Web	0.000138842	0.00976522	0.0585913
pid	TCR signaling in naïve CD4+ T cells	Link	0.000187231	0.00987644	0.0790115
		deprecated
stke	T Cell Signal Transduction	Web	9.67807e-05	0.0102104	0.0408415
stke	Natural Killer Cell Receptor Signaling Pathway	Web	0.0003312	0.0107513	0.139766
reactome	Costimulation by the CD28 family	Web	0.000129358	0.0109178	0.0545891
reactome	Signal regulatory protein (SIRP) family interactions	Web	0.000288093	0.0110523	0.121575
reactome	Platelet homeostasis	Web	0.0003262	0.0114714	0.137656
signalink	JAK-STAT-Ncore	Web	0.000408773	0.0115001	0.172502
reactome	MAPK3 (ERK1) activation	Web	0.00039624	0.0119438	0.167213
reactome	Regulation of IFNG signaling	Web	0.000454684	0.0119923	0.191877
reactome	RAF-independent MAPK1/3 activation	Web	0.000587652	0.0137772	0.247989
biocarta	lck and fyn tyrosine kinases in initiation of tcr activation	Web	0.000556187	0.0138065	0.234711
reactome	The role of Nef in HIV-1 replication and disease pathogenesis	Web	0.000662551	0.0147156	0.279597
reactome	Adaptive Immune System	Web	0.000973796	0.0205471	0.410942
reactome	Regulation of KIT signaling	Web	0.00104098	0.0209187	0.439294
kegg	Intestinal immune network for IgA production	Web	0.00134999	0.0258953	0.569696
pid	TCR signaling in naïve CD8+ T cells	Link	0.00145632	0.0267203	0.614567
		deprecated
biocarta	cell to cell adhesion signaling	Web	0.00191292	0.0336355	0.807252
reactome	Phosphorylation of CD3 and TCR zeta chains	Web	0.00218394	0.0368649	0.921623
kegg	Jak-STAT signaling pathway	Web	0.00267063	0.0433464	1
inoh	Purine nucleotides nucleosides metabolism	Link	0.00338651	0.0529299	1
		deprecated
humancyc	glycoaminoglycan-protein linkage region biosynthesis	Web	0.004002	0.058236	1
netpath	IL4	Web	0.00386811	0.0582979	1
biocarta	il 3 signaling pathway	Web	0.00437055	0.0614791	1
reactome	Interferon alpha/beta signaling	Web	0.00483564	0.0618376	1
biocarta	il 6 signaling pathway	Web	0.00454347	0.0618498	1
biocarta	epo signaling pathway	Web	0.00502459	0.062364	1
inoh	Growth hormone signaling	Link	0.00519856	0.0626798	1
		deprecated
reactome	CTLA4 inhibitory signaling	Web	0.00478024	0.0630394	1
wikipathways	T-Cell Receptor and Co-stimulatory Signaling	Web	0.00550294	0.0645067	1
biocarta	role of mef2d in t-cell apoptosis	Web	0.00650462	0.0686237	1
reactome	Platelet Adhesion to exposed collagen	Web	0.00668903	0.0688481	1
pharmgkb	Uricosurics Pathway, Pharmacodynamics	Web	0.00639601	0.0692081	1
kegg	Pyrimidine metabolism	Web	0.00636066	0.0706368	1
biocarta	growth hormone signaling pathway	Web	0.006289	0.0717286	1
pid	Ephrin A reverse signaling	Link	0.00719559	0.0722985	1
		deprecated
reactome	Platelet activation, signaling and aggregation	Web	0.00738001	0.0724271	1
reactome	Signaling by the B Cell Receptor (BCR)	Web	0.00786941	0.0737976	1
kegg	Rheumatoid arthritis	Web	0.00780824	0.0748881	1
reactome	Immunoregulatory interactions between a Lymphoid and a non-Lymphoid cell	Web	0.00948824	0.0770007	1
reactome	Cell surface interactions at the vascular wall	Web	0.00944535	0.0781556	1
wikipathways	B Cell Receptor Signaling Pathway	Web	0.00926125	0.078165	1
reactome	GPVI-mediated activation cascade	Web	0.00856194	0.0785465	1
humancyc	dermatan sulfate biosynthesis	Web	0.00878487	0.0788769	1
wikipathways	Incretin synthesis, secretion, and inactivation	Web	0.00878487	0.0788769	1
reactome	Cell-Cell communication	Web	0.00921965	0.0794019	1
reactome	Zinc efflux and compartmentalization by the SLC30 family	Web	0.0103745	0.0826045	1
ehmn	Pyrimidine metabolism	Web	0.0108973	0.0851604	1
reactome	Signaling by FGFR	Web	0.0115417	0.0854491	1
reactome	Platelet sensitization by LDL	Web	0.0113155	0.0868207	1
kegg	Cell adhesion molecules (CAMs)	Web	0.011528	0.0868717	1
reactome	Purine catabolism	Web	0.0135465	0.0922036	1
reactome	Pyrimidine catabolism	Web	0.0127546	0.0928007	1
reactome	Zinc transporters	Web	0.0127546	0.0928007	1
reactome	Prolactin receptor signaling	Web	0.0144432	0.0937697	1
reactome	Signaling by EGFR	Web	0.0140511	0.0941201	1
reactome	Growth hormone receptor signaling	Web	0.0134006	0.0942509	1
reactome	Interferon gamma signaling	Web	0.0134006	0.0942509	1
humancyc	UTP and CTP dephosphorylation II	Web	0.0143382	0.0945425	1
pid	Signaling events mediated by Stem cell factor receptor (c-Kit)	Link	0.0148403	0.094888	1
		deprecated
humancyc	purine ribonucleosides degradation to ribose-1-phosphate	Web	0.0151292	0.0952914	1
humancyc	urate biosynthesis/inosine 5,-phosphate degradation	Web	0.0159197	0.0987958	1
reactome	Nectin/Necl trans heterodimerization	Web	0.0159197	0.0987958	1
reactome	Signaling by ERBB4	Web	0.0191731	0.106461	1
reactome	Cytokine Signaling in Immune system	Web	0.0176935	0.106667	1
reactome	Signaling by Interleukins	Web	0.0176935	0.106667	1
humancyc	purine deoxyribonucleosides degradation	Web	0.0182871	0.107183	1
humancyc	purine nucleotides degradation	Web	0.0182871	0.107183	1
reactome	Synthesis, secretion, and inactivation of Glucagon-like Peptide-1 (GLP-1)	Web	0.0182871	0.107183	1
reactome	Synthesis, secretion, and inactivation of Glucose-dependent Insulinotropic Polypeptide (GIP)	Web	0.0190753	0.10733	1
reactome	SHC-mediated cascade:FGFR4	Web	0.0197546	0.108265	1
inoh	Nicotinate Nicotinamide metabolism	Link	0.0214357	0.115973	1
		deprecated
reactome	CD28 dependent PI3K/Akt signaling	Web	0.0231086	0.121898	1
humancyc	adenine and adenosine salvage III	Web	0.0230068	0.122897	1
ipavs	GP130_JAK_STAT_pathway	Web	0.024858	0.126386	1
wikipathways	Vitamin D Receptor Pathway	Web	0.0247205	0.12722	1
humancyc	heparan sulfate biosynthesis	Web	0.0253584	0.127396	1
ipavs	ANG_II_and_JAK_STAT_interactions_in_mediating_cardiac_myocyte_function	Web	0.0246193	0.128264	1
reactome	Interferon Signaling	Web	0.0263782	0.129437	1
reactome	Metal ion SLC transporters	Web	0.0261414	0.129784	1
pid	Signaling events mediated by focal adhesion kinase	Link	0.0271501	0.130197	1
		deprecated
reactome	FRS-mediated FGFR3 signaling	Web	0.0293804	0.130511	1
humancyc	1D-myo-inositol hexakisphosphate biosynthesis II (mammalian)	Web	0.0269237	0.130595	1
kegg	Nicotinate and nicotinamide metabolism	Web	0.0277055	0.131368	1
reactome	Signaling by Leptin	Web	0.0287708	0.13197	1
reactome	FRS-mediated FGFR2 signaling	Web	0.0285111	0.132216	1
biocarta	the co-stimulatory signal during t-cell activation	Web	0.0291862	0.132436	1
reactome	Nuclear signaling by ERBB4	Web	0.0291862	0.132436	1
humancyc	3-phosphoinositide degradation	Web	0.0308262	0.132741	1
pid	Alpha6 beta4 integrin-ligand interactions	Link	0.0308262	0.132741	1
		deprecated
signor	EGF	Web	0.0305327	0.132833	1
kegg	T cell receptor signaling pathway	Web	0.0302648	0.133039	1
reactome	FRS-mediated FGFR1 signaling	Web	0.0284254	0.133284	1
inoh	IL-12 signaling	Link	0.0331605	0.139937	1
		deprecated
reactome	Netrin-1 signaling	Web	0.0365359	0.148251	1
humancyc	superpathway of D-myo-inositol (1,4,5)-trisphosphate metabolism	Web	0.0354904	0.148287	1
reactome	Pyrimidine metabolism	Web	0.0362651	0.148581	1
pid	BCR signaling pathway	Link	0.0360664	0.149216	1
		deprecated
signalink	IGF-Ncore	Web	0.0391921	0.157515	1
reactome	Nef mediated downregulation of CD28 cell surface expression	Web	0.0416767	0.162848	1
wikipathways	TCR Signaling Pathway	Web	0.0410438	0.163401	1
reactome	Downstream signaling events of B Cell Receptor (BCR)	Web	0.0426365	0.163569	1
reactome	Tie2 Signaling	Web	0.0415536	0.163884	1
biocarta	hiv-1 defeats host-mediated resistance by cem15	Web	0.0424467	0.164335	1
biocarta	no2-dependent il-12 pathway in nk cells	Web	0.0447551	0.167139	1
ehmn	Proteoglycan biosynthesis	Web	0.0439869	0.167229	1
reactome	Glucagon-type ligand receptors	Web	0.0439869	0.167229	1
reactome	MAPK family signaling cascades	Web	0.0482912	0.178762	1
biocarta	il-7 signal transduction	Web	0.0499409	0.183261	1
kegg	Autoimmune thyroid disease	Web	0.0547006	0.186158	1
pharmgkb	Sympathetic Nerve Pathway (Neuroeffector Junction)	Web	0.0547006	0.186158	1
wikipathways	Cytokines and Inflammatory Response	Web	0.0547006	0.186158	1
pid	IL5-mediated signaling events	Link	0.0513296	0.186734	1
		deprecated
stke	Interleukin 4 (IL-4) Pathway	Web	0.0531346	0.188427	1
inoh	Pyrimidine nucleotides nucleosides metabolism	Link	0.0524143	0.18905	1
		deprecated
stke	Interleukin 13 (IL-13) Pathway	Web	0.0524143	0.18905	1
reactome	EPH-Ephrin signaling	Web	0.0593218	0.18965	1
biocarta	prion pathway	Web	0.0539387	0.189684	1
ehmn	Vitamin B3 (nicotinate and nicotinamide) metabolism	Web	0.0539387	0.189684	1
reactome	Chemokine receptors bind chemokines	Web	0.0539387	0.189684	1
reactome	Laminin interactions	Web	0.0539387	0.189684	1
reactome	DAP12 interactions	Web	0.0599274	0.190146	1
inoh	IL-2 signaling	Link	0.059258	0.190892	1
		deprecated
inoh	JAK STAT pathway and regulation	Link	0.0589094	0.191229	1
		deprecated
reactome	Axon guidance	Web	0.0612137	0.192777	1
reactome	Host Interactions of HIV factors	Web	0.064667	0.193542	1
reactome	TCR signaling	Web	0.0625087	0.193961	1
reactome	Heparan sulfate/heparin (HS-GAG) metabolism	Web	0.0585007	0.194388	1
reactome	Nef Mediated CD8 Down-regulation	Web	0.0585007	0.194388	1
reactome	Peptide hormone metabolism	Web	0.0585007	0.194388	1
biocarta	g-protein signaling through tubby proteins	Web	0.0622854	0.1947	1
reactome	Downstream signaling of activated FGFR2	Web	0.0646197	0.194782	1
kegg	Allograft rejection	Web	0.0637951	0.195084	1
kegg	Graft-versus-host disease	Web	0.0637951	0.195084	1
pid	Class I PI3K signaling events	Link	0.0633695	0.195197	1
		deprecated
reactome	Adherens junctions interactions	Web	0.0690635	0.199622	1
reactome	CD28 dependent Vav1 pathway	Web	0.0677308	0.199877	1
reactome	Signaling by FGFR4	Web	0.0673026	0.200012	1
reactome	Translocation of ZAP-70 to Immunological synapse	Web	0.068312	0.200192	1
reactome	Hemostasis	Web	0.0688004	0.200233	1
inoh	IL-3 signaling	Link	0.0713144	0.204726	1
		deprecated
inoh	IL-23 signaling	Link	0.0735572	0.20557	1
		deprecated
inoh	CD4 T cell receptor signaling-NFkB cascade	Link	0.073327	0.206293	1
		deprecated
pid	Signaling events mediated by VEGFR1 and VEGFR2	Link	0.0743824	0.206509	1
		deprecated
kegg	Type I diabetes mellitus	Web	0.07505	0.207001	1
inoh	IFN gamma signaling	Link	0.0728106	0.207609	1
		deprecated
reactome	Class B/2 (Secretin family receptors)	Web	0.0728106	0.207609	1
ipavs	JAK_STAT_pathway_in_postconditioning_ischemia	Web	0.0767573	0.208978	1
stke	Interferon gamma Pathway	Web	0.0772877	0.209073	1
biocarta	ifn gamma signaling pathway	Web	0.0780326	0.209744	1
biocarta	activation of camp-dependent protein kinase pka	Web	0.0765424	0.209746	1
biocarta	chrebp regulation by carbohydrates and camp	Web	0.0795171	0.212381	1
pid	EPO signaling pathway	Link	0.081649	0.216704	1
		deprecated
uniprot	Pathways protein glycosylation	Link	0.0824867	0.217559	1
		deprecated
reactome	Glycosaminoglycan metabolism	Web	0.0839663	0.220086	1
reactome	Cell-cell junction organization	Web	0.0861807	0.224495	1
reactome	Metabolism of nucleotides	Web	0.0869171	0.225025	1
inoh	HGF	Link	0.0897769	0.226861	1
		deprecated
biocarta	-arrestins in gpcr desensitization	Link	0.0891268	0.227949	1
		deprecated
reactome	Formation of annular gap junctions	Web	0.0891268	0.227949	1
netpath	Prolactin	Web	0.0887847	0.228458	1
biocarta	activation of pkc through g-protein coupled receptors	Web	0.0913316	0.229416	1
kegg	Proteoglycans in cancer	Web	0.0926869	0.231443	1
kegg	Protein digestion and absorption	Web	0.0957288	0.237633	1
pid	IL3-mediated signaling events	Link	0.0994015	0.238338	1
		deprecated
biocarta	igf-1 signaling pathway	Web	0.0988998	0.23849	1
biocarta	cystic fibrosis transmembrane conductance regulator (cftr) and beta 2 adrenergic receptor (b2ar) pathway	Web	0.100102	0.238661	1
biocarta	il22 soluble receptor signaling pathway	Web	0.100828	0.239042	1
reactome	Signalling by NGF	Web	0.0987634	0.23953	1
inoh	IL-6 signaling	Link	0.0971888	0.239846	1
		deprecated
reactome	Negative regulation of FGFR3 signaling	Web	0.0986482	0.240633	1
reactome	CRMPs in Sema3A signaling	Web	0.0986465	0.242028	1
reactome	Post-transcriptional silencing by small RNAs	Web	0.103007	0.242843	1
smpdb	Phosphatidylinositol Phosphate Metabolism	Web	0.107348	0.244869	1
wikipathways	Serotonin Receptor 2 and STAT3 Signaling	Web	0.107348	0.244869	1
pid	VEGFR1 specific signals	Link	0.104452	0.244882	1
		deprecated
kegg	Primary immunodeficiency	Web	0.10663	0.24589	1
reactome	MHC class II antigen presentation	Web	0.10663	0.24589	1
pid	Signaling events mediated by the Hedgehog family	Link	0.105903	0.246912	1
		deprecated
smpdb	Joubert syndrome	Web	0.105903	0.246912	1
biocarta	activation of csk by camp-dependent protein kinase inhibits signaling through the t cell receptor	Web	0.111672	0.252008	1
pid	Signaling events mediated by PTP1B	Link	0.112948	0.253532	1
		deprecated
biocarta	ion channels and their functional role in vascular endothelium	Web	0.116692	0.26055	1
reactome	G alpha (s) signalling events	Web	0.116692	0.26055	1
reactome	PI3K/AKT activation	Web	0.120041	0.262473	1
pid	IL27-mediated signaling events	Link	0.118836	0.262559	1
		deprecated
reactome	Activation of IRF3/IRF7 mediated by TBK1/IKK epsilon	Web	0.118836	0.262559	1
inoh	IL-5 signaling	Link	0.120972	0.263145	1
		deprecated
inoh	JAK STAT MolecularVariation 2	Link	0.122394	0.264873	1
		deprecated
ipavs	STAT_signaling_pathway	Web	0.123818	0.266588	1
reactome	Cell junction organization	Web	0.125943	0.269787	1
reactome	Role of LAT2/NTAL/LAB on calcium mobilization	Web	0.128334	0.270785	1
wikipathways	Cardiac Progenitor Differentiation	Web	0.128064	0.272944	1
stke	PI3K Class IB Pathway	Web	0.128064	0.272944	1
reactome	MAPK1 (ERK2) activation	Web	0.130183	0.27332	1
wikipathways	IL-4 Signaling Pathway	Web	0.132125	0.276024	1
reactome	NCAM signaling for neurite out-growth	Web	0.134578	0.278392	1
reactome	Peptide ligand-binding receptors	Web	0.134403	0.279399	1
pid	IGF1 pathway	Link	0.138966	0.283303	1
		deprecated
reactome	Spry regulation of FGF signaling	Web	0.138691	0.284115	1
reactome	Signalling to p38 via RIT and RIN	Web	0.13814	0.284366	1
reactome	Early Phase of HIV Life Cycle	Web	0.140701	0.285461	1
biocarta	pertussis toxin-insensitive ccr5 signaling in macrophage	Web	0.145564	0.292514	1
reactome	Fibronectin matrix formation	Web	0.146259	0.292518	1
reactome	GRB2 events in EGFR signaling	Web	0.145339	0.29346	1
wikipathways	Allograft Rejection	Web	0.149027	0.293876	1
reactome	FRS-mediated FGFR4 signaling	Web	0.148969	0.29514	1
reactome	Interleukin-6 signaling	Web	0.148337	0.295275	1
reactome	MAPK1/MAPK3 signaling	Web	0.15206	0.29708	1
reactome	Dectin-2 family	Web	0.153854	0.297827	1
reactome	Frs2-mediated activation	Web	0.151778	0.297908	1
reactome	SHC1 events in ERBB4 signaling	Web	0.153468	0.298449	1
pid	Glypican 1 network	Link	0.155167	0.298998	1
		deprecated
reactome	Prolonged ERK activation events	Web	0.161418	0.301409	1
reactome	Interleukin-2 signaling	Web	0.160847	0.301677	1
inoh	CD4 T cell receptor signaling	Link	0.157432	0.301983	1
		deprecated
wikipathways	IL-3 Signaling Pathway	Web	0.16056	0.302484	1
reactome	G alpha (q) signalling events	Web	0.160016	0.302811	1
reactome	WNT5A-dependent internalization of FZD4	Web	0.158652	0.302946	1
reactome	Interleukin receptor SHC signaling	Web	0.159422	0.303045	1
reactome	Signalling to ERKs	Web	0.164846	0.306454	1
biocarta	ras-independent pathway in nk cell-mediated cytotoxicity	Web	0.166816	0.307408	1
inoh	GPCR signaling-pertussis toxin	Link	0.166136	0.307497	1
		deprecated
reactome	EPH-ephrin mediated repulsion of cells	Web	0.168171	0.308557	1
reactome	Signaling by Type 1 Insulin-like Growth Factor 1 Receptor (IGF1R)	Web	0.17118	0.311371	1
reactome	G alpha (i) signalling events	Web	0.17222	0.311918	1
signalink	JAK-STAT-Core	Web	0.170875	0.312161	1
reactome	Signaling by Insulin receptor	Web	0.174366	0.313117	1
biocarta	cxcr4 signaling pathway	Web	0.174241	0.314229	1
reactome	Generation of second messenger molecules	Web	0.176255	0.315168	1
reactome	IRS-mediated signalling	Web	0.179893	0.320316	1
wikipathways	Kit receptor signaling pathway	Web	0.18077	0.320525	1
reactome	Innate Immune System	Web	0.181856	0.321101	1
pid	IL23-mediated signaling events	Link	0.186254	0.323453	1
		deprecated
netpath	IL9	Web	0.184926	0.325162	1
pid	IL12 signaling mediated by STAT4	Link	0.184926	0.325162	1
		deprecated
reactome	SHC-mediated cascade:FGFR2	Web	0.184926	0.325162	1
inoh	GPCR signaling-G alpha i	Link	0.191539	0.331268	1
		deprecated
kegg	Cytosolic DNA-sensing pathway	Web	0.191539	0.331268	1
netpath	IL2	Web	0.200233	0.339351	1
kegg	Systemic lupus erythematosus	Web	0.198756	0.339575	1
ipavs	STAT5A_mediated_PC	Web	0.20137	0.339913	1
biocarta	generation of amyloid b-peptide by ps1	Web	0.2047	0.340092	1
reactome	Class A/1 (Rhodopsin-like receptors)	Web	0.203971	0.34022	1
reactome	Interleukin-3, 5 and GM-CSF signaling	Web	0.198449	0.340429	1
biocarta	stat3 signaling pathway	Web	0.200068	0.340438	1
netpath	BCR	Web	0.203807	0.341296	1
reactome	Metabolism of carbohydrates	Web	0.203323	0.341842	1
reactome	Nef and signal transduction	Web	0.213661	0.352207	1
inoh	GPCR signaling-G alpha q	Link	0.213019	0.352526	1
		deprecated
kegg	Cytokine-cytokine receptor interaction	Web	0.217508	0.357153	1
inoh	GPCR signaling-G alpha s Epac and ERK	Link	0.219421	0.358898	1
		deprecated
pid	JNK signaling in the CD4+ TCR pathway	Link	0.222609	0.362707	1
		deprecated
reactome	Ephrin signaling	Web	0.224515	0.364405	1
reactome	RAF activation	Web	0.22831	0.369145	1
reactome	p130Cas linkage to MAPK signaling for integrins	Web	0.234594	0.377858	1
reactome	Toll-Like Receptors Cascades	Web	0.236664	0.379742	1
reactome	Signaling by FGFR in disease	Web	0.237726	0.380001	1
reactome	Downstream signaling of activated FGFR4	Web	0.239406	0.381243	1
reactome	Downstream signaling of activated FGFR3	Web	0.240928	0.382224	1
reactome	DAP12 signaling	Web	0.242152	0.382727	1
reactome	Immune System	Web	0.245012	0.385802	1
biocarta	tsp-1 induced apoptosis in microvascular endothelial cell	Web	0.250729	0.387574	1
reactome	Signaling by FGFR2	Web	0.250084	0.387998	1
reactome	GPCR ligand binding	Web	0.253179	0.388515	1
ipavs	GSK3beta_regulation_by_signaling_pathways	Web	0.2495	0.38852	1
reactome	Downstream signal transduction	Web	0.255593	0.389387	1
reactome	Signaling by FGFR1 mutants	Web	0.257457	0.389415	1
reactome	Downstream signaling of activated FGFR1	Web	0.248249	0.389446	1
reactome	Signaling by FGFR3	Web	0.253144	0.389879	1
reactome	FCERI mediated NF-kB activation	Web	0.256847	0.38989	1
wikipathways	Prolactin Signaling Pathway	Web	0.249479	0.389926	1
reactome	Signaling by FGFR1	Web	0.255286	0.390329	1
reactome	Signaling by FGFR1 in disease	Web	0.262922	0.39206	1
reactome	Signaling by SCF-KIT	Web	0.262032	0.392119	1
inoh	CD4 T cell receptor signaling-ERK cascade	Link	0.265939	0.3924	1
		deprecated
reactome	NGF signalling via TRKA from the plasma membrane	Web	0.264176	0.392543	1
reactome	Signaling by FGFR1 fusion mutants	Web	0.261712	0.393034	1
reactome	Signaling by PDGF	Web	0.265713	0.393442	1
signalink	EGF-Ncore	Web	0.261106	0.393524	1
wikipathways	miR-targeted genes in epithelium - TarBase	Web	0.273146	0.401629	1
systems.biology.org	EGFR_signaling_for_RTKC	Link	0.278925	0.408703	1
		deprecated
reactome	Signaling by ERBB2	Web	0.281701	0.411342	1
pid	Nectin adhesion pathway	Link	0.290276	0.419508	1
		deprecated
reactome	PECAM1 interactions	Web	0.291443	0.419757	1
reactome	Fc epsilon receptor (FCERI) signaling	Web	0.290007	0.42056	1
pid	Ephrin B reverse signaling	Link	0.289106	0.420699	1
		deprecated
reactome	Downstream TCR signaling	Web	0.296097	0.42501	1
pid	N-cadherin signaling events	Link	0.300147	0.429363	1
		deprecated
pid	Validated transcriptional targets of TAp63 isoforms	Link	0.300147	0.429363	1
		deprecated
wikipathways	Primary Focal Segmental Glomerulosclerosis FSGS	Web	0.305891	0.434633	1
reactome	Loss of proteins required for interphase microtubule organizationfrom the centrosome	Web	0.308179	0.436415	1
signor	P38	Web	0.31046	0.436714	1
pid	IL4-mediated signaling events	Link	0.311598	0.436858	1
		deprecated
wikipathways	Pilocytic astrocytoma	Web	0.312728	0.436991	1
biocarta	erk and pi-3 kinase are necessary for collagen binding in corneal epithelia	Web	0.313863	0.437129	1
pid	CXCR3-mediated signaling events	Link	0.30989	0.43737	1
		deprecated
kegg	Adipocytokine signaling pathway	Web	0.316127	0.438834	1
biocarta	insulin signaling pathway	Web	0.318949	0.4413	1
biocarta	inactivation of gsk3 by akt causes accumulation of b-catenin in alveolar macrophages	Web	0.321192	0.442951	1
stke	Mitochondrial Pathway of Apoptosis: Caspases	Web	0.322315	0.443052	1
pid	E-cadherin signaling in the nascent adherens junction	Link	0.323989	0.443907	1
		deprecated
reactome	Loss of Nlp from mitotic centrosomes	Web	0.325106	0.443996	1
netpath	TSLP	Web	0.326215	0.444073	1
reactome	Activation of NF-kappaB in B cells	Web	0.327887	0.444914	1
netpath	IL-7	Web	0.332321	0.448049	1
reactome	L1CAM interactions	Web	0.334525	0.448157	1
pid	Canonical NF-kappaB pathway	Link	0.331768	0.448737	1
		deprecated
wikipathways	JAK-STAT	Web	0.33398	0.448852	1
pid	Regulation of p38-alpha and p38-beta	Link	0.33782	0.451139	1
		deprecated
stke	B Cell Antigen Receptor	Web	0.34708	0.462043	1
kegg	RIG-I-like receptor signaling pathway	Web	0.349241	0.463458	1
wikipathways	miR-targeted genes in muscle cell - TarBase	Web	0.349241	0.463458	1
systems.biology.org	Macrophage_Map_Update_ver2_re	Link	0.353253	0.465852	1
		deprecated
reactome	HIV Infection	Web	0.356754	0.469004	1
wikipathways	miR-targeted genes in lymphocytes - TarBase	Web	0.358351	0.46964	1
reactome	Regulation of signaling by CBL	Web	0.362598	0.473735	1
wikipathways	Interferon type I signaling pathways	Web	0.364184	0.474338	1
pid	HIF-1-alpha transcription factor network	Link	0.366814	0.476294	1
		deprecated
wikipathways	EPO Receptor Signaling	Web	0.371528	0.480935	1
pid	Coregulation of Androgen receptor activity	Link	0.373101	0.481494	1
		deprecated
pid	IFN-gamma pathway	Link	0.374661	0.482033	1
		deprecated
pid	IL2 signaling events mediated by STAT5	Link	0.374661	0.482033	1
		deprecated
reactome	Signal Transduction	Web	0.384267	0.491396	1
reactome	PI3K/AKT Signaling in Cancer	Web	0.388553	0.495376	1
wikipathways	AMPK Signaling	Web	0.39008	0.495825	1
spike	TLR Signaling	Web	0.400156	0.504077	1
kegg	Toll-like receptor signaling pathway	Web	0.399165	0.505849	1
reactome	CLEC7A (Dectin-1) signaling	Web	0.399165	0.505849	1
smpdb	Fc Epsilon Receptor I Signaling in Mast Cells	Web	0.410583	0.511109	1
reactome	Pre-NOTCH Transcription and Translation	Web	0.407125	0.51133	1
biocarta	il-2 receptor beta chain in t cell activation	Web	0.409597	0.51139	1
reactome	Negative regulation of FGFR1 signaling	Web	0.412054	0.511432	1
reactome	Negative regulation of FGFR4 signaling	Web	0.409101	0.512287	1
biocarta	integrin signaling pathway	Web	0.414508	0.512969	1
reactome	Infectious disease	Web	0.416953	0.514486	1
biocarta	mechanism of gene regulation by peroxisome proliferators via ppara	Web	0.421322	0.518361	1
kegg	B cell receptor signaling pathway	Web	0.421322	0.518361	1
biocarta	bioactive peptide induced signaling pathway	Web	0.443661	0.528884	1
pid	GMCSF-mediated signaling events	Link	0.44553	0.529616	1
		deprecated
wikipathways	Alpha 6 Beta 4 signaling pathway	Web	0.443198	0.529829	1
pid	FGF signaling pathway	Link	0.442727	0.530769	1
		deprecated
kegg	Epithelial cell signaling in Helicobacter pylori infection	Web	0.435204	0.530798	1
reactome	PI-3K cascade:FGFR1	Web	0.447846	0.530874	1
kegg	Fc epsilon RI signaling pathway	Web	0.434254	0.531174	1
wikipathways	Regulation of toll-like receptor signaling pathway	Web	0.437087	0.531558	1
kegg	NOD-like receptor signaling pathway	Web	0.451076	0.533205	1
reactome	PI3K events in ERBB4 signaling	Web	0.45614	0.533216	1
biocarta	t cell receptor signaling pathway	Web	0.442262	0.533242	1
stke	Integrin Signaling Pathway	Web	0.442262	0.533242	1
kegg	NF-kappa B signaling pathway	Web	0.441323	0.533634	1
wikipathways	Signaling of Hepatocyte Growth Factor Receptor	Web	0.453382	0.534434	1
reactome	PI-3K cascade:FGFR2	Web	0.440859	0.534605	1
netpath	BDNF	Web	0.455221	0.535107	1
reactome	PIP3 activates AKT signaling	Web	0.455221	0.535107	1
wikipathways	Integrin-mediated Cell Adhesion	Web	0.467	0.536986	1
uniprot	Pathways Protein modification	Link	0.462941	0.538185	1
		deprecated
netpath	EGFR1	Web	0.46697	0.538419	1
wikipathways	Notch Signaling Pathway	Web	0.464754	0.538808	1
biocarta	vegf hypoxia and angiogenesis	Web	0.475013	0.538859	1
reactome	Advanced glycosylation endproduct receptor signaling	Web	0.475013	0.538859	1
pid	Thromboxane A2 receptor signaling	Link	0.462494	0.53915	1
		deprecated
inoh	B cell receptor signaling	Link	0.466553	0.539412	1
		deprecated
wikipathways	TWEAK Signaling Pathway	Web	0.474572	0.53981	1
reactome	GAB1 signalosome	Web	0.471029	0.540147	1
kegg	Chagas disease (American trypanosomiasis)	Web	0.473693	0.540266	1
kegg	Chemokine signaling pathway	Web	0.472801	0.54071	1
wikipathways	TSH signaling pathway	Web	0.482925	0.544905	1
systems.biology.org	Toll Like_receptor_signaling_network	Link	0.488958	0.545874	1
		deprecated
inoh	insulin Mam	Link	0.485537	0.546391	1
		deprecated
kegg	Influenza A	Web	0.485537	0.546391	1
kegg	Prolactin signaling pathway	Web	0.488135	0.5464	1
reactome	RIP-mediated NFkB activation via ZBP1	Web	0.49115	0.546874	1
reactome	RAF/MAP kinase cascade	Web	0.506413	0.549373	1
pid	ErbB2/ErbB3 signaling events	Link	0.500099	0.551023	1
		deprecated
reactome	ARMS-mediated activation	Web	0.497562	0.551105	1
pid	Signaling events regulated by Ret tyrosine kinase	Link	0.496281	0.551133	1
		deprecated
reactome	Gastrin-CREB signalling pathway via PKC and MAPK	Web	0.505995	0.551757	1
wikipathways	IL-5 Signaling Pathway	Web	0.505995	0.551757	1
reactome	SHC1 events in EGFR signaling	Web	0.502215	0.551913	1
reactome	GRB2 events in ERBB2 signaling	Web	0.499676	0.551998	1
spike	NFkB Signaling Network	Web	0.505161	0.552274	1
reactome	SHC1 events in ERBB2 signaling	Web	0.503896	0.552322	1
pid	IL2 signaling events mediated by PI3K	Link	0.525287	0.558366	1
		deprecated
biocarta	platelet amyloid precursor protein pathway	Web	0.516351	0.558718	1
pid	Fc-epsilon receptor I signaling in mast cells	Link	0.516351	0.558718	1
		deprecated
pid	IL2-mediated signaling events	Link	0.519215	0.558951	1
		deprecated
reactome	VEGFR2 mediated cell proliferation	Web	0.527305	0.559102	1
kegg	Renal cell carcinoma	Web	0.524888	0.55935	1
pid	Angiopoietin receptor Tie2-mediated signaling	Link	0.522467	0.561021	1
		deprecated
netpath	IL3	Web	0.524482	0.561755	1
reactome	Signalling to RAS	Web	0.524482	0.561755	1
reactome	IRS-related events triggered by IGF1R	Web	0.542734	0.574019	1
reactome	FCERI mediated MAPK activation	Web	0.547762	0.577889	1
kegg	ErbB signaling pathway	Web	0.557684	0.586889	1
pid	Glucocorticoid receptor regulatory network	Link	0.571822	0.600271	1
		deprecated
wikipathways	AGE-RAGE pathway	Web	0.574753	0.601851	1
spike	Apoptosis In The Ear	Web	0.576189	0.601861	1
wikipathways	Oncostatin M Signaling Pathway	Web	0.582321	0.60527	1
pid	Signaling events mediated by Hepatocyte Growth Factor Receptor (c-Met)	Link	0.581607	0.60602	1
		deprecated
wikipathways	RANKL-RANK Signaling Pathway	Web	0.591903	0.613718	1
wikipathways	Leptin signaling pathway	Web	0.596433	0.616899	1
kegg	Herpes simplex infection	Web	0.609761	0.629142	1
reactome	Toll Like Receptor 4 (TLR4) Cascade	Web	0.614442	0.632426	1
reactome	Signaling by VEGF	Web	0.623005	0.638126	1
wikipathways	EGF-EGFR Signaling Pathway	Web	0.622029	0.638677	1
spike	Hearing and Vision Proteins	Web	0.647947	0.662067	1
reactome	Signaling by GPCR	Web	0.656721	0.669411	1
kegg	Chronic myeloid leukemia	Web	0.675924	0.680764	1
netpath	Alpha6Beta4Integrin	Web	0.670507	0.681817	1
systems.biology.org	beta_cell_v2 3	Link	0.673948	0.682029	1
		deprecated
reactome	Developmental Biology	Web	0.675644	0.682109	1
pid	PDGFR-beta signaling pathway	Link	0.6728	0.682504	1
		deprecated
wikipathways	Rac1-Pak1-p38-MMP-2 pathway	Web	0.704981	0.708338	1
kegg	Hepatitis B	Web	0.741673	0.743435	1
kegg	Epstein-Barr virus infection	Web	0.760977	0.760977	1

## Sheet: PAP
UniProt	Gene Symbol	Entrez Gene	Gene Name	Interactions	Partners	Pathway Source	Pathway Name	Counts of known pathway members	Counts of partners in pathway	Entrez Genes In This Pathway	Pathway membership status	p-value	FDR
P16410	CTLA4	1493	cytotoxic T-lymphocyte-associated protein 4	15	15	ipavs	GP130_JAK_STAT_pathway	238	5	5781, 5295, 4067, 3717, 3932	Predicted	1.89873e-05	0.000327537
P16410	CTLA4	1493	cytotoxic T-lymphocyte-associated protein 4	15	15	netpath	TCR	238	8	7294, 5781, 5295, 941, 942, 4067, 2534, 3932	Known.and.Predicted	5.52353e-10	3.81152e-08
P16410	CTLA4	1493	cytotoxic T-lymphocyte-associated protein 4	15	15	pid	BCR signaling pathway	66	2	5295, 4067	Predicted	0.00434609	0.0230069
P16410	CTLA4	1493	cytotoxic T-lymphocyte-associated protein 4	15	15	pid	Class I PI3K signaling events	45	4	5295, 4067, 2534, 3932	Predicted	4.9021e-07	1.49601e-05
P16410	CTLA4	1493	cytotoxic T-lymphocyte-associated protein 4	15	15	pid	Ephrin B reverse signaling	24	4	5295, 4067, 2534, 3932	Predicted	3.56209e-08	1.53421e-06
P16410	CTLA4	1493	cytotoxic T-lymphocyte-associated protein 4	15	15	pid	EPO signaling pathway	33	6	6777, 5781, 6776, 5295, 4067, 3717	Predicted	4.15718e-12	4.56757e-10
P16410	CTLA4	1493	cytotoxic T-lymphocyte-associated protein 4	15	15	pid	Glypican 1 network	26	3	4067, 2534, 3932	Predicted	7.16593e-06	0.00014568
P16410	CTLA4	1493	cytotoxic T-lymphocyte-associated protein 4	15	15	pid	Regulation of p38-alpha and p38-beta	31	3	4067, 2534, 3932	Predicted	1.23325e-05	0.00022891
P16410	CTLA4	1493	cytotoxic T-lymphocyte-associated protein 4	15	15	pid	Signaling events mediated by PTP1B	53	7	6777, 6776, 5295, 4067, 2534, 3717, 3932	Predicted	5.20251e-13	6.83729e-11
P16410	CTLA4	1493	cytotoxic T-lymphocyte-associated protein 4	15	15	pid	Thromboxane A2 receptor signaling	56	3	4067, 2534, 3932	Predicted	7.43413e-05	0.00100345
P16410	CTLA4	1493	cytotoxic T-lymphocyte-associated protein 4	15	15	reactome	Adaptive Immune System	552	10	5525, 1173, 5781, 5295, 941, 942, 8907, 4067, 2534, 3932	Known.and.Predicted	6.25268e-10	4.26146e-08
P16410	CTLA4	1493	cytotoxic T-lymphocyte-associated protein 4	15	15	reactome	Axon guidance	443	6	5525, 1173, 5781, 4067, 2534, 3717	Predicted	2.75117e-05	0.000445224
P16410	CTLA4	1493	cytotoxic T-lymphocyte-associated protein 4	15	15	reactome	Cell surface interactions at the vascular wall	98	5	5781, 5295, 4067, 2534, 3932	Predicted	2.38128e-07	8.04851e-06
P16410	CTLA4	1493	cytotoxic T-lymphocyte-associated protein 4	15	15	reactome	Costimulation by the CD28 family	69	8	5525, 5781, 5295, 941, 942, 4067, 2534, 3932	Known.and.Predicted	2.26875e-14	3.79467e-12
P16410	CTLA4	1493	cytotoxic T-lymphocyte-associated protein 4	15	15	reactome	Cytokine Signaling in Immune system	364	9	5525, 6777, 5781, 6776, 5295, 4067, 2534, 3717, 3932	Predicted	4.58545e-10	3.22674e-08
P16410	CTLA4	1493	cytotoxic T-lymphocyte-associated protein 4	15	15	reactome	Dectin-2 family	9	2	4067, 2534	Predicted	7.66712e-05	0.00102981
P16410	CTLA4	1493	cytotoxic T-lymphocyte-associated protein 4	15	15	reactome	EPH-ephrin mediated repulsion of cells	30	2	4067, 2534	Predicted	0.000909567	0.0072448
P16410	CTLA4	1493	cytotoxic T-lymphocyte-associated protein 4	15	15	reactome	EPH-Ephrin signaling	77	2	4067, 2534	Predicted	0.0058718	0.0283482
P16410	CTLA4	1493	cytotoxic T-lymphocyte-associated protein 4	15	15	reactome	Platelet activation, signaling and aggregation	225	6	5781, 5295, 4067, 2534, 3717, 3932	Predicted	5.43727e-07	1.63435e-05
P16410	CTLA4	1493	cytotoxic T-lymphocyte-associated protein 4	15	15	reactome	Platelet Adhesion to exposed collagen	13	2	4067, 2534	Predicted	0.00016554	0.00191013
P16410	CTLA4	1493	cytotoxic T-lymphocyte-associated protein 4	15	15	reactome	Regulation of KIT signaling	16	3	4067, 2534, 3932	Predicted	1.55754e-06	4.02282e-05
P16410	CTLA4	1493	cytotoxic T-lymphocyte-associated protein 4	15	15	reactome	Regulation of signaling by CBL	18	3	5295, 4067, 2534	Predicted	2.26543e-06	5.53227e-05
P16410	CTLA4	1493	cytotoxic T-lymphocyte-associated protein 4	15	15	reactome	Role of LAT2/NTAL/LAB on calcium mobilization	108	7	5781, 5295, 941, 942, 4067, 2534, 3932	Predicted	9.04955e-11	7.48639e-09
P16410	CTLA4	1493	cytotoxic T-lymphocyte-associated protein 4	15	15	reactome	Signal Transduction	1763	12	5525, 6777, 1173, 5781, 6776, 5295, 941, 942, 4067, 2534, 3717, 3932	Predicted	2.62877e-07	8.77153e-06
P16410	CTLA4	1493	cytotoxic T-lymphocyte-associated protein 4	15	15	reactome	Signaling by Interleukins	265	9	5525, 6777, 5781, 6776, 5295, 4067, 2534, 3717, 3932	Predicted	2.68193e-11	2.49091e-09
P16410	CTLA4	1493	cytotoxic T-lymphocyte-associated protein 4	15	15	stke	B Cell Antigen Receptor	42	2	5295, 4067	Predicted	0.00178151	0.0120729
P16410	CTLA4	1493	cytotoxic T-lymphocyte-associated protein 4	15	15	systems.biology.org	Macrophage_Map_Update_ver2_re	653	7	5525, 5781, 6776, 5295, 4067, 2534, 3717	Predicted	2.12155e-05	0.000359099
P16410	CTLA4	1493	cytotoxic T-lymphocyte-associated protein 4	15	15	systems.biology.org	Toll Like_receptor_signaling_network	572	8	5525, 6777, 6776, 5295, 4067, 2534, 3717, 3932	Predicted	5.30497e-07	1.60057e-05
P16410	CTLA4	1493	cytotoxic T-lymphocyte-associated protein 4	15	15	wikipathways	IL-5 Signaling Pathway	40	6	6777, 5781, 6776, 5295, 4067, 3717	Predicted	1.43285e-11	1.40845e-09
P16410	CTLA4	1493	cytotoxic T-lymphocyte-associated protein 4	15	15	wikipathways	Kit receptor signaling pathway	59	7	6777, 5781, 6776, 5295, 4067, 2534, 3717	Predicted	1.14652e-12	1.4068e-10
P16410	CTLA4	1493	cytotoxic T-lymphocyte-associated protein 4	15	15	wikipathways	RANKL-RANK Signaling Pathway	55	2	5295, 4067	Predicted	0.00303791	0.0177828
P16410	CTLA4	1493	cytotoxic T-lymphocyte-associated protein 4	15	15	wikipathways	AMPK Signaling	65	2	1994, 5295	Predicted	0.00421808	0.0225477
P16410	CTLA4	1493	cytotoxic T-lymphocyte-associated protein 4	15	15	biocarta	bioactive peptide induced signaling pathway	33	5	6777, 6776, 5295, 2534, 3717	Predicted	8.79243e-10	5.77694e-08
P16410	CTLA4	1493	cytotoxic T-lymphocyte-associated protein 4	15	15	inoh	insulin Mam	82	2	5525, 5295	Predicted	0.00663543	0.0307665
P16410	CTLA4	1493	cytotoxic T-lymphocyte-associated protein 4	15	15	kegg	Chronic myeloid leukemia	73	4	6777, 5781, 6776, 5295	Predicted	3.49273e-06	7.97367e-05
P16410	CTLA4	1493	cytotoxic T-lymphocyte-associated protein 4	15	15	kegg	ErbB signaling pathway	87	3	6777, 6776, 5295	Predicted	0.000276349	0.00286986
P16410	CTLA4	1493	cytotoxic T-lymphocyte-associated protein 4	15	15	kegg	Hepatitis B	138	3	6777, 6776, 5295	Predicted	0.00106652	0.00818402
P16410	CTLA4	1493	cytotoxic T-lymphocyte-associated protein 4	15	15	kegg	Natural killer cell mediated cytotoxicity	121	4	5781, 5295, 2534, 3932	Predicted	2.6117e-05	0.000426118
P16410	CTLA4	1493	cytotoxic T-lymphocyte-associated protein 4	15	15	kegg	Prolactin signaling pathway	72	4	6777, 6776, 5295, 3717	Predicted	3.30429e-06	7.61522e-05
P16410	CTLA4	1493	cytotoxic T-lymphocyte-associated protein 4	15	15	kegg	Renal cell carcinoma	66	2	5781, 5295	Predicted	0.00434609	0.0230069
P16410	CTLA4	1493	cytotoxic T-lymphocyte-associated protein 4	15	15	netpath	Alpha6Beta4Integrin	70	3	5781, 5295, 2534	Predicted	0.000144945	0.0017157
P16410	CTLA4	1493	cytotoxic T-lymphocyte-associated protein 4	15	15	netpath	IL-7	27	4	6777, 6776, 5295, 2534	Predicted	5.86749e-08	2.37594e-06
P16410	CTLA4	1493	cytotoxic T-lymphocyte-associated protein 4	15	15	netpath	IL4	61	4	6777, 5781, 5295, 3717	Predicted	1.69264e-06	4.31943e-05
P16410	CTLA4	1493	cytotoxic T-lymphocyte-associated protein 4	15	15	pid	Angiopoietin receptor Tie2-mediated signaling	50	5	6777, 5781, 6776, 5295, 2534	Predicted	7.73736e-09	4.00389e-07
P16410	CTLA4	1493	cytotoxic T-lymphocyte-associated protein 4	15	15	pid	E-cadherin signaling in the nascent adherens junction	36	2	5295, 8907	Predicted	0.00131041	0.00958199
P16410	CTLA4	1493	cytotoxic T-lymphocyte-associated protein 4	15	15	pid	FGF signaling pathway	56	3	6777, 5781, 5295	Predicted	7.43413e-05	0.00100345
P16410	CTLA4	1493	cytotoxic T-lymphocyte-associated protein 4	15	15	pid	Signaling events mediated by focal adhesion kinase	62	2	5295, 2534	Predicted	0.00384487	0.0210981
P16410	CTLA4	1493	cytotoxic T-lymphocyte-associated protein 4	15	15	pid	Signaling events regulated by Ret tyrosine kinase	39	2	5781, 5295	Predicted	0.00153725	0.0107947
P16410	CTLA4	1493	cytotoxic T-lymphocyte-associated protein 4	15	15	reactome	CD28 dependent PI3K/Akt signaling	21	5	5295, 941, 942, 2534, 3932	Predicted	7.61527e-11	6.40029e-09
P16410	CTLA4	1493	cytotoxic T-lymphocyte-associated protein 4	15	15	reactome	Cell-Cell communication	123	3	5781, 5295, 2534	Predicted	0.000763519	0.00634451
P16410	CTLA4	1493	cytotoxic T-lymphocyte-associated protein 4	15	15	reactome	PI3K events in ERBB4 signaling	97	6	5781, 5295, 941, 942, 2534, 3932	Predicted	3.52768e-09	1.99582e-07
P16410	CTLA4	1493	cytotoxic T-lymphocyte-associated protein 4	15	15	reactome	PI3K/AKT activation	100	6	5781, 5295, 941, 942, 2534, 3932	Predicted	4.2455e-09	2.3529e-07
P16410	CTLA4	1493	cytotoxic T-lymphocyte-associated protein 4	15	15	reactome	PI3K/AKT Signaling in Cancer	84	6	5781, 5295, 941, 942, 2534, 3932	Predicted	1.46598e-09	9.12415e-08
P16410	CTLA4	1493	cytotoxic T-lymphocyte-associated protein 4	15	15	reactome	PIP3 activates AKT signaling	97	6	5781, 5295, 941, 942, 2534, 3932	Predicted	3.52768e-09	1.99582e-07
P16410	CTLA4	1493	cytotoxic T-lymphocyte-associated protein 4	15	15	reactome	Signaling by EGFR	287	9	5525, 1173, 5781, 5295, 941, 942, 2534, 3717, 3932	Predicted	5.48844e-11	4.7588e-09
P16410	CTLA4	1493	cytotoxic T-lymphocyte-associated protein 4	15	15	reactome	Signaling by ERBB4	259	10	5525, 6777, 5781, 6776, 5295, 941, 942, 2534, 3717, 3932	Predicted	3.38463e-13	4.60813e-11
P16410	CTLA4	1493	cytotoxic T-lymphocyte-associated protein 4	15	15	reactome	Signaling by FGFR	268	8	5525, 5781, 5295, 941, 942, 2534, 3717, 3932	Predicted	1.41954e-09	8.86181e-08
P16410	CTLA4	1493	cytotoxic T-lymphocyte-associated protein 4	15	15	reactome	Signaling by FGFR in disease	44	3	6777, 6776, 5295	Predicted	3.59089e-05	0.000554038
P16410	CTLA4	1493	cytotoxic T-lymphocyte-associated protein 4	15	15	reactome	Signaling by FGFR1	266	8	5525, 5781, 5295, 941, 942, 2534, 3717, 3932	Predicted	1.33762e-09	8.40251e-08
P16410	CTLA4	1493	cytotoxic T-lymphocyte-associated protein 4	15	15	reactome	Signaling by FGFR1 fusion mutants	18	3	6777, 6776, 5295	Predicted	2.26543e-06	5.53227e-05
P16410	CTLA4	1493	cytotoxic T-lymphocyte-associated protein 4	15	15	reactome	Signaling by FGFR1 in disease	35	3	6777, 6776, 5295	Predicted	1.78917e-05	0.000311963
P16410	CTLA4	1493	cytotoxic T-lymphocyte-associated protein 4	15	15	reactome	Signaling by FGFR1 mutants	35	3	6777, 6776, 5295	Predicted	1.78917e-05	0.000311963
P16410	CTLA4	1493	cytotoxic T-lymphocyte-associated protein 4	15	15	reactome	Signaling by FGFR3	265	8	5525, 5781, 5295, 941, 942, 2534, 3717, 3932	Predicted	1.29823e-09	8.17816e-08
P16410	CTLA4	1493	cytotoxic T-lymphocyte-associated protein 4	15	15	reactome	Signaling by FGFR4	265	8	5525, 5781, 5295, 941, 942, 2534, 3717, 3932	Predicted	1.29823e-09	8.17816e-08
P16410	CTLA4	1493	cytotoxic T-lymphocyte-associated protein 4	15	15	reactome	Signaling by Insulin receptor	256	5	5525, 5781, 5295, 2534, 3717	Predicted	2.70018e-05	0.000438304
P16410	CTLA4	1493	cytotoxic T-lymphocyte-associated protein 4	15	15	reactome	Signaling by PDGF	293	10	5525, 6777, 5781, 6776, 5295, 941, 942, 2534, 3717, 3932	Predicted	1.16735e-12	1.4304e-10
P16410	CTLA4	1493	cytotoxic T-lymphocyte-associated protein 4	15	15	reactome	Signaling by the B Cell Receptor (BCR)	150	6	5781, 5295, 941, 942, 2534, 3932	Predicted	4.89549e-08	2.02652e-06
P16410	CTLA4	1493	cytotoxic T-lymphocyte-associated protein 4	15	15	reactome	Signaling by Type 1 Insulin-like Growth Factor 1 Receptor (IGF1R)	234	5	5525, 5781, 5295, 2534, 3717	Predicted	1.74915e-05	0.000306053
P16410	CTLA4	1493	cytotoxic T-lymphocyte-associated protein 4	15	15	reactome	Signaling by VEGF	270	4	5525, 5295, 2534, 3717	Predicted	0.000582388	0.00514042
P16410	CTLA4	1493	cytotoxic T-lymphocyte-associated protein 4	15	15	reactome	Signalling by NGF	380	9	5525, 1173, 5781, 5295, 941, 942, 2534, 3717, 3932	Predicted	6.72111e-10	4.55189e-08
P16410	CTLA4	1493	cytotoxic T-lymphocyte-associated protein 4	15	15	wikipathways	Leptin signaling pathway	76	5	6777, 5781, 5295, 2534, 3717	Predicted	6.6e-08	2.63526e-06
P16410	CTLA4	1493	cytotoxic T-lymphocyte-associated protein 4	15	15	wikipathways	Notch Signaling Pathway	103	3	5295, 3717, 3932	Predicted	0.000454409	0.00423889
P16410	CTLA4	1493	cytotoxic T-lymphocyte-associated protein 4	15	15	wikipathways	Oncostatin M Signaling Pathway	65	4	6777, 5781, 5295, 3717	Predicted	2.18816e-06	5.37133e-05
P16410	CTLA4	1493	cytotoxic T-lymphocyte-associated protein 4	15	15	wikipathways	Prolactin Signaling Pathway	76	6	6777, 5781, 6776, 5295, 2534, 3717	Predicted	7.93414e-10	5.27072e-08
P16410	CTLA4	1493	cytotoxic T-lymphocyte-associated protein 4	15	15	wikipathways	Rac1-Pak1-p38-MMP-2 pathway	66	4	6777, 5781, 6776, 5295	Predicted	2.32725e-06	5.65294e-05
P16410	CTLA4	1493	cytotoxic T-lymphocyte-associated protein 4	15	15	wikipathways	TCR Signaling Pathway	90	3	5781, 5295, 2534	Predicted	0.000305456	0.00310563
P16410	CTLA4	1493	cytotoxic T-lymphocyte-associated protein 4	15	15	wikipathways	TSH signaling pathway	66	2	5295, 3717	Predicted	0.00434609	0.0230069
P16410	CTLA4	1493	cytotoxic T-lymphocyte-associated protein 4	15	15	biocarta	lck and fyn tyrosine kinases in initiation of tcr activation	11	2	2534, 3932	Predicted	0.000116932	0.00144614
P16410	CTLA4	1493	cytotoxic T-lymphocyte-associated protein 4	15	15	biocarta	role of mef2d in t-cell apoptosis	28	2	2534, 3932	Predicted	0.000791767	0.0065186
P16410	CTLA4	1493	cytotoxic T-lymphocyte-associated protein 4	15	15	inoh	JAK STAT pathway and regulation	300	6	6777, 5781, 6776, 2534, 3717, 3932	Predicted	2.92736e-06	6.87263e-05
P16410	CTLA4	1493	cytotoxic T-lymphocyte-associated protein 4	15	15	pid	TCR signaling in naïve CD8+ T cells	53	4	941, 942, 2534, 3932	Predicted	9.5658e-07	2.65604e-05
P16410	CTLA4	1493	cytotoxic T-lymphocyte-associated protein 4	15	15	reactome	CD28 dependent Vav1 pathway	12	4	941, 942, 2534, 3932	Predicted	1.67718e-09	1.02738e-07
P16410	CTLA4	1493	cytotoxic T-lymphocyte-associated protein 4	15	15	reactome	Host Interactions of HIV factors	86	4	1173, 8907, 2534, 3932	Predicted	6.73577e-06	0.000138308
P16410	CTLA4	1493	cytotoxic T-lymphocyte-associated protein 4	15	15	reactome	Infectious disease	242	4	1173, 8907, 2534, 3932	Predicted	0.000384446	0.00372004
P16410	CTLA4	1493	cytotoxic T-lymphocyte-associated protein 4	15	15	reactome	PD-1 signaling	24	2	5781, 3932	Predicted	0.000580143	0.00512765
P16410	CTLA4	1493	cytotoxic T-lymphocyte-associated protein 4	15	15	reactome	The role of Nef in HIV-1 replication and disease pathogenesis	28	4	1173, 8907, 2534, 3932	Predicted	6.83931e-08	2.71744e-06
P16410	CTLA4	1493	cytotoxic T-lymphocyte-associated protein 4	15	15	stke	T Cell Signal Transduction	8	1	3932	Known.and.Predicted	0.0120614	0.0453516
P16410	CTLA4	1493	cytotoxic T-lymphocyte-associated protein 4	15	15	wikipathways	T-Cell Receptor and Co-stimulatory Signaling	27	2	2534, 3932	Known.and.Predicted	0.000735856	0.00615785
P16410	CTLA4	1493	cytotoxic T-lymphocyte-associated protein 4	15	15	ipavs	GSK3beta_regulation_by_signaling_pathways	66	2	5525, 2534	Predicted	0.00434609	0.0230069
P16410	CTLA4	1493	cytotoxic T-lymphocyte-associated protein 4	15	15	netpath	Prolactin	68	5	6777, 5781, 6776, 2534, 3717	Predicted	3.74923e-08	1.60406e-06
P16410	CTLA4	1493	cytotoxic T-lymphocyte-associated protein 4	15	15	pid	Ephrin A reverse signaling	3	1	2534	Predicted	0.00453903	0.0237045
P16410	CTLA4	1493	cytotoxic T-lymphocyte-associated protein 4	15	15	reactome	ARMS-mediated activation	185	3	5525, 2534, 3717	Predicted	0.0024754	0.0153637
P16410	CTLA4	1493	cytotoxic T-lymphocyte-associated protein 4	15	15	reactome	FRS-mediated FGFR1 signaling	182	4	5525, 5781, 2534, 3717	Predicted	0.000128728	0.00156103
P16410	CTLA4	1493	cytotoxic T-lymphocyte-associated protein 4	15	15	reactome	FRS-mediated FGFR2 signaling	182	4	5525, 5781, 2534, 3717	Predicted	0.000128728	0.00156103
P16410	CTLA4	1493	cytotoxic T-lymphocyte-associated protein 4	15	15	reactome	FRS-mediated FGFR3 signaling	182	4	5525, 5781, 2534, 3717	Predicted	0.000128728	0.00156103
P16410	CTLA4	1493	cytotoxic T-lymphocyte-associated protein 4	15	15	reactome	FRS-mediated FGFR4 signaling	182	4	5525, 5781, 2534, 3717	Predicted	0.000128728	0.00156103
P16410	CTLA4	1493	cytotoxic T-lymphocyte-associated protein 4	15	15	reactome	Frs2-mediated activation	186	3	5525, 2534, 3717	Predicted	0.00251369	0.0155594
P16410	CTLA4	1493	cytotoxic T-lymphocyte-associated protein 4	15	15	reactome	GRB2 events in EGFR signaling	181	3	5525, 2534, 3717	Predicted	0.00232592	0.014697
P16410	CTLA4	1493	cytotoxic T-lymphocyte-associated protein 4	15	15	reactome	GRB2 events in ERBB2 signaling	181	3	5525, 2534, 3717	Predicted	0.00232592	0.014697
P16410	CTLA4	1493	cytotoxic T-lymphocyte-associated protein 4	15	15	reactome	MAPK family signaling cascades	219	4	5525, 5781, 2534, 3717	Predicted	0.000262535	0.00275419
P16410	CTLA4	1493	cytotoxic T-lymphocyte-associated protein 4	15	15	reactome	MAPK1/MAPK3 signaling	187	4	5525, 5781, 2534, 3717	Predicted	0.000142953	0.00169716
P16410	CTLA4	1493	cytotoxic T-lymphocyte-associated protein 4	15	15	reactome	NCAM signaling for neurite out-growth	217	3	5525, 2534, 3717	Predicted	0.00388928	0.0212904
P16410	CTLA4	1493	cytotoxic T-lymphocyte-associated protein 4	15	15	reactome	Netrin-1 signaling	36	2	5781, 2534	Predicted	0.00131041	0.00958199
P16410	CTLA4	1493	cytotoxic T-lymphocyte-associated protein 4	15	15	reactome	Netrin mediated repulsion signals	9	2	5781, 2534	Predicted	7.66712e-05	0.00102981
P16410	CTLA4	1493	cytotoxic T-lymphocyte-associated protein 4	15	15	reactome	Prolonged ERK activation events	188	3	5525, 2534, 3717	Predicted	0.00259136	0.0159026
P16410	CTLA4	1493	cytotoxic T-lymphocyte-associated protein 4	15	15	reactome	RAF/MAP kinase cascade	181	3	5525, 2534, 3717	Predicted	0.00232592	0.014697
P16410	CTLA4	1493	cytotoxic T-lymphocyte-associated protein 4	15	15	reactome	SHC1 events in EGFR signaling	181	3	5525, 2534, 3717	Predicted	0.00232592	0.014697
P16410	CTLA4	1493	cytotoxic T-lymphocyte-associated protein 4	15	15	reactome	SHC1 events in ERBB2 signaling	181	3	5525, 2534, 3717	Predicted	0.00232592	0.014697
P16410	CTLA4	1493	cytotoxic T-lymphocyte-associated protein 4	15	15	reactome	SHC1 events in ERBB4 signaling	181	3	5525, 2534, 3717	Predicted	0.00232592	0.014697
P16410	CTLA4	1493	cytotoxic T-lymphocyte-associated protein 4	15	15	reactome	Signaling by Leptin	189	6	5525, 6777, 5781, 6776, 2534, 3717	Predicted	1.94006e-07	6.73961e-06
P16410	CTLA4	1493	cytotoxic T-lymphocyte-associated protein 4	15	15	reactome	Signalling to ERKs	197	3	5525, 2534, 3717	Predicted	0.00295941	0.0175012
P16410	CTLA4	1493	cytotoxic T-lymphocyte-associated protein 4	15	15	reactome	Signalling to p38 via RIT and RIN	185	3	5525, 2534, 3717	Predicted	0.0024754	0.0153637
P16410	CTLA4	1493	cytotoxic T-lymphocyte-associated protein 4	15	15	reactome	Signalling to RAS	190	3	5525, 2534, 3717	Predicted	0.00267052	0.0162347
P16410	CTLA4	1493	cytotoxic T-lymphocyte-associated protein 4	15	15	reactome	VEGFR2 mediated cell proliferation	194	3	5525, 2534, 3717	Predicted	0.00283333	0.0169274
P16410	CTLA4	1493	cytotoxic T-lymphocyte-associated protein 4	15	15	signalink	EGF-Ncore	57	2	5781, 2534	Predicted	0.00325928	0.0187231
P16410	CTLA4	1493	cytotoxic T-lymphocyte-associated protein 4	15	15	wikipathways	Primary Focal Segmental Glomerulosclerosis FSGS	72	2	941, 2534	Predicted	0.00515176	0.0259019
P16410	CTLA4	1493	cytotoxic T-lymphocyte-associated protein 4	15	15	biocarta	epo signaling pathway	11	3	6777, 6776, 3717	Predicted	4.61011e-07	1.41854e-05
P16410	CTLA4	1493	cytotoxic T-lymphocyte-associated protein 4	15	15	biocarta	ifn gamma signaling pathway	5	1	3717	Predicted	0.00755436	0.0335365
P16410	CTLA4	1493	cytotoxic T-lymphocyte-associated protein 4	15	15	biocarta	il 3 signaling pathway	12	3	6777, 6776, 3717	Predicted	6.14123e-07	1.81425e-05
P16410	CTLA4	1493	cytotoxic T-lymphocyte-associated protein 4	15	15	biocarta	il 6 signaling pathway	13	2	5781, 3717	Predicted	0.00016554	0.00191013
P16410	CTLA4	1493	cytotoxic T-lymphocyte-associated protein 4	15	15	biocarta	no2-dependent il-12 pathway in nk cells	9	1	3717	Predicted	0.0135595	0.0489333
P16410	CTLA4	1493	cytotoxic T-lymphocyte-associated protein 4	15	15	biocarta	stat3 signaling pathway	8	1	3717	Predicted	0.0120614	0.0453516
P16410	CTLA4	1493	cytotoxic T-lymphocyte-associated protein 4	15	15	inoh	Growth hormone signaling	10	4	6777, 5781, 6776, 3717	Predicted	7.12799e-10	4.78766e-08
P16410	CTLA4	1493	cytotoxic T-lymphocyte-associated protein 4	15	15	inoh	IFN gamma signaling	6	1	3717	Predicted	0.00905882	0.0377217
P16410	CTLA4	1493	cytotoxic T-lymphocyte-associated protein 4	15	15	inoh	IL-12 signaling	7	1	3717	Predicted	0.0105612	0.0416906
P16410	CTLA4	1493	cytotoxic T-lymphocyte-associated protein 4	15	15	inoh	IL-23 signaling	6	1	3717	Predicted	0.00905882	0.0377217
P16410	CTLA4	1493	cytotoxic T-lymphocyte-associated protein 4	15	15	inoh	IL-3 signaling	7	3	6777, 6776, 3717	Predicted	9.81468e-08	3.7266e-06
P16410	CTLA4	1493	cytotoxic T-lymphocyte-associated protein 4	15	15	inoh	IL-5 signaling	11	3	6777, 6776, 3717	Predicted	4.61011e-07	1.41854e-05
P16410	CTLA4	1493	cytotoxic T-lymphocyte-associated protein 4	15	15	inoh	IL-6 signaling	6	1	3717	Predicted	0.00905882	0.0377217
P16410	CTLA4	1493	cytotoxic T-lymphocyte-associated protein 4	15	15	inoh	JAK STAT MolecularVariation 2	50	3	6777, 6776, 3717	Predicted	5.28526e-05	0.000760229
P16410	CTLA4	1493	cytotoxic T-lymphocyte-associated protein 4	15	15	ipavs	STAT_signaling_pathway	9	3	6777, 6776, 3717	Predicted	2.35124e-07	7.96089e-06
P16410	CTLA4	1493	cytotoxic T-lymphocyte-associated protein 4	15	15	kegg	Adipocytokine signaling pathway	67	2	5781, 3717	Predicted	0.0044759	0.0234948
P16410	CTLA4	1493	cytotoxic T-lymphocyte-associated protein 4	15	15	netpath	TSLP	21	3	6777, 6776, 3717	Predicted	3.68237e-06	8.33652e-05
P16410	CTLA4	1493	cytotoxic T-lymphocyte-associated protein 4	15	15	pid	IL27-mediated signaling events	26	2	6776, 3717	Predicted	0.000681945	0.00580585
P16410	CTLA4	1493	cytotoxic T-lymphocyte-associated protein 4	15	15	reactome	Interferon gamma signaling	19	2	5781, 3717	Predicted	0.000361013	0.00354073
P16410	CTLA4	1493	cytotoxic T-lymphocyte-associated protein 4	15	15	reactome	Interferon Signaling	61	2	5781, 3717	Predicted	0.0037241	0.020627
P16410	CTLA4	1493	cytotoxic T-lymphocyte-associated protein 4	15	15	reactome	Nuclear signaling by ERBB4	34	4	6777, 5781, 6776, 3717	Predicted	1.54085e-07	5.51468e-06
P16410	CTLA4	1493	cytotoxic T-lymphocyte-associated protein 4	15	15	reactome	Prolactin receptor signaling	15	4	6777, 5781, 6776, 3717	Predicted	4.61262e-09	2.53116e-07
P16410	CTLA4	1493	cytotoxic T-lymphocyte-associated protein 4	15	15	reactome	RAF-independent MAPK1/3 activation	23	2	5781, 3717	Predicted	0.000532264	0.00479377
P16410	CTLA4	1493	cytotoxic T-lymphocyte-associated protein 4	15	15	reactome	RAF activation	25	2	5525, 3717	Predicted	0.000630039	0.00545651
P16410	CTLA4	1493	cytotoxic T-lymphocyte-associated protein 4	15	15	reactome	Regulation of IFNG signaling	14	2	5781, 3717	Predicted	0.000192961	0.00215673
P16410	CTLA4	1493	cytotoxic T-lymphocyte-associated protein 4	15	15	signalink	JAK-STAT-Core	100	3	6777, 6776, 3717	Predicted	0.000416617	0.00396122
P16410	CTLA4	1493	cytotoxic T-lymphocyte-associated protein 4	15	15	stke	Interferon gamma Pathway	8	1	3717	Predicted	0.0120614	0.0453516
P16410	CTLA4	1493	cytotoxic T-lymphocyte-associated protein 4	15	15	stke	Interleukin 13 (IL-13) Pathway	7	1	3717	Predicted	0.0105612	0.0416906
P16410	CTLA4	1493	cytotoxic T-lymphocyte-associated protein 4	15	15	wikipathways	AGE-RAGE pathway	66	3	6777, 6776, 3717	Predicted	0.000121609	0.00149152
P16410	CTLA4	1493	cytotoxic T-lymphocyte-associated protein 4	15	15	wikipathways	EPO Receptor Signaling	26	3	6777, 6776, 3717	Predicted	7.16593e-06	0.00014568
P16410	CTLA4	1493	cytotoxic T-lymphocyte-associated protein 4	15	15	wikipathways	JAK-STAT	43	4	6777, 5781, 6776, 3717	Predicted	4.06757e-07	1.27351e-05
P16410	CTLA4	1493	cytotoxic T-lymphocyte-associated protein 4	15	15	wikipathways	Serotonin Receptor 2 and STAT3 Signaling	4	1	3717	Predicted	0.00604776	0.0288615
P16410	CTLA4	1493	cytotoxic T-lymphocyte-associated protein 4	15	15	wikipathways	Type II interferon signaling (IFNG)	36	2	5781, 3717	Predicted	0.00131041	0.00958199
P16410	CTLA4	1493	cytotoxic T-lymphocyte-associated protein 4	15	15	biocarta	il22 soluble receptor signaling pathway	11	2	6777, 6776	Predicted	0.000116932	0.00144614
P16410	CTLA4	1493	cytotoxic T-lymphocyte-associated protein 4	15	15	biocarta	mechanism of gene regulation by peroxisome proliferators via ppara	51	2	6777, 6776	Predicted	0.00261744	0.0160125
P16410	CTLA4	1493	cytotoxic T-lymphocyte-associated protein 4	15	15	inoh	IL-2 signaling	7	2	6777, 6776	Predicted	4.48033e-05	0.000663863
P16410	CTLA4	1493	cytotoxic T-lymphocyte-associated protein 4	15	15	netpath	IL9	12	2	6777, 6776	Predicted	0.000140195	0.0016714
P16410	CTLA4	1493	cytotoxic T-lymphocyte-associated protein 4	15	15	pid	Glucocorticoid receptor regulatory network	80	2	6777, 6776	Predicted	0.00632479	0.0298237
P16410	CTLA4	1493	cytotoxic T-lymphocyte-associated protein 4	15	15	biocarta	cell to cell adhesion signaling	8	1	5781	Predicted	0.0120614	0.0453516
P16410	CTLA4	1493	cytotoxic T-lymphocyte-associated protein 4	15	15	reactome	Platelet homeostasis	75	2	5525, 5781	Predicted	0.00557852	0.0273768
P16410	CTLA4	1493	cytotoxic T-lymphocyte-associated protein 4	15	15	signor	EGF	25	2	5781, 6776	Predicted	0.000630039	0.00545651
P16410	CTLA4	1493	cytotoxic T-lymphocyte-associated protein 4	15	15	reactome	Formation of annular gap junctions	9	1	1173	Predicted	0.0135595	0.0489333
P16410	CTLA4	1493	cytotoxic T-lymphocyte-associated protein 4	15	15	reactome	MHC class II antigen presentation	57	2	1173, 8907	Predicted	0.00325928	0.0187231
P16410	CTLA4	1493	cytotoxic T-lymphocyte-associated protein 4	15	15	reactome	Nef Mediated CD8 Down-regulation	7	1	1173	Predicted	0.0105612	0.0416906
P16410	CTLA4	1493	cytotoxic T-lymphocyte-associated protein 4	15	15	reactome	Nef mediated downregulation of CD28 cell surface expression	2	1	1173	Predicted	0.00302816	0.0177543
P16410	CTLA4	1493	cytotoxic T-lymphocyte-associated protein 4	15	15	kegg	Allograft rejection	36	2	941, 942	Predicted	0.00131041	0.00958199
P16410	CTLA4	1493	cytotoxic T-lymphocyte-associated protein 4	15	15	kegg	Autoimmune thyroid disease	44	2	941, 942	Known.and.Predicted	0.00195397	0.0129305
P16410	CTLA4	1493	cytotoxic T-lymphocyte-associated protein 4	15	15	kegg	Graft-versus-host disease	40	2	941, 942	Predicted	0.00161674	0.0111991
P16410	CTLA4	1493	cytotoxic T-lymphocyte-associated protein 4	15	15	kegg	Intestinal immune network for IgA production	47	2	941, 942	Predicted	0.00222696	0.0142066
P16410	CTLA4	1493	cytotoxic T-lymphocyte-associated protein 4	15	15	kegg	Rheumatoid arthritis	87	2	941, 942	Known.and.Predicted	0.00744203	0.0332427
P16410	CTLA4	1493	cytotoxic T-lymphocyte-associated protein 4	15	15	kegg	Systemic lupus erythematosus	96	2	941, 942	Predicted	0.00900027	0.0376621
P16410	CTLA4	1493	cytotoxic T-lymphocyte-associated protein 4	15	15	kegg	Type I diabetes mellitus	42	2	941, 942	Predicted	0.00178151	0.0120729
P16410	CTLA4	1493	cytotoxic T-lymphocyte-associated protein 4	15	15	pid	IL12 signaling mediated by STAT4	30	2	941, 942	Predicted	0.000909567	0.0072448
P16410	CTLA4	1493	cytotoxic T-lymphocyte-associated protein 4	15	15	wikipathways	Allograft Rejection	79	2	941, 942	Known.and.Predicted	0.00617206	0.0293044
P16410	CTLA4	1493	cytotoxic T-lymphocyte-associated protein 4	15	15	kegg	Cell adhesion molecules (CAMs)	133	2	941, 942	Known.Member	0.0167752	0.0559478
P16410	CTLA4	1493	cytotoxic T-lymphocyte-associated protein 4	15	15	wikipathways	Vitamin D Receptor Pathway	0	0	n/a	Known.Member	n/a	n/a
Q7Z6A9	BTLA	151888	B and T lymphocyte associated	4	4	biocarta	epo signaling pathway	11	1	5777	Predicted	0.00443771	0.0233406
Q7Z6A9	BTLA	151888	B and T lymphocyte associated	4	4	biocarta	growth hormone signaling pathway	23	1	5777	Predicted	0.00926199	0.0382906
Q7Z6A9	BTLA	151888	B and T lymphocyte associated	4	4	biocarta	il 3 signaling pathway	12	1	5777	Predicted	0.00484041	0.0247846
Q7Z6A9	BTLA	151888	B and T lymphocyte associated	4	4	biocarta	ras-independent pathway in nk cell-mediated cytotoxicity	22	1	5777	Predicted	0.00886064	0.0372137
Q7Z6A9	BTLA	151888	B and T lymphocyte associated	4	4	inoh	JAK STAT pathway and regulation	300	2	5781, 5777	Predicted	0.00527385	0.0263085
Q7Z6A9	BTLA	151888	B and T lymphocyte associated	4	4	ipavs	ANG_II_and_JAK_STAT_interactions_in_mediating_cardiac_myocyte_function	220	2	5781, 5777	Predicted	0.00286388	0.0170781
Q7Z6A9	BTLA	151888	B and T lymphocyte associated	4	4	ipavs	GP130_JAK_STAT_pathway	238	2	5781, 5777	Predicted	0.00334462	0.019079
Q7Z6A9	BTLA	151888	B and T lymphocyte associated	4	4	ipavs	JAK_STAT_pathway_in_postconditioning_ischemia	172	2	5781, 5777	Predicted	0.00175976	0.0119612
Q7Z6A9	BTLA	151888	B and T lymphocyte associated	4	4	kegg	Jak-STAT signaling pathway	148	2	5781, 5777	Predicted	0.00130595	0.00955642
Q7Z6A9	BTLA	151888	B and T lymphocyte associated	4	4	kegg	Natural killer cell mediated cytotoxicity	121	2	5781, 5777	Predicted	0.000874792	0.00703926
Q7Z6A9	BTLA	151888	B and T lymphocyte associated	4	4	kegg	Proteoglycans in cancer	195	2	5781, 5777	Predicted	0.00225634	0.0143556
Q7Z6A9	BTLA	151888	B and T lymphocyte associated	4	4	netpath	BCR	127	2	5781, 5777	Known.and.Predicted	0.000963294	0.00757275
Q7Z6A9	BTLA	151888	B and T lymphocyte associated	4	4	netpath	EGFR1	448	2	5781, 5777	Predicted	0.0115364	0.0441723
Q7Z6A9	BTLA	151888	B and T lymphocyte associated	4	4	netpath	IL2	76	2	5781, 5777	Predicted	0.00034551	0.00341847
Q7Z6A9	BTLA	151888	B and T lymphocyte associated	4	4	netpath	IL4	61	2	5781, 5777	Predicted	0.000222304	0.00241579
Q7Z6A9	BTLA	151888	B and T lymphocyte associated	4	4	netpath	Prolactin	68	2	5781, 5777	Predicted	0.000276465	0.00287036
Q7Z6A9	BTLA	151888	B and T lymphocyte associated	4	4	netpath	TCR	238	2	5781, 5777	Predicted	0.00334462	0.019079
Q7Z6A9	BTLA	151888	B and T lymphocyte associated	4	4	pid	CXCR4-mediated signaling events	85	2	5781, 5777	Predicted	0.00043227	0.00407072
Q7Z6A9	BTLA	151888	B and T lymphocyte associated	4	4	pid	Signaling events mediated by Stem cell factor receptor (c-Kit)	52	2	5781, 5777	Predicted	0.000161276	0.0018697
Q7Z6A9	BTLA	151888	B and T lymphocyte associated	4	4	pid	Signaling events mediated by VEGFR1 and VEGFR2	66	2	5781, 5777	Predicted	0.000260394	0.00273532
Q7Z6A9	BTLA	151888	B and T lymphocyte associated	4	4	pid	TCR signaling in naïve CD4+ T cells	66	2	5781, 5777	Predicted	0.000260394	0.00273532
Q7Z6A9	BTLA	151888	B and T lymphocyte associated	4	4	reactome	Adaptive Immune System	552	3	8764, 5781, 5777	Known.and.Predicted	0.000661127	0.00566591
Q7Z6A9	BTLA	151888	B and T lymphocyte associated	4	4	reactome	Cell surface interactions at the vascular wall	98	2	5781, 5777	Predicted	0.0005745	0.00508848
Q7Z6A9	BTLA	151888	B and T lymphocyte associated	4	4	reactome	Costimulation by the CD28 family	69	3	8764, 5781, 5777	Known.and.Predicted	1.28986e-06	3.42938e-05
Q7Z6A9	BTLA	151888	B and T lymphocyte associated	4	4	reactome	Cytokine Signaling in Immune system	364	3	8764, 5781, 5777	Predicted	0.000191848	0.00214762
Q7Z6A9	BTLA	151888	B and T lymphocyte associated	4	4	reactome	GPVI-mediated activation cascade	54	2	5781, 5777	Predicted	0.000173999	0.00198614
Q7Z6A9	BTLA	151888	B and T lymphocyte associated	4	4	reactome	Hemostasis	470	2	5781, 5777	Predicted	0.0126599	0.0468345
Q7Z6A9	BTLA	151888	B and T lymphocyte associated	4	4	reactome	Interleukin-3, 5 and GM-CSF signaling	207	2	5781, 5777	Predicted	0.00253919	0.015652
Q7Z6A9	BTLA	151888	B and T lymphocyte associated	4	4	reactome	Platelet sensitization by LDL	17	2	5781, 5777	Predicted	1.66194e-05	0.000293183
Q7Z6A9	BTLA	151888	B and T lymphocyte associated	4	4	reactome	Regulation of IFNA signaling	19	2	5781, 5777	Predicted	2.08908e-05	0.000354579
Q7Z6A9	BTLA	151888	B and T lymphocyte associated	4	4	reactome	Regulation of KIT signaling	16	1	5777	Predicted	0.00644997	0.0301671
Q7Z6A9	BTLA	151888	B and T lymphocyte associated	4	4	reactome	Signal regulatory protein (SIRP) family interactions	13	2	5781, 5777	Predicted	9.53686e-06	0.000184642
Q7Z6A9	BTLA	151888	B and T lymphocyte associated	4	4	reactome	Signaling by SCF-KIT	259	2	5781, 5777	Predicted	0.00395088	0.0215217
Q7Z6A9	BTLA	151888	B and T lymphocyte associated	4	4	reactome	Signaling by the B Cell Receptor (BCR)	150	2	5781, 5777	Predicted	0.00134124	0.00973918
Q7Z6A9	BTLA	151888	B and T lymphocyte associated	4	4	stke	Interleukin 4 (IL-4) Pathway	24	1	5777	Predicted	0.00966322	0.039381
Q7Z6A9	BTLA	151888	B and T lymphocyte associated	4	4	biocarta	the co-stimulatory signal during t-cell activation	18	1	5781	Predicted	0.00725401	0.0325873
Q7Z6A9	BTLA	151888	B and T lymphocyte associated	4	4	inoh	HGF	35	1	5781	Predicted	0.0140687	0.0499885
Q7Z6A9	BTLA	151888	B and T lymphocyte associated	4	4	kegg	Herpes simplex infection	175	2	8764, 5781	Predicted	0.00182112	0.012248
Q7Z6A9	BTLA	151888	B and T lymphocyte associated	4	4	pid	IGF1 pathway	30	1	5781	Predicted	0.012068	0.0453516
Q7Z6A9	BTLA	151888	B and T lymphocyte associated	4	4	reactome	Spry regulation of FGF signaling	14	1	5781	Predicted	0.00564543	0.027557
Q7Z6A9	BTLA	151888	B and T lymphocyte associated	4	4	signalink	IGF-Ncore	16	1	5781	Predicted	0.00644997	0.0301671
Q7Z6A9	BTLA	151888	B and T lymphocyte associated	4	4	wikipathways	Vitamin D Receptor Pathway	0	0	n/a	Known.Member	n/a	n/a
P27487	DPP4	1803	dipeptidyl-peptidase 4	31	29	kegg	Chagas disease (American trypanosomiasis)	103	3	3551, 6352, 6349	Predicted	0.00328344	0.0188277
P27487	DPP4	1803	dipeptidyl-peptidase 4	31	29	kegg	Chemokine signaling pathway	186	11	6356, 4283, 7852, 6387, 2920, 3551, 6352, 3627, 6349, 6367, 6373	Predicted	1.97415e-12	2.31795e-10
P27487	DPP4	1803	dipeptidyl-peptidase 4	31	29	kegg	Cytokine-cytokine receptor interaction	255	10	6356, 4283, 7852, 6387, 2920, 6352, 3627, 6349, 6367, 6373	Predicted	1.40384e-09	8.77224e-08
P27487	DPP4	1803	dipeptidyl-peptidase 4	31	29	kegg	Cytosolic DNA-sensing pathway	55	3	3551, 6352, 3627	Predicted	0.000535238	0.00481545
P27487	DPP4	1803	dipeptidyl-peptidase 4	31	29	kegg	Influenza A	163	3	3551, 6352, 3627	Predicted	0.0116974	0.0445681
P27487	DPP4	1803	dipeptidyl-peptidase 4	31	29	kegg	NOD-like receptor signaling pathway	57	3	2920, 3551, 6352	Predicted	0.00059461	0.00522166
P27487	DPP4	1803	dipeptidyl-peptidase 4	31	29	kegg	Rheumatoid arthritis	87	3	6387, 6352, 6349	Predicted	0.00203068	0.0132804
P27487	DPP4	1803	dipeptidyl-peptidase 4	31	29	kegg	Toll-like receptor signaling pathway	97	6	4283, 3551, 6352, 3627, 6349, 6373	Predicted	2.99733e-07	9.81092e-06
P27487	DPP4	1803	dipeptidyl-peptidase 4	31	29	reactome	Chemokine receptors bind chemokines	58	10	6356, 4283, 7852, 6387, 2920, 6352, 3627, 6349, 6367, 6373	Predicted	3.87312e-16	8.62233e-14
P27487	DPP4	1803	dipeptidyl-peptidase 4	31	29	reactome	Class A/1 (Rhodopsin-like receptors)	278	14	6356, 4283, 7852, 6387, 2920, 6863, 5697, 4852, 6352, 2922, 3627, 6349, 6367, 6373	Predicted	7.28517e-15	1.32204e-12
P27487	DPP4	1803	dipeptidyl-peptidase 4	31	29	reactome	G alpha (i) signalling events	194	9	4283, 7852, 6387, 2920, 5697, 4852, 6352, 3627, 6373	Predicted	2.52695e-09	1.48205e-07
P27487	DPP4	1803	dipeptidyl-peptidase 4	31	29	reactome	GPCR ligand binding	372	18	6356, 4283, 7852, 6387, 2920, 116, 2691, 6863, 5697, 2641, 4852, 6352, 2922, 3627, 2695, 6349, 6367, 6373	Predicted	3.52913e-19	1.23188e-16
P27487	DPP4	1803	dipeptidyl-peptidase 4	31	29	reactome	Peptide ligand-binding receptors	184	14	6356, 4283, 7852, 6387, 2920, 6863, 5697, 4852, 6352, 2922, 3627, 6349, 6367, 6373	Predicted	2.17031e-17	5.85532e-15
P27487	DPP4	1803	dipeptidyl-peptidase 4	31	29	reactome	Signal Transduction	1763	21	6356, 4283, 7852, 6387, 2920, 116, 2691, 6863, 5697, 2641, 7432, 22943, 3551, 4852, 6352, 2922, 3627, 2695, 6349, 6367, 6373	Predicted	1.63458e-10	1.27499e-08
P27487	DPP4	1803	dipeptidyl-peptidase 4	31	29	reactome	Signaling by GPCR	756	19	6356, 4283, 7852, 6387, 2920, 116, 2691, 6863, 5697, 2641, 7432, 4852, 6352, 2922, 3627, 2695, 6349, 6367, 6373	Predicted	4.63399e-15	8.68757e-13
P27487	DPP4	1803	dipeptidyl-peptidase 4	31	29	spike	NFkB Signaling Network	93	4	2920, 3551, 6352, 3627	Predicted	0.0001448	0.00171455
P27487	DPP4	1803	dipeptidyl-peptidase 4	31	29	spike	TLR Signaling	101	4	3551, 8915, 6352, 3627	Predicted	0.000199237	0.00221547
P27487	DPP4	1803	dipeptidyl-peptidase 4	31	29	wikipathways	TWEAK Signaling Pathway	42	2	3551, 6352	Predicted	0.00663449	0.0307665
P27487	DPP4	1803	dipeptidyl-peptidase 4	31	29	inoh	GPCR signaling-G alpha i	241	8	2691, 6863, 5697, 2641, 7432, 4852, 2922, 2695	Predicted	3.02933e-07	9.8982e-06
P27487	DPP4	1803	dipeptidyl-peptidase 4	31	29	inoh	GPCR signaling-G alpha q	253	8	2691, 6863, 5697, 2641, 7432, 4852, 2922, 2695	Predicted	4.39154e-07	1.36071e-05
P27487	DPP4	1803	dipeptidyl-peptidase 4	31	29	inoh	GPCR signaling-G alpha s Epac and ERK	251	8	2691, 6863, 5697, 2641, 7432, 4852, 2922, 2695	Predicted	4.13351e-07	1.29165e-05
P27487	DPP4	1803	dipeptidyl-peptidase 4	31	29	inoh	GPCR signaling-pertussis toxin	241	8	2691, 6863, 5697, 2641, 7432, 4852, 2922, 2695	Predicted	3.02933e-07	9.8982e-06
P27487	DPP4	1803	dipeptidyl-peptidase 4	31	29	pharmgkb	Sympathetic Nerve Pathway (Neuroeffector Junction)	21	2	5697, 4852	Predicted	0.00168093	0.011544
P27487	DPP4	1803	dipeptidyl-peptidase 4	31	29	biocarta	activation of csk by camp-dependent protein kinase inhibits signaling through the t cell receptor	42	5	6356, 7852, 6387, 5788, 920	Predicted	1.18393e-07	4.3891e-06
P27487	DPP4	1803	dipeptidyl-peptidase 4	31	29	biocarta	lck and fyn tyrosine kinases in initiation of tcr activation	11	2	5788, 920	Predicted	0.000448314	0.00419203
P27487	DPP4	1803	dipeptidyl-peptidase 4	31	29	biocarta	role of mef2d in t-cell apoptosis	28	2	5788, 920	Predicted	0.0029875	0.0176266
P27487	DPP4	1803	dipeptidyl-peptidase 4	31	29	biocarta	t cell receptor signaling pathway	52	2	5788, 920	Predicted	0.0100345	0.0404235
P27487	DPP4	1803	dipeptidyl-peptidase 4	31	29	kegg	Primary immunodeficiency	36	3	5788, 920, 100	Predicted	0.000151217	0.00177668
P27487	DPP4	1803	dipeptidyl-peptidase 4	31	29	kegg	T cell receptor signaling pathway	104	5	84433, 5788, 3551, 8915, 920	Predicted	1.12875e-05	0.000212643
P27487	DPP4	1803	dipeptidyl-peptidase 4	31	29	netpath	TCR	238	6	84433, 5788, 3551, 8915, 920, 100	Predicted	5.4128e-05	0.000775509
P27487	DPP4	1803	dipeptidyl-peptidase 4	31	29	pid	BCR signaling pathway	66	4	84433, 5788, 3551, 8915	Predicted	3.77495e-05	0.000577106
P27487	DPP4	1803	dipeptidyl-peptidase 4	31	29	pid	CXCR4-mediated signaling events	85	4	7852, 6387, 5788, 920	Predicted	0.000102055	0.00129567
P27487	DPP4	1803	dipeptidyl-peptidase 4	31	29	pid	TCR signaling in naïve CD4+ T cells	66	5	84433, 5788, 3551, 8915, 920	Predicted	1.18478e-06	3.18859e-05
P27487	DPP4	1803	dipeptidyl-peptidase 4	31	29	pid	TCR signaling in naïve CD8+ T cells	53	4	84433, 5788, 3551, 8915	Predicted	1.57461e-05	0.000280503
P27487	DPP4	1803	dipeptidyl-peptidase 4	31	29	reactome	Phosphorylation of CD3 and TCR zeta chains	21	2	5788, 920	Predicted	0.00168093	0.011544
P27487	DPP4	1803	dipeptidyl-peptidase 4	31	29	reactome	TCR signaling	62	5	84433, 5788, 3551, 8915, 920	Predicted	8.64853e-07	2.43518e-05
P27487	DPP4	1803	dipeptidyl-peptidase 4	31	29	wikipathways	B Cell Receptor Signaling Pathway	97	4	84433, 5788, 3551, 8915	Predicted	0.00017045	0.00195392
P27487	DPP4	1803	dipeptidyl-peptidase 4	31	29	biocarta	inactivation of gsk3 by akt causes accumulation of b-catenin in alveolar macrophages	39	2	22943, 3551	Predicted	0.0057409	0.027909
P27487	DPP4	1803	dipeptidyl-peptidase 4	31	29	wikipathways	Cardiac Progenitor Differentiation	49	2	7852, 22943	Predicted	0.00894778	0.0375038
P27487	DPP4	1803	dipeptidyl-peptidase 4	31	29	biocarta	hiv-1 defeats host-mediated resistance by cem15	5	2	7852, 920	Predicted	8.24059e-05	0.00109077
P27487	DPP4	1803	dipeptidyl-peptidase 4	31	29	inoh	CD4 T cell receptor signaling	124	4	84433, 3551, 8915, 920	Predicted	0.000436978	0.00410709
P27487	DPP4	1803	dipeptidyl-peptidase 4	31	29	inoh	CD4 T cell receptor signaling-NFkB cascade	93	4	84433, 3551, 8915, 920	Predicted	0.0001448	0.00171455
P27487	DPP4	1803	dipeptidyl-peptidase 4	31	29	pid	IL23-mediated signaling events	37	2	4283, 920	Predicted	0.00517855	0.0260191
P27487	DPP4	1803	dipeptidyl-peptidase 4	31	29	reactome	Downstream TCR signaling	44	4	84433, 3551, 8915, 920	Predicted	7.43387e-06	0.00015007
P27487	DPP4	1803	dipeptidyl-peptidase 4	31	29	reactome	Early Phase of HIV Life Cycle	14	2	7852, 920	Predicted	0.000737722	0.00616954
P27487	DPP4	1803	dipeptidyl-peptidase 4	31	29	wikipathways	Cytokines and Inflammatory Response	26	2	2920, 920	Predicted	0.00257795	0.0158422
P27487	DPP4	1803	dipeptidyl-peptidase 4	31	29	wikipathways	TCR Signaling Pathway	90	4	84433, 3551, 8915, 920	Predicted	0.000127493	0.00154892
P27487	DPP4	1803	dipeptidyl-peptidase 4	31	29	kegg	NF-kappa B signaling pathway	90	5	84433, 6387, 2920, 3551, 8915	Predicted	5.54972e-06	0.000117739
P27487	DPP4	1803	dipeptidyl-peptidase 4	31	29	humancyc	adenine and adenosine salvage III	3	1	100	Predicted	0.00876304	0.0369629
P27487	DPP4	1803	dipeptidyl-peptidase 4	31	29	humancyc	purine deoxyribonucleosides degradation	2	1	100	Predicted	0.0058503	0.0282747
P27487	DPP4	1803	dipeptidyl-peptidase 4	31	29	humancyc	purine ribonucleosides degradation to ribose-1-phosphate	3	1	100	Predicted	0.00876304	0.0369629
P27487	DPP4	1803	dipeptidyl-peptidase 4	31	29	pid	Validated transcriptional targets of TAp63 isoforms	53	2	3551, 100	Predicted	0.0104092	0.0414139
P27487	DPP4	1803	dipeptidyl-peptidase 4	31	29	inoh	B cell receptor signaling	93	3	84433, 3551, 8915	Predicted	0.00245699	0.015269
P27487	DPP4	1803	dipeptidyl-peptidase 4	31	29	kegg	B cell receptor signaling pathway	72	3	84433, 3551, 8915	Predicted	0.00117676	0.00883112
P27487	DPP4	1803	dipeptidyl-peptidase 4	31	29	reactome	Activation of NF-kappaB in B cells	18	3	84433, 3551, 8915	Predicted	1.79058e-05	0.000312127
P27487	DPP4	1803	dipeptidyl-peptidase 4	31	29	reactome	Downstream signaling events of B Cell Receptor (BCR)	119	3	84433, 3551, 8915	Predicted	0.00492679	0.0251325
P27487	DPP4	1803	dipeptidyl-peptidase 4	31	29	reactome	FCERI mediated NF-kB activation	24	3	84433, 3551, 8915	Predicted	4.38913e-05	0.000653091
P27487	DPP4	1803	dipeptidyl-peptidase 4	31	29	reactome	Signaling by the B Cell Receptor (BCR)	150	3	84433, 3551, 8915	Predicted	0.00933545	0.0385151
P27487	DPP4	1803	dipeptidyl-peptidase 4	31	29	pid	CXCR3-mediated signaling events	38	4	6356, 4283, 3627, 6373	Predicted	4.09155e-06	9.11084e-05
P27487	DPP4	1803	dipeptidyl-peptidase 4	31	29	wikipathways	Type II interferon signaling (IFNG)	36	2	4283, 3627	Predicted	0.00490751	0.0250469
P27487	DPP4	1803	dipeptidyl-peptidase 4	31	29	kegg	RIG-I-like receptor signaling pathway	62	2	3551, 3627	Predicted	0.0140543	0.0499885
P27487	DPP4	1803	dipeptidyl-peptidase 4	31	29	netpath	IL4	61	2	7852, 3551	Predicted	0.0136254	0.0490703
P27487	DPP4	1803	dipeptidyl-peptidase 4	31	29	pid	Canonical NF-kappaB pathway	23	2	3551, 8915	Predicted	0.00201778	0.0132251
P27487	DPP4	1803	dipeptidyl-peptidase 4	31	29	reactome	CLEC7A (Dectin-1) signaling	40	2	3551, 8915	Predicted	0.00603213	0.0288615
P27487	DPP4	1803	dipeptidyl-peptidase 4	31	29	stke	Mitochondrial Pathway of Apoptosis: Caspases	70	3	116, 3551, 8915	Predicted	0.00108433	0.00829143
P27487	DPP4	1803	dipeptidyl-peptidase 4	31	29	reactome	G alpha (q) signalling events	172	3	6863, 2641, 2922	Predicted	0.0135176	0.0488822
P27487	DPP4	1803	dipeptidyl-peptidase 4	31	29	reactome	Class B/2 (Secretin family receptors)	79	4	116, 2691, 2641, 2695	Predicted	7.66547e-05	0.00102981
P27487	DPP4	1803	dipeptidyl-peptidase 4	31	29	reactome	G alpha (s) signalling events	114	5	116, 2691, 2641, 7432, 2695	Predicted	1.76568e-05	0.000308529
P27487	DPP4	1803	dipeptidyl-peptidase 4	31	29	reactome	Glucagon-type ligand receptors	30	4	116, 2691, 2641, 2695	Predicted	1.54384e-06	3.99367e-05
P27487	DPP4	1803	dipeptidyl-peptidase 4	31	29	biocarta	-arrestins in gpcr desensitization	29	3	6356, 7852, 6387	Predicted	7.84619e-05	0.00104728
P27487	DPP4	1803	dipeptidyl-peptidase 4	31	29	biocarta	activation of camp-dependent protein kinase pka	30	3	6356, 7852, 6387	Predicted	8.70084e-05	0.0011394
P27487	DPP4	1803	dipeptidyl-peptidase 4	31	29	biocarta	activation of pkc through g-protein coupled receptors	12	2	6356, 6387	Predicted	0.000536999	0.00482411
P27487	DPP4	1803	dipeptidyl-peptidase 4	31	29	biocarta	chrebp regulation by carbohydrates and camp	40	3	6356, 7852, 6387	Predicted	0.000207606	0.00228903
P27487	DPP4	1803	dipeptidyl-peptidase 4	31	29	biocarta	cxcr4 signaling pathway	10	2	7852, 6387	Predicted	0.00036747	0.00358796
P27487	DPP4	1803	dipeptidyl-peptidase 4	31	29	biocarta	cystic fibrosis transmembrane conductance regulator (cftr) and beta 2 adrenergic receptor (b2ar) pathway	21	2	6356, 6387	Predicted	0.00168093	0.011544
P27487	DPP4	1803	dipeptidyl-peptidase 4	31	29	biocarta	g-protein signaling through tubby proteins	11	2	6356, 6387	Predicted	0.000448314	0.00419203
P27487	DPP4	1803	dipeptidyl-peptidase 4	31	29	biocarta	ion channels and their functional role in vascular endothelium	45	3	6356, 7852, 6387	Predicted	0.000295252	0.00302364
P27487	DPP4	1803	dipeptidyl-peptidase 4	31	29	biocarta	pertussis toxin-insensitive ccr5 signaling in macrophage	10	2	7852, 6387	Predicted	0.00036747	0.00358796
P27487	DPP4	1803	dipeptidyl-peptidase 4	31	29	kegg	Intestinal immune network for IgA production	47	2	7852, 6387	Predicted	0.00825474	0.0355448
P27487	DPP4	1803	dipeptidyl-peptidase 4	31	29	reactome	Peptide hormone metabolism	42	2	2641, 2695	Known.and.Predicted	0.00663449	0.0307665
P27487	DPP4	1803	dipeptidyl-peptidase 4	31	29	wikipathways	Incretin synthesis, secretion, and inactivation	2	2	2641, 2695	Predicted	8.28571e-06	0.000164399
P27487	DPP4	1803	dipeptidyl-peptidase 4	31	29	systems.biology.org	beta_cell_v2 3	465	3	116, 3551, 2695	Known.Member	0.153433	0.213947
P27487	DPP4	1803	dipeptidyl-peptidase 4	31	29	reactome	Synthesis, secretion, and inactivation of Glucagon-like Peptide-1 (GLP-1)	6	1	2641	Known.Member	0.0174519	0.0572494
P27487	DPP4	1803	dipeptidyl-peptidase 4	31	29	reactome	Synthesis, secretion, and inactivation of Glucose-dependent Insulinotropic Polypeptide (GIP)	7	1	2695	Known.Member	0.0203318	0.0626336
P27487	DPP4	1803	dipeptidyl-peptidase 4	31	29	kegg	Protein digestion and absorption	0	0	n/a	Known.Member	n/a	n/a
Q495A1	TIGIT	201633	T-cell immunoreceptor with Ig and ITIM domains	6	6	pid	CXCR4-mediated signaling events	85	2	3635, 409	Predicted	0.00106865	0.00819393
Q495A1	TIGIT	201633	T-cell immunoreceptor with Ig and ITIM domains	6	6	pid	Signaling events mediated by the Hedgehog family	23	1	409	Predicted	0.0138622	0.0496093
Q495A1	TIGIT	201633	T-cell immunoreceptor with Ig and ITIM domains	6	6	reactome	Immune System	1062	4	3635, 5819, 409, 5817	Predicted	0.00165329	0.0114003
Q495A1	TIGIT	201633	T-cell immunoreceptor with Ig and ITIM domains	6	6	reactome	Interleukin-2 signaling	198	2	3635, 409	Predicted	0.00566195	0.0275977
Q495A1	TIGIT	201633	T-cell immunoreceptor with Ig and ITIM domains	6	6	reactome	Signaling by Interleukins	265	2	3635, 409	Predicted	0.0099717	0.0402255
Q495A1	TIGIT	201633	T-cell immunoreceptor with Ig and ITIM domains	6	6	reactome	WNT5A-dependent internalization of FZD4	15	1	409	Predicted	0.00905882	0.0377217
Q495A1	TIGIT	201633	T-cell immunoreceptor with Ig and ITIM domains	6	6	kegg	Cell adhesion molecules (CAMs)	133	3	25945, 5819, 5817	Known.and.Predicted	4.60322e-05	0.000679114
Q495A1	TIGIT	201633	T-cell immunoreceptor with Ig and ITIM domains	6	6	pid	Nectin adhesion pathway	30	3	25945, 5819, 5817	Predicted	4.99189e-07	1.51968e-05
Q495A1	TIGIT	201633	T-cell immunoreceptor with Ig and ITIM domains	6	6	reactome	Adaptive Immune System	552	3	3635, 5819, 5817	Predicted	0.00303742	0.0177828
Q495A1	TIGIT	201633	T-cell immunoreceptor with Ig and ITIM domains	6	6	reactome	Adherens junctions interactions	29	4	81607, 25945, 5819, 5817	Predicted	8.87053e-10	5.82105e-08
Q495A1	TIGIT	201633	T-cell immunoreceptor with Ig and ITIM domains	6	6	reactome	Cell-cell junction organization	55	4	81607, 25945, 5819, 5817	Predicted	1.26841e-08	6.19724e-07
Q495A1	TIGIT	201633	T-cell immunoreceptor with Ig and ITIM domains	6	6	reactome	Cell junction organization	81	4	81607, 25945, 5819, 5817	Predicted	6.16151e-08	2.48058e-06
Q495A1	TIGIT	201633	T-cell immunoreceptor with Ig and ITIM domains	6	6	reactome	Immunoregulatory interactions between a Lymphoid and a non-Lymphoid cell	98	2	5819, 5817	Predicted	0.00141777	0.0101543
Q495A1	TIGIT	201633	T-cell immunoreceptor with Ig and ITIM domains	6	6	reactome	Nectin/Necl trans heterodimerization	7	4	81607, 25945, 5819, 5817	Predicted	1.31184e-12	1.59228e-10
Q495A1	TIGIT	201633	T-cell immunoreceptor with Ig and ITIM domains	6	6	humancyc	1D-myo-inositol hexakisphosphate biosynthesis II (mammalian)	14	1	3635	Predicted	0.00845704	0.0360854
Q495A1	TIGIT	201633	T-cell immunoreceptor with Ig and ITIM domains	6	6	humancyc	3-phosphoinositide degradation	19	1	3635	Predicted	0.0114629	0.0440124
Q495A1	TIGIT	201633	T-cell immunoreceptor with Ig and ITIM domains	6	6	humancyc	superpathway of D-myo-inositol (1,4,5)-trisphosphate metabolism	19	1	3635	Predicted	0.0114629	0.0440124
Q495A1	TIGIT	201633	T-cell immunoreceptor with Ig and ITIM domains	6	6	smpdb	Joubert syndrome	22	1	3635	Predicted	0.0132628	0.0482309
Q495A1	TIGIT	201633	T-cell immunoreceptor with Ig and ITIM domains	6	6	smpdb	Phosphatidylinositol Phosphate Metabolism	22	1	3635	Predicted	0.0132628	0.0482309
Q495A1	TIGIT	201633	T-cell immunoreceptor with Ig and ITIM domains	6	6	stke	Natural Killer Cell Receptor Signaling Pathway	23	1	3635	Predicted	0.0138622	0.0496093
Q495A1	TIGIT	201633	T-cell immunoreceptor with Ig and ITIM domains	6	6	stke	PI3K Class IB Pathway	10	1	3635	Predicted	0.00604685	0.0288615
Q9P2W7	B3GAT1	27087	beta-1,3-glucuronyltransferase 1	1	1	pid	Signaling events mediated by focal adhesion kinase	62	1	6455	Predicted	0.00626263	0.029589
Q9P2W7	B3GAT1	27087	beta-1,3-glucuronyltransferase 1	1	1	humancyc	glycoaminoglycan-protein linkage region biosynthesis	0	0	n/a	Known.Member	n/a	n/a
Q9P2W7	B3GAT1	27087	beta-1,3-glucuronyltransferase 1	1	1	humancyc	heparan sulfate biosynthesis	0	0	n/a	Known.Member	n/a	n/a
Q9P2W7	B3GAT1	27087	beta-1,3-glucuronyltransferase 1	1	1	humancyc	dermatan sulfate biosynthesis	0	0	n/a	Known.Member	n/a	n/a
Q9P2W7	B3GAT1	27087	beta-1,3-glucuronyltransferase 1	1	1	reactome	Metabolism of carbohydrates	0	0	n/a	Known.Member	n/a	n/a
Q9P2W7	B3GAT1	27087	beta-1,3-glucuronyltransferase 1	1	1	ehmn	Proteoglycan biosynthesis	0	0	n/a	Known.Member	n/a	n/a
Q9P2W7	B3GAT1	27087	beta-1,3-glucuronyltransferase 1	1	1	reactome	Heparan sulfate/heparin (HS-GAG) metabolism	0	0	n/a	Known.Member	n/a	n/a
Q9P2W7	B3GAT1	27087	beta-1,3-glucuronyltransferase 1	1	1	reactome	Glycosaminoglycan metabolism	0	0	n/a	Known.Member	n/a	n/a
Q9P2W7	B3GAT1	27087	beta-1,3-glucuronyltransferase 1	1	1	uniprot	Pathways protein glycosylation	0	0	n/a	Known.Member	n/a	n/a
Q9P2W7	B3GAT1	27087	beta-1,3-glucuronyltransferase 1	1	1	uniprot	Pathways Protein modification	0	0	n/a	Known.Member	n/a	n/a
Q9NZQ7	CD274	29126	CD274 molecule	3	3	biocarta	cell to cell adhesion signaling	8	1	5781	Predicted	0.00242253	0.0151188
Q9NZQ7	CD274	29126	CD274 molecule	3	3	biocarta	igf-1 signaling pathway	21	1	5781	Predicted	0.00635079	0.0298611
Q9NZQ7	CD274	29126	CD274 molecule	3	3	biocarta	il 6 signaling pathway	13	1	5781	Predicted	0.00393462	0.0214567
Q9NZQ7	CD274	29126	CD274 molecule	3	3	netpath	TCR	238	2	5781, 941	Predicted	0.00169927	0.0116431
Q9NZQ7	CD274	29126	CD274 molecule	3	3	pid	ErbB2/ErbB3 signaling events	40	1	5781	Predicted	0.0120735	0.0453516
Q9NZQ7	CD274	29126	CD274 molecule	3	3	pid	GMCSF-mediated signaling events	37	1	5781	Predicted	0.0111714	0.0432704
Q9NZQ7	CD274	29126	CD274 molecule	3	3	pid	IFN-gamma pathway	40	1	5781	Predicted	0.0120735	0.0453516
Q9NZQ7	CD274	29126	CD274 molecule	3	3	pid	IL2 signaling events mediated by STAT5	30	1	5781	Predicted	0.0090643	0.0377217
Q9NZQ7	CD274	29126	CD274 molecule	3	3	pid	IL3-mediated signaling events	27	1	5781	Predicted	0.00816035	0.0352147
Q9NZQ7	CD274	29126	CD274 molecule	3	3	pid	VEGFR1 specific signals	27	1	5781	Predicted	0.00816035	0.0352147
Q9NZQ7	CD274	29126	CD274 molecule	3	3	reactome	Adaptive Immune System	552	3	5781, 941, 5133	Known.and.Predicted	0.000172456	0.00197322
Q9NZQ7	CD274	29126	CD274 molecule	3	3	reactome	Costimulation by the CD28 family	69	3	5781, 941, 5133	Known.and.Predicted	3.24085e-07	1.04936e-05
Q9NZQ7	CD274	29126	CD274 molecule	3	3	reactome	DAP12 interactions	288	2	5781, 941	Predicted	0.00248154	0.0153924
Q9NZQ7	CD274	29126	CD274 molecule	3	3	reactome	Downstream signaling events of B Cell Receptor (BCR)	119	2	5781, 941	Predicted	0.000426469	0.00403347
Q9NZQ7	CD274	29126	CD274 molecule	3	3	reactome	Downstream signaling of activated FGFR2	262	2	5781, 941	Predicted	0.00205667	0.0134042
Q9NZQ7	CD274	29126	CD274 molecule	3	3	reactome	Fc epsilon receptor (FCERI) signaling	288	2	5781, 941	Predicted	0.00248154	0.0153924
Q9NZQ7	CD274	29126	CD274 molecule	3	3	reactome	Innate Immune System	621	2	5781, 941	Predicted	0.0112949	0.0435122
Q9NZQ7	CD274	29126	CD274 molecule	3	3	reactome	Interferon alpha/beta signaling	20	1	5781	Predicted	0.00604898	0.0288615
Q9NZQ7	CD274	29126	CD274 molecule	3	3	reactome	MAPK3 (ERK1) activation	10	1	5781	Predicted	0.00302755	0.0177543
Q9NZQ7	CD274	29126	CD274 molecule	3	3	reactome	Negative regulation of FGFR3 signaling	28	1	5781	Predicted	0.00846173	0.0360854
Q9NZQ7	CD274	29126	CD274 molecule	3	3	reactome	Netrin-1 signaling	36	1	5781	Predicted	0.0108706	0.0424925
Q9NZQ7	CD274	29126	CD274 molecule	3	3	reactome	Netrin mediated repulsion signals	9	1	5781	Predicted	0.00272507	0.0164739
Q9NZQ7	CD274	29126	CD274 molecule	3	3	reactome	PI3K/AKT activation	100	2	5781, 941	Predicted	0.000301061	0.00306945
Q9NZQ7	CD274	29126	CD274 molecule	3	3	reactome	Signal regulatory protein (SIRP) family interactions	13	1	5781	Predicted	0.00393462	0.0214567
Q9NZQ7	CD274	29126	CD274 molecule	3	3	reactome	Signaling by ERBB4	259	2	5781, 941	Predicted	0.00201016	0.0132209
Q9NZQ7	CD274	29126	CD274 molecule	3	3	reactome	Signaling by FGFR	268	2	5781, 941	Predicted	0.00215124	0.0138618
Q9NZQ7	CD274	29126	CD274 molecule	3	3	reactome	Signaling by FGFR2	267	2	5781, 941	Predicted	0.00213534	0.0137738
Q9NZQ7	CD274	29126	CD274 molecule	3	3	reactome	Signaling by PDGF	293	2	5781, 941	Predicted	0.00256773	0.0157956
Q9NZQ7	CD274	29126	CD274 molecule	3	3	signalink	JAK-STAT-Ncore	18	1	5781	Predicted	0.00544518	0.0269138
Q9NZQ7	CD274	29126	CD274 molecule	3	3	signor	EGF	25	1	5781	Predicted	0.0075574	0.0335365
Q9NZQ7	CD274	29126	CD274 molecule	3	3	reactome	CD28 dependent PI3K/Akt signaling	21	1	941	Predicted	0.00635079	0.0298611
P18627	LAG3	3902	lymphocyte-activation gene 3	2	2	reactome	Loss of Nlp from mitotic centrosomes	61	1	55835	Predicted	0.0122859	0.0459366
P18627	LAG3	3902	lymphocyte-activation gene 3	2	2	reactome	Loss of proteins required for interphase microtubule organizationfrom the centrosome	61	1	55835	Predicted	0.0122859	0.0459366
Q6GTX8	LAIR1	3903	leukocyte-associated immunoglobulin-like receptor 1	4	4	biocarta	generation of amyloid b-peptide by ps1	4	1	351	Predicted	0.00161543	0.0111987
Q6GTX8	LAIR1	3903	leukocyte-associated immunoglobulin-like receptor 1	4	4	biocarta	platelet amyloid precursor protein pathway	6	1	351	Predicted	0.00242241	0.0151188
Q6GTX8	LAIR1	3903	leukocyte-associated immunoglobulin-like receptor 1	4	4	netpath	EGFR1	448	4	351, 5777, 1445, 5781	Predicted	4.14002e-06	9.20195e-05
Q6GTX8	LAIR1	3903	leukocyte-associated immunoglobulin-like receptor 1	4	4	pid	Glypican 1 network	26	1	351	Predicted	0.0104653	0.04148
Q6GTX8	LAIR1	3903	leukocyte-associated immunoglobulin-like receptor 1	4	4	reactome	Advanced glycosylation endproduct receptor signaling	13	1	351	Predicted	0.00524298	0.0261981
Q6GTX8	LAIR1	3903	leukocyte-associated immunoglobulin-like receptor 1	4	4	reactome	Gastrin-CREB signalling pathway via PKC and MAPK	360	2	351, 1445	Predicted	0.00753622	0.0335276
Q6GTX8	LAIR1	3903	leukocyte-associated immunoglobulin-like receptor 1	4	4	reactome	Hemostasis	470	4	351, 5777, 1445, 5781	Predicted	5.01829e-06	0.000108185
Q6GTX8	LAIR1	3903	leukocyte-associated immunoglobulin-like receptor 1	4	4	reactome	Immune System	1062	4	351, 5777, 1445, 5781	Known.and.Predicted	0.000131754	0.00159092
Q6GTX8	LAIR1	3903	leukocyte-associated immunoglobulin-like receptor 1	4	4	reactome	Platelet activation, signaling and aggregation	225	4	351, 5777, 1445, 5781	Predicted	2.59903e-07	8.68332e-06
Q6GTX8	LAIR1	3903	leukocyte-associated immunoglobulin-like receptor 1	4	4	reactome	RIP-mediated NFkB activation via ZBP1	21	1	351	Predicted	0.00845917	0.0360854
Q6GTX8	LAIR1	3903	leukocyte-associated immunoglobulin-like receptor 1	4	4	reactome	Toll-Like Receptors Cascades	137	2	351, 5781	Predicted	0.00112009	0.00849446
Q6GTX8	LAIR1	3903	leukocyte-associated immunoglobulin-like receptor 1	4	4	biocarta	epo signaling pathway	11	1	5777	Predicted	0.00443771	0.0233406
Q6GTX8	LAIR1	3903	leukocyte-associated immunoglobulin-like receptor 1	4	4	biocarta	growth hormone signaling pathway	23	1	5777	Predicted	0.00926199	0.0382906
Q6GTX8	LAIR1	3903	leukocyte-associated immunoglobulin-like receptor 1	4	4	biocarta	il 3 signaling pathway	12	1	5777	Predicted	0.00484041	0.0247846
Q6GTX8	LAIR1	3903	leukocyte-associated immunoglobulin-like receptor 1	4	4	inoh	JAK STAT pathway and regulation	300	3	5777, 1445, 5781	Predicted	0.000107748	0.00135268
Q6GTX8	LAIR1	3903	leukocyte-associated immunoglobulin-like receptor 1	4	4	ipavs	ANG_II_and_JAK_STAT_interactions_in_mediating_cardiac_myocyte_function	220	3	5777, 1445, 5781	Predicted	4.25999e-05	0.000637662
Q6GTX8	LAIR1	3903	leukocyte-associated immunoglobulin-like receptor 1	4	4	ipavs	JAK_STAT_pathway_in_postconditioning_ischemia	172	3	5777, 1445, 5781	Predicted	2.03546e-05	0.000347059
Q6GTX8	LAIR1	3903	leukocyte-associated immunoglobulin-like receptor 1	4	4	kegg	Jak-STAT signaling pathway	148	2	5777, 5781	Predicted	0.00130595	0.00955642
Q6GTX8	LAIR1	3903	leukocyte-associated immunoglobulin-like receptor 1	4	4	kegg	Natural killer cell mediated cytotoxicity	121	2	5777, 5781	Predicted	0.000874792	0.00703926
Q6GTX8	LAIR1	3903	leukocyte-associated immunoglobulin-like receptor 1	4	4	kegg	Proteoglycans in cancer	195	2	5777, 5781	Predicted	0.00225634	0.0143556
Q6GTX8	LAIR1	3903	leukocyte-associated immunoglobulin-like receptor 1	4	4	netpath	BCR	127	2	5777, 5781	Predicted	0.000963294	0.00757275
Q6GTX8	LAIR1	3903	leukocyte-associated immunoglobulin-like receptor 1	4	4	netpath	IL2	76	2	5777, 5781	Predicted	0.00034551	0.00341847
Q6GTX8	LAIR1	3903	leukocyte-associated immunoglobulin-like receptor 1	4	4	netpath	TCR	238	2	5777, 5781	Predicted	0.00334462	0.019079
Q6GTX8	LAIR1	3903	leukocyte-associated immunoglobulin-like receptor 1	4	4	pid	BCR signaling pathway	66	2	5777, 1445	Predicted	0.000260394	0.00273532
Q6GTX8	LAIR1	3903	leukocyte-associated immunoglobulin-like receptor 1	4	4	pid	EPO signaling pathway	33	2	5777, 5781	Predicted	6.43833e-05	0.00089289
Q6GTX8	LAIR1	3903	leukocyte-associated immunoglobulin-like receptor 1	4	4	pid	Signaling events mediated by Stem cell factor receptor (c-Kit)	52	2	5777, 5781	Predicted	0.000161276	0.0018697
Q6GTX8	LAIR1	3903	leukocyte-associated immunoglobulin-like receptor 1	4	4	pid	Signaling events mediated by VEGFR1 and VEGFR2	66	2	5777, 5781	Predicted	0.000260394	0.00273532
Q6GTX8	LAIR1	3903	leukocyte-associated immunoglobulin-like receptor 1	4	4	pid	TCR signaling in naïve CD4+ T cells	66	3	5777, 1445, 5781	Predicted	1.1268e-06	3.05544e-05
Q6GTX8	LAIR1	3903	leukocyte-associated immunoglobulin-like receptor 1	4	4	pid	TCR signaling in naïve CD8+ T cells	53	2	5777, 1445	Predicted	0.000167577	0.00192866
Q6GTX8	LAIR1	3903	leukocyte-associated immunoglobulin-like receptor 1	4	4	reactome	Adaptive Immune System	552	3	5777, 1445, 5781	Known.and.Predicted	0.000661127	0.00566591
Q6GTX8	LAIR1	3903	leukocyte-associated immunoglobulin-like receptor 1	4	4	reactome	Cell-Cell communication	123	2	5777, 5781	Predicted	0.000903827	0.00721478
Q6GTX8	LAIR1	3903	leukocyte-associated immunoglobulin-like receptor 1	4	4	reactome	Cell surface interactions at the vascular wall	98	2	5777, 5781	Predicted	0.0005745	0.00508848
Q6GTX8	LAIR1	3903	leukocyte-associated immunoglobulin-like receptor 1	4	4	reactome	Costimulation by the CD28 family	69	3	5777, 1445, 5781	Predicted	1.28986e-06	3.42938e-05
Q6GTX8	LAIR1	3903	leukocyte-associated immunoglobulin-like receptor 1	4	4	reactome	Cytokine Signaling in Immune system	364	3	5777, 1445, 5781	Predicted	0.000191848	0.00214762
Q6GTX8	LAIR1	3903	leukocyte-associated immunoglobulin-like receptor 1	4	4	reactome	GPVI-mediated activation cascade	54	2	5777, 5781	Predicted	0.000173999	0.00198614
Q6GTX8	LAIR1	3903	leukocyte-associated immunoglobulin-like receptor 1	4	4	reactome	Growth hormone receptor signaling	19	1	5777	Predicted	0.00765585	0.0338555
Q6GTX8	LAIR1	3903	leukocyte-associated immunoglobulin-like receptor 1	4	4	reactome	Interferon alpha/beta signaling	20	2	5777, 5781	Predicted	2.32089e-05	0.000386817
Q6GTX8	LAIR1	3903	leukocyte-associated immunoglobulin-like receptor 1	4	4	reactome	Interferon gamma signaling	19	2	5777, 5781	Predicted	2.08908e-05	0.000354579
Q6GTX8	LAIR1	3903	leukocyte-associated immunoglobulin-like receptor 1	4	4	reactome	Interferon Signaling	61	2	5777, 5781	Predicted	0.000222304	0.00241579
Q6GTX8	LAIR1	3903	leukocyte-associated immunoglobulin-like receptor 1	4	4	reactome	Interleukin-2 signaling	198	2	5777, 1445	Predicted	0.00232553	0.0146962
Q6GTX8	LAIR1	3903	leukocyte-associated immunoglobulin-like receptor 1	4	4	reactome	Interleukin-3, 5 and GM-CSF signaling	207	3	5777, 1445, 5781	Predicted	3.54904e-05	0.000549035
Q6GTX8	LAIR1	3903	leukocyte-associated immunoglobulin-like receptor 1	4	4	reactome	Interleukin receptor SHC signaling	191	2	5777, 1445	Predicted	0.00216567	0.0139375
Q6GTX8	LAIR1	3903	leukocyte-associated immunoglobulin-like receptor 1	4	4	reactome	PD-1 signaling	24	3	5777, 1445, 5781	Predicted	4.99984e-08	2.06538e-06
Q6GTX8	LAIR1	3903	leukocyte-associated immunoglobulin-like receptor 1	4	4	reactome	PECAM1 interactions	12	2	5777, 5781	Predicted	8.07074e-06	0.000160729
Q6GTX8	LAIR1	3903	leukocyte-associated immunoglobulin-like receptor 1	4	4	reactome	Platelet homeostasis	75	2	5777, 5781	Predicted	0.000336463	0.00335028
Q6GTX8	LAIR1	3903	leukocyte-associated immunoglobulin-like receptor 1	4	4	reactome	Platelet sensitization by LDL	17	2	5777, 5781	Predicted	1.66194e-05	0.000293183
Q6GTX8	LAIR1	3903	leukocyte-associated immunoglobulin-like receptor 1	4	4	reactome	Regulation of IFNA signaling	19	2	5777, 5781	Predicted	2.08908e-05	0.000354579
Q6GTX8	LAIR1	3903	leukocyte-associated immunoglobulin-like receptor 1	4	4	reactome	Regulation of IFNG signaling	14	2	5777, 5781	Predicted	1.11248e-05	0.000210132
Q6GTX8	LAIR1	3903	leukocyte-associated immunoglobulin-like receptor 1	4	4	reactome	Regulation of KIT signaling	16	1	5777	Predicted	0.00644997	0.0301671
Q6GTX8	LAIR1	3903	leukocyte-associated immunoglobulin-like receptor 1	4	4	reactome	Signal regulatory protein (SIRP) family interactions	13	2	5777, 5781	Predicted	9.53686e-06	0.000184642
Q6GTX8	LAIR1	3903	leukocyte-associated immunoglobulin-like receptor 1	4	4	reactome	Signaling by Interleukins	265	3	5777, 1445, 5781	Predicted	7.43673e-05	0.00100369
Q6GTX8	LAIR1	3903	leukocyte-associated immunoglobulin-like receptor 1	4	4	reactome	Signaling by SCF-KIT	259	3	5777, 1445, 5781	Predicted	6.94433e-05	0.000949765
Q6GTX8	LAIR1	3903	leukocyte-associated immunoglobulin-like receptor 1	4	4	reactome	Signaling by the B Cell Receptor (BCR)	150	2	5777, 5781	Predicted	0.00134124	0.00973918
Q6GTX8	LAIR1	3903	leukocyte-associated immunoglobulin-like receptor 1	4	4	signalink	JAK-STAT-Ncore	18	2	5777, 5781	Predicted	1.86943e-05	0.000323344
Q6GTX8	LAIR1	3903	leukocyte-associated immunoglobulin-like receptor 1	4	4	stke	Interleukin 4 (IL-4) Pathway	24	1	5777	Predicted	0.00966322	0.039381
Q6GTX8	LAIR1	3903	leukocyte-associated immunoglobulin-like receptor 1	4	4	stke	Natural Killer Cell Receptor Signaling Pathway	23	1	5777	Predicted	0.00926199	0.0382906
Q6GTX8	LAIR1	3903	leukocyte-associated immunoglobulin-like receptor 1	4	4	systems.biology.org	EGFR_signaling_for_RTKC	302	2	5777, 5781	Predicted	0.00534306	0.0265863
Q6GTX8	LAIR1	3903	leukocyte-associated immunoglobulin-like receptor 1	4	4	wikipathways	B Cell Receptor Signaling Pathway	97	2	5777, 5781	Predicted	0.000562852	0.00500441
Q6GTX8	LAIR1	3903	leukocyte-associated immunoglobulin-like receptor 1	4	4	wikipathways	IL-3 Signaling Pathway	49	2	5777, 5781	Predicted	0.00014309	0.00169817
Q6GTX8	LAIR1	3903	leukocyte-associated immunoglobulin-like receptor 1	4	4	wikipathways	IL-4 Signaling Pathway	54	2	5777, 5781	Predicted	0.000173999	0.00198614
Q6GTX8	LAIR1	3903	leukocyte-associated immunoglobulin-like receptor 1	4	4	wikipathways	Interferon type I signaling pathways	54	2	5777, 5781	Predicted	0.000173999	0.00198614
Q6GTX8	LAIR1	3903	leukocyte-associated immunoglobulin-like receptor 1	4	4	wikipathways	Kit receptor signaling pathway	59	2	5777, 5781	Predicted	0.000207905	0.00229103
Q6GTX8	LAIR1	3903	leukocyte-associated immunoglobulin-like receptor 1	4	4	wikipathways	Prolactin Signaling Pathway	76	2	5777, 5781	Predicted	0.00034551	0.00341847
Q6GTX8	LAIR1	3903	leukocyte-associated immunoglobulin-like receptor 1	4	4	wikipathways	T-Cell Receptor and Co-stimulatory Signaling	27	1	5777	Predicted	0.0108662	0.0424925
Q6GTX8	LAIR1	3903	leukocyte-associated immunoglobulin-like receptor 1	4	4	biocarta	cell to cell adhesion signaling	8	2	1445, 5781	Predicted	3.4258e-06	7.84189e-05
Q6GTX8	LAIR1	3903	leukocyte-associated immunoglobulin-like receptor 1	4	4	biocarta	erk and pi-3 kinase are necessary for collagen binding in corneal epithelia	31	1	1445	Predicted	0.0124684	0.0464323
Q6GTX8	LAIR1	3903	leukocyte-associated immunoglobulin-like receptor 1	4	4	biocarta	integrin signaling pathway	33	1	1445	Predicted	0.0132688	0.0482309
Q6GTX8	LAIR1	3903	leukocyte-associated immunoglobulin-like receptor 1	4	4	biocarta	vegf hypoxia and angiogenesis	30	1	1445	Predicted	0.012068	0.0453516
Q6GTX8	LAIR1	3903	leukocyte-associated immunoglobulin-like receptor 1	4	4	ipavs	STAT5A_mediated_PC	19	1	1445	Predicted	0.00765585	0.0338555
Q6GTX8	LAIR1	3903	leukocyte-associated immunoglobulin-like receptor 1	4	4	kegg	Epithelial cell signaling in Helicobacter pylori infection	67	2	1445, 5781	Predicted	0.00026837	0.00280352
Q6GTX8	LAIR1	3903	leukocyte-associated immunoglobulin-like receptor 1	4	4	pid	PDGFR-beta signaling pathway	126	2	1445, 5781	Predicted	0.000948253	0.00748543
Q6GTX8	LAIR1	3903	leukocyte-associated immunoglobulin-like receptor 1	4	4	reactome	Axon guidance	443	2	1445, 5781	Predicted	0.0112878	0.0434903
Q6GTX8	LAIR1	3903	leukocyte-associated immunoglobulin-like receptor 1	4	4	reactome	DAP12 interactions	288	2	1445, 5781	Predicted	0.00486771	0.0248768
Q6GTX8	LAIR1	3903	leukocyte-associated immunoglobulin-like receptor 1	4	4	reactome	DAP12 signaling	277	2	1445, 5781	Predicted	0.00450913	0.0236247
Q6GTX8	LAIR1	3903	leukocyte-associated immunoglobulin-like receptor 1	4	4	reactome	Downstream signal transduction	274	2	1445, 5781	Predicted	0.00441363	0.0232724
Q6GTX8	LAIR1	3903	leukocyte-associated immunoglobulin-like receptor 1	4	4	reactome	Downstream signaling of activated FGFR1	262	2	1445, 5781	Predicted	0.00404145	0.0218181
Q6GTX8	LAIR1	3903	leukocyte-associated immunoglobulin-like receptor 1	4	4	reactome	Downstream signaling of activated FGFR2	262	2	1445, 5781	Predicted	0.00404145	0.0218181
Q6GTX8	LAIR1	3903	leukocyte-associated immunoglobulin-like receptor 1	4	4	reactome	Downstream signaling of activated FGFR3	262	2	1445, 5781	Predicted	0.00404145	0.0218181
Q6GTX8	LAIR1	3903	leukocyte-associated immunoglobulin-like receptor 1	4	4	reactome	Downstream signaling of activated FGFR4	262	2	1445, 5781	Predicted	0.00404145	0.0218181
Q6GTX8	LAIR1	3903	leukocyte-associated immunoglobulin-like receptor 1	4	4	reactome	Fc epsilon receptor (FCERI) signaling	288	2	1445, 5781	Predicted	0.00486771	0.0248768
Q6GTX8	LAIR1	3903	leukocyte-associated immunoglobulin-like receptor 1	4	4	reactome	FRS-mediated FGFR1 signaling	182	2	1445, 5781	Predicted	0.00196828	0.0130019
Q6GTX8	LAIR1	3903	leukocyte-associated immunoglobulin-like receptor 1	4	4	reactome	FRS-mediated FGFR2 signaling	182	2	1445, 5781	Predicted	0.00196828	0.0130019
Q6GTX8	LAIR1	3903	leukocyte-associated immunoglobulin-like receptor 1	4	4	reactome	FRS-mediated FGFR3 signaling	182	2	1445, 5781	Predicted	0.00196828	0.0130019
Q6GTX8	LAIR1	3903	leukocyte-associated immunoglobulin-like receptor 1	4	4	reactome	IRS-mediated signalling	230	2	1445, 5781	Predicted	0.0031265	0.0182088
Q6GTX8	LAIR1	3903	leukocyte-associated immunoglobulin-like receptor 1	4	4	reactome	IRS-related events triggered by IGF1R	234	2	1445, 5781	Predicted	0.00323467	0.0186194
Q6GTX8	LAIR1	3903	leukocyte-associated immunoglobulin-like receptor 1	4	4	reactome	MAPK family signaling cascades	219	2	1445, 5781	Predicted	0.00283823	0.0169484
Q6GTX8	LAIR1	3903	leukocyte-associated immunoglobulin-like receptor 1	4	4	reactome	MAPK1/MAPK3 signaling	187	2	1445, 5781	Predicted	0.00207681	0.0135117
Q6GTX8	LAIR1	3903	leukocyte-associated immunoglobulin-like receptor 1	4	4	reactome	NGF signalling via TRKA from the plasma membrane	305	2	1445, 5781	Predicted	0.00544768	0.026914
Q6GTX8	LAIR1	3903	leukocyte-associated immunoglobulin-like receptor 1	4	4	reactome	Phosphorylation of CD3 and TCR zeta chains	21	1	1445	Predicted	0.00845917	0.0360854
Q6GTX8	LAIR1	3903	leukocyte-associated immunoglobulin-like receptor 1	4	4	reactome	Signaling by EGFR	287	2	1445, 5781	Predicted	0.00483457	0.0247846
Q6GTX8	LAIR1	3903	leukocyte-associated immunoglobulin-like receptor 1	4	4	reactome	Signaling by ERBB2	272	2	1445, 5781	Predicted	0.00435051	0.0230239
Q6GTX8	LAIR1	3903	leukocyte-associated immunoglobulin-like receptor 1	4	4	reactome	Signaling by ERBB4	259	2	1445, 5781	Predicted	0.00395088	0.0215217
Q6GTX8	LAIR1	3903	leukocyte-associated immunoglobulin-like receptor 1	4	4	reactome	Signaling by FGFR	268	2	1445, 5781	Predicted	0.00422557	0.0225686
Q6GTX8	LAIR1	3903	leukocyte-associated immunoglobulin-like receptor 1	4	4	reactome	Signaling by FGFR1	266	2	1445, 5781	Predicted	0.00416376	0.0223253
Q6GTX8	LAIR1	3903	leukocyte-associated immunoglobulin-like receptor 1	4	4	reactome	Signaling by FGFR2	267	2	1445, 5781	Predicted	0.00419461	0.0224518
Q6GTX8	LAIR1	3903	leukocyte-associated immunoglobulin-like receptor 1	4	4	reactome	Signaling by FGFR3	265	2	1445, 5781	Predicted	0.00413302	0.0222111
Q6GTX8	LAIR1	3903	leukocyte-associated immunoglobulin-like receptor 1	4	4	reactome	Signaling by FGFR4	265	2	1445, 5781	Predicted	0.00413302	0.0222111
Q6GTX8	LAIR1	3903	leukocyte-associated immunoglobulin-like receptor 1	4	4	reactome	Signaling by Insulin receptor	256	2	1445, 5781	Predicted	0.00386129	0.0211664
Q6GTX8	LAIR1	3903	leukocyte-associated immunoglobulin-like receptor 1	4	4	reactome	Signaling by Leptin	189	2	1445, 5781	Predicted	0.00212101	0.0137053
Q6GTX8	LAIR1	3903	leukocyte-associated immunoglobulin-like receptor 1	4	4	reactome	Signaling by Type 1 Insulin-like Growth Factor 1 Receptor (IGF1R)	234	2	1445, 5781	Predicted	0.00323467	0.0186194
Q6GTX8	LAIR1	3903	leukocyte-associated immunoglobulin-like receptor 1	4	4	reactome	Signalling by NGF	380	2	1445, 5781	Predicted	0.00837497	0.0359328
Q6GTX8	LAIR1	3903	leukocyte-associated immunoglobulin-like receptor 1	4	4	wikipathways	EGF-EGFR Signaling Pathway	162	2	1445, 5781	Predicted	0.00156265	0.0109427
Q6GTX8	LAIR1	3903	leukocyte-associated immunoglobulin-like receptor 1	4	4	biocarta	igf-1 signaling pathway	21	1	5781	Predicted	0.00845917	0.0360854
Q6GTX8	LAIR1	3903	leukocyte-associated immunoglobulin-like receptor 1	4	4	biocarta	il 6 signaling pathway	13	1	5781	Predicted	0.00524298	0.0261981
Q6GTX8	LAIR1	3903	leukocyte-associated immunoglobulin-like receptor 1	4	4	biocarta	insulin signaling pathway	11	1	5781	Predicted	0.00443771	0.0233406
Q6GTX8	LAIR1	3903	leukocyte-associated immunoglobulin-like receptor 1	4	4	biocarta	the co-stimulatory signal during t-cell activation	18	1	5781	Predicted	0.00725401	0.0325873
Q6GTX8	LAIR1	3903	leukocyte-associated immunoglobulin-like receptor 1	4	4	inoh	Growth hormone signaling	10	1	5781	Predicted	0.0040349	0.0218147
Q6GTX8	LAIR1	3903	leukocyte-associated immunoglobulin-like receptor 1	4	4	inoh	HGF	35	1	5781	Predicted	0.0140687	0.0499885
Q6GTX8	LAIR1	3903	leukocyte-associated immunoglobulin-like receptor 1	4	4	pid	IGF1 pathway	30	1	5781	Predicted	0.012068	0.0453516
Q6GTX8	LAIR1	3903	leukocyte-associated immunoglobulin-like receptor 1	4	4	pid	IL2 signaling events mediated by PI3K	35	1	5781	Predicted	0.0140687	0.0499885
Q6GTX8	LAIR1	3903	leukocyte-associated immunoglobulin-like receptor 1	4	4	pid	IL3-mediated signaling events	27	1	5781	Predicted	0.0108662	0.0424925
Q6GTX8	LAIR1	3903	leukocyte-associated immunoglobulin-like receptor 1	4	4	pid	IL5-mediated signaling events	14	1	5781	Predicted	0.00564543	0.027557
Q6GTX8	LAIR1	3903	leukocyte-associated immunoglobulin-like receptor 1	4	4	pid	N-cadherin signaling events	34	1	5781	Predicted	0.0136688	0.0491102
Q6GTX8	LAIR1	3903	leukocyte-associated immunoglobulin-like receptor 1	4	4	pid	VEGFR1 specific signals	27	1	5781	Predicted	0.0108662	0.0424925
Q6GTX8	LAIR1	3903	leukocyte-associated immunoglobulin-like receptor 1	4	4	reactome	CTLA4 inhibitory signaling	22	1	5781	Predicted	0.00886064	0.0372137
Q6GTX8	LAIR1	3903	leukocyte-associated immunoglobulin-like receptor 1	4	4	reactome	Interleukin-6 signaling	11	1	5781	Predicted	0.00443771	0.0233406
Q6GTX8	LAIR1	3903	leukocyte-associated immunoglobulin-like receptor 1	4	4	reactome	MAPK1 (ERK2) activation	9	1	5781	Predicted	0.00363196	0.0202351
Q6GTX8	LAIR1	3903	leukocyte-associated immunoglobulin-like receptor 1	4	4	reactome	MAPK3 (ERK1) activation	10	1	5781	Predicted	0.0040349	0.0218147
Q6GTX8	LAIR1	3903	leukocyte-associated immunoglobulin-like receptor 1	4	4	reactome	Negative regulation of FGFR1 signaling	31	1	5781	Predicted	0.0124684	0.0464323
Q6GTX8	LAIR1	3903	leukocyte-associated immunoglobulin-like receptor 1	4	4	reactome	Negative regulation of FGFR3 signaling	28	1	5781	Predicted	0.0112669	0.0434413
Q6GTX8	LAIR1	3903	leukocyte-associated immunoglobulin-like receptor 1	4	4	reactome	Negative regulation of FGFR4 signaling	30	1	5781	Predicted	0.012068	0.0453516
Q6GTX8	LAIR1	3903	leukocyte-associated immunoglobulin-like receptor 1	4	4	reactome	Netrin mediated repulsion signals	9	1	5781	Predicted	0.00363196	0.0202351
Q6GTX8	LAIR1	3903	leukocyte-associated immunoglobulin-like receptor 1	4	4	reactome	Nuclear signaling by ERBB4	34	1	5781	Predicted	0.0136688	0.0491102
Q6GTX8	LAIR1	3903	leukocyte-associated immunoglobulin-like receptor 1	4	4	reactome	Prolactin receptor signaling	15	1	5781	Predicted	0.00604776	0.0288615
Q6GTX8	LAIR1	3903	leukocyte-associated immunoglobulin-like receptor 1	4	4	reactome	RAF-independent MAPK1/3 activation	23	1	5781	Predicted	0.00926199	0.0382906
Q6GTX8	LAIR1	3903	leukocyte-associated immunoglobulin-like receptor 1	4	4	reactome	SHC-mediated cascade:FGFR2	25	1	5781	Predicted	0.0100643	0.0404307
Q6GTX8	LAIR1	3903	leukocyte-associated immunoglobulin-like receptor 1	4	4	reactome	SHC-mediated cascade:FGFR4	22	1	5781	Predicted	0.00886064	0.0372137
Q6GTX8	LAIR1	3903	leukocyte-associated immunoglobulin-like receptor 1	4	4	reactome	Spry regulation of FGF signaling	14	1	5781	Predicted	0.00564543	0.027557
Q6GTX8	LAIR1	3903	leukocyte-associated immunoglobulin-like receptor 1	4	4	reactome	Tie2 Signaling	18	1	5781	Predicted	0.00725401	0.0325873
Q6GTX8	LAIR1	3903	leukocyte-associated immunoglobulin-like receptor 1	4	4	signalink	IGF-Ncore	16	1	5781	Predicted	0.00644997	0.0301671
Q6GTX8	LAIR1	3903	leukocyte-associated immunoglobulin-like receptor 1	4	4	signor	EGF	25	1	5781	Predicted	0.0100643	0.0404307
Q6GTX8	LAIR1	3903	leukocyte-associated immunoglobulin-like receptor 1	4	4	wikipathways	Alpha 6 Beta 4 signaling pathway	33	1	5781	Predicted	0.0132688	0.0482309
Q6GTX8	LAIR1	3903	leukocyte-associated immunoglobulin-like receptor 1	4	4	wikipathways	Pilocytic astrocytoma	4	1	5781	Predicted	0.00161543	0.0111987
Q6GTX8	LAIR1	3903	leukocyte-associated immunoglobulin-like receptor 1	4	4	wikipathways	Signaling of Hepatocyte Growth Factor Receptor	34	1	5781	Predicted	0.0136688	0.0491102
P21589	NT5E	4907	5'-nucleotidase, ecto (CD73)	9	6	reactome	p130Cas linkage to MAPK signaling for integrins	15	1	2335	Predicted	0.00905882	0.0377217
P21589	NT5E	4907	5'-nucleotidase, ecto (CD73)	9	6	reactome	Metal ion SLC transporters	20	1	64924	Predicted	0.0120632	0.0453516
P21589	NT5E	4907	5'-nucleotidase, ecto (CD73)	9	6	reactome	Zinc efflux and compartmentalization by the SLC30 family	7	1	64924	Predicted	0.004236	0.0225686
P21589	NT5E	4907	5'-nucleotidase, ecto (CD73)	9	6	reactome	Zinc transporters	13	1	64924	Predicted	0.00785495	0.0343873
P21589	NT5E	4907	5'-nucleotidase, ecto (CD73)	9	6	biocarta	prion pathway	17	1	284217	Predicted	0.0102615	0.0410018
P21589	NT5E	4907	5'-nucleotidase, ecto (CD73)	9	6	pid	Alpha6 beta4 integrin-ligand interactions	11	1	284217	Predicted	0.00664985	0.0307665
P21589	NT5E	4907	5'-nucleotidase, ecto (CD73)	9	6	reactome	Laminin interactions	23	1	284217	Predicted	0.0138622	0.0496093
P21589	NT5E	4907	5'-nucleotidase, ecto (CD73)	9	6	kegg	Pyrimidine metabolism	0	0	n/a	Known.Member	n/a	n/a
P21589	NT5E	4907	5'-nucleotidase, ecto (CD73)	9	6	kegg	Nicotinate and nicotinamide metabolism	0	0	n/a	Known.Member	n/a	n/a
P21589	NT5E	4907	5'-nucleotidase, ecto (CD73)	9	6	wikipathways	miR-targeted genes in epithelium - TarBase	0	0	n/a	Known.Member	n/a	n/a
P21589	NT5E	4907	5'-nucleotidase, ecto (CD73)	9	6	wikipathways	miR-targeted genes in lymphocytes - TarBase	0	0	n/a	Known.Member	n/a	n/a
P21589	NT5E	4907	5'-nucleotidase, ecto (CD73)	9	6	wikipathways	miR-targeted genes in muscle cell - TarBase	0	0	n/a	Known.Member	n/a	n/a
P21589	NT5E	4907	5'-nucleotidase, ecto (CD73)	9	6	reactome	Pyrimidine catabolism	0	0	n/a	Known.Member	n/a	n/a
P21589	NT5E	4907	5'-nucleotidase, ecto (CD73)	9	6	inoh	Purine nucleotides nucleosides metabolism	0	0	n/a	Known.Member	n/a	n/a
P21589	NT5E	4907	5'-nucleotidase, ecto (CD73)	9	6	reactome	Pyrimidine metabolism	0	0	n/a	Known.Member	n/a	n/a
P21589	NT5E	4907	5'-nucleotidase, ecto (CD73)	9	6	humancyc	urate biosynthesis/inosine 5,-phosphate degradation	0	0	n/a	Known.Member	n/a	n/a
P21589	NT5E	4907	5'-nucleotidase, ecto (CD73)	9	6	humancyc	purine nucleotides degradation	0	0	n/a	Known.Member	n/a	n/a
P21589	NT5E	4907	5'-nucleotidase, ecto (CD73)	9	6	inoh	Nicotinate Nicotinamide metabolism	0	0	n/a	Known.Member	n/a	n/a
P21589	NT5E	4907	5'-nucleotidase, ecto (CD73)	9	6	reactome	Metabolism of nucleotides	0	0	n/a	Known.Member	n/a	n/a
P21589	NT5E	4907	5'-nucleotidase, ecto (CD73)	9	6	ehmn	Pyrimidine metabolism	0	0	n/a	Known.Member	n/a	n/a
P21589	NT5E	4907	5'-nucleotidase, ecto (CD73)	9	6	ehmn	Vitamin B3 (nicotinate and nicotinamide) metabolism	0	0	n/a	Known.Member	n/a	n/a
P21589	NT5E	4907	5'-nucleotidase, ecto (CD73)	9	6	pid	HIF-1-alpha transcription factor network	0	0	n/a	Known.Member	n/a	n/a
P21589	NT5E	4907	5'-nucleotidase, ecto (CD73)	9	6	reactome	Purine catabolism	0	0	n/a	Known.Member	n/a	n/a
Q15116	PDCD1	5133	programmed cell death 1	6	6	biocarta	growth hormone signaling pathway	23	1	5777	Predicted	0.0138622	0.0496093
Q15116	PDCD1	5133	programmed cell death 1	6	6	biocarta	il-2 receptor beta chain in t cell activation	47	2	5777, 8651	Predicted	0.000326926	0.00327765
Q15116	PDCD1	5133	programmed cell death 1	6	6	ipavs	ANG_II_and_JAK_STAT_interactions_in_mediating_cardiac_myocyte_function	220	3	5777, 8651, 5781	Predicted	0.000206062	0.00227423
Q15116	PDCD1	5133	programmed cell death 1	6	6	ipavs	GP130_JAK_STAT_pathway	238	3	5777, 8651, 5781	Predicted	0.000260081	0.00273351
Q15116	PDCD1	5133	programmed cell death 1	6	6	kegg	Jak-STAT signaling pathway	148	3	5777, 8651, 5781	Predicted	6.33581e-05	0.000881197
Q15116	PDCD1	5133	programmed cell death 1	6	6	kegg	Natural killer cell mediated cytotoxicity	121	2	5777, 5781	Predicted	0.00215214	0.0138669
Q15116	PDCD1	5133	programmed cell death 1	6	6	kegg	Proteoglycans in cancer	195	2	5777, 5781	Predicted	0.00549573	0.0270808
Q15116	PDCD1	5133	programmed cell death 1	6	6	netpath	IL3	51	2	5777, 5781	Predicted	0.000385181	0.00372521
Q15116	PDCD1	5133	programmed cell death 1	6	6	netpath	IL4	61	3	5777, 8651, 5781	Predicted	4.39391e-06	9.67707e-05
Q15116	PDCD1	5133	programmed cell death 1	6	6	netpath	Prolactin	68	3	5777, 8651, 5781	Predicted	6.10874e-06	0.000127591
Q15116	PDCD1	5133	programmed cell death 1	6	6	netpath	TCR	238	2	5777, 5781	Predicted	0.0080991	0.0350449
Q15116	PDCD1	5133	programmed cell death 1	6	6	pid	CXCR4-mediated signaling events	85	2	5777, 5781	Predicted	0.00106865	0.00819393
Q15116	PDCD1	5133	programmed cell death 1	6	6	pid	IL4-mediated signaling events	64	2	5777, 8651	Predicted	0.000606905	0.00529923
Q15116	PDCD1	5133	programmed cell death 1	6	6	pid	Signaling events mediated by Stem cell factor receptor (c-Kit)	52	3	5777, 8651, 5781	Predicted	2.70367e-06	6.42376e-05
Q15116	PDCD1	5133	programmed cell death 1	6	6	pid	Signaling events mediated by VEGFR1 and VEGFR2	66	2	5777, 5781	Predicted	0.000645391	0.00556065
Q15116	PDCD1	5133	programmed cell death 1	6	6	pid	TCR signaling in naïve CD4+ T cells	66	2	5777, 5781	Predicted	0.000645391	0.00556065
Q15116	PDCD1	5133	programmed cell death 1	6	6	reactome	Cell-Cell communication	123	2	5777, 5781	Predicted	0.00222297	0.0141919
Q15116	PDCD1	5133	programmed cell death 1	6	6	reactome	Cytokine Signaling in Immune system	364	3	5777, 8651, 5781	Predicted	0.00090761	0.0072409
Q15116	PDCD1	5133	programmed cell death 1	6	6	reactome	GPVI-mediated activation cascade	54	2	5777, 5781	Predicted	0.000431959	0.00407072
Q15116	PDCD1	5133	programmed cell death 1	6	6	reactome	Growth hormone receptor signaling	19	2	5777, 8651	Predicted	5.21076e-05	0.00075128
Q15116	PDCD1	5133	programmed cell death 1	6	6	reactome	PD-1 signaling	24	4	29126, 80380, 5777, 5781	Known.and.Predicted	3.97182e-10	2.835e-08
Q15116	PDCD1	5133	programmed cell death 1	6	6	reactome	Platelet activation, signaling and aggregation	225	2	5777, 5781	Predicted	0.00726237	0.0325971
Q15116	PDCD1	5133	programmed cell death 1	6	6	reactome	Platelet homeostasis	75	2	5777, 5781	Predicted	0.000832918	0.00677267
Q15116	PDCD1	5133	programmed cell death 1	6	6	reactome	Regulation of IFNA signaling	19	3	5777, 8651, 5781	Predicted	1.1944e-07	4.42068e-06
Q15116	PDCD1	5133	programmed cell death 1	6	6	reactome	Regulation of IFNG signaling	14	3	5777, 8651, 5781	Predicted	4.49182e-08	1.88001e-06
Q15116	PDCD1	5133	programmed cell death 1	6	6	reactome	Signal regulatory protein (SIRP) family interactions	13	2	5777, 5781	Predicted	2.38068e-05	0.000395107
Q15116	PDCD1	5133	programmed cell death 1	6	6	reactome	Signal Transduction	1763	4	26523, 5777, 8651, 5781	Predicted	0.0110818	0.043024
Q15116	PDCD1	5133	programmed cell death 1	6	6	reactome	Signaling by Interleukins	265	2	5777, 5781	Predicted	0.0099717	0.0402255
Q15116	PDCD1	5133	programmed cell death 1	6	6	signalink	JAK-STAT-Ncore	18	3	5777, 8651, 5781	Predicted	1.00604e-07	3.80334e-06
Q15116	PDCD1	5133	programmed cell death 1	6	6	stke	Natural Killer Cell Receptor Signaling Pathway	23	1	5777	Predicted	0.0138622	0.0496093
Q15116	PDCD1	5133	programmed cell death 1	6	6	systems.biology.org	EGFR_signaling_for_RTKC	302	2	5777, 5781	Predicted	0.0128266	0.0472641
Q15116	PDCD1	5133	programmed cell death 1	6	6	systems.biology.org	Macrophage_Map_Update_ver2_re	653	3	5777, 8651, 5781	Predicted	0.00491378	0.025074
Q15116	PDCD1	5133	programmed cell death 1	6	6	wikipathways	B Cell Receptor Signaling Pathway	97	2	5777, 5781	Predicted	0.00138921	0.0100113
Q15116	PDCD1	5133	programmed cell death 1	6	6	wikipathways	IL-3 Signaling Pathway	49	2	5777, 5781	Predicted	0.000355465	0.00349939
Q15116	PDCD1	5133	programmed cell death 1	6	6	wikipathways	IL-4 Signaling Pathway	54	3	5777, 8651, 5781	Predicted	3.03309e-06	7.08308e-05
Q15116	PDCD1	5133	programmed cell death 1	6	6	wikipathways	Regulation of toll-like receptor signaling pathway	132	2	5777, 8651	Predicted	0.00255538	0.0157313
Q15116	PDCD1	5133	programmed cell death 1	6	6	pid	IL2-mediated signaling events	54	2	8651, 5781	Predicted	0.000431959	0.00407072
Q15116	PDCD1	5133	programmed cell death 1	6	6	reactome	Innate Immune System	621	3	26523, 8651, 5781	Predicted	0.00425739	0.0226352
Q15116	PDCD1	5133	programmed cell death 1	6	6	reactome	Toll-Like Receptors Cascades	137	2	8651, 5781	Predicted	0.00274968	0.0165822
Q15116	PDCD1	5133	programmed cell death 1	6	6	reactome	Toll Like Receptor 4 (TLR4) Cascade	118	2	8651, 5781	Predicted	0.00204798	0.0133638
Q15116	PDCD1	5133	programmed cell death 1	6	6	wikipathways	Type II interferon signaling (IFNG)	36	2	8651, 5781	Predicted	0.000191097	0.00214103
Q15116	PDCD1	5133	programmed cell death 1	6	6	pid	IL5-mediated signaling events	14	1	5781	Predicted	0.00845704	0.0360854
Q15116	PDCD1	5133	programmed cell death 1	6	6	reactome	Activation of IRF3/IRF7 mediated by TBK1/IKK epsilon	14	1	5781	Predicted	0.00845704	0.0360854
Q15116	PDCD1	5133	programmed cell death 1	6	6	reactome	CTLA4 inhibitory signaling	22	1	5781	Predicted	0.0132628	0.0482309
Q15116	PDCD1	5133	programmed cell death 1	6	6	reactome	DAP12 interactions	288	2	26523, 5781	Predicted	0.0117077	0.0445968
Q15116	PDCD1	5133	programmed cell death 1	6	6	reactome	DAP12 signaling	277	2	26523, 5781	Predicted	0.0108615	0.0424925
Q15116	PDCD1	5133	programmed cell death 1	6	6	reactome	Downstream signal transduction	274	2	26523, 5781	Predicted	0.0106357	0.0418974
Q15116	PDCD1	5133	programmed cell death 1	6	6	reactome	Downstream signaling events of B Cell Receptor (BCR)	119	2	26523, 5781	Predicted	0.00208242	0.0135438
Q15116	PDCD1	5133	programmed cell death 1	6	6	reactome	Downstream signaling of activated FGFR1	262	2	26523, 5781	Predicted	0.00975474	0.039641
Q15116	PDCD1	5133	programmed cell death 1	6	6	reactome	Downstream signaling of activated FGFR2	262	2	26523, 5781	Predicted	0.00975474	0.039641
Q15116	PDCD1	5133	programmed cell death 1	6	6	reactome	Downstream signaling of activated FGFR3	262	2	26523, 5781	Predicted	0.00975474	0.039641
Q15116	PDCD1	5133	programmed cell death 1	6	6	reactome	Downstream signaling of activated FGFR4	262	2	26523, 5781	Predicted	0.00975474	0.039641
Q15116	PDCD1	5133	programmed cell death 1	6	6	reactome	GAB1 signalosome	101	2	26523, 5781	Predicted	0.00150514	0.0106413
Q15116	PDCD1	5133	programmed cell death 1	6	6	reactome	MAPK3 (ERK1) activation	10	1	5781	Predicted	0.00604685	0.0288615
Q15116	PDCD1	5133	programmed cell death 1	6	6	reactome	Netrin mediated repulsion signals	9	1	5781	Predicted	0.00544354	0.0269138
Q15116	PDCD1	5133	programmed cell death 1	6	6	reactome	NGF signalling via TRKA from the plasma membrane	305	2	26523, 5781	Predicted	0.0130724	0.047792
Q15116	PDCD1	5133	programmed cell death 1	6	6	reactome	PI-3K cascade:FGFR1	97	2	26523, 5781	Predicted	0.00138921	0.0100113
Q15116	PDCD1	5133	programmed cell death 1	6	6	reactome	PI-3K cascade:FGFR2	97	2	26523, 5781	Predicted	0.00138921	0.0100113
Q15116	PDCD1	5133	programmed cell death 1	6	6	reactome	RAF-independent MAPK1/3 activation	23	1	5781	Predicted	0.0138622	0.0496093
Q15116	PDCD1	5133	programmed cell death 1	6	6	reactome	Role of LAT2/NTAL/LAB on calcium mobilization	108	2	26523, 5781	Predicted	0.00171886	0.0117412
Q15116	PDCD1	5133	programmed cell death 1	6	6	reactome	SHC-mediated cascade:FGFR4	22	1	5781	Predicted	0.0132628	0.0482309
Q15116	PDCD1	5133	programmed cell death 1	6	6	reactome	Signaling by EGFR	287	2	26523, 5781	Predicted	0.0116296	0.0444212
Q15116	PDCD1	5133	programmed cell death 1	6	6	reactome	Signaling by ERBB2	272	2	26523, 5781	Predicted	0.0104865	0.0415376
Q15116	PDCD1	5133	programmed cell death 1	6	6	reactome	Signaling by ERBB4	259	2	26523, 5781	Predicted	0.00954	0.0391203
Q15116	PDCD1	5133	programmed cell death 1	6	6	reactome	Signaling by FGFR	268	2	26523, 5781	Predicted	0.0101908	0.040825
Q15116	PDCD1	5133	programmed cell death 1	6	6	reactome	Signaling by FGFR4	265	2	26523, 5781	Predicted	0.0099717	0.0402255
Q15116	PDCD1	5133	programmed cell death 1	6	6	reactome	Tie2 Signaling	18	1	5781	Predicted	0.0108624	0.0424925
Q15116	PDCD1	5133	programmed cell death 1	6	6	reactome	Post-transcriptional silencing by small RNAs	7	1	26523	Predicted	0.004236	0.0225686
Q15116	PDCD1	5133	programmed cell death 1	6	6	reactome	Pre-NOTCH Transcription and Translation	16	1	26523	Predicted	0.0096603	0.039381
Q15116	PDCD1	5133	programmed cell death 1	6	6	kegg	T cell receptor signaling pathway	104	1	5777	Known.Member	0.0614131	0.119926
Q15116	PDCD1	5133	programmed cell death 1	6	6	spike	Apoptosis In The Ear	0	0	n/a	Known.Member	n/a	n/a
Q15116	PDCD1	5133	programmed cell death 1	6	6	spike	Hearing and Vision Proteins	0	0	n/a	Known.Member	n/a	n/a
Q9BZW8	CD244	51744	CD244 molecule, natural killer cell receptor 2B4	8	8	netpath	TCR	238	5	919, 6452, 27040, 8874, 2534	Predicted	4.06597e-07	1.27318e-05
Q9BZW8	CD244	51744	CD244 molecule, natural killer cell receptor 2B4	8	8	pid	Signaling events mediated by focal adhesion kinase	62	2	8874, 2534	Predicted	0.00105466	0.00811273
Q9BZW8	CD244	51744	CD244 molecule, natural killer cell receptor 2B4	8	8	reactome	Axon guidance	443	3	27040, 8874, 2534	Predicted	0.0042109	0.0225225
Q9BZW8	CD244	51744	CD244 molecule, natural killer cell receptor 2B4	8	8	reactome	Developmental Biology	559	3	27040, 8874, 2534	Predicted	0.00809822	0.035043
Q9BZW8	CD244	51744	CD244 molecule, natural killer cell receptor 2B4	8	8	reactome	EPH-Ephrin signaling	77	2	8874, 2534	Predicted	0.00162203	0.0112253
Q9BZW8	CD244	51744	CD244 molecule, natural killer cell receptor 2B4	8	8	reactome	Ephrin signaling	19	2	8874, 2534	Predicted	9.70449e-05	0.00124446
Q9BZW8	CD244	51744	CD244 molecule, natural killer cell receptor 2B4	8	8	reactome	Signaling by EGFR	287	3	27040, 8874, 2534	Predicted	0.0012117	0.00901405
Q9BZW8	CD244	51744	CD244 molecule, natural killer cell receptor 2B4	8	8	reactome	Signalling by NGF	380	3	27040, 8874, 2534	Predicted	0.00272038	0.01647
Q9BZW8	CD244	51744	CD244 molecule, natural killer cell receptor 2B4	8	8	stke	Integrin Signaling Pathway	90	2	8874, 2534	Predicted	0.00220851	0.0141542
Q9BZW8	CD244	51744	CD244 molecule, natural killer cell receptor 2B4	8	8	systems.biology.org	Toll Like_receptor_signaling_network	572	3	919, 8874, 2534	Predicted	0.00863353	0.0366098
Q9BZW8	CD244	51744	CD244 molecule, natural killer cell receptor 2B4	8	8	wikipathways	Integrin-mediated Cell Adhesion	99	2	8874, 2534	Predicted	0.00266529	0.0162081
Q9BZW8	CD244	51744	CD244 molecule, natural killer cell receptor 2B4	8	8	biocarta	lck and fyn tyrosine kinases in initiation of tcr activation	11	2	919, 2534	Predicted	3.13144e-05	0.000495518
Q9BZW8	CD244	51744	CD244 molecule, natural killer cell receptor 2B4	8	8	biocarta	role of mef2d in t-cell apoptosis	28	3	919, 27040, 2534	Predicted	1.12407e-06	3.04966e-05
Q9BZW8	CD244	51744	CD244 molecule, natural killer cell receptor 2B4	8	8	inoh	CD4 T cell receptor signaling	124	3	919, 27040, 2534	Predicted	0.000102593	0.00130114
Q9BZW8	CD244	51744	CD244 molecule, natural killer cell receptor 2B4	8	8	inoh	CD4 T cell receptor signaling-ERK cascade	38	2	919, 27040	Predicted	0.000395908	0.00380925
Q9BZW8	CD244	51744	CD244 molecule, natural killer cell receptor 2B4	8	8	inoh	CD4 T cell receptor signaling-NFkB cascade	93	3	919, 27040, 2534	Predicted	4.34387e-05	0.000647736
Q9BZW8	CD244	51744	CD244 molecule, natural killer cell receptor 2B4	8	8	kegg	Natural killer cell mediated cytotoxicity	121	7	919, 6452, 27040, 4068, 2534, 962, 117157	Known.and.Predicted	2.70957e-13	3.75269e-11
Q9BZW8	CD244	51744	CD244 molecule, natural killer cell receptor 2B4	8	8	kegg	T cell receptor signaling pathway	104	3	919, 27040, 2534	Predicted	6.07037e-05	0.00085146
Q9BZW8	CD244	51744	CD244 molecule, natural killer cell receptor 2B4	8	8	pid	CXCR4-mediated signaling events	85	2	919, 2534	Predicted	0.00197263	0.0130201
Q9BZW8	CD244	51744	CD244 molecule, natural killer cell receptor 2B4	8	8	pid	TCR signaling in naïve CD4+ T cells	66	4	919, 6452, 27040, 2534	Predicted	1.23615e-07	4.55202e-06
Q9BZW8	CD244	51744	CD244 molecule, natural killer cell receptor 2B4	8	8	pid	TCR signaling in naïve CD8+ T cells	53	3	919, 27040, 2534	Predicted	7.96201e-06	0.000159017
Q9BZW8	CD244	51744	CD244 molecule, natural killer cell receptor 2B4	8	8	reactome	Adaptive Immune System	552	5	919, 27040, 4068, 2534, 117157	Predicted	2.57568e-05	0.000421439
Q9BZW8	CD244	51744	CD244 molecule, natural killer cell receptor 2B4	8	8	reactome	Costimulation by the CD28 family	69	2	919, 2534	Predicted	0.00130472	0.00955245
Q9BZW8	CD244	51744	CD244 molecule, natural killer cell receptor 2B4	8	8	reactome	Generation of second messenger molecules	33	2	919, 27040	Predicted	0.000297956	0.00304496
Q9BZW8	CD244	51744	CD244 molecule, natural killer cell receptor 2B4	8	8	reactome	HIV Infection	180	2	919, 2534	Predicted	0.00856529	0.0363951
Q9BZW8	CD244	51744	CD244 molecule, natural killer cell receptor 2B4	8	8	reactome	Host Interactions of HIV factors	86	2	919, 2534	Predicted	0.00201878	0.0132251
Q9BZW8	CD244	51744	CD244 molecule, natural killer cell receptor 2B4	8	8	reactome	Immune System	1062	5	919, 27040, 4068, 2534, 117157	Predicted	0.000596835	0.00523829
Q9BZW8	CD244	51744	CD244 molecule, natural killer cell receptor 2B4	8	8	reactome	Immunoregulatory interactions between a Lymphoid and a non-Lymphoid cell	98	3	919, 4068, 117157	Predicted	5.08167e-05	0.000736192
Q9BZW8	CD244	51744	CD244 molecule, natural killer cell receptor 2B4	8	8	reactome	Innate Immune System	621	3	919, 27040, 2534	Predicted	0.0108424	0.0424925
Q9BZW8	CD244	51744	CD244 molecule, natural killer cell receptor 2B4	8	8	reactome	Nef and signal transduction	8	2	919, 2534	Predicted	1.59612e-05	0.000283689
Q9BZW8	CD244	51744	CD244 molecule, natural killer cell receptor 2B4	8	8	reactome	TCR signaling	62	2	919, 27040	Predicted	0.00105466	0.00811273
Q9BZW8	CD244	51744	CD244 molecule, natural killer cell receptor 2B4	8	8	reactome	The role of Nef in HIV-1 replication and disease pathogenesis	28	2	919, 2534	Predicted	0.000213741	0.00234088
Q9BZW8	CD244	51744	CD244 molecule, natural killer cell receptor 2B4	8	8	wikipathways	TCR Signaling Pathway	90	3	919, 27040, 2534	Predicted	3.9371e-05	0.000597647
Q9BZW8	CD244	51744	CD244 molecule, natural killer cell receptor 2B4	8	8	biocarta	il-7 signal transduction	15	1	2534	Predicted	0.0120614	0.0453516
Q9BZW8	CD244	51744	CD244 molecule, natural killer cell receptor 2B4	8	8	biocarta	tsp-1 induced apoptosis in microvascular endothelial cell	7	1	2534	Predicted	0.00564458	0.027557
Q9BZW8	CD244	51744	CD244 molecule, natural killer cell receptor 2B4	8	8	kegg	Fc epsilon RI signaling pathway	68	2	27040, 2534	Predicted	0.00126742	0.00932786
Q9BZW8	CD244	51744	CD244 molecule, natural killer cell receptor 2B4	8	8	pid	Class I PI3K signaling events	45	2	27040, 2534	Predicted	0.000555961	0.00495649
Q9BZW8	CD244	51744	CD244 molecule, natural killer cell receptor 2B4	8	8	pid	Ephrin A reverse signaling	3	1	2534	Predicted	0.00242253	0.0151188
Q9BZW8	CD244	51744	CD244 molecule, natural killer cell receptor 2B4	8	8	pid	Fc-epsilon receptor I signaling in mast cells	62	2	27040, 2534	Predicted	0.00105466	0.00811273
Q9BZW8	CD244	51744	CD244 molecule, natural killer cell receptor 2B4	8	8	pid	Signaling events mediated by PTP1B	53	2	27040, 2534	Predicted	0.000771352	0.00639531
Q9BZW8	CD244	51744	CD244 molecule, natural killer cell receptor 2B4	8	8	reactome	CD28 dependent Vav1 pathway	12	1	2534	Predicted	0.00965933	0.039381
Q9BZW8	CD244	51744	CD244 molecule, natural killer cell receptor 2B4	8	8	reactome	CRMPs in Sema3A signaling	15	1	2534	Predicted	0.0120614	0.0453516
Q9BZW8	CD244	51744	CD244 molecule, natural killer cell receptor 2B4	8	8	reactome	FCERI mediated MAPK activation	206	2	27040, 2534	Predicted	0.0111084	0.0431163
Q9BZW8	CD244	51744	CD244 molecule, natural killer cell receptor 2B4	8	8	reactome	FRS-mediated FGFR1 signaling	182	2	27040, 2534	Predicted	0.00875012	0.0369542
Q9BZW8	CD244	51744	CD244 molecule, natural killer cell receptor 2B4	8	8	reactome	FRS-mediated FGFR2 signaling	182	2	27040, 2534	Predicted	0.00875012	0.0369542
Q9BZW8	CD244	51744	CD244 molecule, natural killer cell receptor 2B4	8	8	reactome	FRS-mediated FGFR3 signaling	182	2	27040, 2534	Predicted	0.00875012	0.0369542
Q9BZW8	CD244	51744	CD244 molecule, natural killer cell receptor 2B4	8	8	reactome	FRS-mediated FGFR4 signaling	182	2	27040, 2534	Predicted	0.00875012	0.0369542
Q9BZW8	CD244	51744	CD244 molecule, natural killer cell receptor 2B4	8	8	reactome	Frs2-mediated activation	186	2	27040, 2534	Predicted	0.00912522	0.0379092
Q9BZW8	CD244	51744	CD244 molecule, natural killer cell receptor 2B4	8	8	reactome	GRB2 events in EGFR signaling	181	2	27040, 2534	Predicted	0.00865748	0.0366765
Q9BZW8	CD244	51744	CD244 molecule, natural killer cell receptor 2B4	8	8	reactome	Hemostasis	470	3	27040, 2534, 962	Known.and.Predicted	0.00497818	0.0253089
Q9BZW8	CD244	51744	CD244 molecule, natural killer cell receptor 2B4	8	8	reactome	Interleukin receptor SHC signaling	191	2	27040, 2534	Predicted	0.00960426	0.0392939
Q9BZW8	CD244	51744	CD244 molecule, natural killer cell receptor 2B4	8	8	reactome	IRS-mediated signalling	230	2	27040, 2534	Predicted	0.0137202	0.0492319
Q9BZW8	CD244	51744	CD244 molecule, natural killer cell receptor 2B4	8	8	reactome	MAPK family signaling cascades	219	2	27040, 2534	Predicted	0.0124922	0.0464821
Q9BZW8	CD244	51744	CD244 molecule, natural killer cell receptor 2B4	8	8	reactome	NCAM signaling for neurite out-growth	217	2	27040, 2534	Predicted	0.0122745	0.0459301
Q9BZW8	CD244	51744	CD244 molecule, natural killer cell receptor 2B4	8	8	reactome	Netrin mediated repulsion signals	9	1	2534	Predicted	0.00725218	0.0325873
Q9BZW8	CD244	51744	CD244 molecule, natural killer cell receptor 2B4	8	8	reactome	Platelet activation, signaling and aggregation	225	2	27040, 2534	Predicted	0.0131556	0.0480065
Q9BZW8	CD244	51744	CD244 molecule, natural killer cell receptor 2B4	8	8	reactome	Platelet Adhesion to exposed collagen	13	1	2534	Predicted	0.0104606	0.04148
Q9BZW8	CD244	51744	CD244 molecule, natural killer cell receptor 2B4	8	8	reactome	Prolonged ERK activation events	188	2	27040, 2534	Predicted	0.00931549	0.0384449
Q9BZW8	CD244	51744	CD244 molecule, natural killer cell receptor 2B4	8	8	reactome	Regulation of KIT signaling	16	1	2534	Predicted	0.0128609	0.0473134
Q9BZW8	CD244	51744	CD244 molecule, natural killer cell receptor 2B4	8	8	reactome	SHC1 events in ERBB4 signaling	181	2	27040, 2534	Predicted	0.00865748	0.0366765
Q9BZW8	CD244	51744	CD244 molecule, natural killer cell receptor 2B4	8	8	reactome	Signaling by Leptin	189	2	27040, 2534	Predicted	0.0094113	0.0387246
Q9BZW8	CD244	51744	CD244 molecule, natural killer cell receptor 2B4	8	8	reactome	Signalling to ERKs	197	2	27040, 2534	Predicted	0.0101939	0.0408356
Q9BZW8	CD244	51744	CD244 molecule, natural killer cell receptor 2B4	8	8	reactome	Signalling to p38 via RIT and RIN	185	2	27040, 2534	Predicted	0.00903077	0.0377217
Q9BZW8	CD244	51744	CD244 molecule, natural killer cell receptor 2B4	8	8	smpdb	Fc Epsilon Receptor I Signaling in Mast Cells	42	2	27040, 2534	Predicted	0.000484105	0.00445138
Q9BZW8	CD244	51744	CD244 molecule, natural killer cell receptor 2B4	8	8	wikipathways	B Cell Receptor Signaling Pathway	97	2	6452, 2534	Predicted	0.00256023	0.015756
Q9BZW8	CD244	51744	CD244 molecule, natural killer cell receptor 2B4	8	8	pid	JNK signaling in the CD4+ TCR pathway	14	1	27040	Predicted	0.0112613	0.0434413
Q9BZW8	CD244	51744	CD244 molecule, natural killer cell receptor 2B4	8	8	stke	T Cell Signal Transduction	8	1	27040	Predicted	0.00644867	0.0301671
Q8TDQ0	HAVCR2	84868	hepatitis A virus cellular receptor 2	5	5	biocarta	generation of amyloid b-peptide by ps1	4	1	351	Predicted	0.00201898	0.0132251
Q8TDQ0	HAVCR2	84868	hepatitis A virus cellular receptor 2	5	5	biocarta	il-7 signal transduction	15	1	3932	Predicted	0.00755436	0.0335365
Q8TDQ0	HAVCR2	84868	hepatitis A virus cellular receptor 2	5	5	reactome	CTLA4 inhibitory signaling	22	1	3932	Predicted	0.0110641	0.0429777
Q8TDQ0	HAVCR2	84868	hepatitis A virus cellular receptor 2	5	5	reactome	The role of Nef in HIV-1 replication and disease pathogenesis	28	1	3932	Predicted	0.0140645	0.0499885
Q8TDQ0	HAVCR2	84868	hepatitis A virus cellular receptor 2	5	5	reactome	Translocation of ZAP-70 to Immunological synapse	19	1	3932	Predicted	0.00956112	0.0391595
Q8TDQ0	HAVCR2	84868	hepatitis A virus cellular receptor 2	5	5	signor	P38	25	1	3932	Predicted	0.0125652	0.0466661
Q8TDQ0	HAVCR2	84868	hepatitis A virus cellular receptor 2	5	5	stke	Natural Killer Cell Receptor Signaling Pathway	23	1	3932	Predicted	0.0115646	0.0442157
Q8TDQ0	HAVCR2	84868	hepatitis A virus cellular receptor 2	5	5	stke	T Cell Signal Transduction	8	1	3932	Predicted	0.00403469	0.0218147
Q8TDQ0	HAVCR2	84868	hepatitis A virus cellular receptor 2	5	5	wikipathways	T-Cell Receptor and Co-stimulatory Signaling	27	1	3932	Predicted	0.0135649	0.0489333
Q8TDQ0	HAVCR2	84868	hepatitis A virus cellular receptor 2	5	5	pharmgkb	Uricosurics Pathway, Pharmacodynamics	8	1	3965	Predicted	0.00403469	0.0218147
Q8TDQ0	HAVCR2	84868	hepatitis A virus cellular receptor 2	5	5	reactome	Fibronectin matrix formation	6	1	634	Predicted	0.00302724	0.0177543
P49961	ENTPD1	953	ectonucleoside triphosphate diphosphohydrolase 1	1	1	netpath	BDNF	46	1	10048	Predicted	0.00464646	0.0241017
P49961	ENTPD1	953	ectonucleoside triphosphate diphosphohydrolase 1	1	1	pid	Coregulation of Androgen receptor activity	61	1	10048	Predicted	0.00616162	0.0292641
P49961	ENTPD1	953	ectonucleoside triphosphate diphosphohydrolase 1	1	1	pid	Signaling events mediated by Hepatocyte Growth Factor Receptor (c-Met)	81	1	10048	Predicted	0.00818182	0.0352896
P49961	ENTPD1	953	ectonucleoside triphosphate diphosphohydrolase 1	1	1	reactome	L1CAM interactions	93	1	10048	Predicted	0.00939394	0.0386629
P49961	ENTPD1	953	ectonucleoside triphosphate diphosphohydrolase 1	1	1	kegg	Pyrimidine metabolism	0	0	n/a	Known.Member	n/a	n/a
P49961	ENTPD1	953	ectonucleoside triphosphate diphosphohydrolase 1	1	1	kegg	Epstein-Barr virus infection	0	0	n/a	Known.Member	n/a	n/a
P49961	ENTPD1	953	ectonucleoside triphosphate diphosphohydrolase 1	1	1	inoh	Purine nucleotides nucleosides metabolism	0	0	n/a	Known.Member	n/a	n/a
P49961	ENTPD1	953	ectonucleoside triphosphate diphosphohydrolase 1	1	1	humancyc	UTP and CTP dephosphorylation II	0	0	n/a	Known.Member	n/a	n/a
P49961	ENTPD1	953	ectonucleoside triphosphate diphosphohydrolase 1	1	1	ehmn	Pyrimidine metabolism	0	0	n/a	Known.Member	n/a	n/a
P49961	ENTPD1	953	ectonucleoside triphosphate diphosphohydrolase 1	1	1	inoh	Pyrimidine nucleotides nucleosides metabolism	0	0	n/a	Known.Member	n/a	n/a

## Sheet: Matrix
Pathway	netpath	reactome	kegg	pid	pid	pid	reactome	stke	biocarta	biocarta	reactome	reactome	reactome	reactome	reactome	reactome	signalink	stke	wikipathways	kegg	reactome
Source
Gene \ Pathway	TCR	Netrin mediated repulsion signals	Natural killer cell mediated cytotoxicity	CXCR4-mediated signaling events	TCR signaling in naïve CD4+ T cells	TCR signaling in naïve CD8+ T cells	Costimulation by the CD28 family	Natural Killer Cell Receptor Signaling Pathway	cell to cell adhesion signaling	lck and fyn tyrosine kinases in initiation of tcr activation	MAPK3 (ERK1) activation	PD-1 signaling	Platelet homeostasis	RAF-independent MAPK1/3 activation	Regulation of IFNG signaling	The role of Nef in HIV-1 replication and disease pathogenesis	JAK-STAT-Ncore	T Cell Signal Transduction	Type II interferon signaling (IFNG)	Intestinal immune network for IgA production	Phosphorylation of CD3 and TCR zeta chains	Total pathways	Total source databases
BTLA	y	y	y	y	y	y			y	y				y					y								10	4
CD244	y	y	y	y	y	y	y	y	y				y								y		y				12	6
CD274	y	y				y	y			y		y			y							y					8	4
CTLA4	y	y	y			y	y	y	y			y	y			y	y	y		y	y		y	y	y		17	7
DPP4	y			y	y			y					y											y	y	y	8	6
HAVCR2											y										y		y				3	2
LAIR1	y	y	y		y	y	y	y	y	y	y	y		y	y	y	y	y	y	y		y				y	20	7
PDCD1	y		y	y	y		y			y	y			y	y	y	y	y	y	y		y		y			16	7
TIGIT		y		y							y																3	3
Total genes:	7	6	5	5	5	5	5	4	4	4	4	3	3	3	3	3	3	3	3	3	3	3	3	3	2	2

## Sheet: WEA
Word	p-value	q-value (FDR: BH-method)	q-value (Bonferroni)		Reference Freq.	User Freq.
tcr	2.53816e-08	1.6498e-06	1.6498e-06		14	5
ifng	4.6101e-05	0.00149828	0.00299656		2	2
killer	4.6101e-05	0.00149828	0.00299656		2	2
natural	4.6101e-05	0.00149828	0.00299656		2	2
mapk3	0.000137684	0.00178989	0.00894946		3	2
naive	0.000137684	0.00178989	0.00894946		3	2
t-cells	0.000137684	0.00178989	0.00894946		3	2
na	0.000274144	0.00222742	0.0178194		4	2
signaling	0.00174947	0.0113716	0.113716		572	11
immune	0.00160863	0.0116179	0.104561		9	2
family	0.0073093	0.015326	0.475105		19	2
jak	0.00291008	0.0171959	0.189155		12	2
stat	0.00342398	0.0185466	0.222559		13	2
-type2	0.0136057	0.0276366	0.884371		2	1
cd8+	0.0136057	0.0276366	0.884371		2	1
cell-mediated	0.0136057	0.0276366	0.884371		2	1
cytotoxicity	0.0136057	0.0276366	0.884371		2	1
netrin-mediated	0.0136057	0.0276366	0.884371		2	1
adaptive	0.00682587	0.0341294	0.443682		1	1
cd3	0.00682587	0.0341294	0.443682		1	1
cell-receptor	0.00682587	0.0341294	0.443682		1	1
chains	0.00682587	0.0341294	0.443682		1	1
costimulation	0.00682587	0.0341294	0.443682		1	1
cxcr4-mediated	0.00682587	0.0341294	0.443682		1	1
erk1	0.00682587	0.0341294	0.443682		1	1
fyn	0.00682587	0.0341294	0.443682		1	1
hiv1-replication	0.00682587	0.0341294	0.443682		1	1
ifna	0.00682587	0.0341294	0.443682		1	1
iga	0.00682587	0.0341294	0.443682		1	1
intestinal	0.00682587	0.0341294	0.443682		1	1
lck	0.00682587	0.0341294	0.443682		1	1
pathogenesis	0.00682587	0.0341294	0.443682		1	1
pd1	0.00682587	0.0341294	0.443682		1	1
raf-independent	0.00682587	0.0341294	0.443682		1	1
sirp	0.00682587	0.0341294	0.443682		1	1
zeta	0.00682587	0.0341294	0.443682		1	1
cd28	0.0203394	0.0357314	1		3	1
kit	0.0203394	0.0357314	1		3	1
mapk1	0.0203394	0.0357314	1		3	1
repulsion	0.0203394	0.0357314	1		3	1
tyrosinek	0.0203394	0.0357314	1		3	1
cd4+	0.0270275	0.0418283	1		4	1
cell	0.0270275	0.0418283	1		4	1
cell-adhesion	0.0270275	0.0418283	1		4	1
t-cell	0.0270275	0.0418283	1		4	1
nef	0.0336709	0.0475784	1		5	1
regulation	0.0468712	0.0609326	1		118	3
homeostasis	0.0468238	0.0647563	1		7	1
ncore	0.0468238	0.0647563	1		7	1
signals	0.0468238	0.0647563	1		7	1
regulatory	0.053334	0.0679747	1		8	1
platelet	0.06622	0.082775	1		10	1
production	0.06622	0.082775	1		10	1
signal	0.06622	0.082775	1		10	1
activation	0.0743627	0.0878832	1		143	3
ifn	0.0852273	0.0989245	1		13	1
signal-transduction	0.0976855	0.111396	1		15	1
system	0.10385	0.116384	1		16	1
the	0.116058	0.127861	1		18	1
initiation	0.122099	0.132274	1		19	1
role	0.145858	0.155422	1		23	1
phosphorylation	0.202511	0.21231	1		33	1
interactions	0.245146	0.252928	1		41	1
disease	0.250315	0.254226	1		42	1
protein	0.255449	0.255449	1		43	1
