# Supplementary material for: Immune-enrichment of non-small cell lung cancer baseline biopsies for multiplex profiling define prognostic immune checkpoint combinations for patient stratification
Source: J Immunother Cancer. 2019 Mar 28;7:86. doi: 10.1186/s40425-019-0544-x (PMC6437930; doi:10.1186/s40425-019-0544-x)
Supplement: Supplementary file 3 — Refined ICP-interactor annotations on pathways profiles. (XLSX 5574 kb) [file 40425_2019_544_MOESM3_ESM.xlsx]

## Sheet: pathDIPCoverage
ICP int neg effect on OS decreased in tumor (NEG N)	Data component	Literature curated (core) pathway memberships.	Extended pathway associations. Experimentally detected PPIs; Minimum confidence level for predicted associations: 0.99	Extended pathway associations. Experimentally detected PPIs; Minimum confidence level for predicted associations: 0.95	Extended pathway associations. Experimental plus orthologues plus FpClass (High Confidence); Minimum confidence level for predicted associations: 0.99	Extended pathway associations. Experimental plus orthologues plus FpClass (High Confidence); Minimum confidence level for predicted associations: 0.95
	Total found IDs	25	31	34	34	34
	Found IDs	O00241, O15520, O94907, P01286, P02753, P05111, P05231, P07766, P09681, P13500, P15151, P16860, P20366, P25391, P43626, P61006, P63104, P98172, Q13905, Q14896, Q6ZMC9, Q8WY07, Q9BQ51, Q9C0E2, Q9HCN6	O14787, O15520, O94907, P01286, P02753, P05111, P05231, P07766, P09681, P13500, P15151, P16860, P20366, P25391, P43626, P61006, P63104, P98172, Q13905, Q14002, Q14896, Q15772, Q16653, Q6P996, Q6ZMC9, Q86YW5, Q8TCG1, Q8WY07, Q9C0E2, Q9HCN6, Q9Y5L0	O00241, O14787, O15520, O94907, P01286, P02753, P05111, P05231, P07766, P09681, P13500, P15151, P16860, P20366, P25391, P43626, P61006, P63104, P98172, Q13905, Q14002, Q14896, Q15772, Q16653, Q6P996, Q6UX41, Q6ZMC9, Q86YW5, Q8TCG1, Q8WY07, Q9BQ51, Q9C0E2, Q9HCN6, Q9Y5L0	O00241, O14787, O15520, O94907, P01286, P02753, P05111, P05231, P07766, P09681, P13500, P15151, P16860, P20366, P25391, P43626, P61006, P63104, P98172, Q13905, Q14002, Q14896, Q15772, Q16653, Q6P996, Q6UX41, Q6ZMC9, Q86YW5, Q8TCG1, Q8WY07, Q9BQ51, Q9C0E2, Q9HCN6, Q9Y5L0	O00241, O14787, O15520, O94907, P01286, P02753, P05111, P05231, P07766, P09681, P13500, P15151, P16860, P20366, P25391, P43626, P61006, P63104, P98172, Q13905, Q14002, Q14896, Q15772, Q16653, Q6P996, Q6UX41, Q6ZMC9, Q86YW5, Q8TCG1, Q8WY07, Q9BQ51, Q9C0E2, Q9HCN6, Q9Y5L0
	Total not found IDs	11	5	2	2	2
	Not found IDs	O14787, Q14002, Q15235, Q15772, Q16653, Q6P996, Q6UX41, Q86YW5, Q8TCG1, Q96S86, Q9Y5L0	O00241, Q15235, Q6UX41, Q96S86, Q9BQ51	Q15235, Q96S86	Q15235, Q96S86	Q15235, Q96S86
ICP int neg effect on OS increased in tumor (NEG T)	Data component	Literature curated (core) pathway memberships.	Extended pathway associations. Experimentally detected PPIs; Minimum confidence level for predicted associations: 0.99	Extended pathway associations. Experimentally detected PPIs; Minimum confidence level for predicted associations: 0.95	Extended pathway associations. Experimental plus orthologues plus FpClass (High Confidence); Minimum confidence level for predicted associations: 0.99	Extended pathway associations. Experimental plus orthologues plus FpClass (High Confidence); Minimum confidence level for predicted associations: 0.95
	Total found IDs	50	55	59	58	59
	Found IDs	O00182, O75431, P00813, P01602, P01730, P01891, P02778, P11274, P12272, P12931, P21854, P22301, P27930, P32121, P41240, P48029, P51671, P61769, P62258, P78314, P84085, Q01201, Q08345, Q08AM6, Q15058, Q15116, Q15223, Q5ZPR3, Q6GTX8, Q6UXL0, Q7Z7D3, Q8N122, Q8N423, Q8NHJ6, Q8NHL6, Q92637, Q96JB5, Q96NY8, Q96QU8, Q99961, Q9BW27, Q9BXS9, Q9HBE4, Q9HC77, Q9NP31, Q9NPF7, Q9NY15, Q9NZC2, Q9UIA9, Q9ULK5	O00182, P00813, P01602, P01730, P01891, P02778, P11274, P12272, P12931, P21854, P22301, P27930, P32121, P41240, P48029, P51671, P61769, P62258, P78314, P84085, Q01201, Q08345, Q08AM6, Q15058, Q15116, Q15223, Q53S58, Q5ZPR3, Q6GTX8, Q6UXL0, Q7Z7D3, Q86Y56, Q8N122, Q8N423, Q8NHJ6, Q8NHL6, Q92637, Q96BM9, Q96JB5, Q96NY8, Q96QU8, Q99961, Q9BW27, Q9BXS9, Q9H9E3, Q9HBE4, Q9HC77, Q9NP31, Q9NPF7, Q9NX00,…	O00182, O75431, P00813, P01602, P01730, P01891, P02778, P11274, P12272, P12931, P18627, P21854, P22301, P27930, P32121, P41240, P48029, P51671, P61769, P62258, P78314, P84085, Q01201, Q08345, Q08AM6, Q15058, Q15116, Q15223, Q53S58, Q5ZPR3, Q6GTX8, Q6UXL0, Q7Z7D3, Q86Y56, Q8IUL8, Q8N122, Q8N423, Q8NHJ6, Q8NHL6, Q92637, Q96BM9, Q96JB5, Q96LW7, Q96NY8, Q96QU8, Q99961, Q9BW27, Q9BXS9, Q9H9E3, Q9HBE4,…	O00182, O75431, P00813, P01602, P01730, P01891, P02778, P11274, P12272, P12931, P18627, P21854, P22301, P27930, P32121, P41240, P48029, P51671, P61769, P62258, P78314, P84085, Q01201, Q08345, Q08AM6, Q15058, Q15116, Q15223, Q53S58, Q5ZPR3, Q6GTX8, Q6UXL0, Q7Z7D3, Q86Y56, Q8N122, Q8N423, Q8NHJ6, Q8NHL6, Q92637, Q96BM9, Q96JB5, Q96LW7, Q96NY8, Q96QU8, Q99961, Q9BW27, Q9BXS9, Q9H9E3, Q9HBE4, Q9HC77,…	O00182, O75431, P00813, P01602, P01730, P01891, P02778, P11274, P12272, P12931, P18627, P21854, P22301, P27930, P32121, P41240, P48029, P51671, P61769, P62258, P78314, P84085, Q01201, Q08345, Q08AM6, Q15058, Q15116, Q15223, Q53S58, Q5ZPR3, Q6GTX8, Q6UXL0, Q7Z7D3, Q86Y56, Q8IUL8, Q8N122, Q8N423, Q8NHJ6, Q8NHL6, Q92637, Q96BM9, Q96JB5, Q96LW7, Q96NY8, Q96QU8, Q99961, Q9BW27, Q9BXS9, Q9H9E3, Q9HBE4,…
	Total not found IDs	11	6	2	3	2
	Not found IDs	P18627, Q31612, Q53S58, Q86Y56, Q8IUL8, Q95604, Q96BM9, Q96LW7, Q9H9E3, Q9NX00, Q9UKJ0	O75431, P18627, Q31612, Q8IUL8, Q95604, Q96LW7	Q31612, Q95604	Q31612, Q8IUL8, Q95604	Q31612, Q95604
ICP int pos effect on OS decreased in tumor (POS N)	Data component	Literature curated (core) pathway memberships.	Extended pathway associations. Experimentally detected PPIs; Minimum confidence level for predicted associations: 0.99	Extended pathway associations. Experimentally detected PPIs; Minimum confidence level for predicted associations: 0.95	Extended pathway associations. Experimental plus orthologues plus FpClass (High Confidence); Minimum confidence level for predicted associations: 0.99	Extended pathway associations. Experimental plus orthologues plus FpClass (High Confidence); Minimum confidence level for predicted associations: 0.95
	Total found IDs	83	93	95	94	98
	Found IDs	O14796, O15121, O15126, O43557, O60674, O76074, O94822, O95297, O95727, O95999, P00533, P01137, P01282, P04085, P05067, P06241, P06729, P07996, P11684, P14543, P16871, P17302, P21589, P23458, P24468, P27986, P29279, P31997, P36021, P37173, P40189, P40933, P41182, P42229, P48061, P48740, P49767, P51692, P51825, P52569, P60484, P78552, Q03135, Q03701, Q04206, Q06124, Q08722, Q13191, Q13315, Q13422,…	O14796, O15121, O15126, O43557, O60674, O75155, O76074, O94822, O95297, O95373, O95727, O95999, P00533, P01137, P01282, P04085, P05067, P06241, P06729, P07996, P11684, P14543, P16871, P17302, P21589, P23458, P24468, P27986, P29279, P31997, P36021, P37173, P40189, P40933, P41182, P42229, P48061, P48740, P49767, P51692, P51825, P52569, P57105, P60484, P78552, Q03135, Q03701, Q04206, Q06124, Q08722,…	O14796, O15121, O15126, O43557, O60674, O75155, O76074, O94822, O95297, O95373, O95727, O95999, P00533, P01137, P01282, P04085, P05067, P06241, P06729, P07996, P11684, P14543, P16871, P17302, P21589, P23458, P24468, P27986, P29279, P31997, P36021, P37173, P40189, P40933, P41182, P42229, P48061, P48740, P49767, P51692, P51825, P52569, P57105, P60484, P78552, Q03135, Q03701, Q04206, Q06124, Q08722,…	O14796, O15121, O15126, O43557, O60674, O75155, O76074, O94822, O95297, O95373, O95727, O95999, P00533, P01137, P01282, P04085, P05067, P06241, P06729, P07996, P11684, P14543, P16871, P17302, P21589, P23458, P24468, P27986, P29279, P31997, P36021, P37173, P40189, P40933, P41182, P42229, P48061, P48740, P49767, P51692, P51825, P52569, P57105, P60484, P78552, Q03135, Q03701, Q04206, Q06124, Q08722,…	O14796, O15121, O15126, O43557, O60674, O75155, O76074, O94822, O95297, O95373, O95727, O95999, P00533, P01137, P01282, P04085, P05067, P06241, P06729, P07996, P11684, P14543, P16871, P17302, P21589, P23458, P24468, P27986, P29279, P31997, P36021, P37173, P40189, P40933, P41182, P42229, P48061, P48740, P49767, P51692, P51825, P52569, P57105, P60484, P78552, Q03135, Q03701, Q04206, Q06124, Q08722,…
	Total not found IDs	17	7	5	6	2
	Not found IDs	O75155, O95373, P57105, Q5HYI7, Q6NUQ1, Q6UXG3, Q6UXG8, Q71H61, Q96F15, Q96IQ7, Q96JB2, Q96S97, Q9BRK3, Q9H7M9, Q9NRY5, Q9NUQ7, Q9P275	Q5HYI7, Q6UXG3, Q6UXG8, Q96IQ7, Q9BRK3, Q9UKY4, Q9Y6A1	Q5HYI7, Q6UXG3, Q6UXG8, Q96IQ7, Q9BRK3	Q5HYI7, Q6UXG3, Q6UXG8, Q96IQ7, Q9BRK3, Q9NSI5	Q6UXG8, Q96IQ7
ICP int pos effect on OS increased in tumor (POS T)	Data component	Literature curated (core) pathway memberships.	Extended pathway associations. Experimentally detected PPIs; Minimum confidence level for predicted associations: 0.99	Extended pathway associations. Experimentally detected PPIs; Minimum confidence level for predicted associations: 0.95	Extended pathway associations. Experimental plus orthologues plus FpClass (High Confidence); Minimum confidence level for predicted associations: 0.99	Extended pathway associations. Experimental plus orthologues plus FpClass (High Confidence); Minimum confidence level for predicted associations: 0.95
	Total found IDs	90	100	103	102	105
	Found IDs	O00626, O15117, O43678, O60603, O75354, O75355, O95936, P01024, P01903, P01911, P02461, P04234, P04275, P04440, P06239, P06340, P07492, P07948, P08887, P08922, P09326, P09693, P09871, P10586, P10721, P10747, P10914, P10966, P11215, P12318, P13501, P13688, P15498, P15529, P15813, P16410, P20036, P20138, P20273, P20963, P25942, P26842, P28067, P28068, P29965, P32519, P32927, P35250, P40200, P40259,…	O00626, O15117, O43678, O60603, O75354, O75355, O95936, P01024, P01903, P01911, P02461, P04234, P04275, P04440, P06239, P06340, P07492, P07948, P08887, P08922, P09326, P09693, P09871, P10586, P10721, P10747, P10914, P10966, P11215, P12318, P13501, P13688, P15498, P15529, P15813, P16410, P20036, P20138, P20273, P20963, P25942, P26842, P28067, P28068, P29965, P32519, P32927, P35250, P40200, P40259,…	O00626, O15117, O43678, O60603, O75054, O75354, O75355, O95936, P01024, P01903, P01911, P02461, P04234, P04275, P04440, P06239, P06340, P07492, P07948, P08887, P08922, P09326, P09693, P09871, P10586, P10721, P10747, P10914, P10966, P11215, P12318, P13501, P13688, P15498, P15529, P15813, P16410, P20036, P20138, P20273, P20963, P25942, P26842, P28067, P28068, P29965, P32519, P32927, P35250, P40200,…	O00626, O15117, O43678, O60603, O75054, O75354, O75355, O95936, P01024, P01903, P01911, P02461, P04234, P04275, P04440, P06239, P06340, P07492, P07948, P08887, P08922, P09326, P09693, P09871, P10586, P10721, P10747, P10914, P10966, P11215, P12318, P13501, P13688, P15498, P15529, P15813, P16410, P20036, P20138, P20273, P20963, P25942, P26842, P28067, P28068, P29965, P32519, P32927, P35250, P40200,…	O00626, O15117, O43678, O60603, O75054, O75354, O75355, O95936, P01024, P01903, P01911, P02461, P04234, P04275, P04440, P06239, P06340, P07492, P07948, P08887, P08922, P09326, P09693, P09871, P10586, P10721, P10747, P10914, P10966, P11215, P12318, P13501, P13688, P15498, P15529, P15813, P16410, P20036, P20138, P20273, P20963, P25942, P26842, P28067, P28068, P29965, P32519, P32927, P35250, P40200,…
	Total not found IDs	17	7	4	5	2
	Not found IDs	O75054, P83436, Q14746, Q6AI08, Q86SU0, Q8TDQ1, Q8WTW3, Q92616, Q95460, Q96N03, Q9BX59, Q9H0H0, Q9H3K2, Q9NR99, Q9NRC1, Q9UKI3, Q9UM44	O75054, Q14746, Q86SU0, Q96N03, Q9NR99, Q9UKI3, Q9UM44	Q14746, Q86SU0, Q9NR99, Q9UM44	Q14746, Q86SU0, Q9NR99, Q9UKI3, Q9UM44	Q86SU0, Q9UM44
ICP int pos effect on OS no change in expression	Data component	Literature curated (core) pathway memberships.	Extended pathway associations. Experimentally detected PPIs; Minimum confidence level for predicted associations: 0.99	Extended pathway associations. Experimentally detected PPIs; Minimum confidence level for predicted associations: 0.95	Extended pathway associations. Experimental plus orthologues plus FpClass (High Confidence); Minimum confidence level for predicted associations: 0.99	Extended pathway associations. Experimental plus orthologues plus FpClass (High Confidence); Minimum confidence level for predicted associations: 0.95
	Total found IDs	3	3	3	3	3
	Found IDs	P27487, P49961, Q9P2W7	P27487, P49961, Q9P2W7	P27487, P49961, Q9P2W7	P27487, P49961, Q9P2W7	P27487, P49961, Q9P2W7
	Total not found IDs	0	0	0	0	0
	Not found IDs
union	Data component	Literature curated (core) pathway memberships.	Extended pathway associations. Experimentally detected PPIs; Minimum confidence level for predicted associations: 0.99	Extended pathway associations. Experimentally detected PPIs; Minimum confidence level for predicted associations: 0.95	Extended pathway associations. Experimental plus orthologues plus FpClass (High Confidence); Minimum confidence level for predicted associations: 0.99	Extended pathway associations. Experimental plus orthologues plus FpClass (High Confidence); Minimum confidence level for predicted associations: 0.95
	Total found IDs	248	279	291	288	296
	Found IDs	O00182, O00241, O00626, O14796, O15117, O15121, O15126, O15520, O43557, O43678, O60603, O60674, O75354, O75355, O75431, O76074, O94822, O94907, O95297, O95727, O95936, O95999, P00533, P00813, P01024, P01137, P01282, P01286, P01602, P01730, P01891, P01903, P01911, P02461, P02753, P02778, P04085, P04234, P04275, P04440, P05067, P05111, P05231, P06239, P06241, P06340, P06729, P07492, P07766, P07948,…	O00182, O00626, O14787, O14796, O15117, O15121, O15126, O15520, O43557, O43678, O60603, O60674, O75155, O75354, O75355, O76074, O94822, O94907, O95297, O95373, O95727, O95936, O95999, P00533, P00813, P01024, P01137, P01282, P01286, P01602, P01730, P01891, P01903, P01911, P02461, P02753, P02778, P04085, P04234, P04275, P04440, P05067, P05111, P05231, P06239, P06241, P06340, P06729, P07492, P07766,…	O00182, O00241, O00626, O14787, O14796, O15117, O15121, O15126, O15520, O43557, O43678, O60603, O60674, O75054, O75155, O75354, O75355, O75431, O76074, O94822, O94907, O95297, O95373, O95727, O95936, O95999, P00533, P00813, P01024, P01137, P01282, P01286, P01602, P01730, P01891, P01903, P01911, P02461, P02753, P02778, P04085, P04234, P04275, P04440, P05067, P05111, P05231, P06239, P06241, P06340,…	O00182, O00241, O00626, O14787, O14796, O15117, O15121, O15126, O15520, O43557, O43678, O60603, O60674, O75054, O75155, O75354, O75355, O75431, O76074, O94822, O94907, O95297, O95373, O95727, O95936, O95999, P00533, P00813, P01024, P01137, P01282, P01286, P01602, P01730, P01891, P01903, P01911, P02461, P02753, P02778, P04085, P04234, P04275, P04440, P05067, P05111, P05231, P06239, P06241, P06340,…	O00182, O00241, O00626, O14787, O14796, O15117, O15121, O15126, O15520, O43557, O43678, O60603, O60674, O75054, O75155, O75354, O75355, O75431, O76074, O94822, O94907, O95297, O95373, O95727, O95936, O95999, P00533, P00813, P01024, P01137, P01282, P01286, P01602, P01730, P01891, P01903, P01911, P02461, P02753, P02778, P04085, P04234, P04275, P04440, P05067, P05111, P05231, P06239, P06241, P06340,…
	Total not found IDs	56	25	13	16	8
	Not found IDs	O14787, O75054, O75155, O95373, P18627, P57105, P83436, Q14002, Q14746, Q15235, Q15772, Q16653, Q31612, Q53S58, Q5HYI7, Q6AI08, Q6NUQ1, Q6P996, Q6UX41, Q6UXG3, Q6UXG8, Q71H61, Q86SU0, Q86Y56, Q86YW5, Q8IUL8, Q8TCG1, Q8TDQ1, Q8WTW3, Q92616, Q95460, Q95604, Q96BM9, Q96F15, Q96IQ7, Q96JB2, Q96LW7, Q96N03, Q96S86, Q96S97, Q9BRK3, Q9BX59, Q9H0H0, Q9H3K2, Q9H7M9, Q9H9E3, Q9NR99, Q9NRC1, Q9NRY5, Q9NUQ7,…	O00241, O75054, O75431, P18627, Q14746, Q15235, Q31612, Q5HYI7, Q6UX41, Q6UXG3, Q6UXG8, Q86SU0, Q8IUL8, Q95604, Q96IQ7, Q96LW7, Q96N03, Q96S86, Q9BQ51, Q9BRK3, Q9NR99, Q9UKI3, Q9UKY4, Q9UM44, Q9Y6A1	Q14746, Q15235, Q31612, Q5HYI7, Q6UXG3, Q6UXG8, Q86SU0, Q95604, Q96IQ7, Q96S86, Q9BRK3, Q9NR99, Q9UM44	Q14746, Q15235, Q31612, Q5HYI7, Q6UXG3, Q6UXG8, Q86SU0, Q8IUL8, Q95604, Q96IQ7, Q96S86, Q9BRK3, Q9NR99, Q9NSI5, Q9UKI3, Q9UM44	Q15235, Q31612, Q6UXG8, Q86SU0, Q95604, Q96IQ7, Q96S86, Q9UM44

## Sheet: PEA
NEG N	Pathway Source	Pathway Name	Link	p-value	q-value (FDR: BH-method)
	inoh	GPCR signaling-G alpha s PKA and ERK	Link Deprecated	2.79257e-05	0.0183611
	reactome	Incretin synthesis, secretion, and inactivation	Web	2.66078e-05	0.0349893
	biocarta	cbl mediated ligand-induced downregulation of egf receptors pathway	Web	0.000213004	0.0933668
	wikipathways	Differentiation Pathway	Web	0.000817947	0.0977818
	inoh	GPCR signaling-pertussis toxin	Link Deprecated	0.00120663	0.0991699
NEG T	Pathway Source	Pathway Name	Link	p-value	q-value (FDR: BH-method)
	inoh	IL-4 signaling	Link Deprecated	1.19534e-09	2.22692e-06
	kegg	Jak-STAT signaling pathway	Web	4.51732e-09	4.20788e-06
	pid	TCR signaling in naïve CD8+ T cells	Link Deprecated	5.85534e-08	2.1817e-05
	reactome	Costimulation by the CD28 family	Web	9.27008e-08	2.46717e-05
	biocarta	epo signaling pathway	Web	5.42516e-08	2.52677e-05
	reactome	CTLA4 inhibitory signaling	Web	4.46349e-08	2.77183e-05
	reactome	Growth hormone receptor signaling	Web	9.21918e-08	2.86256e-05
	kegg	Natural killer cell mediated cytotoxicity	Web	4.85317e-07	6.95497e-05
	reactome	Adaptive Immune System	Web	4.75467e-07	7.38163e-05
	kegg	Graft-versus-host disease	Web	4.55368e-07	7.71228e-05
	signalink	JAK-STAT-Ncore	Web	3.41684e-07	7.95697e-05
	reactome	PD-1 signaling	Web	4.51855e-07	8.41806e-05
	reactome	Regulation of IFNG signaling	Web	4.50787e-07	9.33129e-05
	ipavs	JAK_STAT_pathway_in_postconditioning_ischemia	Web	7.74078e-07	9.61405e-05
	ipavs	ANG_II_and_JAK_STAT_interactions_in_mediating_cardiac_myocyte_function	Web	7.31492e-07	9.73407e-05
	biocarta	ras-independent pathway in nk cell-mediated cytotoxicity	Web	1.32223e-06	0.000153957
	biocarta	the co-stimulatory signal during t-cell activation	Web	2.96067e-06	0.000306429
	reactome	Infectious disease	Web	2.93801e-06	0.000321971
	wikipathways	IL-4 Signaling Pathway	Web	3.67474e-06	0.000360318
	biocarta	antigen processing and presentation	Web	3.99953e-06	0.000372556
	reactome	Cell-Cell communication	Web	4.21196e-06	0.000373661
	reactome	Immunoregulatory interactions between a Lymphoid and a non-Lymphoid cell	Web	4.43166e-06	0.000375281
	pid	VEGFR1 specific signals	Link Deprecated	5.00055e-06	0.000388168
	kegg	Autoimmune thyroid disease	Web	4.97148e-06	0.00040269
	reactome	Endosomal/Vacuolar pathway	Web	6.30378e-06	0.000469758
	reactome	Regulation of IFNA signaling	Web	7.10228e-06	0.000490057
	reactome	Interferon alpha/beta signaling	Web	7.41998e-06	0.000493694
	wikipathways	Allograft Rejection	Web	6.8949e-06	0.000494046
	reactome	Platelet sensitization by LDL	Web	8.10478e-06	0.000520662
	kegg	Cell adhesion molecules (CAMs)	Web	8.63593e-06	0.000536291
	inoh	Growth hormone signaling	Link Deprecated	9.18676e-06	0.000552095
	kegg	Allograft rejection	Web	1.08475e-05	0.000631528
	pid	IL12-mediated signaling events	Link Deprecated	2.13411e-05	0.0012048
	ipavs	GP130_JAK_STAT_pathway	Web	2.54751e-05	0.00131834
	wikipathways	B Cell Receptor Signaling Pathway	Web	2.50301e-05	0.00133232
	kegg	Type I diabetes mellitus	Web	2.45964e-05	0.00134774
	pid	IL23-mediated signaling events	Link Deprecated	3.32036e-05	0.00158611
	netpath	TCR	Web	3.27422e-05	0.00160523
	reactome	MAPK1 (ERK2) activation	Web	3.45348e-05	0.00160846
	reactome	Immune System	Web	3.2694e-05	0.00164619
	reactome	Regulation of KIT signaling	Web	4.94906e-05	0.0022488
	biocarta	growth hormone signaling pathway	Web	5.65085e-05	0.00228859
	reactome	Antigen Presentation: Folding, assembly and peptide loading of class I MHC	Web	5.57773e-05	0.00230918
	signor	EGF	Web	5.5105e-05	0.0023332
	pid	TCR signaling in naïve CD4+ T cells	Link Deprecated	5.42781e-05	0.00235163
	reactome	MAPK3 (ERK1) activation	Web	5.33563e-05	0.00236673
	netpath	IL-7	Web	6.11027e-05	0.00242201
	reactome	Signal attenuation	Web	6.70257e-05	0.00244841
	kegg	Antigen processing and presentation	Web	6.84848e-05	0.0024536
	reactome	Interleukin receptor SHC signaling	Web	6.41468e-05	0.0024897
	netpath	IL3	Web	6.69552e-05	0.00249475
	pid	CXCR4-mediated signaling events	Link Deprecated	6.65886e-05	0.00253173
	reactome	Host Interactions of HIV factors	Web	9.5825e-05	0.00336834
	reactome	Tie2 Signaling	Web	0.000100466	0.00346608
	pid	Signaling events mediated by VEGFR1 and VEGFR2	Link Deprecated	0.00010712	0.00350113
	kegg	Intestinal immune network for IgA production	Web	0.000107062	0.00362648
	reactome	Antigen processing-Cross presentation	Web	0.000107062	0.00362648
	pid	Signaling events mediated by Stem cell factor receptor (c-Kit)	Link Deprecated	0.00012023	0.00379642
	reactome	HIV Infection	Web	0.000118641	0.00381083
	reactome	PECAM1 interactions	Web	0.000124602	0.00386889
	reactome	Interferon gamma signaling	Web	0.000144314	0.00401279
	reactome	The role of Nef in HIV-1 replication and disease pathogenesis	Web	0.000140837	0.00403661
	reactome	GPVI-mediated activation cascade	Web	0.00013257	0.00404882
	reactome	Signal regulatory protein (SIRP) family interactions	Web	0.000137259	0.00405894
	biocarta	il 3 signaling pathway	Web	0.000139468	0.00405983
	wikipathways	Interferon type I signaling pathways	Web	0.000143897	0.00406182
	wikipathways	Kit receptor signaling pathway	Web	0.000136581	0.00410404
	inoh	IL-2 signaling	Link Deprecated	0.000155957	0.00415068
	reactome	Influenza Life Cycle	Web	0.000155163	0.0041894
	biocarta	phosphoinositides and their downstream targets	Web	0.000155119	0.0042498
	reactome	Disease	Web	0.000176762	0.0044501
	stke	Natural Killer Cell Receptor Signaling Pathway	Web	0.000176314	0.00449963
	signalink	JAK-STAT-Core	Web	0.000174673	0.00451966
	reactome	Cell surface interactions at the vascular wall	Web	0.000173516	0.00455296
	reactome	Interleukin-7 signaling	Web	0.000183629	0.00456134
	wikipathways	Type II interferon signaling (IFNG)	Web	0.000183629	0.00456134
	reactome	Cytokine Signaling in Immune system	Web	0.000191457	0.00463226
	pharmgkb	Sorafenib Pharmacodynamics	Web	0.000211946	0.00499817
	reactome	Generation of second messenger molecules	Web	0.00020988	0.0050129
	kegg	Pathways in cancer	Web	0.000240461	0.00559974
	wikipathways	T-Cell Receptor and Co-stimulatory Signaling	Web	0.000244594	0.00562566
	pid	Stabilization and expansion of the E-cadherin adherens junction	Link Deprecated	0.000261383	0.00586695
	pid	EPO signaling pathway	Link Deprecated	0.000260795	0.00592514
	reactome	Adherens junctions interactions	Web	0.000286737	0.00635942
	reactome	Signaling by the B Cell Receptor (BCR)	Web	0.00029051	0.0063673
	wikipathways	IL-3 Signaling Pathway	Web	0.000301198	0.00652479
	reactome	FCERI mediated NF-kB activation	Web	0.000314501	0.00665813
	reactome	Virus Assembly and Release	Web	0.000312205	0.00668549
	kegg	HTLV-I infection	Web	0.000339324	0.00710293
	reactome	Cross-presentation of soluble exogenous antigens (endosomes)	Web	0.000347132	0.00718563
	reactome	Assembly of Viral Components at the Budding Site	Web	0.000382941	0.00783977
	inoh	HGF	Link Deprecated	0.000390826	0.00791423
	reactome	Platelet homeostasis	Web	0.000398656	0.00798598
	kegg	Central carbon metabolism in cancer	Web	0.00043305	0.00858268
	pid	BCR signaling pathway	Link Deprecated	0.000440273	0.00863399
	ipavs	STAT5A_mediated_PC	Web	0.000460685	0.00894017
	netpath	Ghrelin	Web	0.000493246	0.00947337
	pid	Arf1 pathway	Link Deprecated	0.000518925	0.00986487
	pid	FAS (CD95) signaling pathway	Link Deprecated	0.000604536	0.0113763
	inoh	JAK STAT pathway and regulation	Link Deprecated	0.000620412	0.0115583
	wikipathways	Senescence-Associated Secretory Phenotype (SASP)	Web	0.000629441	0.0116104
	kegg	ErbB signaling pathway	Web	0.000646294	0.0118044
	reactome	CD28 dependent PI3K/Akt signaling	Web	0.000675755	0.0122226
	kegg	Osteoclast differentiation	Web	0.00074109	0.0126665
	pid	ErbB2/ErbB3 signaling events	Link Deprecated	0.000727635	0.012669
	stke	G alpha 12 Pathway	Web	0.000735567	0.0126885
	reactome	Interleukin-6 signaling	Web	0.000715231	0.0126902
	kegg	Cytokine-cytokine receptor interaction	Web	0.000724327	0.0127304
	netpath	Oncostatin_M	Web	0.000714795	0.0128045
	reactome	DAP12 signaling	Web	0.000786514	0.0133207
	kegg	Apoptosis	Web	0.0007956	0.0133532
	pid	Regulation of RAC1 activity	Link Deprecated	0.000861238	0.0140744
	reactome	Dectin-2 family	Web	0.000854019	0.01408
	netpath	IL6	Web	0.000847493	0.0140971
	reactome	Constitutive Signaling by Ligand-Responsive EGFR Cancer Variants	Web	0.000879608	0.0142496
	reactome	Platelet activation, signaling and aggregation	Web	0.000957783	0.0153823
	biocarta	cell to cell adhesion signaling	Web	0.000993233	0.0155495
	netpath	IL2	Web	0.00098083	0.0156178
	reactome	RAF-independent MAPK1/3 activation	Web	0.00099116	0.0156486
	pid	CDC42 signaling events	Link Deprecated	0.00102148	0.0158585
	wikipathways	Primary Focal Segmental Glomerulosclerosis FSGS	Web	0.00105704	0.0162749
	kegg	Shigellosis	Web	0.001072	0.01637
	pid	CXCR3-mediated signaling events	Link Deprecated	0.00115622	0.0175125
	netpath	BDNF	Web	0.00116808	0.0175495
	pid	IL4-mediated signaling events	Link Deprecated	0.00120091	0.0178984
	wikipathways	Pilocytic astrocytoma	Web	0.00123144	0.0182077
	biocarta	il22 soluble receptor signaling pathway	Web	0.00126614	0.0182854
	pid	IL5-mediated signaling events	Link Deprecated	0.00124696	0.018292
	reactome	Signaling by SCF-KIT	Web	0.00125876	0.0183209
	ipavs	GSK3_as_a_convergence_point_in_hypertrophic_signaling	Web	0.00128246	0.0183786
	reactome	VEGFR2 mediated cell proliferation	Web	0.00129467	0.018412
	wikipathways	IL-1 signaling pathway	Web	0.00138124	0.0194943
	kegg	Non-alcoholic fatty liver disease (NAFLD)	Web	0.00141052	0.0197579
	reactome	Prolactin receptor signaling	Web	0.00144603	0.0201041
	inoh	B cell receptor signaling	Link Deprecated	0.00147218	0.0203161
	wikipathways	TSLP Signaling Pathway	Web	0.00148559	0.0203504
	reactome	Influenza Infection	Web	0.00152991	0.0208045
	wikipathways	Activated PKN1 stimulates transcription of AR (androgen receptor) regulated genes KLK2 and KLK3	Web	0.00165153	0.0222957
	wikipathways	Integrated Lung Cancer Pathway	Web	0.00174538	0.0233931
	reactome	Role of LAT2/NTAL/LAB on calcium mobilization	Web	0.00175915	0.0234093
	kegg	Tuberculosis	Web	0.00187048	0.0247142
	reactome	Innate Immune System	Web	0.00188963	0.0247914
	reactome	Negative regulation of FGFR4 signaling	Web	0.00194512	0.025341
	biocarta	il-2 receptor beta chain in t cell activation	Web	0.00196413	0.0254109
	biocarta	phosphorylation of mek1 by cdk5/p35 down regulates the map kinase pathway	Web	0.00198151	0.025459
	netpath	IL1	Web	0.00208137	0.0263782
	reactome	SHC-mediated cascade:FGFR2	Web	0.00207484	0.0264755
	kegg	Viral myocarditis	Web	0.00211076	0.0265699
	reactome	Fc epsilon receptor (FCERI) signaling	Web	0.0022997	0.0283731
	reactome	DAP12 interactions	Web	0.00229892	0.0285526
	reactome	Signaling by Interleukins	Web	0.00228529	0.0285738
	pid	IL27-mediated signaling events	Link Deprecated	0.00238945	0.0289061
	kegg	Amoebiasis	Web	0.00236616	0.029001
	reactome	Signalling to p38 via RIT and RIN	Web	0.00238842	0.0290825
	biocarta	role of mal in rho-mediated activation of srf	Web	0.00242861	0.0291903
	stke	IGF-1 Receptor Signaling through beta-Arrestin	Web	0.00249234	0.0295747
	wikipathways	TCR Signaling Pathway	Web	0.00247806	0.0295938
	wikipathways	EGF-EGFR Signaling Pathway	Web	0.0025613	0.0296379
	biocarta	role of egf receptor transactivation by gpcrs in cardiac hypertrophy	Web	0.00255195	0.0297143
	ipavs	FAS_signaling_in_cardiac_hypertrophy	Web	0.00253601	0.0297144
	reactome	FCGR activation	Web	0.00253595	0.0299017
	pid	Signaling events regulated by Ret tyrosine kinase	Link Deprecated	0.00263424	0.0302938
	biocarta	roles of arrestin dependent recruitment of src kinases in gpcr signaling	Web	0.00270632	0.0305568
	inoh	JAK STAT MolecularVariation 2	Link Deprecated	0.00267628	0.0305884
	reactome	ARMS-mediated activation	Web	0.00269879	0.0306576
	reactome	Downstream signaling events of B Cell Receptor (BCR)	Web	0.00276445	0.0308393
	biocarta	il 2 signaling pathway	Web	0.00275982	0.0309732
	reactome	FCERI mediated Ca+2 mobilization	Web	0.00290141	0.0321746
	signalink	IGF-Ncore	Web	0.00290141	0.0321746
	humancyc	purine nucleotides degradation	Web	0.00303035	0.0330149
	reactome	SHC-mediated cascade:FGFR1	Web	0.00302246	0.0331226
	inoh	JAK STAT MolecularVariation 1	Link Deprecated	0.00318327	0.0331309
	reactome	Downstream signaling of activated FGFR1	Web	0.00305905	0.0331338
	stke	Insulin Signaling Pathway	Web	0.00317427	0.0332228
	netpath	KitReceptor	Web	0.00316491	0.033312
	reactome	CD28 co-stimulation	Web	0.00312019	0.0334076
	wikipathways	Prolactin Signaling Pathway	Web	0.00313912	0.0334182
	reactome	C-type lectin receptors (CLRs)	Web	0.00316179	0.0334683
	kegg	Rheumatoid arthritis	Web	0.00311655	0.0335615
	reactome	FRS-mediated FGFR2 signaling	Web	0.00326148	0.0337563
	reactome	Synthesis, secretion, and inactivation of Glucose-dependent Insulinotropic Polypeptide (GIP)	Web	0.00329822	0.033948
	wikipathways	Regulation of toll-like receptor signaling pathway	Web	0.00331745	0.0339583
	reactome	Signaling by Leptin	Web	0.00333802	0.0339821
	reactome	Activation of SMO	Web	0.00345976	0.0350301
	reactome	SOS-mediated signalling	Web	0.0034951	0.0351966
	reactome	Signaling by FGFR4 in disease	Web	0.00364995	0.0365584
	pid	FGF signaling pathway	Link Deprecated	0.00367823	0.0366446
	wikipathways	Extracellular vesicle-mediated signaling in recipient cells	Web	0.00370964	0.036761
	netpath	BCR	Web	0.00373625	0.0368288
	inoh	CD4 T cell receptor signaling-NFkB cascade	Link Deprecated	0.00387116	0.0369845
	wikipathways	FSH signaling pathway	Web	0.00391374	0.0370117
	pid	Ephrin B reverse signaling	Link Deprecated	0.00378005	0.0370644
	reactome	Downregulation of ERBB2:ERBB3 signaling	Web	0.00378005	0.0370644
	reactome	Signalling by NGF	Web	0.00390021	0.0370719
	reactome	Phosphorylation of CD3 and TCR zeta chains	Web	0.00384056	0.0370723
	reactome	Translocation of ZAP-70 to Immunological synapse	Web	0.00384056	0.0370723
	reactome	Constitutive Signaling by EGFRvIII	Web	0.00394306	0.0371006
	pid	Fc-epsilon receptor I signaling in mast cells	Link Deprecated	0.00382707	0.0371345
	reactome	PI-3K cascade:FGFR1	Web	0.00403511	0.037587
	pid	IL2-mediated signaling events	Link Deprecated	0.0040318	0.0377449
	reactome	Scavenging by Class H Receptors	Web	0.00416577	0.0386111
	pharmgkb	Pathway_PA165959425	Web	0.0041904	0.0386471
	inoh	IL-3 signaling	Link Deprecated	0.00435105	0.0399311
	reactome	Signalling to RAS	Web	0.00443506	0.0405025
	reactome	Interleukin-2 signaling	Web	0.00446737	0.0405986
	pid	IL2 signaling events mediated by PI3K	Link Deprecated	0.00449983	0.0406951
	stke	Neuro2A Differentiation by G alpha i/o Pathway	Web	0.00453396	0.0408056
	wikipathways	IL-6 signaling pathway	Web	0.00460178	0.0410197
	biocarta	il 6 signaling pathway	Web	0.00458455	0.0410626
	inoh	IL-23 signaling	Link Deprecated	0.00475968	0.0422252
	biocarta	sprouty regulation of tyrosine kinase signals	Web	0.00479076	0.0422995
	pid	JNK signaling in the CD4+ TCR pathway	Link Deprecated	0.00501595	0.0438719
	wikipathways	Leptin signaling pathway	Web	0.00499615	0.0439048
	reactome	Antigen activates B Cell Receptor (BCR) leading to generation of second messengers	Web	0.00528039	0.045969
	inoh	NGF	Link Deprecated	0.00539386	0.0467384
	pid	Arf6 trafficking events	Link Deprecated	0.00566486	0.0486343
	kegg	Regulation of lipolysis in adipocytes	Web	0.00566486	0.0486343
	reactome	VEGFR2 mediated vascular permeability	Web	0.0057454	0.0486531
	reactome	Nef-mediates down modulation of cell surface receptors by recruiting them to clathrin adapters	Web	0.00564466	0.0486852
	kegg	Measles	Web	0.00573955	0.0488255
POS N	Pathway Source	Pathway Name	Link	p-value	q-value (FDR: BH-method)
	reactome	Interleukin-6 signaling	Web	8.1675e-12	9.28645e-09
	reactome	Negative regulation of FGFR1 signaling	Web	1.31487e-11	9.96671e-09
	stke	Interleukin 13 (IL-13) Pathway	Web	4.95113e-12	1.12589e-08
	reactome	RAF-independent MAPK1/3 activation	Web	2.17872e-11	1.2386e-08
	reactome	PECAM1 interactions	Web	3.30913e-11	1.50499e-08
	stke	T Cell Signal Transduction	Web	6.49222e-11	2.46055e-08
	inoh	IL-3 signaling	Link Deprecated	1.27913e-10	2.90874e-08
	netpath	TCR	Web	1.25798e-10	3.1785e-08
	pid	Integrins in angiogenesis	Link Deprecated	1.02809e-10	3.33982e-08
	reactome	Signaling by ERBB2	Web	1.19435e-10	3.39494e-08
	biocarta	il22 soluble receptor signaling pathway	Web	2.65068e-10	5.47968e-08
	reactome	MAPK1 (ERK2) activation	Web	3.30974e-10	6.27196e-08
	reactome	Signaling by Leptin	Web	5.02457e-10	8.78913e-08
	biocarta	ifn alpha signaling pathway	Web	5.82802e-10	9.46637e-08
	reactome	Signaling by FGFR1	Web	6.82444e-10	9.69924e-08
	stke	Natural Killer Cell Receptor Signaling Pathway	Web	6.54039e-10	9.91523e-08
	reactome	Interleukin-7 signaling	Web	9.07292e-10	1.21364e-07
	reactome	Signaling by FGFR	Web	1.58026e-09	1.9964e-07
	reactome	Diseases of signal transduction	Web	1.73496e-09	2.07647e-07
	reactome	SHC1 events in ERBB2 signaling	Web	2.27792e-09	2.59e-07
	inoh	IL-13 signaling	Link Deprecated	3.191e-09	3.29833e-07
	inoh	IL-6 signaling	Link Deprecated	3.14373e-09	3.40421e-07
	reactome	PI-3K cascade:FGFR1	Web	4.56582e-09	4.51421e-07
	reactome	Signaling by PDGF	Web	6.10479e-09	5.78429e-07
	netpath	Prolactin	Web	7.04234e-09	6.15934e-07
	biocarta	ras-independent pathway in nk cell-mediated cytotoxicity	Web	6.99314e-09	6.36096e-07
	wikipathways	miR-targeted genes in muscle cell - TarBase	Web	8.07309e-09	6.79934e-07
	pid	IL3-mediated signaling events	Link Deprecated	8.53596e-09	6.93242e-07
	stke	Interleukin 4 (IL-4) Pathway	Web	1.13659e-08	8.61535e-07
	signalink	JAK-STAT-Ncore	Web	1.19791e-08	8.78725e-07
	wikipathways	Cardiac Hypertrophic Response	Web	1.13542e-08	8.90326e-07
	wikipathways	Inflammatory Response Pathway	Web	1.26555e-08	8.99331e-07
	wikipathways	IL17 signaling pathway	Web	1.36319e-08	9.39362e-07
	netpath	TSLP	Web	1.71499e-08	1.14703e-06
	kegg	Hematopoietic cell lineage	Web	1.79057e-08	1.16336e-06
	kegg	Jak-STAT signaling pathway	Web	2.05449e-08	1.29775e-06
	reactome	Negative regulation of FGFR4 signaling	Web	2.48876e-08	1.52958e-06
	pid	IL2 signaling events mediated by STAT5	Link Deprecated	2.91217e-08	1.65557e-06
	signalink	EGF-Ncore	Web	2.99002e-08	1.65837e-06
	reactome	Platelet sensitization by LDL	Web	2.77997e-08	1.66359e-06
	reactome	NCAM signaling for neurite out-growth	Web	2.8853e-08	1.68235e-06
	reactome	Interleukin-2 signaling	Web	3.50589e-08	1.89819e-06
	reactome	Prolonged ERK activation events	Web	3.6418e-08	1.92592e-06
	pid	TCR signaling in naïve CD8+ T cells	Link Deprecated	3.79201e-08	1.95978e-06
	wikipathways	Primary Focal Segmental Glomerulosclerosis FSGS	Web	4.27891e-08	2.16228e-06
	stke	B Cell Antigen Receptor	Web	4.89739e-08	2.3695e-06
	biocarta	igf-1 signaling pathway	Web	4.87145e-08	2.40819e-06
	wikipathways	B Cell Receptor Signaling Pathway	Web	5.23831e-08	2.48165e-06
	pid	IL12-mediated signaling events	Link Deprecated	5.54607e-08	2.57383e-06
	inoh	IL-4 signaling	Link Deprecated	5.87904e-08	2.67379e-06
	biocarta	stat3 signaling pathway	Web	6.42228e-08	2.86358e-06
	reactome	Costimulation by the CD28 family	Web	6.65287e-08	2.90935e-06
	reactome	Interferon alpha/beta signaling	Web	7.06452e-08	3.03108e-06
	wikipathways	T-Cell Receptor and Co-stimulatory Signaling	Web	7.36368e-08	3.10093e-06
	biocarta	the co-stimulatory signal during t-cell activation	Web	7.59158e-08	3.13877e-06
	reactome	G beta:gamma signalling through PI3Kgamma	Web	7.59158e-08	3.13877e-06
	kegg	Acute myeloid leukemia	Web	8.40645e-08	3.35373e-06
	inoh	Growth hormone signaling	Link Deprecated	9.74167e-08	3.81941e-06
	wikipathways	Oncostatin M Signaling Pathway	Web	1.05624e-07	4.00315e-06
	pid	VEGFR3 signaling in lymphatic endothelium	Link Deprecated	1.04711e-07	4.03581e-06
	reactome	SHC1 events in ERBB4 signaling	Web	1.0869e-07	4.05182e-06
	wikipathways	Interferon type I signaling pathways	Web	1.1067e-07	4.05909e-06
	signor	EGF	Web	1.23675e-07	4.39433e-06
	biocarta	ifn gamma signaling pathway	Web	1.2233e-07	4.41553e-06
	reactome	MAPK3 (ERK1) activation	Web	1.27656e-07	4.466e-06
	biocarta	growth hormone signaling pathway	Web	1.37317e-07	4.73119e-06
	inoh	IFN alpha signaling	Link Deprecated	1.42565e-07	4.8387e-06
	reactome	Signaling by ERBB4	Web	1.45833e-07	4.87683e-06
	reactome	Signalling to RAS	Web	1.71367e-07	5.48857e-06
	wikipathways	IL-3 Signaling Pathway	Web	1.71367e-07	5.48857e-06
	biocarta	il 4 signaling pathway	Web	1.67609e-07	5.52381e-06
	pid	Atypical NF-kappaB pathway	Link Deprecated	1.70816e-07	5.54908e-06
	pid	IFN-gamma pathway	Link Deprecated	1.79073e-07	5.57825e-06
	biocarta	integrin signaling pathway	Web	1.85786e-07	5.70915e-06
	reactome	Spry regulation of FGF signaling	Web	2.0165e-07	5.95522e-06
	biocarta	angiotensin ii mediated activation of jnk pathway via pyk2 dependent signaling	Web	2.04676e-07	5.96709e-06
	reactome	Regulation of IFNG signaling	Web	1.97991e-07	6.00309e-06
	ipavs	JAK_STAT_pathway_in_postconditioning_ischemia	Web	2.01329e-07	6.02398e-06
	biocarta	il 6 signaling pathway	Web	2.10983e-07	6.07311e-06
	reactome	SHC-mediated cascade:FGFR2	Web	2.36236e-07	6.71501e-06
	pid	IL23-mediated signaling events	Link Deprecated	2.55637e-07	7.17677e-06
	reactome	Negative regulation of FGFR3 signaling	Web	2.6709e-07	7.40686e-06
	wikipathways	MicroRNAs in cardiomyocyte hypertrophy	Web	2.84429e-07	7.79267e-06
	pid	CXCR4-mediated signaling events	Link Deprecated	3.00131e-07	8.12497e-06
	reactome	SHC1 events in EGFR signaling	Web	3.13824e-07	8.39572e-06
	reactome	PI3K/AKT Signaling in Cancer	Web	3.32313e-07	8.78697e-06
	biocarta	cell to cell adhesion signaling	Web	3.40436e-07	8.89829e-06
	pid	PDGFR-alpha signaling pathway	Link Deprecated	3.71242e-07	9.48544e-06
	reactome	RAF/MAP kinase cascade	Web	3.75566e-07	9.4893e-06
	inoh	IL-5 signaling	Link Deprecated	3.67289e-07	9.49108e-06
	pid	IL5-mediated signaling events	Link Deprecated	4.13612e-07	1.03358e-05
	pid	Signaling events mediated by TCPTP	Link Deprecated	4.42198e-07	1.093e-05
	pid	EPHA forward signaling	Link Deprecated	4.9341e-07	1.19363e-05
	wikipathways	Regulation of toll-like receptor signaling pathway	Web	4.9331e-07	1.20622e-05
	reactome	DAP12 interactions	Web	5.05384e-07	1.20973e-05
	pid	a6b1 and a6b4 Integrin signaling	Link Deprecated	5.12371e-07	1.21368e-05
	stke	Insulin Signaling Pathway	Web	5.21616e-07	1.22284e-05
	ipavs	Cardiac_Hypertrophy	Web	5.294e-07	1.22842e-05
	biocarta	insulin signaling pathway	Web	5.34904e-07	1.22866e-05
	biocarta	trefoil factors initiate mucosal healing	Web	5.52396e-07	1.25615e-05
	kegg	Pathways in cancer	Web	5.60117e-07	1.2611e-05
	reactome	PI-3K cascade:FGFR2	Web	5.7782e-07	1.2882e-05
	ipavs	STAT5A_mediated_PC	Web	6.03775e-07	1.33299e-05
	reactome	PI3K events in ERBB2 signaling	Web	6.12751e-07	1.3398e-05
	reactome	Downstream signaling of activated FGFR4	Web	6.20257e-07	1.3433e-05
	wikipathways	IL-4 Signaling Pathway	Web	6.3568e-07	1.36371e-05
	kegg	Natural killer cell mediated cytotoxicity	Web	6.56207e-07	1.39459e-05
	stke	Fibroblast Growth Factor Receptor Pathway	Web	6.7046e-07	1.39874e-05
	pharmgkb	Sorafenib Pharmacodynamics	Web	6.66544e-07	1.40345e-05
	inoh	IGF signaling	Link Deprecated	6.87288e-07	1.42081e-05
	reactome	DAP12 signaling	Web	7.06317e-07	1.447e-05
	wikipathways	RANKL-RANK Signaling Pathway	Web	7.15849e-07	1.45343e-05
	reactome	Interleukin receptor SHC signaling	Web	7.50558e-07	1.49717e-05
	reactome	Negative regulation of FGFR2 signaling	Web	7.50476e-07	1.51025e-05
	wikipathways	TCR Signaling Pathway	Web	7.78529e-07	1.53946e-05
	reactome	PI-3K cascade:FGFR3	Web	8.18009e-07	1.5764e-05
	reactome	IGF1R signaling cascade	Web	8.16131e-07	1.58622e-05
	netpath	IL6	Web	8.14735e-07	1.59716e-05
	spike	Hearing related SIX1 Interaction	Web	8.86885e-07	1.69477e-05
	reactome	Cell surface interactions at the vascular wall	Web	8.97345e-07	1.70047e-05
	reactome	Signalling to p38 via RIT and RIN	Web	9.41377e-07	1.76917e-05
	reactome	Downstream signaling events of B Cell Receptor (BCR)	Web	9.84632e-07	1.83529e-05
	biocarta	human cytomegalovirus and map kinase pathways	Web	1.08802e-06	1.97933e-05
	pid	TCR signaling in naïve CD4+ T cells	Link Deprecated	1.08396e-06	2.004e-05
	reactome	PI3K events in ERBB4 signaling	Web	1.08396e-06	2.004e-05
	reactome	Signal regulatory protein (SIRP) family interactions	Web	1.14419e-06	2.06499e-05
	biocarta	il 3 signaling pathway	Web	1.17422e-06	2.08608e-05
	inoh	IFN gamma signaling	Link Deprecated	1.19011e-06	2.09791e-05
	reactome	Signaling by FGFR3	Web	1.17227e-06	2.09901e-05
	reactome	Constitutive Signaling by Aberrant PI3K in Cancer	Web	1.23644e-06	2.16282e-05
	reactome	Hemostasis	Web	1.30836e-06	2.27115e-05
	reactome	PI3K/AKT activation	Web	1.35072e-06	2.30943e-05
	reactome	Signal transduction by L1	Web	1.34263e-06	2.31299e-05
	reactome	Integrin alphaIIb beta3 signaling	Web	1.38086e-06	2.34334e-05
	kegg	Osteoclast differentiation	Web	1.39921e-06	2.35689e-05
	wikipathways	IL-1 signaling pathway	Web	1.45209e-06	2.41026e-05
	reactome	Interleukin-3, 5 and GM-CSF signaling	Web	1.44174e-06	2.41067e-05
	reactome	Insulin receptor signalling cascade	Web	1.53709e-06	2.53286e-05
	pid	BCR signaling pathway	Link Deprecated	1.56153e-06	2.55462e-05
	netpath	IL2	Web	1.57703e-06	2.56155e-05
	signor	INSR	Web	1.59369e-06	2.57025e-05
	reactome	Signaling by FGFR1 fusion mutants	Web	1.65289e-06	2.64695e-05
	ipavs	GAP_JUNCTION_REGULATION	Web	1.67531e-06	2.66409e-05
	inoh	Integrin	Link Deprecated	1.69371e-06	2.67465e-05
	reactome	Signaling by Insulin receptor	Web	1.74284e-06	2.71453e-05
	reactome	G-protein beta:gamma signalling	Web	1.75664e-06	2.71741e-05
	reactome	Signaling by SCF-KIT	Web	1.73755e-06	2.72496e-05
	reactome	Signaling by EGFR	Web	1.80842e-06	2.77861e-05
	reactome	Antigen activates B Cell Receptor (BCR) leading to generation of second messengers	Web	1.8959e-06	2.89347e-05
	reactome	GAB1 signalosome	Web	1.96433e-06	2.97792e-05
	biocarta	rac1 cell motility signaling pathway	Web	2.09417e-06	3.15374e-05
	biocarta	multiple antiapoptotic pathways from igf-1r signaling lead to bad phosphorylation	Web	2.10869e-06	3.15471e-05
	reactome	MAPK1/MAPK3 signaling	Web	2.18947e-06	3.25415e-05
	kegg	Fc epsilon RI signaling pathway	Web	2.20531e-06	3.25641e-05
	biocarta	vegf hypoxia and angiogenesis	Web	2.29714e-06	3.37013e-05
	reactome	Role of LAT2/NTAL/LAB on calcium mobilization	Web	2.33717e-06	3.38517e-05
	reactome	IRS-mediated signalling	Web	2.33573e-06	3.40478e-05
	pid	LPA receptor mediated events	Link Deprecated	2.37768e-06	3.42205e-05
	wikipathways	IL-7 Signaling Pathway	Web	2.65328e-06	3.79469e-05
	smpdb	Trastuzumab Action Pathway	Web	2.67919e-06	3.8078e-05
	reactome	Platelet Aggregation (Plug Formation)	Web	2.79656e-06	3.94992e-05
	biocarta	il 2 signaling pathway	Web	2.8357e-06	3.98048e-05
	reactome	Disease	Web	2.9295e-06	4.062e-05
	pid	SHP2 signaling	Link Deprecated	2.91857e-06	4.07167e-05
	pharmgkb	EGFR Inhibitor Pathway, Pharmacodynamics	Web	3.10691e-06	4.28189e-05
	reactome	Signaling by Ligand-Responsive EGFR Variants in Cancer	Web	3.44861e-06	4.72418e-05
	inoh	HGF	Link Deprecated	3.48474e-06	4.74509e-05
	biocarta	lck and fyn tyrosine kinases in initiation of tcr activation	Web	3.54095e-06	4.79293e-05
	kegg	Renal cell carcinoma	Web	3.58187e-06	4.81963e-05
	pid	ErbB receptor signaling network	Link Deprecated	3.60765e-06	4.82576e-05
	wikipathways	Toll-like receptor signaling pathway	Web	3.69075e-06	4.90805e-05
	reactome	Signaling by FGFR in disease	Web	3.71255e-06	4.90834e-05
	wikipathways	Prolactin Signaling Pathway	Web	3.86437e-06	5.07952e-05
	pid	Signaling events mediated by PTP1B	Link Deprecated	3.93321e-06	5.1403e-05
	reactome	Signaling by FGFR2	Web	3.96664e-06	5.15437e-05
	inoh	IL-12 signaling	Link Deprecated	4.21846e-06	5.45044e-05
	reactome	Signaling by FGFR4	Web	4.34457e-06	5.58167e-05
	inoh	JAK STAT MolecularVariation 2	Link Deprecated	4.47926e-06	5.72238e-05
	reactome	EGFR downregulation	Web	4.52233e-06	5.74513e-05
	pid	IL1-mediated signaling events	Link Deprecated	4.71303e-06	5.95413e-05
	wikipathways	EPO Receptor Signaling	Web	4.80044e-06	6.03105e-05
	reactome	PIP3 activates AKT signaling	Web	4.92973e-06	6.15945e-05
	reactome	Downstream signal transduction	Web	5.00522e-06	6.2196e-05
	inoh	IL-2 signaling	Link Deprecated	5.08889e-06	6.25521e-05
	reactome	Signaling by FGFR4 in disease	Web	5.07232e-06	6.26873e-05
	netpath	Alpha6Beta4Integrin	Web	5.19967e-06	6.35702e-05
	pid	PDGF receptor signaling network	Link Deprecated	5.33653e-06	6.48945e-05
	biocarta	sprouty regulation of tyrosine kinase signals	Web	5.36961e-06	6.49494e-05
	reactome	GRB2 events in ERBB2 signaling	Web	5.88057e-06	7.07535e-05
	pid	Syndecan-4-mediated signaling events	Link Deprecated	6.47872e-06	7.71341e-05
	reactome	Developmental Biology	Web	6.45907e-06	7.73049e-05
	pid	Signaling events mediated by Stem cell factor receptor (c-Kit)	Link Deprecated	6.91479e-06	8.1897e-05
	netpath	Gastrin	Web	7.05886e-06	8.31702e-05
	reactome	NGF signalling via TRKA from the plasma membrane	Web	7.12017e-06	8.34601e-05
	biocarta	pdgf signaling pathway	Web	7.38144e-06	8.60789e-05
	wikipathways	TSLP Signaling Pathway	Web	7.62835e-06	8.85044e-05
	pid	IL6-mediated signaling events	Link Deprecated	7.69246e-06	8.87952e-05
	reactome	FRS-mediated FGFR2 signaling	Web	7.89789e-06	9.02503e-05
	reactome	FRS-mediated FGFR4 signaling	Web	7.89789e-06	9.02503e-05
	kegg	Measles	Web	7.88252e-06	9.05295e-05
	netpath	IL4	Web	8.26821e-06	9.30788e-05
	biocarta	tpo signaling pathway	Web	8.25351e-06	9.33755e-05
	reactome	FCERI mediated MAPK activation	Web	8.49292e-06	9.51374e-05
	pid	N-cadherin signaling events	Link Deprecated	8.5402e-06	9.51981e-05
	reactome	SOS-mediated signalling	Web	9.05513e-06	0.000100446
	reactome	Frs2-mediated activation	Web	9.19261e-06	0.0001005
	kegg	Rap1 signaling pathway	Web	9.1634e-06	0.000100665
	pid	Class I PI3K signaling events	Link Deprecated	9.14103e-06	0.000100906
	pid	Downstream signaling in naïve CD8+ T cells	Link Deprecated	9.29462e-06	0.000101129
	reactome	Regulation of KIT signaling	Web	9.47921e-06	0.000102646
	reactome	CTLA4 inhibitory signaling	Web	9.78974e-06	0.000105506
	pid	Insulin Pathway	Link Deprecated	9.84019e-06	0.00010555
	kegg	Cytokine-cytokine receptor interaction	Web	1.01055e-05	0.000106388
	pid	VEGFR1 specific signals	Link Deprecated	1.01618e-05	0.000106488
	kegg	HTLV-I infection	Web	1.00917e-05	0.000106737
	wikipathways	Angiogenesis overview	Web	1.00579e-05	0.000106877
	reactome	Signaling by VEGF	Web	1.0026e-05	0.000107038
	reactome	Regulation of IFNA signaling	Web	1.09067e-05	0.00011325
	pid	Osteopontin-mediated events	Link Deprecated	1.08803e-05	0.000113495
	ipavs	Role_of_PTEN_in_the_myocardial_response_to_pathological_biomechanical_stress	Web	1.16523e-05	0.000120442
	reactome	Translocation of ZAP-70 to Immunological synapse	Web	1.19308e-05	0.000121119
	reactome	FGFR1 mutant receptor activation	Web	1.19851e-05	0.000121129
	reactome	PD-1 signaling	Web	1.20438e-05	0.000121184
	reactome	ISG15 antiviral mechanism	Web	1.19232e-05	0.000121585
	pid	Posttranslational regulation of adherens junction stability and dissassembly	Link Deprecated	1.18341e-05	0.000121768
	pid	Netrin-mediated signaling events	Link Deprecated	1.18948e-05	0.000121841
	pid	Syndecan-2-mediated signaling events	Link Deprecated	1.25029e-05	0.000125249
	wikipathways	TSH signaling pathway	Web	1.35364e-05	0.000135008
	reactome	CD28 dependent Vav1 pathway	Web	1.36617e-05	0.000135662
	inoh	FGF	Link Deprecated	1.39943e-05	0.000138361
	reactome	RHO GTPases Activate WASPs and WAVEs	Web	1.42072e-05	0.000139858
	reactome	Adaptive Immune System	Web	1.4958e-05	0.000145361
	inoh	insulin Mam	Link Deprecated	1.48451e-05	0.000145508
	pid	IL2 signaling events mediated by PI3K	Link Deprecated	1.49278e-05	0.00014569
	biocarta	regulation of splicing through sam68	Web	1.52275e-05	0.00014735
	biocarta	melanocyte development and pigmentation pathway	Web	1.53687e-05	0.000147462
	kegg	Signaling pathways regulating pluripotency of stem cells	Web	1.53614e-05	0.000148016
	pid	EPHA2 forward signaling	Link Deprecated	1.59606e-05	0.000151227
	reactome	VEGFR2 mediated cell proliferation	Web	1.60325e-05	0.000151278
	netpath	IL9	Web	1.5915e-05	0.000151426
	kegg	Adipocytokine signaling pathway	Web	1.58536e-05	0.000151475
	ipavs	acute_Myeloid_leukemia_Signaling	Web	1.61939e-05	0.000152169
	biocarta	ctcf: first multivalent nuclear factor	Web	1.72327e-05	0.000161264
	smpdb	Phosphatidylinositol Phosphate Metabolism	Web	1.76215e-05	0.000162891
	wikipathways	p38 MAPK Signaling Pathway	Web	1.75408e-05	0.000163475
	kegg	Non-alcoholic fatty liver disease (NAFLD)	Web	1.76205e-05	0.000163547
	reactome	Signalling to ERKs	Web	1.79523e-05	0.00016395
	reactome	Response to elevated platelet cytosolic Ca2+	Web	1.79017e-05	0.000164147
	reactome	Fibronectin matrix formation	Web	1.80653e-05	0.000164322
	pid	CD40/CD40L signaling	Link Deprecated	1.78772e-05	0.000164586
	netpath	Fibroblast growth factor-1	Web	1.8574e-05	0.000168276
	pid	Internalization of ErbB1	Link Deprecated	1.89044e-05	0.00017059
	reactome	Signaling by Interleukins	Web	1.9018e-05	0.000170936
	biocarta	no2-dependent il-12 pathway in nk cells	Web	1.93885e-05	0.000173581
	smpdb	Fc Epsilon Receptor I Signaling in Mast Cells	Web	2.01319e-05	0.000179529
	kegg	Adherens junction	Web	2.03626e-05	0.000180173
	wikipathways	Signaling of Hepatocyte Growth Factor Receptor	Web	2.03172e-05	0.000180474
	wikipathways	Allograft Rejection	Web	2.0898e-05	0.000184194
	reactome	p130Cas linkage to MAPK signaling for integrins	Web	2.11387e-05	0.000185596
	biocarta	mcalpain and friends in cell motility	Web	2.1558e-05	0.00018855
	netpath	BDNF	Web	2.16443e-05	0.000188579
	reactome	ARMS-mediated activation	Web	2.25699e-05	0.000195893
	smpdb	Insulin Signalling	Web	2.30425e-05	0.000199234
	wikipathways	Androgen receptor signaling pathway	Web	2.32644e-05	0.000199635
	reactome	Platelet activation, signaling and aggregation	Web	2.31869e-05	0.000199724
	ipavs	Cross_talk_between_the_PI3K_Akt_and_JAK_STAT_pathways_in_acute_opioid_induced_cardioprotection	Web	2.36598e-05	0.000202265
	spike	Apoptosis In The Ear	Web	2.37919e-05	0.000202632
	pharmgkb	Vemurafenib Pathway, Pharmacodynamics	Web	2.41295e-05	0.000204741
	reactome	Signaling by Type 1 Insulin-like Growth Factor 1 Receptor (IGF1R)	Web	2.4337e-05	0.000205734
	stke	Interferon gamma Pathway	Web	2.48211e-05	0.000209049
	biocarta	il12 and stat4 dependent signaling pathway in th1 development	Web	2.51828e-05	0.000211312
	pid	Signaling events mediated by focal adhesion kinase	Link Deprecated	2.53523e-05	0.000211953
	kegg	PI3K-Akt signaling pathway	Web	2.56515e-05	0.000213669
	biocarta	roles of arrestin dependent recruitment of src kinases in gpcr signaling	Web	2.58434e-05	0.000214481
	humancyc	superpathway of inositol phosphate compounds	Web	2.62918e-05	0.000217409
	kegg	Ras signaling pathway	Web	2.65042e-05	0.000217583
	reactome	GRB2 events in EGFR signaling	Web	2.64725e-05	0.00021811
	reactome	IRS-related events triggered by IGF1R	Web	2.7487e-05	0.00022484
	pid	Thromboxane A2 receptor signaling	Link Deprecated	2.77546e-05	0.000226215
	netpath	BCR	Web	2.80831e-05	0.000228075
	biocarta	mtor signaling pathway	Web	2.86612e-05	0.000231942
	pid	Signaling events mediated by Hepatocyte Growth Factor Receptor (c-Met)	Link Deprecated	2.8801e-05	0.000232246
	kegg	B cell receptor signaling pathway	Web	2.91397e-05	0.000234147
	reactome	Signaling by the B Cell Receptor (BCR)	Web	2.95359e-05	0.000236495
	wikipathways	IL-5 Signaling Pathway	Web	3.01001e-05	0.000240167
	ipavs	FAS_signaling_in_cardiac_hypertrophy	Web	3.06092e-05	0.000243375
	reactome	SHC-mediated cascade:FGFR4	Web	3.07285e-05	0.000243473
	wikipathways	Bladder Cancer	Web	3.14077e-05	0.000247132
	reactome	FRS-mediated FGFR1 signaling	Web	3.14034e-05	0.000247956
	reactome	Axon guidance	Web	3.19545e-05	0.000250567
	kegg	Hepatitis B	Web	3.21149e-05	0.00025096
	wikipathways	Integrin-mediated Cell Adhesion	Web	3.2308e-05	0.000251604
	reactome	Regulation of the Fanconi anemia pathway	Web	3.24485e-05	0.000251836
	stke	Seven Transmembrane Receptor Signaling Through beta-Arrestin	Web	3.29288e-05	0.000254694
	reactome	GRB2:SOS provides linkage to MAPK signaling for Integrins	Web	3.42275e-05	0.000263842
	pid	IL27-mediated signaling events	Link Deprecated	3.52388e-05	0.00027072
	biocarta	mapkinase signaling pathway	Web	3.59902e-05	0.000275561
	reactome	FRS-mediated FGFR3 signaling	Web	3.66237e-05	0.000279471
	stke	Type I Interferon (alpha/beta IFN) Pathway	Web	3.68763e-05	0.000280457
	kegg	Chagas disease (American trypanosomiasis)	Web	4.03784e-05	0.000306068
	reactome	TCR signaling	Web	4.21957e-05	0.000318781
	pid	Fc-epsilon receptor I signaling in mast cells	Link Deprecated	4.26005e-05	0.000320773
	kegg	Inflammatory mediator regulation of TRP channels	Web	4.43126e-05	0.00033147
	reactome	CD28 co-stimulation	Web	4.42193e-05	0.000331864
	reactome	The role of Nef in HIV-1 replication and disease pathogenesis	Web	4.54586e-05	0.000338927
	wikipathways	ErbB Signaling Pathway	Web	4.57908e-05	0.00033918
	spike	Apoptosis Anti Apoptosis Network	Link Deprecated	4.57495e-05	0.000339982
	ipavs	STAT_signaling_pathway	Web	4.65504e-05	0.000343687
	systems.biology.org	Toll Like_receptor_signaling_network	Link Deprecated	4.73451e-05	0.000348423
	wikipathways	Leptin signaling pathway	Web	4.82157e-05	0.000353685
	reactome	Fcgamma receptor (FCGR) dependent phagocytosis	Web	4.94659e-05	0.00036169
	kegg	Insulin signaling pathway	Web	5.00679e-05	0.000364918
	inoh	IL-7 signaling	Link Deprecated	5.11706e-05	0.000371763
	reactome	Recycling pathway of L1	Web	5.31662e-05	0.000385032
	wikipathways	Interleukin-11 Signaling Pathway	Web	5.38824e-05	0.00038898
	biocarta	keratinocyte differentiation	Web	5.52432e-05	0.000397541
	netpath	IL3	Web	5.5711e-05	0.000399643
	pharmgkb	Pathway_PA165959425	Web	5.73704e-05	0.000410252
	inoh	JAK STAT MolecularVariation 1	Link Deprecated	5.84739e-05	0.00041553
	biocarta	transcription factor creb and its extracellular signals	Web	5.84199e-05	0.000416448
	signalink	JAK-STAT-Core	Web	6.00908e-05	0.00042569
	kegg	Toll-like receptor signaling pathway	Web	6.03648e-05	0.000426303
	pid	FAS (CD95) signaling pathway	Link Deprecated	6.08702e-05	0.000428541
	biocarta	epo signaling pathway	Web	6.12808e-05	0.0004301
	kegg	Prion diseases	Web	6.19348e-05	0.000433353
	spike	TLR Signaling	Web	6.23648e-05	0.000435023
	biocarta	il-7 signal transduction	Web	6.37514e-05	0.000443335
	reactome	HIV Infection	Web	6.65274e-05	0.00046123
	wikipathways	Integrated Pancreatic Cancer Pathway	Web	6.70869e-05	0.000463695
	pid	IL4-mediated signaling events	Link Deprecated	6.89485e-05	0.000475118
	wikipathways	Integrated Lung Cancer Pathway	Web	6.98309e-05	0.000479745
	signor	MTOR	Web	7.03373e-05	0.000481768
	inoh	CD4 T cell receptor signaling-ERK cascade	Link Deprecated	7.11655e-05	0.000485977
	reactome	VEGFA-VEGFR2 Pathway	Web	7.14457e-05	0.00048643
	wikipathways	Pilocytic astrocytoma	Web	7.16821e-05	0.000486582
	kegg	Chronic myeloid leukemia	Web	7.30678e-05	0.000494512
	kegg	Epstein-Barr virus infection	Web	7.33825e-05	0.000495169
	reactome	PI-3K cascade:FGFR4	Web	7.51199e-05	0.000505392
	reactome	Generation of second messenger molecules	Web	7.6208e-05	0.000511201
	pid	EGFR-dependent Endothelin signaling events	Link Deprecated	7.80627e-05	0.000522102
	reactome	Regulation of signaling by CBL	Web	8.05993e-05	0.000535915
	wikipathways	AGE-RAGE pathway	Web	8.0574e-05	0.000537318
	biocarta	the igf-1 receptor and longevity	Web	8.19908e-05	0.000543577
	kegg	Central carbon metabolism in cancer	Web	8.44461e-05	0.000558228
	wikipathways	TCA Cycle Nutrient Utilization and Invasiveness of Ovarian Cancer	Web	8.48568e-05	0.000559317
	ipavs	EGF_receptor_transactivation_in_Cardiac_Hypertrophy	Web	8.85038e-05	0.000576669
	pid	p73 transcription factor network	Link Deprecated	8.84397e-05	0.000577908
	wikipathways	IL-6 signaling pathway	Web	8.8118e-05	0.000579134
	signor	Myogenesis	Web	8.84367e-05	0.000579553
	pid	IL8- and CXCR2-mediated signaling events	Link Deprecated	9.20104e-05	0.000596102
	kegg	Colorectal cancer	Web	9.17669e-05	0.000596223
	biocarta	map kinase inactivation of smrt corepressor	Web	9.33094e-05	0.0006028
	reactome	Signaling by EGFR in Cancer	Web	9.70563e-05	0.00062523
	biocarta	phospholipids as signalling intermediaries	Web	9.85912e-05	0.000633323
	reactome	Interferon Signaling	Web	0.000101356	0.000649249
	reactome	FCERI mediated Ca+2 mobilization	Web	0.000102111	0.000652248
	signalink	IGF-Ncore	Web	0.000102111	0.000652248
	inoh	EGF	Link Deprecated	0.00010799	0.000685948
	signalink	IGF-Core	Web	0.000113022	0.000713922
	biocarta	role of erk5 in neuronal survival pathway	Web	0.000112844	0.000714783
	wikipathways	EGF-EGFR Signaling Pathway	Web	0.000114439	0.000716899
	biocarta	phosphoinositides and their downstream targets	Web	0.000113957	0.000717834
	reactome	Netrin mediated repulsion signals	Web	0.000113957	0.000717834
	biocarta	role of erbb2 in signal transduction and oncology	Web	0.000118873	0.00074263
	stke	Fas Signaling Pathway	Web	0.00012182	0.000758955
	stke	Interleukin 1 (IL-1) Pathway	Web	0.000125317	0.000776487
	inoh	B cell receptor signaling	Link Deprecated	0.000125176	0.000777733
	reactome	Tie2 Signaling	Web	0.000132886	0.000818923
	wikipathways	PDGF Pathway	Web	0.000132777	0.000820475
	wikipathways	Focal Adhesion	Web	0.000134011	0.000823624
	wikipathways	Kit receptor signaling pathway	Web	0.000134011	0.000823624
	systems.biology.org	EGFR_signaling_for_RTKC	Link Deprecated	0.00013677	0.000836062
	reactome	L1CAM interactions	Web	0.000146936	0.000895797
	pid	Ceramide signaling pathway	Link Deprecated	0.000148447	0.00090259
	reactome	EPH-Ephrin signaling	Web	0.000149522	0.000906701
	kegg	HIF-1 signaling pathway	Web	0.000151347	0.000912899
	spike	RAS signaling and tumorigenesis	Web	0.000151218	0.000914547
	smpdb	Joubert syndrome	Web	0.000156041	0.000938723
	wikipathways	MFAP5-mediated ovarian cancer cell motility and invasiveness	Web	0.000156603	0.000939618
	pid	Ephrin B reverse signaling	Link Deprecated	0.000158508	0.000948545
	kegg	ErbB signaling pathway	Web	0.000159893	0.000954322
	kegg	Regulation of lipolysis in adipocytes	Web	0.000161526	0.000961545
	kegg	Regulation of actin cytoskeleton	Web	0.000163162	0.000963715
	reactome	Constitutive Signaling by EGFRvIII	Web	0.000163894	0.000965531
	biocarta	pten dependent cell cycle arrest and apoptosis	Web	0.000163128	0.000968546
	ipavs	RANK_Singnaling_Pathway_in_Osteoclast_resorption	Web	0.000163128	0.000968546
	wikipathways	IL-9 Signaling Pathway	Web	0.000165878	0.000974694
	wikipathways	Serotonin Receptor 2 and STAT3 Signaling	Web	0.000168703	0.000988739
	reactome	PI3K Cascade	Web	0.000170758	0.00099821
	pid	Calcineurin-regulated NFAT-dependent transcription in lymphocytes	Link Deprecated	0.000171743	0.00100139
	inoh	CD4 T cell receptor signaling	Link Deprecated	0.000174303	0.00101372
	biocarta	erk1/erk2 mapk signaling pathway	Web	0.000175214	0.00101642
	kegg	Toxoplasmosis	Web	0.000175214	0.00101642
	spike	MAPK signaling	Web	0.000176475	0.00101854
	reactome	NRIF signals cell death from the nucleus	Web	0.000177816	0.00102368
	pid	EPO signaling pathway	Link Deprecated	0.000179037	0.00102811
	reactome	GRB7 events in ERBB2 signaling	Web	0.000182168	0.00104345
	inoh	IL-10 signaling	Link Deprecated	0.000184424	0.00105372
	reactome	Molecules associated with elastic fibres	Web	0.000184424	0.00105372
	biocarta	fc epsilon receptor i signaling in mast cells	Web	0.000185406	0.00105403
	wikipathways	Aryl Hydrocarbon Receptor	Web	0.000192222	0.00109006
	wikipathways	Signaling Pathways in Glioblastoma	Web	0.000193512	0.00109464
	wikipathways	Insulin Signaling	Web	0.000194392	0.00109689
	reactome	Downstream TCR signaling	Web	0.00019907	0.00111774
	biocarta	calcium signaling by hbx of hepatitis b virus	Web	0.000198857	0.00111931
	pid	PDGFR-beta signaling pathway	Link Deprecated	0.000201045	0.00112053
	humancyc	urate biosynthesis/inosine 5,-phosphate degradation	Web	0.00020013	0.00112093
	reactome	Nectin/Necl trans heterodimerization	Web	0.00020013	0.00112093
	netpath	Ghrelin	Web	0.000202075	0.00112352
	systems.biology.org	beta_cell_v2 3	Link Deprecated	0.000208949	0.0011589
	kegg	Viral carcinogenesis	Web	0.000214377	0.00118612
	inoh	IL-23 signaling	Link Deprecated	0.000225634	0.00124537
	biocarta	cbl mediated ligand-induced downregulation of egf receptors pathway	Web	0.000226726	0.00124837
	pid	FGF signaling pathway	Link Deprecated	0.000231435	0.00126815
	reactome	Role of phospholipids in phagocytosis	Web	0.000231005	0.00126885
	pid	RAC1 signaling pathway	Link Deprecated	0.000234946	0.00128122
	wikipathways	Alpha 6 Beta 4 signaling pathway	Web	0.000234613	0.00128248
	biocarta	bioactive peptide induced signaling pathway	Web	0.000237825	0.00129381
	reactome	p75 NTR receptor-mediated signalling	Web	0.000242043	0.00131362
	ipavs	GP130_JAK_STAT_pathway	Web	0.00024457	0.00132417
	pid	Glucocorticoid receptor regulatory network	Link Deprecated	0.000245934	0.00132839
	biocarta	signal transduction through il1r	Web	0.000248042	0.00133661
	pid	GMCSF-mediated signaling events	Link Deprecated	0.000251066	0.0013497
	pid	Urokinase-type plasminogen activator (uPA) and uPAR-mediated signaling	Link Deprecated	0.000252549	0.00135447
	kegg	Endocytosis	Web	0.00025447	0.00136156
	kegg	Sphingolipid signaling pathway	Web	0.000272114	0.00145255
	biocarta	ras signaling pathway	Web	0.000276052	0.00147012
	reactome	Signaling by FGFR1 mutants	Web	0.000276052	0.00147012
	wikipathways	TGF Beta Signaling Pathway	Web	0.000280078	0.00148461
	inoh	JAK STAT pathway and regulation	Link Deprecated	0.000280954	0.00148579
	inoh	TPO signaling	Link Deprecated	0.00030015	0.00158362
	wikipathways	TNF alpha Signaling Pathway	Web	0.000302415	0.0015882
	netpath	RAGE	Web	0.000301864	0.00158898
	kegg	Inflammatory bowel disease (IBD)	Web	0.000306236	0.0015972
	reactome	Signaling by FGFR2 amplification mutants	Web	0.000307011	0.00159758
	biocarta	regulation of bad phosphorylation	Web	0.000305779	0.00159849
	pid	Neurotrophic factor-mediated Trk receptor signaling	Link Deprecated	0.000305263	0.00159947
	kegg	Proteoglycans in cancer	Web	0.000312842	0.00161682
	kegg	Tuberculosis	Web	0.000314069	0.00161949
	reactome	SEMA3A-Plexin repulsion signaling by inhibiting Integrin adhesion	Web	0.000312373	0.00162177
	smpdb	Leucine Stimulation on Insulin Signaling	Web	0.000312373	0.00162177
	reactome	Toll-Like Receptors Cascades	Web	0.000320634	0.00164587
	stke	Fas Signaling Pathway in Hepatocytes	Web	0.000320479	0.0016488
	pid	Regulation of cytoplasmic and nuclear SMAD2/3 signaling	Link Deprecated	0.000323152	0.00165134
	reactome	Interferon gamma signaling	Web	0.000322835	0.00165344
	reactome	GPVI-mediated activation cascade	Web	0.000328931	0.00167711
	biocarta	phospholipase c signaling pathway	Web	0.000331646	0.00168717
	biocarta	il-2 receptor beta chain in t cell activation	Web	0.000337048	0.00171082
	ipavs	Gq_activated_pathways_in_maladaptive_hypertrophy	Web	0.000340649	0.00172525
	reactome	Non-integrin membrane-ECM interactions	Web	0.000345504	0.00174595
	pid	Regulation of Telomerase	Link Deprecated	0.000355578	0.00179287
	pid	ErbB4 signaling events	Link Deprecated	0.00035813	0.00180174
	netpath	IL1	Web	0.000366498	0.00183572
	biocarta	trka receptor signaling pathway	Web	0.000366232	0.00183844
	reactome	Downstream signaling of activated FGFR3	Web	0.000368753	0.00184295
	kegg	Amoebiasis	Web	0.000370218	0.00184622
	wikipathways	IL-2 Signaling Pathway	Web	0.000374792	0.00186494
	wikipathways	Regulation of Actin Cytoskeleton	Web	0.000377528	0.00187037
	reactome	Netrin-1 signaling	Web	0.000377336	0.0018735
	kegg	Apoptosis	Web	0.000383282	0.00189475
	spike	NFkB Signaling Network	Web	0.00038831	0.00191544
	reactome	Synthesis of PIPs at the plasma membrane	Web	0.000392003	0.00192947
	pid	Beta3 integrin cell surface interactions	Link Deprecated	0.000393876	0.0019345
	stke	STAT3 Pathway	Web	0.000398886	0.00195489
	reactome	Signaling by FGFR2 mutants	Web	0.000400082	0.00195653
	reactome	TRIF-mediated TLR3/TLR4 signaling	Web	0.00040686	0.00198116
	wikipathways	Nifedipine Activity	Web	0.000406767	0.00198495
	biocarta	how progesterone initiates the oocyte maturation	Web	0.00040886	0.00198664
	reactome	Cell-Cell communication	Web	0.00041317	0.0020033
	reactome	MyD88-independent TLR3/TLR4 cascade	Web	0.000414879	0.00200731
	stke	Differentiation Pathway in PC12 Cells	Web	0.000416428	0.00201052
	kegg	Calcium signaling pathway	Web	0.000417794	0.00201285
	pid	amb2 Integrin signaling	Link Deprecated	0.000419977	0.00201909
	smpdb	Cetuximab Action Pathway	Web	0.000425671	0.00204214
	reactome	PLC-mediated hydrolysis of PIP2	Web	0.00042896	0.00205359
	reactome	Constitutive Signaling by Ligand-Responsive EGFR Cancer Variants	Web	0.000431409	0.00206097
	ipavs	ER_Stress_Map	Web	0.000436132	0.00207917
	pid	JNK signaling in the CD4+ TCR pathway	Link Deprecated	0.000445539	0.00211957
	kegg	Melanoma	Web	0.000455927	0.00215995
	wikipathways	miR-targeted genes in epithelium - TarBase	Web	0.00045498	0.00215997
	pid	Class I PI3K signaling events mediated by Akt	Link Deprecated	0.000462359	0.00218587
	pid	Notch-mediated HES/HEY network	Link Deprecated	0.000471937	0.00222652
	netpath	TWEAK	Web	0.000493923	0.00232543
	netpath	EGFR1	Web	0.000495254	0.00232688
	kegg	MAPK signaling pathway	Web	0.000513031	0.00240543
	wikipathways	Osteoblast Signaling	Web	0.000515401	0.00241157
	reactome	TGF-beta receptor signaling in EMT (epithelial to mesenchymal transition)	Web	0.000516817	0.00241323
	kegg	T cell receptor signaling pathway	Web	0.000524078	0.00244212
	reactome	p53-Independent DNA Damage Response	Web	0.000526189	0.00244694
	reactome	RAF activation	Web	0.000537929	0.00249643
	stke	PI3K Pathway	Web	0.000548307	0.00253941
	biocarta	nfkb activation by nontypeable hemophilus influenzae	Web	0.000553153	0.00255146
	signor	IAPO	Web	0.000553153	0.00255146
	stke	PI3K Class IB Pathway in Neutrophils	Web	0.000552498	0.00255362
	kegg	Type II diabetes mellitus	Web	0.000560434	0.0025746
	pharmgkb	Imatinib Pathway, Pharmacokinetics/Pharmacodynamics	Web	0.000567725	0.00260284
	biocarta	role of egf receptor transactivation by gpcrs in cardiac hypertrophy	Web	0.000572374	0.00261887
	biocarta	links between pyk2 and map kinases	Web	0.00058032	0.00264989
	reactome	Signaling by FGFR3 mutants	Web	0.000583686	0.00265992
	pid	Alpha4 beta1 integrin signaling events	Link Deprecated	0.000587268	0.00267089
	netpath	IL-7	Web	0.000593117	0.00269211
	biocarta	role of mef2d in t-cell apoptosis	Web	0.00060243	0.00271811
	pid	Endothelins	Link Deprecated	0.000602188	0.00272242
	wikipathways	DNA Damage Response (only ATM dependent)	Web	0.000601161	0.00272319
	pid	EPHB forward signaling	Link Deprecated	0.000624342	0.00281139
	kegg	Cholinergic synapse	Web	0.000627824	0.00282149
	biocarta	phosphorylation of mek1 by cdk5/p35 down regulates the map kinase pathway	Web	0.000640915	0.00287464
	kegg	Axon guidance	Web	0.000661272	0.00295429
	wikipathways	Corticotropin-releasing hormone	Web	0.000660933	0.00295859
	pid	IL12 signaling mediated by STAT4	Link Deprecated	0.000668306	0.00297986
	pid	Regulation of p38-alpha and p38-beta	Link Deprecated	0.000691869	0.00307888
	kegg	TNF signaling pathway	Web	0.00069973	0.00310779
	ipavs	GSK3_as_a_convergence_point_in_hypertrophic_signaling	Web	0.000711215	0.00315264
	inoh	TLR ECSIT MEKK1 JNK	Link Deprecated	0.000716382	0.00316936
	kegg	Bladder cancer	Web	0.000724951	0.00319484
	wikipathways	Cytokines and Inflammatory Response	Web	0.000724336	0.00319833
	reactome	Downregulation of ERBB2:ERBB3 signaling	Web	0.000732578	0.00322221
	biocarta	role of nicotinic acetylcholine receptors in the regulation of apoptosis	Web	0.000754681	0.00331302
	reactome	Immunoregulatory interactions between a Lymphoid and a non-Lymphoid cell	Web	0.000762252	0.00333981
	spike	Hearing and Vision Proteins	Web	0.000775979	0.00339342
	pid	Trk receptor signaling mediated by PI3K and PLC-gamma	Link Deprecated	0.000794426	0.00346742
	biocarta	inhibition of cellular proliferation by gleevec	Web	0.000813286	0.00354294
	pid	ATF-2 transcription factor network	Link Deprecated	0.000822077	0.00357438
	biocarta	t cell receptor signaling pathway	Web	0.000822077	0.00357438
	stke	Integrin Signaling Pathway	Web	0.000822077	0.00357438
	reactome	Semaphorin interactions	Web	0.000827993	0.00357957
	pid	ErbB1 downstream signaling	Link Deprecated	0.000832061	0.00359034
	reactome	Innate Immune System	Web	0.000833666	0.00359045
	wikipathways	Extracellular vesicle-mediated signaling in recipient cells	Web	0.000842411	0.00362125
	biocarta	agrin in postsynaptic differentiation	Web	0.000852692	0.00365853
	biocarta	nfat and hypertrophy of the heart	Web	0.000917096	0.00392745
	inoh	VEGF	Link Deprecated	0.000965752	0.00412805
	pid	CDC42 signaling events	Link Deprecated	0.000973417	0.004153
	reactome	Nonsense Mediated Decay (NMD) independent of the Exon Junction Complex (EJC)	Web	0.000978385	0.00416638
	pid	Reelin signaling pathway	Link Deprecated	0.00101835	0.00432846
	reactome	MAPK family signaling cascades	Web	0.00106322	0.00451075
	kegg	Endometrial cancer	Web	0.0010734	0.00454546
	pid	Alpha-synuclein signaling	Link Deprecated	0.00108352	0.00457979
	pid	TNF receptor signaling pathway	Link Deprecated	0.00108822	0.00459112
	reactome	EPHA-mediated growth cone collapse	Web	0.00109463	0.00460961
	pid	Nephrin/Neph1 signaling in the kidney podocyte	Link Deprecated	0.00109901	0.0046195
	stke	Adrenergic Pathway	Web	0.00110357	0.00463011
	inoh	insulin	Link Deprecated	0.00110874	0.00464323
	stke	ERK1/ERK2 MAPK Pathway	Web	0.00113446	0.00474221
	stke	Epidermal Growth Factor Receptor Pathway	Web	0.00116075	0.0048432
	pid	S1P1 pathway	Link Deprecated	0.00118318	0.00492775
	reactome	Signalling by NGF	Web	0.00119495	0.00496767
	biocarta	bcr signaling pathway	Web	0.00121549	0.00504384
	inoh	NGF	Link Deprecated	0.00122702	0.00508241
	kegg	Aldosterone-regulated sodium reabsorption	Web	0.00123298	0.00509781
	reactome	Dectin-2 family	Web	0.00128891	0.00529058
	pid	S1P3 pathway	Link Deprecated	0.00128304	0.00529516
	reactome	C-type lectin receptors (CLRs)	Web	0.00128739	0.00530349
	reactome	Gastrin-CREB signalling pathway via PKC and MAPK	Web	0.00128739	0.00530349
	kegg	Neurotrophin signaling pathway	Web	0.00129533	0.00530735
	signor	P38	Web	0.00132427	0.00541617
	biocarta	influence of ras and rho proteins on g1 to s transition	Web	0.00134655	0.00547774
	reactome	EPHB-mediated forward signaling	Web	0.00134444	0.00547895
	kegg	Pancreatic cancer	Web	0.00134409	0.00548736
	pid	E-cadherin signaling in keratinocytes	Link Deprecated	0.00135879	0.00551766
	pid	VEGF and VEGFR signaling network	Link Deprecated	0.0013733	0.00554686
	reactome	Toll Like Receptor TLR1:TLR2 Cascade	Web	0.00137102	0.00554751
	reactome	NOSTRIN mediated eNOS trafficking	Web	0.00137093	0.00555703
	biocarta	role of -arrestins in the activation and targeting of map kinases	Web	0.00138726	0.00558341
	biocarta	acetylation and deacetylation of rela in nucleus	Web	0.00138556	0.00558646
	wikipathways	Hematopoietic Stem Cell Differentiation	Web	0.00140963	0.00566343
	ontocanro	Apoptosis_Human	Web	0.00145037	0.00580659
	biocarta	erk and pi-3 kinase are necessary for collagen binding in corneal epithelia	Web	0.00144911	0.00581177
	pid	Alpha6 beta4 integrin-ligand interactions	Link Deprecated	0.00148156	0.00592103
	humancyc	3-phosphoinositide degradation	Web	0.00148156	0.00592103
	smpdb	Panitumumab Action Pathway	Web	0.00148946	0.00593175
	reactome	Inhibition of Signaling by Overexpressed EGFR	Web	0.00149277	0.00593454
	wikipathways	Adipogenesis	Web	0.00149277	0.00593454
	kegg	Leishmaniasis	Web	0.001515	0.00600193
	reactome	Signaling by FGFR1 in disease	Web	0.00152188	0.0060187
	reactome	Cytokine Signaling in Immune system	Web	0.00153545	0.00606183
	wikipathways	MAPK Signaling Pathway	Web	0.00156774	0.00617858
	kegg	mTOR signaling pathway	Web	0.00162676	0.00640009
	pid	RXR and RAR heterodimerization with other nuclear receptor	Link Deprecated	0.0016391	0.0064375
	biocarta	mechanism of gene regulation by peroxisome proliferators via ppara	Web	0.00164767	0.00646
	reactome	SMAD2/SMAD3:SMAD4 heterotrimer regulates transcription	Web	0.0016761	0.00656016
	reactome	Transcriptional activity of SMAD2/SMAD3:SMAD4 heterotrimer	Web	0.00168711	0.00656933
	pid	Glypican 1 network	Link Deprecated	0.00168334	0.00657717
	kegg	Non-small cell lung cancer	Web	0.00168334	0.00657717
	reactome	Nef and signal transduction	Web	0.00169303	0.00658111
	reactome	Synthesis And Processing Of GAG, GAGPOL Polyproteins	Web	0.00169303	0.00658111
	netpath	Oncostatin_M	Web	0.00176457	0.00681262
	reactome	CD28 dependent PI3K/Akt signaling	Web	0.00175885	0.00681367
	reactome	Signaling by FGFR2 in disease	Web	0.00175885	0.00681367
	reactome	Adherens junctions interactions	Web	0.00177409	0.00683776
	reactome	Cytosolic sensors of pathogen-associated DNA	Web	0.00178115	0.00685336
	pid	IL2-mediated signaling events	Link Deprecated	0.00178784	0.00686748
	stke	IGF-1 Receptor Signaling through beta-Arrestin	Web	0.0017948	0.00688259
	reactome	Growth hormone receptor signaling	Web	0.00192433	0.00736688
	reactome	Signaling by Overexpressed Wild-Type EGFR in Cancer	Web	0.00193547	0.00739707
	reactome	Neurophilin interactions with VEGF and VEGFR	Web	0.00196747	0.00750676
	inoh	LIF signaling	Link Deprecated	0.00197632	0.00752789
	netpath	IL5	Web	0.0020153	0.00766353
	pid	Validated targets of C-MYC transcriptional repression	Link Deprecated	0.0020311	0.00771072
	reactome	p53-Independent G1/S DNA damage checkpoint	Web	0.00203991	0.00771839
	wikipathways	Wnt Signaling Pathway Netpath	Web	0.00203658	0.00771864
	wikipathways	Human Complement System	Web	0.00205747	0.0077719
	kegg	Herpes simplex infection	Web	0.00209677	0.00790722
	reactome	DCC mediated attractive signaling	Web	0.00210515	0.00791258
	smpdb	Docetaxel Action Pathway	Web	0.00210264	0.00791623
	reactome	Platelet Adhesion to exposed collagen	Web	0.00213094	0.0079963
	reactome	Signaling by FGFR4 mutants	Web	0.0021572	0.0080815
	kegg	Salmonella infection	Web	0.00216335	0.00809121
	signalink	TGF-Ncore	Web	0.00224093	0.00836761
	netpath	KitReceptor	Web	0.00226089	0.0084283
	pid	Signaling events mediated by VEGFR1 and VEGFR2	Link Deprecated	0.00227446	0.00846501
	pid	Canonical NF-kappaB pathway	Link Deprecated	0.00228505	0.00849053
	kegg	Epithelial cell signaling in Helicobacter pylori infection	Web	0.00229937	0.0085298
	reactome	Ephrin signaling	Web	0.0023182	0.00858565
	reactome	SHC-related events triggered by IGF1R	Web	0.00234654	0.00867647
	biocarta	regulation of eif-4e and p70s6 kinase	Web	0.00238277	0.00878188
	wikipathways	Nuclear Receptors Meta-Pathway	Web	0.00238206	0.00879351
	reactome	Immune System	Web	0.00242204	0.00891217
	reactome	Transport of connexons to the plasma membrane	Web	0.00248703	0.00913652
	reactome	Zinc efflux and compartmentalization by the SLC30 family	Web	0.00248703	0.00913652
	wikipathways	Type II diabetes mellitus	Web	0.00249903	0.00915104
	reactome	Signal attenuation	Web	0.00251118	0.00918074
	spike	Apoptosis	Web	0.0025319	0.00922683
	ipavs	ANG_II_and_JAK_STAT_interactions_in_mediating_cardiac_myocyte_function	Web	0.00252865	0.00922978
	kegg	Prolactin signaling pathway	Web	0.00255431	0.00927876
	biocarta	cxcr4 signaling pathway	Web	0.00255216	0.00928578
	pid	Noncanonical Wnt signaling pathway	Link Deprecated	0.0026092	0.00946303
	kegg	TGF-beta signaling pathway	Web	0.00262424	0.00950242
	signor	SAPK_JNK	Web	0.00271891	0.00979842
	reactome	Nephrin interactions	Web	0.00271439	0.00981323
	reactome	Nonsense Mediated Decay (NMD) enhanced by the Exon Junction Complex (EJC)	Web	0.00271439	0.00981323
	kegg	Fc gamma R-mediated phagocytosis	Web	0.0027548	0.00991205
	inoh	GPCR Adenosine A2A receptor	Link Deprecated	0.00277327	0.00996274
	reactome	Nef-mediates down modulation of cell surface receptors by recruiting them to clathrin adapters	Web	0.00281436	0.0100944
	spike	Caspases Cascade	Web	0.00285226	0.0102142
	inoh	BMP2 signaling TGF-beta MV	Link Deprecated	0.00289444	0.0103327
	reactome	Reversal of alkylation damage by DNA dioxygenases	Web	0.00289062	0.0103353
	netpath	TSH	Web	0.00294828	0.0105084
	kegg	Rheumatoid arthritis	Web	0.00301335	0.0107236
	wikipathways	Aryl Hydrocarbon Receptor Pathway	Web	0.00302382	0.0107272
	pid	Nongenotropic Androgen signaling	Link Deprecated	0.00301983	0.0107298
	smpdb	Paclitaxel Action Pathway	Web	0.00303472	0.0107491
	pid	Nectin adhesion pathway	Link Deprecated	0.00311263	0.011008
	wikipathways	Angiogenesis	Web	0.00311263	0.011008
	stke	G alpha 12 Pathway	Web	0.00311263	0.011008
	reactome	Signal Transduction	Web	0.00314891	0.0110846
	reactome	Signaling by TGF-beta Receptor Complex in Cancer	Web	0.00316086	0.0111094
	pharmgkb	Proton Pump Inhibitor Pathway, Pharmacodynamics	Web	0.00323769	0.0113444
	reactome	CLEC7A (Dectin-1) signaling	Web	0.00323578	0.0113552
	netpath	IL11	Web	0.00334012	0.0116673
	spike	DAPk family	Web	0.0033379	0.0116775
	pid	ErbB2/ErbB3 signaling events	Link Deprecated	0.00336443	0.0117342
	kegg	Thyroid hormone signaling pathway	Web	0.00342904	0.0119413
	reactome	Synthesis of IP3 and IP4 in the cytosol	Web	0.00346485	0.0120475
	reactome	Signaling by EGFRvIII in Cancer	Web	0.00352899	0.0122518
	reactome	Downstream signaling of activated FGFR1	Web	0.00354764	0.0122978
	stke	Toll-Like Receptor Pathway	Web	0.00358748	0.0124169
	kegg	Tight junction	Web	0.00360008	0.0124416
	reactome	NF-kB is activated and signals survival	Web	0.0036637	0.0126231
	inoh	TGF-beta signaling TAK1	Link Deprecated	0.00366155	0.0126348
	reactome	Zinc transporters	Web	0.00378315	0.013015
	pharmgkb	Tacrolimus/Cyclosporine Pathway, Pharmacodynamics	Web	0.00390263	0.0134057
	reactome	Toll Like Receptor 3 (TLR3) Cascade	Web	0.00395636	0.0135493
	reactome	Fc epsilon receptor (FCERI) signaling	Web	0.00395224	0.0135556
	pid	Glypican 3 network	Link Deprecated	0.00407955	0.0139502
	reactome	Cell-cell junction organization	Web	0.00407955	0.0139502
	inoh	IL-1 p38	Link Deprecated	0.00417305	0.0142272
	smpdb	Bevacizumab Action Pathway	Web	0.00418597	0.0142498
	netpath	TNFalpha	Web	0.0042725	0.0145227
	smpdb	Ibuprofen Metabolism Pathway	Web	0.00440009	0.014934
	pid	Stabilization and expansion of the E-cadherin adherens junction	Link Deprecated	0.004558	0.0154239
	pid	Integrin-linked kinase signaling	Link Deprecated	0.00455653	0.015442
	inoh	EPO signaling	Link Deprecated	0.0045988	0.0155389
	biocarta	-arrestins in gpcr desensitization	Link Deprecated	0.00462148	0.0155924
	pid	FOXA1 transcription factor network	Link Deprecated	0.00470501	0.0158507
	reactome	Programmed Cell Death	Web	0.00478627	0.0161006
	wikipathways	Spinal Cord Injury	Web	0.00485545	0.0162851
	spike	WNT signaling	Web	0.00485423	0.0163051
	inoh	TLR ECSIT MEKK1 p38	Link Deprecated	0.0049188	0.0163768
	netpath	Leptin	Web	0.00489862	0.0163816
	wikipathways	Hair Follicle Development- Induction (Part 1 of 3)	Web	0.00489344	0.0163883
	pharmgkb	update your name in edit mode	Web	0.00491632	0.0163925
	reactome	Elastic fibre formation	Web	0.00490979	0.0163948
	pid	CXCR3-mediated signaling events	Link Deprecated	0.00495749	0.0164574
	kegg	Phosphatidylinositol signaling system	Web	0.00495597	0.0164764
	reactome	VEGFR2 mediated vascular permeability	Web	0.00508762	0.0168648
	wikipathways	Nanoparticle triggered regulated necrosis	Web	0.00517837	0.0171406
	reactome	GP1b-IX-V activation signalling	Web	0.00529365	0.0174967
	reactome	Signaling by TGF-beta Receptor Complex	Web	0.00537104	0.0177011
	reactome	SHC-mediated cascade:FGFR1	Web	0.00537006	0.0177235
	kegg	Small cell lung cancer	Web	0.00541831	0.017831
	pid	IL8- and CXCR1-mediated signaling events	Link Deprecated	0.00545081	0.0179121
	pid	Angiopoietin receptor Tie2-mediated signaling	Link Deprecated	0.00551385	0.0180931
	reactome	PLCG1 events in ERBB2 signaling	Web	0.00553074	0.0181223
	biocarta	nerve growth factor pathway (ngf)	Web	0.00555651	0.0181284
	reactome	Regulation of actin dynamics for phagocytic cup formation	Web	0.00554551	0.0181446
	wikipathways	TWEAK Signaling Pathway	Web	0.00554551	0.0181446
	reactome	Neurofascin interactions	Web	0.00557029	0.0181473
	inoh	CD4 T cell receptor signaling-JNK cascade	Link Deprecated	0.00561156	0.0182556
	pid	AP-1 transcription factor network	Link Deprecated	0.00572903	0.0186112
	smpdb	Gefitinib Action Pathway	Web	0.00576605	0.0187047
	systems.biology.org	adipocyte_v2 1	Link Deprecated	0.00587041	0.0190161
	kegg	Other types of O-glycan biosynthesis	Web	0.00590052	0.0190594
	reactome	ALKBH3 mediated reversal of alkylation damage	Web	0.00590052	0.0190594
	pid	Coregulation of Androgen receptor activity	Link Deprecated	0.00589623	0.0190726
	biocarta	akt signaling pathway	Web	0.00592442	0.0190823
	biocarta	corticosteroids and cardioprotection	Web	0.00594379	0.0191176
	ontocanro	SASP_Senescene Associated Secretory Phenotype_	Web	0.00598488	0.0192226
	wikipathways	Apoptosis-related network due to altered Notch3 in ovarian cancer	Web	0.00604046	0.0193738
	reactome	Peptide chain elongation	Web	0.00605175	0.0193826
	reactome	ERK/MAPK targets	Web	0.00615412	0.0196001
	biocarta	thrombin signaling and protease-activated receptors	Web	0.00613909	0.0196071
	reactome	Autodegradation of the E3 ubiquitin ligase COP1	Web	0.00614799	0.019608
	wikipathways	Senescence and Autophagy in Cancer	Web	0.00613795	0.0196311
	wikipathways	BDNF signaling pathway	Web	0.00626138	0.0199138
	kegg	Hepatitis C	Web	0.00628639	0.0199654
	wikipathways	Type III interferon signaling	Web	0.00635365	0.0201509
	kegg	Glioma	Web	0.00638699	0.0202003
	reactome	TNFR1-induced proapoptotic signaling	Web	0.00639763	0.0202058
	biocarta	inactivation of gsk3 by akt causes accumulation of b-catenin in alveolar macrophages	Web	0.0063802	0.0202069
	reactome	Anchoring fibril formation	Web	0.00649706	0.0204914
	reactome	Signaling by GPCR	Web	0.00662382	0.0208623
	reactome	L13a-mediated translational silencing of Ceruloplasmin expression	Web	0.00668478	0.0210252
	reactome	ECM proteoglycans	Web	0.00671329	0.0210857
	wikipathways	Prostate Cancer	Web	0.00678924	0.0212655
	pid	E-cadherin signaling in the nascent adherens junction	Link Deprecated	0.00678024	0.0212666
	inoh	BMP2 signaling TAK1	Link Deprecated	0.0067997	0.0212689
	kegg	Influenza A	Web	0.00697456	0.0217859
	kegg	Cell adhesion molecules (CAMs)	Web	0.00707758	0.0220774
	smpdb	Degradation of Superoxides	Web	0.00712002	0.0221793
	reactome	Cohesin Loading onto Chromatin	Web	0.00719957	0.0223965
	kegg	Melanogenesis	Web	0.00728501	0.0226313
	signalink	WNT-Core	Web	0.00728501	0.0226313
	reactome	Regulation of innate immune responses to cytosolic DNA	Web	0.00736462	0.0228163
	kegg	Intestinal immune network for IgA production	Web	0.0074957	0.0230653
	inoh	GPCR signaling-G alpha q	Link Deprecated	0.00748275	0.0231507
	pid	Regulation of Ras family activation	Link Deprecated	0.00748275	0.0231507
	reactome	Nuclear Events (kinase and transcription factor activation)	Web	0.00748275	0.0231507
	reactome	activated TAK1 mediates p38 MAPK activation	Web	0.00748275	0.0231507
	pid	p53 pathway	Link Deprecated	0.00769775	0.023655
	humancyc	purine nucleotides degradation	Web	0.00776877	0.023841
	reactome	p75NTR signals via NF-kB	Web	0.00780409	0.0239171
	signalink	EGF-Core	Web	0.00785088	0.0239958
	inoh	GPCR GroupI metabotropic glutamate receptor	Link Deprecated	0.00784503	0.0240102
	kegg	NF-kappa B signaling pathway	Web	0.00799328	0.0243983
	pid	IGF1 pathway	Link Deprecated	0.00803151	0.0244821
	wikipathways	Structural Pathway of Interleukin 1 (IL-1)	Web	0.0081353	0.0247653
	kegg	Prostate cancer	Web	0.00818266	0.0248762
	kegg	VEGF signaling pathway	Web	0.00821977	0.0249556
	wikipathways	AMPK Signaling	Web	0.00839059	0.0253389
	wikipathways	JAK-STAT	Web	0.00837951	0.0253391
	systems.biology.org	Skeletal_muscle_v2 9	Link Deprecated	0.00836597	0.0253656
	reactome	Downstream signaling of activated FGFR2	Web	0.00837886	0.0253709
	reactome	NRAGE signals death through JNK	Web	0.00847942	0.0255393
	reactome	Eukaryotic Translation Elongation	Web	0.00847651	0.0255644
	pharmgkb	VEGF Signaling Pathway	Web	0.00877034	0.0262764
	rb	Pathways CycC_CDK3_module	Link Deprecated	0.00874795	0.0262785
	reactome	G alpha (12/13) signalling events	Web	0.00874795	0.0262785
	wikipathways	Mammary gland development pathway - Involution (Stage 4 of 4)	Web	0.00874087	0.026292
	reactome	Nonsense-Mediated Decay (NMD)	Web	0.00887277	0.0265483
	reactome	Signaling by Activin	Web	0.00891225	0.0265615
	pid	Role of Calcineurin-dependent NFAT signaling in lymphocytes	Link Deprecated	0.00892396	0.0265616
	kegg	Primary immunodeficiency	Web	0.0089095	0.0266231
	reactome	Syndecan interactions	Web	0.0089095	0.0266231
	kegg	AMPK signaling pathway	Web	0.00897101	0.0266668
	kegg	cGMP-PKG signaling pathway	Web	0.009157	0.0271841
	wikipathways	Apoptosis Modulation by HSP70	Web	0.00924732	0.0274164
	kegg	Pertussis	Web	0.00927836	0.0274726
	reactome	Sema4D mediated inhibition of cell attachment and migration	Web	0.00935344	0.0276589
	reactome	Peptide hormone metabolism	Web	0.00942294	0.0277922
	reactome	STAT6-mediated induction of chemokines	Web	0.00942294	0.0277922
	reactome	PLC-gamma1 signalling	Web	0.00941805	0.0278138
	kegg	Bacterial invasion of epithelial cells	Web	0.00947399	0.0278704
	kegg	Choline metabolism in cancer	Web	0.00947399	0.0278704
	signor	TGFb	Web	0.00959337	0.0281488
	biocarta	cd40l signaling pathway	Web	0.00970455	0.0284383
	biocarta	il-10 anti-inflammatory signaling pathway	Web	0.00976949	0.0285918
	wikipathways	DNA Damage Response	Web	0.0100125	0.0292653
	pharmgkb	Agents Acting on the Renin-Angiotensin System Pathway, Pharmacodynamics	Web	0.0102843	0.0300212
	wikipathways	Endochondral Ossification	Web	0.0103042	0.0300407
	pid	Trk receptor signaling mediated by the MAPK pathway	Link Deprecated	0.0104395	0.0303962
	kegg	p53 signaling pathway	Web	0.010587	0.0307862
	reactome	Antiviral mechanism by IFN-stimulated genes	Web	0.0106742	0.0310002
	smpdb	Intracellular Signalling Through Adenosine Receptor A2b and Adenosine	Web	0.0107019	0.031041
	reactome	MAPK targets/ Nuclear events mediated by MAP kinases	Web	0.0107732	0.0310892
	reactome	Signaling by FGFR3 in disease	Web	0.0107442	0.031124
	reactome	Loss of Function of TGFBR2 in Cancer	Web	0.0107716	0.0311636
	wikipathways	Type II interferon signaling (IFNG)	Web	0.0107716	0.0311636
	reactome	IRS activation	Web	0.010854	0.0312826
	biocarta	b cell survival pathway	Web	0.0110531	0.0318161
	reactome	MyD88:Mal cascade initiated on plasma membrane	Web	0.0111354	0.0320125
	biocarta	cell cycle: g1/s check point	Web	0.0111878	0.032082
	stke	Transforming Growth Factor (TGF) beta Pathway	Web	0.0111739	0.0320826
	reactome	DNA Repair	Web	0.0112947	0.0323071
	reactome	PCP/CE pathway	Web	0.0113101	0.0323105
	reactome	Host Interactions of HIV factors	Web	0.0112909	0.0323369
	kegg	RIG-I-like receptor signaling pathway	Web	0.0114114	0.0324775
	pid	Aurora A signaling	Link Deprecated	0.011403	0.0324943
	wikipathways	Regulation of Hypoxia-inducible Factor (HIF) by oxygen	Web	0.0113912	0.0325014
	reactome	Prolactin receptor signaling	Web	0.0114414	0.0325222
	pid	ALK1 signaling events	Link Deprecated	0.0115856	0.032891
	reactome	Influenza Infection	Web	0.0120408	0.0341406
	biocarta	apoptotic signaling in response to dna damage	Web	0.0121938	0.0343177
	netpath	TGF_beta_Receptor	Web	0.0121359	0.0343674
	reactome	Toll Like Receptor 7/8 (TLR7/8) Cascade	Web	0.0121592	0.0343906
	reactome	Toll Like Receptor TLR6:TLR2 Cascade	Web	0.0121592	0.0343906
	reactome	Elevation of cytosolic Ca2+ levels	Web	0.0121896	0.034391
	smpdb	Tramadol Metabolism Pathway	Web	0.0121896	0.034391
	signor	DR	Web	0.012363	0.0347509
	reactome	JNK (c-Jun kinases) phosphorylation and activation mediated by activated human TAK1	Web	0.0127066	0.0356726
	reactome	t(4;14) translocations of FGFR3	Web	0.0130114	0.0364833
	reactome	Activation of IRF3/IRF7 mediated by TBK1/IKK epsilon	Web	0.0131477	0.03682
	pid	Hedgehog signaling events mediated by Gli proteins	Link Deprecated	0.0134732	0.0376852
	stke	G alpha s Pathway	Web	0.0135221	0.0377755
	reactome	MyD88 cascade initiated on plasma membrane	Web	0.0135654	0.03785
	reactome	SCF-beta-TrCP mediated degradation of Emi1	Web	0.0136105	0.0379293
	wikipathways	miR-targeted genes in lymphocytes - TarBase	Web	0.0136105	0.0379293
	biocarta	tgf beta signaling pathway	Web	0.013749	0.0381749
	biocarta	alk in cardiac myocytes	Web	0.0137432	0.0382054
	pid	Validated transcriptional targets of TAp63 isoforms	Link Deprecated	0.0138102	0.038298
	reactome	Membrane Trafficking	Web	0.0138642	0.0383542
	uniprot	Pathways phosphatidylinositol phosphate biosynthesis	Link Deprecated	0.0138566	0.0383799
	reactome	Nuclear signaling by ERBB4	Web	0.013961	0.0385751
	signalink	NHR	Web	0.0141472	0.0390422
	reactome	Thrombin signalling through proteinase activated receptors (PARs)	Web	0.014193	0.0391211
	wikipathways	TGF beta Signaling Pathway	Web	0.0143082	0.0393909
	inoh	PDGF	Link Deprecated	0.0145472	0.0398079
	pid	Syndecan-3-mediated signaling events	Link Deprecated	0.0145248	0.0398425
	biocarta	ucalpain and friends in cell spread	Web	0.0145248	0.0398425
	reactome	Processing of Capped Intronless Pre-mRNA	Web	0.0145115	0.0399022
	wikipathways	Differentiation Pathway	Web	0.0145115	0.0399022
	kegg	Chemokine signaling pathway	Web	0.0146666	0.0400864
	reactome	Vpu mediated degradation of CD4	Web	0.0151147	0.0412615
	reactome	Toll Like Receptor 9 (TLR9) Cascade	Web	0.015206	0.041461
	pid	Beta2 integrin cell surface interactions	Link Deprecated	0.0154079	0.041911
	inoh	TGF-beta super family signaling pathway canonical	Link Deprecated	0.0154008	0.0419418
	netpath	Notch	Web	0.0155197	0.0421646
	biocarta	egf signaling pathway	Web	0.0156512	0.0424712
	pid	Notch signaling pathway	Link Deprecated	0.0157995	0.0428225
	kegg	Leukocyte transendothelial migration	Web	0.0162633	0.0440271
	biocarta	nf-kb signaling pathway	Web	0.0163272	0.0441475
	reactome	Activated TLR4 signalling	Web	0.0164577	0.0444475
	humancyc	1D-myo-inositol hexakisphosphate biosynthesis II (mammalian)	Web	0.016531	0.0445925
	reactome	VEGF ligand-receptor interactions	Web	0.016531	0.0445925
	inoh	CD4 T cell receptor signaling-NFkB cascade	Link Deprecated	0.0167394	0.0450478
	pid	TGF-beta receptor signaling	Link Deprecated	0.0169509	0.0455631
	kegg	Focal adhesion	Web	0.0171502	0.0458279
	kegg	Malaria	Web	0.017132	0.0459955
	wikipathways	Cardiac Progenitor Differentiation	Web	0.017132	0.0459955
	wikipathways	Genes and (Common) Pathways Underlying Drug Addiction	Web	0.017132	0.0459955
	stke	PI3K Class IB Pathway	Web	0.017132	0.0459955
	reactome	HCN channels	Web	0.0172887	0.0461438
	biocarta	tsp-1 induced apoptosis in microvascular endothelial cell	Web	0.0173651	0.0462934
	netpath	CRH	Web	0.0175555	0.0467461
	reactome	Binding and Uptake of Ligands by Scavenger Receptors	Web	0.0178051	0.0473553
	pid	p75(NTR)-mediated signaling	Link Deprecated	0.0179073	0.047516
	pid	Signaling events mediated by HDAC Class II	Link Deprecated	0.0178879	0.04752
	stke	Wnt/beta-catenin Pathway	Web	0.0179854	0.0476676
	reactome	Signaling by Rho GTPases	Web	0.0180095	0.0476759
	pid	Plasma membrane estrogen receptor signaling	Link Deprecated	0.0180402	0.0477016
	spike	MYO7A Interactions In The Ear	Web	0.0181522	0.0478864
	kegg	African trypanosomiasis	Web	0.0181478	0.0479304
	wikipathways	Regulation of Microtubule Cytoskeleton	Web	0.0182287	0.0480325
	reactome	Role of Abl in Robo-Slit signaling	Web	0.018281	0.0481146
	kegg	Cytosolic DNA-sensing pathway	Web	0.0184211	0.0484273
	wikipathways	Parkinsons Disease Pathway	Web	0.0184211	0.0484273
	pid	Arf6 signaling events	Link Deprecated	0.0187593	0.0492026
	wikipathways	Arylhydrocarbon receptor (AhR) signaling pathway	Web	0.0187593	0.0492026
	pharmgkb	Anti-diabetic Drug Potassium Channel Inhibitors Pathway, Pharmacodynamics	Web	0.0188451	0.0493139
	reactome	Platelet homeostasis	Web	0.0188451	0.0493139
	kegg	Transcriptional misregulation in cancer	Web	0.019049	0.049733
	reactome	Degradation of GLI2 by the proteasome	Web	0.0190963	0.0497993
POS T	Pathway Source	Pathway Name	Link	p-value	q-value (FDR: BH-method)
	reactome	PD-1 signaling	Web	1.44843e-25	2.8592e-22
	stke	T Cell Signal Transduction	Web	4.54772e-22	2.9924e-19
	reactome	Immunoregulatory interactions between a Lymphoid and a non-Lymphoid cell	Web	3.50843e-22	3.46282e-19
	reactome	TCR signaling	Web	3.69264e-21	1.21488e-18
	kegg	Hematopoietic cell lineage	Web	3.28218e-21	1.2958e-18
	reactome	Cell surface interactions at the vascular wall	Web	4.7616e-21	1.34277e-18
	reactome	PECAM1 interactions	Web	3.24288e-21	1.60036e-18
	kegg	Primary immunodeficiency	Web	1.90616e-20	4.70345e-18
	reactome	Costimulation by the CD28 family	Web	1.01209e-19	1.99787e-17
	pid	TCR signaling in naïve CD4+ T cells	Link Deprecated	1.00463e-19	2.20349e-17
	netpath	BCR	Web	7.78396e-19	1.39687e-16
	reactome	Generation of second messenger molecules	Web	1.74833e-18	2.876e-16
	biocarta	lck and fyn tyrosine kinases in initiation of tcr activation	Web	2.3068e-18	3.50279e-16
	reactome	Downstream TCR signaling	Web	1.41036e-17	1.98861e-15
	reactome	GPVI-mediated activation cascade	Web	3.52933e-17	4.6446e-15
	netpath	IL4	Web	8.4036e-17	1.03679e-14
	wikipathways	T-Cell Receptor and Co-stimulatory Signaling	Web	9.31528e-17	1.08167e-14
	biocarta	the co-stimulatory signal during t-cell activation	Web	1.47396e-16	1.53137e-14
	ipavs	GP130_JAK_STAT_pathway	Web	1.47354e-16	1.61598e-14
	biocarta	ras-independent pathway in nk cell-mediated cytotoxicity	Web	1.84373e-16	1.73311e-14
	pid	CXCR4-mediated signaling events	Link Deprecated	1.75916e-16	1.73629e-14
	biocarta	il 2 signaling pathway	Web	2.7896e-16	2.50303e-14
	kegg	Intestinal immune network for IgA production	Web	3.16274e-16	2.60135e-14
	wikipathways	Kit receptor signaling pathway	Web	3.15824e-16	2.71059e-14
	pid	Signaling events mediated by PTP1B	Link Deprecated	4.96222e-16	3.91817e-14
	kegg	Cell adhesion molecules (CAMs)	Web	6.78364e-16	5.15035e-14
	reactome	PLC-mediated hydrolysis of PIP2	Web	2.65711e-15	1.94264e-13
	reactome	Regulation of IFNA signaling	Web	3.45177e-15	2.34958e-13
	kegg	Allograft rejection	Web	3.4152e-15	2.40772e-13
	pid	Insulin Pathway	Link Deprecated	3.97905e-15	2.61821e-13
	kegg	Natural killer cell mediated cytotoxicity	Web	4.87341e-15	3.10326e-13
	reactome	Translocation of ZAP-70 to Immunological synapse	Web	8.91334e-15	5.49842e-13
	inoh	CD4 T cell receptor signaling-JNK cascade	Link Deprecated	1.07988e-14	6.45965e-13
	reactome	Dectin-2 family	Web	1.2091e-14	7.01989e-13
	kegg	Staphylococcus aureus infection	Web	1.40164e-14	7.90525e-13
	kegg	Autoimmune thyroid disease	Web	1.54926e-14	8.26551e-13
	pid	IL12-mediated signaling events	Link Deprecated	1.52965e-14	8.38758e-13
	inoh	IL-4 signaling	Link Deprecated	1.62396e-14	8.43604e-13
	reactome	Signal regulatory protein (SIRP) family interactions	Web	2.06503e-14	1.01909e-12
	inoh	CD4 T cell receptor signaling-ERK cascade	Link Deprecated	2.03216e-14	1.02859e-12
	biocarta	t cell receptor signaling pathway	Web	2.15885e-14	1.03941e-12
	pid	FGF signaling pathway	Link Deprecated	2.2334e-14	1.0497e-12
	reactome	CD28 dependent PI3K/Akt signaling	Web	3.18606e-14	1.46262e-12
	reactome	Hemostasis	Web	3.53079e-14	1.58404e-12
	netpath	IL-7	Web	3.91322e-14	1.7166e-12
	reactome	Adaptive Immune System	Web	4.17998e-14	1.79376e-12
	pid	IL4-mediated signaling events	Link Deprecated	7.81302e-14	3.28147e-12
	pid	Atypical NF-kappaB pathway	Link Deprecated	9.25514e-14	3.7285e-12
	inoh	CD4 T cell receptor signaling	Link Deprecated	9.2497e-14	3.80394e-12
	wikipathways	Allograft Rejection	Web	1.17073e-13	4.62204e-12
	kegg	Tuberculosis	Web	1.19529e-13	4.62648e-12
	stke	Interleukin 4 (IL-4) Pathway	Web	1.31798e-13	5.00325e-12
	inoh	Growth hormone signaling	Link Deprecated	1.51464e-13	5.53685e-12
	reactome	Netrin mediated repulsion signals	Web	1.51379e-13	5.63815e-12
	pid	TCR signaling in naïve CD8+ T cells	Link Deprecated	2.55104e-13	9.15591e-12
	pid	Signaling events mediated by Stem cell factor receptor (c-Kit)	Link Deprecated	3.68611e-13	1.29935e-11
	biocarta	role of mef2d in t-cell apoptosis	Web	3.891e-13	1.34751e-11
	biocarta	activation of csk by camp-dependent protein kinase inhibits signaling through the t cell receptor	Web	4.05007e-13	1.37842e-11
	wikipathways	Interferon type I signaling pathways	Web	4.13307e-13	1.38283e-11
	reactome	FCERI mediated Ca+2 mobilization	Web	5.14319e-13	1.69211e-11
	inoh	CD4 T cell receptor signaling-NFkB cascade	Link Deprecated	5.98886e-13	1.93803e-11
	pid	IL2-mediated signaling events	Link Deprecated	6.12133e-13	1.94895e-11
	reactome	Platelet activation, signaling and aggregation	Web	6.31897e-13	1.97994e-11
	netpath	IL2	Web	6.80753e-13	2.0997e-11
	pid	Class I PI3K signaling events	Link Deprecated	9.61667e-13	2.92051e-11
	ipavs	JAK_STAT_pathway_in_postconditioning_ischemia	Web	1.03002e-12	2.99009e-11
	biocarta	il 4 signaling pathway	Web	1.02722e-12	3.02647e-11
	netpath	TCR	Web	1.02158e-12	3.05545e-11
	kegg	NF-kappa B signaling pathway	Web	1.24769e-12	3.56948e-11
	reactome	FCGR activation	Web	1.43093e-12	4.03522e-11
	reactome	Regulation of KIT signaling	Web	2.37305e-12	6.59775e-11
	kegg	B cell receptor signaling pathway	Web	2.50404e-12	6.86524e-11
	pid	IL6-mediated signaling events	Link Deprecated	3.43092e-12	9.15221e-11
	pid	Fc-epsilon receptor I signaling in mast cells	Link Deprecated	3.39705e-12	9.186e-11
	reactome	CTLA4 inhibitory signaling	Web	4.00717e-12	1.05469e-10
	netpath	Leptin	Web	4.52467e-12	1.17522e-10
	reactome	Cell-Cell communication	Web	4.80495e-12	1.23181e-10
	kegg	Toxoplasmosis	Web	5.44723e-12	1.37857e-10
	biocarta	epo signaling pathway	Web	5.54426e-12	1.38536e-10
	reactome	Signaling by the B Cell Receptor (BCR)	Web	6.16196e-12	1.52046e-10
	reactome	Phosphorylation of CD3 and TCR zeta chains	Web	7.51595e-12	1.83166e-10
	inoh	JAK STAT pathway and regulation	Link Deprecated	8.44459e-12	2.03288e-10
	wikipathways	TCR Signaling Pathway	Web	8.56997e-12	2.03821e-10
	kegg	Leishmaniasis	Web	9.26779e-12	2.17793e-10
	reactome	Host Interactions of HIV factors	Web	1.02243e-11	2.37444e-10
	biocarta	antigen processing and presentation	Web	1.13688e-11	2.60954e-10
	pid	LPA receptor mediated events	Link Deprecated	1.15143e-11	2.61255e-10
	pid	Ephrin B reverse signaling	Link Deprecated	1.32127e-11	2.96385e-10
	wikipathways	Inflammatory Response Pathway	Web	1.36944e-11	2.97063e-10
	reactome	Cytokine Signaling in Immune system	Web	1.34197e-11	2.97646e-10
	reactome	Signaling by Interleukins	Web	1.34197e-11	2.97646e-10
	pid	PDGFR-beta signaling pathway	Link Deprecated	1.45235e-11	3.11624e-10
	wikipathways	IL-4 Signaling Pathway	Web	1.64123e-11	3.48364e-10
	kegg	T cell receptor signaling pathway	Web	2.11966e-11	4.45129e-10
	pid	Signaling events mediated by TCPTP	Link Deprecated	2.60634e-11	5.4157e-10
	wikipathways	IL-3 Signaling Pathway	Web	3.57358e-11	7.34817e-10
	pid	EPHA forward signaling	Link Deprecated	5.09495e-11	1.03685e-09
	pid	Signaling events mediated by focal adhesion kinase	Link Deprecated	5.31551e-11	1.0707e-09
	kegg	Osteoclast differentiation	Web	5.31551e-11	1.0707e-09
	kegg	Phagosome	Web	5.71719e-11	1.12857e-09
	stke	Integrin Signaling Pathway	Web	6.60367e-11	1.29066e-09
	pid	IL5-mediated signaling events	Link Deprecated	6.81201e-11	1.31832e-09
	pid	GMCSF-mediated signaling events	Link Deprecated	8.02218e-11	1.53745e-09
	reactome	Constitutive Signaling by Ligand-Responsive EGFR Cancer Variants	Web	8.53574e-11	1.62015e-09
	reactome	PI-3K cascade:FGFR4	Web	1.05516e-10	1.9837e-09
	pid	FAS (CD95) signaling pathway	Link Deprecated	1.13768e-10	2.11866e-09
	reactome	The role of Nef in HIV-1 replication and disease pathogenesis	Web	1.17264e-10	2.16336e-09
	pid	Downstream signaling in naïve CD8+ T cells	Link Deprecated	1.34167e-10	2.45227e-09
	netpath	BDNF	Web	1.41907e-10	2.56995e-09
	reactome	FCERI mediated MAPK activation	Web	1.43657e-10	2.57799e-09
	ipavs	ANG_II_and_JAK_STAT_interactions_in_mediating_cardiac_myocyte_function	Web	1.49985e-10	2.6673e-09
	pid	SHP2 signaling	Link Deprecated	1.52722e-10	2.69173e-09
	biocarta	cell to cell adhesion signaling	Web	1.63234e-10	2.85154e-09
	kegg	Systemic lupus erythematosus	Web	1.66681e-10	2.88621e-09
	reactome	Interleukin-2 signaling	Web	2.17068e-10	3.72602e-09
	biocarta	il 6 signaling pathway	Web	2.24127e-10	3.81402e-09
	reactome	Immune System	Web	2.27998e-10	3.84674e-09
	wikipathways	TSLP Signaling Pathway	Web	2.80016e-10	4.68434e-09
	reactome	Regulation of IFNG signaling	Web	2.87284e-10	4.76553e-09
	stke	Natural Killer Cell Receptor Signaling Pathway	Web	3.11458e-10	5.12348e-09
	reactome	Interleukin-6 signaling	Web	3.46812e-10	5.65791e-09
	pid	Neurotrophic factor-mediated Trk receptor signaling	Link Deprecated	3.54669e-10	5.73866e-09
	reactome	Regulation of actin dynamics for phagocytic cup formation	Web	4.30218e-10	6.84879e-09
	wikipathways	IL-5 Signaling Pathway	Web	4.27133e-10	6.85496e-09
	biocarta	egf signaling pathway	Web	4.75172e-10	7.50392e-09
	inoh	IL-7 signaling	Link Deprecated	5.05157e-10	7.91413e-09
	pid	BCR signaling pathway	Link Deprecated	5.37664e-10	8.35708e-09
	netpath	KitReceptor	Web	5.91487e-10	9.12184e-09
	pid	JNK signaling in the CD4+ TCR pathway	Link Deprecated	9.67409e-10	1.48036e-08
	pid	Thromboxane A2 receptor signaling	Link Deprecated	1.31729e-09	2.00025e-08
	wikipathways	BDNF signaling pathway	Web	1.37051e-09	2.06518e-08
	biocarta	il 3 signaling pathway	Web	1.45247e-09	2.15577e-08
	biocarta	growth hormone signaling pathway	Web	1.44779e-09	2.1651e-08
	kegg	HTLV-I infection	Web	1.50701e-09	2.22003e-08
	reactome	Constitutive Signaling by Aberrant PI3K in Cancer	Web	1.55793e-09	2.27804e-08
	reactome	CD28 co-stimulation	Web	1.66442e-09	2.38084e-08
	inoh	B cell receptor signaling	Link Deprecated	1.64115e-09	2.38208e-08
	reactome	Fc epsilon receptor (FCERI) signaling	Web	1.66354e-09	2.39695e-08
	kegg	Epithelial cell signaling in Helicobacter pylori infection	Web	1.79783e-09	2.55318e-08
	reactome	GAB1 signalosome	Web	2.0875e-09	2.94338e-08
	kegg	Graft-versus-host disease	Web	2.15504e-09	3.01706e-08
	wikipathways	Type II interferon signaling (IFNG)	Web	2.19985e-09	3.0581e-08
	pid	Alpha-synuclein signaling	Link Deprecated	2.27554e-09	3.1412e-08
	wikipathways	Leptin signaling pathway	Web	2.31539e-09	3.17401e-08
	wikipathways	IL-9 Signaling Pathway	Web	2.40335e-09	3.27187e-08
	reactome	PI-3K cascade:FGFR2	Web	2.43742e-09	3.29553e-08
	netpath	Prolactin	Web	2.55086e-09	3.42544e-08
	reactome	Antigen activates B Cell Receptor (BCR) leading to generation of second messengers	Web	2.78505e-09	3.71465e-08
	biocarta	bioactive peptide induced signaling pathway	Web	2.8313e-09	3.751e-08
	netpath	IL5	Web	3.04352e-09	4.00527e-08
	reactome	Interleukin-3, 5 and GM-CSF signaling	Web	3.4402e-09	4.49732e-08
	wikipathways	Prolactin Signaling Pathway	Web	3.51862e-09	4.56958e-08
	wikipathways	Interleukin-11 Signaling Pathway	Web	3.83401e-09	4.94662e-08
	pid	IL27-mediated signaling events	Link Deprecated	4.11045e-09	5.26885e-08
	reactome	Signaling by Ligand-Responsive EGFR Variants in Cancer	Web	4.49707e-09	5.72724e-08
	inoh	VEGF	Link Deprecated	4.70078e-09	5.94829e-08
	reactome	PIP3 activates AKT signaling	Web	5.201e-09	6.53935e-08
	wikipathways	Focal Adhesion	Web	5.23647e-09	6.54227e-08
	reactome	PI3K events in ERBB4 signaling	Web	5.45428e-09	6.77154e-08
	inoh	JAK STAT MolecularVariation 2	Link Deprecated	5.71906e-09	7.05589e-08
	kegg	Epstein-Barr virus infection	Web	5.86455e-09	7.19045e-08
	netpath	IL3	Web	6.37257e-09	7.76509e-08
	pid	IL12 signaling mediated by STAT4	Link Deprecated	6.4963e-09	7.8673e-08
	reactome	Platelet Aggregation (Plug Formation)	Web	7.03501e-09	8.46775e-08
	pid	IL23-mediated signaling events	Link Deprecated	7.1407e-09	8.54287e-08
	stke	Insulin Signaling Pathway	Web	7.44879e-09	8.85778e-08
	wikipathways	IL-1 signaling pathway	Web	7.93458e-09	9.37896e-08
	reactome	Role of phospholipids in phagocytosis	Web	8.77482e-09	1.03104e-07
	kegg	Rheumatoid arthritis	Web	8.91379e-09	1.04117e-07
	reactome	Regulation of signaling by CBL	Web	9.08064e-09	1.05442e-07
	wikipathways	IL-7 Signaling Pathway	Web	9.35347e-09	1.07975e-07
	kegg	Fc epsilon RI signaling pathway	Web	1.01227e-08	1.16176e-07
	reactome	Interferon alpha/beta signaling	Web	1.02168e-08	1.16578e-07
	reactome	Downstream signaling events of B Cell Receptor (BCR)	Web	1.04348e-08	1.18381e-07
	reactome	MAPK1 (ERK2) activation	Web	1.13824e-08	1.28393e-07
	wikipathways	JAK-STAT	Web	1.29841e-08	1.45628e-07
	wikipathways	B Cell Receptor Signaling Pathway	Web	1.33836e-08	1.48423e-07
	kegg	Chagas disease (American trypanosomiasis)	Web	1.33725e-08	1.49137e-07
	reactome	FRS-mediated FGFR2 signaling	Web	1.39696e-08	1.54056e-07
	reactome	Role of LAT2/NTAL/LAB on calcium mobilization	Web	1.46147e-08	1.60275e-07
	pid	Regulation of p38-alpha and p38-beta	Link Deprecated	1.59415e-08	1.73859e-07
	reactome	Interferon gamma signaling	Web	1.6247e-08	1.76217e-07
	pid	IL2 signaling events mediated by STAT5	Link Deprecated	1.70528e-08	1.83947e-07
	reactome	FRS-mediated FGFR3 signaling	Web	1.72017e-08	1.84544e-07
	reactome	MHC class II antigen presentation	Web	1.80193e-08	1.92271e-07
	reactome	PI-3K cascade:FGFR1	Web	2.00617e-08	2.12913e-07
	pid	Integrins in angiogenesis	Link Deprecated	2.05336e-08	2.16756e-07
	kegg	Platelet activation	Web	2.10815e-08	2.21356e-07
	biocarta	il-7 signal transduction	Web	2.34661e-08	2.4509e-07
	pid	Signaling events mediated by Hepatocyte Growth Factor Receptor (c-Met)	Link Deprecated	2.42336e-08	2.51774e-07
	signalink	JAK-STAT-Ncore	Web	2.85102e-08	2.94655e-07
	biocarta	multiple antiapoptotic pathways from igf-1r signaling lead to bad phosphorylation	Web	3.14208e-08	3.23045e-07
	reactome	Signaling by SCF-KIT	Web	3.19792e-08	3.27083e-07
	ipavs	FAS_signaling_in_cardiac_hypertrophy	Web	3.23656e-08	3.29328e-07
	pid	EPO signaling pathway	Link Deprecated	3.3546e-08	3.39589e-07
	reactome	PI3K/AKT Signaling in Cancer	Web	3.44053e-08	3.46511e-07
	pid	IL3-mediated signaling events	Link Deprecated	3.47419e-08	3.48124e-07
	kegg	Ras signaling pathway	Web	3.84622e-08	3.83456e-07
	reactome	Signaling by PDGF	Web	3.88544e-08	3.8542e-07
	reactome	PI3K/AKT activation	Web	3.93129e-08	3.88018e-07
	reactome	CD28 dependent Vav1 pathway	Web	4.12378e-08	4.04992e-07
	reactome	Nef and signal transduction	Web	4.36473e-08	4.26534e-07
	reactome	DAP12 signaling	Web	4.74066e-08	4.58729e-07
	reactome	Signaling by FGFR2 in disease	Web	4.72233e-08	4.59206e-07
	wikipathways	Rac1-Pak1-p38-MMP-2 pathway	Web	4.92679e-08	4.74414e-07
	kegg	Bacterial invasion of epithelial cells	Web	4.9987e-08	4.79002e-07
	wikipathways	Integrin-mediated Cell Adhesion	Web	5.0977e-08	4.86128e-07
	reactome	Downstream signaling of activated FGFR2	Web	5.87418e-08	5.54815e-07
	wikipathways	IL-2 Signaling Pathway	Web	5.85793e-08	5.5594e-07
	netpath	IL9	Web	6.24203e-08	5.86751e-07
	reactome	Nef Mediated CD4 Down-regulation	Web	6.31629e-08	5.8813e-07
	biocarta	trka receptor signaling pathway	Web	6.2923e-08	5.88673e-07
	inoh	IL-5 signaling	Link Deprecated	6.43996e-08	5.9683e-07
	inoh	EPO signaling	Link Deprecated	6.71658e-08	6.19557e-07
	reactome	Signaling by FGFR1 mutants	Web	7.06903e-08	6.49036e-07
	reactome	PI3K events in ERBB2 signaling	Web	8.24967e-08	7.53928e-07
	reactome	Signaling by FGFR3	Web	8.5194e-08	7.74991e-07
	pharmgkb	VEGF Signaling Pathway	Web	9.38085e-08	8.4944e-07
	reactome	Signaling by FGFR1 in disease	Web	9.5328e-08	8.59258e-07
	kegg	Herpes simplex infection	Web	9.87126e-08	8.85721e-07
	smpdb	Fc Epsilon Receptor I Signaling in Mast Cells	Web	9.98087e-08	8.91504e-07
	inoh	IL-3 signaling	Link Deprecated	1.11619e-07	9.92504e-07
	inoh	JAK STAT MolecularVariation 1	Link Deprecated	1.1406e-07	1.00966e-06
	reactome	Netrin-1 signaling	Web	1.19594e-07	1.05392e-06
	reactome	Signaling by FGFR3 mutants	Web	1.20369e-07	1.05604e-06
	kegg	Influenza A	Web	1.2173e-07	1.06325e-06
	kegg	Prolactin signaling pathway	Web	1.37202e-07	1.19311e-06
	stke	B Cell Antigen Receptor	Web	1.5955e-07	1.38137e-06
	systems.biology.org	Macrophage_Map_Update_ver2_re	Link Deprecated	1.63439e-07	1.40886e-06
	signor	P38	Web	1.64748e-07	1.41397e-06
	ipavs	RANK_Singnaling_Pathway_in_Osteoclast_resorption	Web	1.66099e-07	1.41939e-06
	pid	Signaling events mediated by VEGFR1 and VEGFR2	Link Deprecated	1.79689e-07	1.52891e-06
	kegg	Pancreatic cancer	Web	1.84912e-07	1.56659e-06
	biocarta	role of nicotinic acetylcholine receptors in the regulation of apoptosis	Web	1.89511e-07	1.5987e-06
	stke	Interleukin 13 (IL-13) Pathway	Web	2.01793e-07	1.69506e-06
	pid	PDGFR-alpha signaling pathway	Link Deprecated	2.20436e-07	1.84382e-06
	smpdb	Joubert syndrome	Web	2.24317e-07	1.86836e-06
	reactome	Nef-mediates down modulation of cell surface receptors by recruiting them to clathrin adapters	Web	2.31347e-07	1.91882e-06
	biocarta	insulin signaling pathway	Web	2.49485e-07	2.0606e-06
	reactome	MAPK3 (ERK1) activation	Web	2.77745e-07	2.27497e-06
	pid	Nongenotropic Androgen signaling	Link Deprecated	2.77601e-07	2.28327e-06
	pid	EPHA2 forward signaling	Link Deprecated	2.99595e-07	2.4438e-06
	kegg	Axon guidance	Web	3.08729e-07	2.50795e-06
	kegg	Toll-like receptor signaling pathway	Web	3.18093e-07	2.5525e-06
	reactome	CLEC7A (Dectin-1) signaling	Web	3.18093e-07	2.5525e-06
	kegg	Inflammatory bowel disease (IBD)	Web	3.17866e-07	2.56109e-06
	stke	Fibroblast Growth Factor Receptor Pathway	Web	3.17607e-07	2.56949e-06
	inoh	PDGF	Link Deprecated	3.25459e-07	2.58014e-06
	reactome	FRS-mediated FGFR1 signaling	Web	3.25142e-07	2.58803e-06
	reactome	FRS-mediated FGFR4 signaling	Web	3.31211e-07	2.61524e-06
	wikipathways	Regulation of toll-like receptor signaling pathway	Web	3.35095e-07	2.63537e-06
	inoh	HGF	Link Deprecated	4.15625e-07	3.25573e-06
	pid	Nephrin/Neph1 signaling in the kidney podocyte	Link Deprecated	4.15625e-07	3.25573e-06
	kegg	Jak-STAT signaling pathway	Web	4.2927e-07	3.32305e-06
	humancyc	superpathway of inositol phosphate compounds	Web	4.28957e-07	3.33371e-06
	pid	EGFR-dependent Endothelin signaling events	Link Deprecated	4.53735e-07	3.49872e-06
	pid	CDC42 signaling events	Link Deprecated	5.58944e-07	4.29321e-06
	kegg	Viral myocarditis	Web	5.6796e-07	4.34555e-06
	reactome	Platelet Adhesion to exposed collagen	Web	5.97578e-07	4.55451e-06
	reactome	Signaling by FGFR1 fusion mutants	Web	6.20896e-07	4.71403e-06
	reactome	Interleukin receptor SHC signaling	Web	6.44521e-07	4.87465e-06
	reactome	Platelet sensitization by LDL	Web	6.48238e-07	4.88405e-06
	pid	IL2 signaling events mediated by PI3K	Link Deprecated	7.15565e-07	5.37082e-06
	kegg	Neurotrophin signaling pathway	Web	7.21485e-07	5.39474e-06
	wikipathways	RANKL-RANK Signaling Pathway	Web	7.44362e-07	5.54479e-06
	stke	Epidermal Growth Factor Receptor Pathway	Web	7.51714e-07	5.57851e-06
	reactome	Integrin alphaIIb beta3 signaling	Web	7.82682e-07	5.78657e-06
	reactome	Interferon Signaling	Web	8.08855e-07	5.95776e-06
	pid	ErbB4 signaling events	Link Deprecated	8.28341e-07	6.07861e-06
	stke	Fas Signaling Pathway	Web	8.40228e-07	6.143e-06
	inoh	NGF	Link Deprecated	8.84561e-07	6.44326e-06
	reactome	Signalling to ERKs	Web	8.94742e-07	6.49346e-06
	systems.biology.org	Toll Like_receptor_signaling_network	Link Deprecated	1.04593e-06	7.56288e-06
	kegg	VEGF signaling pathway	Web	1.06606e-06	7.6803e-06
	pid	IL8- and CXCR2-mediated signaling events	Link Deprecated	1.08305e-06	7.74616e-06
	biocarta	hiv-1 defeats host-mediated resistance by cem15	Web	1.07922e-06	7.74684e-06
	inoh	Integrin	Link Deprecated	1.0955e-06	7.80692e-06
	reactome	Signaling by EGFR in Cancer	Web	1.11463e-06	7.91467e-06
	biocarta	erk and pi-3 kinase are necessary for collagen binding in corneal epithelia	Web	1.17605e-06	8.29115e-06
	reactome	Signaling by EGFRvIII in Cancer	Web	1.17529e-06	8.31549e-06
	reactome	Signaling by FGFR in disease	Web	1.26675e-06	8.89881e-06
	ipavs	EGF_receptor_transactivation_in_Cardiac_Hypertrophy	Web	1.27264e-06	8.90848e-06
	ipavs	STAT5A_mediated_PC	Web	1.3803e-06	9.62796e-06
	reactome	G beta:gamma signalling through PI3Kgamma	Web	1.43414e-06	9.96828e-06
	biocarta	phospholipase c signaling pathway	Web	1.51262e-06	1.04039e-05
	biocarta	fc epsilon receptor i signaling in mast cells	Web	1.50538e-06	1.04267e-05
	kegg	Acute myeloid leukemia	Web	1.5124e-06	1.04387e-05
	reactome	Signaling by Leptin	Web	1.55254e-06	1.06414e-05
	reactome	Frs2-mediated activation	Web	1.74986e-06	1.19523e-05
	reactome	Tie2 Signaling	Web	1.78218e-06	1.2048e-05
	reactome	MAPK1/MAPK3 signaling	Web	1.77987e-06	1.20738e-05
	netpath	Alpha6Beta4Integrin	Web	1.77593e-06	1.20886e-05
	wikipathways	Integrated Lung Cancer Pathway	Web	1.96653e-06	1.32489e-05
	signalink	JAK-STAT-Core	Web	1.99404e-06	1.33886e-05
	reactome	Prolactin receptor signaling	Web	2.07268e-06	1.38225e-05
	ipavs	Cardiac_Hypertrophy	Web	2.0678e-06	1.38367e-05
	reactome	Signaling by FGFR4 in disease	Web	2.09182e-06	1.39032e-05
	reactome	Signaling by EGFR	Web	2.11414e-06	1.40044e-05
	pid	Reelin signaling pathway	Link Deprecated	2.18497e-06	1.44252e-05
	reactome	DAP12 interactions	Web	2.20979e-06	1.45404e-05
	wikipathways	Toll-like receptor signaling pathway	Web	2.22225e-06	1.45738e-05
	reactome	Constitutive Signaling by EGFRvIII	Web	2.25182e-06	1.47188e-05
	netpath	Ghrelin	Web	2.2861e-06	1.48936e-05
	biocarta	il-2 receptor beta chain in t cell activation	Web	2.50754e-06	1.62825e-05
	reactome	Innate Immune System	Web	2.54049e-06	1.64424e-05
	kegg	Type I diabetes mellitus	Web	2.55566e-06	1.64865e-05
	wikipathways	EPO Receptor Signaling	Web	2.60033e-06	1.672e-05
	netpath	CRH	Web	2.65693e-06	1.70285e-05
	pid	Angiopoietin receptor Tie2-mediated signaling	Link Deprecated	2.69955e-06	1.72457e-05
	pharmgkb	EGFR Inhibitor Pathway, Pharmacodynamics	Web	2.82644e-06	1.7998e-05
	biocarta	inhibition of cellular proliferation by gleevec	Web	2.86791e-06	1.82034e-05
	pid	IFN-gamma pathway	Link Deprecated	2.95671e-06	1.86471e-05
	reactome	Diseases of signal transduction	Web	2.95131e-06	1.86727e-05
	reactome	Binding and entry of HIV virion	Web	2.97789e-06	1.87209e-05
	biocarta	integrin signaling pathway	Web	3.05711e-06	1.91579e-05
	reactome	GP1b-IX-V activation signalling	Web	3.08603e-06	1.92779e-05
	stke	Interferon gamma Pathway	Web	3.13606e-06	1.95287e-05
	reactome	VEGFR2 mediated cell proliferation	Web	3.27901e-06	2.03546e-05
	reactome	Spry regulation of FGF signaling	Web	3.34593e-06	2.06402e-05
	netpath	Oncostatin_M	Web	3.34437e-06	2.06953e-05
	wikipathways	IL-6 signaling pathway	Web	3.38257e-06	2.08012e-05
	kegg	Pertussis	Web	3.47795e-06	2.13213e-05
	kegg	Fc gamma R-mediated phagocytosis	Web	3.55784e-06	2.17436e-05
	biocarta	map kinase inactivation of smrt corepressor	Web	3.63582e-06	2.21516e-05
	biocarta	bcr signaling pathway	Web	3.70167e-06	2.24834e-05
	pid	Signaling events regulated by Ret tyrosine kinase	Link Deprecated	3.96088e-06	2.3984e-05
	reactome	ARMS-mediated activation	Web	4.16446e-06	2.51396e-05
	pid	Urokinase-type plasminogen activator (uPA) and uPAR-mediated signaling	Link Deprecated	4.26344e-06	2.56586e-05
	reactome	SHC1 events in EGFR signaling	Web	4.994e-06	2.9964e-05
	biocarta	pdgf signaling pathway	Web	5.17773e-06	3.09722e-05
	reactome	Signaling by FGFR3 in disease	Web	5.3594e-06	3.19621e-05
	reactome	Signaling by FGFR1	Web	5.46233e-06	3.24778e-05
	reactome	Downstream signal transduction	Web	5.53485e-06	3.28102e-05
	kegg	Pathogenic Escherichia coli infection	Web	5.61987e-06	3.32144e-05
	reactome	Nephrin interactions	Web	5.85661e-06	3.45103e-05
	biocarta	regulation of splicing through sam68	Web	5.91882e-06	3.47731e-05
	biocarta	phosphoinositides and their downstream targets	Web	6.39358e-06	3.74508e-05
	pid	VEGFR1 specific signals	Link Deprecated	6.50635e-06	3.79986e-05
	reactome	Activation of IRF3/IRF7 mediated by TBK1/IKK epsilon	Web	6.54909e-06	3.81354e-05
	kegg	Chemokine signaling pathway	Web	6.69671e-06	3.88803e-05
	ipavs	Cross_talk_between_the_PI3K_Akt_and_JAK_STAT_pathways_in_acute_opioid_induced_cardioprotection	Web	6.73241e-06	3.8973e-05
	pid	Posttranslational regulation of adherens junction stability and dissassembly	Link Deprecated	6.81103e-06	3.93128e-05
	pid	Osteopontin-mediated events	Link Deprecated	6.99518e-06	4.0258e-05
	kegg	Adipocytokine signaling pathway	Web	7.18512e-06	4.12309e-05
	wikipathways	Oncostatin M Signaling Pathway	Web	7.47887e-06	4.27921e-05
	inoh	IL-2 signaling	Link Deprecated	8.1706e-06	4.66149e-05
	ipavs	STAT_signaling_pathway	Web	9.02568e-06	5.13449e-05
	wikipathways	Pathogenic Escherichia coli infection	Web	9.96758e-06	5.65402e-05
	wikipathways	EGF-EGFR Signaling Pathway	Web	1.00134e-05	5.66374e-05
	inoh	Inositol phosphate metabolism	Link Deprecated	1.02318e-05	5.77074e-05
	reactome	Downstream signaling of activated FGFR3	Web	1.04132e-05	5.85631e-05
	netpath	TSLP	Web	1.07704e-05	6.03999e-05
	kegg	Leukocyte transendothelial migration	Web	1.1017e-05	6.16078e-05
	biocarta	cbl mediated ligand-induced downregulation of egf receptors pathway	Web	1.11678e-05	6.22747e-05
	reactome	Growth hormone receptor signaling	Web	1.17229e-05	6.51859e-05
	kegg	Renal cell carcinoma	Web	1.18369e-05	6.56349e-05
	reactome	Prolonged ERK activation events	Web	1.21979e-05	6.72588e-05
	biocarta	role of egf receptor transactivation by gpcrs in cardiac hypertrophy	Web	1.21906e-05	6.74068e-05
	stke	PI3K Pathway	Web	1.22753e-05	6.74971e-05
	netpath	IL6	Web	1.24768e-05	6.84145e-05
	reactome	Disease	Web	1.33322e-05	7.29024e-05
	pid	E-cadherin signaling in keratinocytes	Link Deprecated	1.33908e-05	7.30206e-05
	wikipathways	Signaling of Hepatocyte Growth Factor Receptor	Web	1.35601e-05	7.3336e-05
	biocarta	angiotensin ii mediated activation of jnk pathway via pyk2 dependent signaling	Web	1.354e-05	7.34285e-05
	reactome	EPH-ephrin mediated repulsion of cells	Web	1.35047e-05	7.34388e-05
	pid	Internalization of ErbB1	Link Deprecated	1.39502e-05	7.52396e-05
	wikipathways	EBV LMP1 signaling	Web	1.42411e-05	7.65993e-05
	pid	Trk receptor signaling mediated by PI3K and PLC-gamma	Link Deprecated	1.50138e-05	8.0536e-05
	reactome	Regulation of Complement cascade	Web	1.5089e-05	8.072e-05
	reactome	Infectious disease	Web	1.51865e-05	8.1022e-05
	biocarta	sprouty regulation of tyrosine kinase signals	Web	1.57573e-05	8.38407e-05
	netpath	Fibroblast growth factor-1	Web	1.65757e-05	8.79582e-05
	signor	SAPK_JNK	Web	1.75924e-05	9.31029e-05
	reactome	GRB2 events in ERBB2 signaling	Web	1.81535e-05	9.58155e-05
	reactome	Signalling by NGF	Web	1.88773e-05	9.93701e-05
	pid	Endothelins	Link Deprecated	1.89772e-05	9.96303e-05
	biocarta	igf-1 signaling pathway	Web	1.90966e-05	9.99912e-05
	pid	IL8- and CXCR1-mediated signaling events	Link Deprecated	1.93952e-05	0.000101286
	reactome	Nef mediated downregulation of CD28 cell surface expression	Web	2.01344e-05	0.000104869
	biocarta	pten dependent cell cycle arrest and apoptosis	Web	2.08391e-05	0.000108254
	reactome	Insulin receptor signalling cascade	Web	2.09249e-05	0.000108414
	kegg	Measles	Web	2.28825e-05	0.000118246
	stke	PI3K Class IB Pathway in Neutrophils	Web	2.38917e-05	0.000123139
	biocarta	nfat and hypertrophy of the heart	Web	2.48381e-05	0.000127352
	wikipathways	Primary Focal Segmental Glomerulosclerosis FSGS	Web	2.48166e-05	0.000127573
	netpath	TNFalpha	Web	2.5398e-05	0.000129549
	reactome	Signaling by FGFR4 mutants	Web	2.5385e-05	0.000129819
	reactome	Toll Like Receptor 4 (TLR4) Cascade	Web	2.5734e-05	0.000130588
	reactome	Developmental Biology	Web	2.56878e-05	0.00013069
	reactome	NGF signalling via TRKA from the plasma membrane	Web	2.68234e-05	0.000135768
	inoh	IFN gamma signaling	Link Deprecated	2.77787e-05	0.000140243
	kegg	Amoebiasis	Web	2.80459e-05	0.000141231
	reactome	Ephrin signaling	Web	2.83184e-05	0.000142241
	smpdb	Phosphatidylinositol Phosphate Metabolism	Web	3.0009e-05	0.00015035
	kegg	TNF signaling pathway	Web	3.01805e-05	0.000150826
	kegg	Insulin signaling pathway	Web	3.17095e-05	0.000158067
	wikipathways	Pilocytic astrocytoma	Web	3.21261e-05	0.00015974
	kegg	Antigen processing and presentation	Web	3.31129e-05	0.000164233
	reactome	Downstream signaling of activated FGFR4	Web	3.33566e-05	0.000164615
	pid	Glypican 1 network	Link Deprecated	3.32905e-05	0.0001647
	wikipathways	NLR Proteins	Web	3.41545e-05	0.000168132
	reactome	Fcgamma receptor (FCGR) dependent phagocytosis	Web	3.47984e-05	0.000170876
	wikipathways	Insulin Signaling	Web	3.64145e-05	0.000178368
	ipavs	acute_Myeloid_leukemia_Signaling	Web	3.72024e-05	0.000181776
	kegg	ErbB signaling pathway	Web	3.88211e-05	0.000189217
	reactome	DCC mediated attractive signaling	Web	3.89521e-05	0.000189388
	wikipathways	TCA Cycle Nutrient Utilization and Invasiveness of Ovarian Cancer	Web	4.41465e-05	0.000214116
	reactome	Downstream signaling of activated FGFR1	Web	4.72088e-05	0.000228407
	reactome	PI-3K cascade:FGFR3	Web	4.73516e-05	0.000228538
	kegg	Apoptosis	Web	4.75204e-05	0.000228793
	pid	CD40/CD40L signaling	Link Deprecated	4.80991e-05	0.000231016
	kegg	NOD-like receptor signaling pathway	Web	5.0403e-05	0.000241494
	kegg	Shigellosis	Web	5.0403e-05	0.000241494
	reactome	EGFR downregulation	Web	5.36259e-05	0.000255078
	biocarta	ceramide signaling pathway	Web	5.35808e-05	0.000255479
	reactome	Signaling by FGFR4	Web	5.49444e-05	0.000260722
	reactome	Synthesis of IP3 and IP4 in the cytosol	Web	5.77332e-05	0.000273298
	reactome	SHC-mediated cascade:FGFR4	Web	5.88123e-05	0.00027774
	pid	Canonical NF-kappaB pathway	Link Deprecated	6.3892e-05	0.000301009
	wikipathways	Apoptosis Modulation and Signaling	Web	6.3892e-05	0.000301009
	stke	G alpha 12 Pathway	Web	6.91058e-05	0.000324026
	signor	IAPO	Web	7.41702e-05	0.000346128
	reactome	GRB2 events in EGFR signaling	Web	7.40446e-05	0.00034636
	reactome	SHC1 events in ERBB2 signaling	Web	7.82637e-05	0.000364369
	pid	Ceramide signaling pathway	Link Deprecated	8.08366e-05	0.000374581
	reactome	IRS-related events triggered by IGF1R	Web	8.06905e-05	0.000374784
	reactome	Signaling by Insulin receptor	Web	8.28055e-05	0.000382806
	reactome	C-type lectin receptors (CLRs)	Web	8.38366e-05	0.000386667
	pharmgkb	Imatinib Pathway, Pharmacokinetics/Pharmacodynamics	Web	9.05703e-05	0.00041675
	wikipathways	Human Complement System	Web	9.22755e-05	0.000423609
	kegg	Malaria	Web	9.83542e-05	0.000450467
	kegg	Rap1 signaling pathway	Web	0.000100449	0.000458996
	reactome	FCERI mediated NF-kB activation	Web	0.000102217	0.000465996
	ipavs	GAP_JUNCTION_REGULATION	Web	0.000110705	0.000503529
	pid	Alpha4 beta1 integrin signaling events	Link Deprecated	0.000113754	0.000515024
	reactome	Signaling by VEGF	Web	0.000113734	0.000516117
	biocarta	bone remodeling	Web	0.000116818	0.000527686
	signalink	EGF-Ncore	Web	0.000119415	0.000538185
	kegg	Asthma	Web	0.000124895	0.000561601
	pid	Netrin-mediated signaling events	Link Deprecated	0.000128662	0.000575916
	kegg	Choline metabolism in cancer	Web	0.000128639	0.000577121
	spike	Apoptosis Anti Apoptosis Network	Link Deprecated	0.000131844	0.000588824
	reactome	Signaling by FGFR2 mutants	Web	0.000132805	0.000591777
	ipavs	Role_of_PTEN_in_the_myocardial_response_to_pathological_biomechanical_stress	Web	0.000139485	0.000620143
	systems.biology.org	EGFR_signaling_for_RTKC	Link Deprecated	0.000142991	0.000632879
	reactome	FGFR1 mutant receptor activation	Web	0.00014293	0.000634031
	reactome	G-protein beta:gamma signalling	Web	0.000146447	0.000646726
	wikipathways	Alpha 6 Beta 4 signaling pathway	Web	0.00014828	0.000651904
	wikipathways	Prostate Cancer	Web	0.000148002	0.000652134
	wikipathways	IL17 signaling pathway	Web	0.000161074	0.000706578
	biocarta	il22 soluble receptor signaling pathway	Web	0.000184324	0.000806775
	pid	IGF1 pathway	Link Deprecated	0.000190914	0.00083377
	humancyc	D-myo-inositol (1,4,5)-trisphosphate biosynthesis	Web	0.000196462	0.00085422
	kegg	Central carbon metabolism in cancer	Web	0.000196184	0.000854895
	signalink	IGF-Ncore	Web	0.000202244	0.000877428
	pid	E-cadherin signaling in the nascent adherens junction	Link Deprecated	0.000218144	0.000944334
	biocarta	phospholipids as signalling intermediaries	Web	0.000228001	0.000984845
	smpdb	Insulin Signalling	Web	0.000234262	0.00100968
	kegg	Chronic myeloid leukemia	Web	0.000237358	0.00102079
	reactome	Signaling by Type 1 Insulin-like Growth Factor 1 Receptor (IGF1R)	Web	0.000240177	0.00103067
	pid	ErbB2/ErbB3 signaling events	Link Deprecated	0.00024117	0.00103269
	netpath	Gastrin	Web	0.00025228	0.00107792
	pid	Beta2 integrin cell surface interactions	Link Deprecated	0.000256593	0.00109398
	kegg	Focal adhesion	Web	0.000257414	0.00109512
	wikipathways	MFAP5-mediated ovarian cancer cell motility and invasiveness	Web	0.000260193	0.00110456
	biocarta	thrombin signaling and protease-activated receptors	Web	0.000268258	0.00113635
	humancyc	3-phosphoinositide biosynthesis	Web	0.000270169	0.001142
	reactome	Signaling by ERBB4	Web	0.000280141	0.00118162
	reactome	RAF/MAP kinase cascade	Web	0.000291451	0.0012267
	biocarta	nerve growth factor pathway (ngf)	Web	0.000300788	0.00126331
	reactome	Signal attenuation	Web	0.000314524	0.0013182
	stke	Tumor Necrosis Factor Pathway	Web	0.000335155	0.00140169
	kegg	Proteoglycans in cancer	Web	0.000335868	0.0014017
	biocarta	mapkinase signaling pathway	Web	0.00033692	0.00140312
	reactome	SOS-mediated signalling	Web	0.000337976	0.00140456
	reactome	Interleukin-7 signaling	Web	0.000342082	0.00141566
	reactome	IRS-mediated signalling	Web	0.000341691	0.00141701
	biocarta	role of pi3k subunit p85 in regulation of actin organization and cell migration	Web	0.000350254	0.00144645
	biocarta	stat3 signaling pathway	Web	0.000350254	0.00144645
	reactome	SHC-mediated cascade:FGFR1	Web	0.000350254	0.00144645
	reactome	Signaling by FGFR	Web	0.000354104	0.00145323
	pid	Plasma membrane estrogen receptor signaling	Link Deprecated	0.000366411	0.00150061
	reactome	SHC1 events in ERBB4 signaling	Web	0.000367969	0.00150387
	reactome	EGFR Transactivation by Gastrin	Web	0.000375856	0.00153293
	pid	EPHB forward signaling	Link Deprecated	0.000381962	0.00155462
	biocarta	vegf hypoxia and angiogenesis	Web	0.000386404	0.00156947
	biocarta	links between pyk2 and map kinases	Web	0.000391394	0.00158647
	ipavs	GSK3_as_a_convergence_point_in_hypertrophic_signaling	Web	0.000393124	0.00159022
	signor	EGF	Web	0.000400248	0.00161573
	reactome	RAF-independent MAPK1/3 activation	Web	0.00040389	0.0016271
	pid	VEGFR3 signaling in lymphatic endothelium	Link Deprecated	0.000411866	0.00165585
	kegg	Inflammatory mediator regulation of TRP channels	Web	0.000425149	0.00170578
	biocarta	ifn gamma signaling pathway	Web	0.000437935	0.00175352
	pid	N-cadherin signaling events	Link Deprecated	0.000440634	0.00176075
	biocarta	calcium signaling by hbx of hepatitis b virus	Web	0.000449929	0.00179426
	biocarta	signal transduction through il1r	Web	0.000481405	0.00191591
	biocarta	keratinocyte differentiation	Web	0.000494513	0.00196412
	pid	p75(NTR)-mediated signaling	Link Deprecated	0.000497034	0.00197017
	reactome	IGF1R signaling cascade	Web	0.000500405	0.00197956
	biocarta	caspase cascade in apoptosis	Web	0.000503134	0.00198637
	biocarta	ras signaling pathway	Web	0.000507536	0.00199975
	pid	HIV-1 Nef: Negative effector of Fas and TNF-alpha	Link Deprecated	0.000525285	0.00206556
	pid	Ephrin A reverse signaling	Link Deprecated	0.00055321	0.00217105
	reactome	Signal Transduction	Web	0.000582412	0.0022766
	kegg	Pathways in cancer	Web	0.000583802	0.00227752
	pharmgkb	Pathway_PA165959425	Web	0.000582153	0.0022801
	pid	CXCR3-mediated signaling events	Link Deprecated	0.000592255	0.00230594
	kegg	Bladder cancer	Web	0.000594069	0.00230845
	kegg	Sphingolipid signaling pathway	Web	0.000609273	0.00236288
	reactome	EPHB-mediated forward signaling	Web	0.000612634	0.00237125
	reactome	Transfer of LPS from LBP carrier to CD14	Web	0.000633054	0.0024455
	stke	STAT3 Pathway	Web	0.000653582	0.00251986
	humancyc	phospholipases	Web	0.000660839	0.00254288
	netpath	EGFR1	Web	0.000694579	0.00266751
	pid	Arf6 signaling events	Link Deprecated	0.000711707	0.00272798
	kegg	Viral carcinogenesis	Web	0.000717619	0.00274531
	biocarta	the igf-1 receptor and longevity	Web	0.000723493	0.00276243
	wikipathways	Type III interferon signaling	Web	0.000743932	0.00282408
	stke	Type I Interferon (alpha/beta IFN) Pathway	Web	0.000743932	0.00282408
	biocarta	cxcr4 signaling pathway	Web	0.000741133	0.00282432
	pid	ErbB1 downstream signaling	Link Deprecated	0.000743679	0.00282856
	wikipathways	Vitamin D Receptor Pathway	Web	0.000753429	0.00284917
	wikipathways	Regulation of Actin Cytoskeleton	Web	0.000761212	0.00286762
	kegg	Carbohydrate digestion and absorption	Web	0.000761088	0.00287263
	reactome	Negative regulation of FGFR1 signaling	Web	0.000765173	0.00287705
	smpdb	Panitumumab Action Pathway	Web	0.000783859	0.00293612
	inoh	insulin	Link Deprecated	0.000782899	0.0029381
	signor	TOLLR	Web	0.000812369	0.00303715
	inoh	GPCR Adenosine A2A receptor	Link Deprecated	0.000817665	0.00305117
	reactome	N-glycan trimming in the ER and Calnexin/Calreticulin cycle	Web	0.000834173	0.0031069
	reactome	Alternative complement activation	Web	0.000866767	0.00322222
	kegg	Hepatitis B	Web	0.000874319	0.00324418
	reactome	MAPK family signaling cascades	Web	0.00088957	0.00329458
	reactome	Activated TLR4 signalling	Web	0.000893584	0.00330325
	reactome	Axon guidance	Web	0.000893584	0.00330325
	kegg	Endometrial cancer	Web	0.000898554	0.00330923
	ipavs	non_canonical_Wnt_signaling_pathway_human	Web	0.000906834	0.00332731
	inoh	IGF signaling	Link Deprecated	0.000906128	0.00333091
	kegg	MicroRNAs in cancer	Web	0.000921066	0.00337325
	reactome	Peptide ligand-binding receptors	Web	0.000932486	0.00340875
	biocarta	role of erbb2 in signal transduction and oncology	Web	0.000959905	0.00349604
	wikipathways	IL1 and megakaryotyces in obesity	Web	0.000959179	0.00349985
	biocarta	toll-like receptor pathway	Web	0.000964756	0.00350079
	kegg	Type II diabetes mellitus	Web	0.000963202	0.00350159
	reactome	SHC-related events triggered by IGF1R	Web	0.000987092	0.00356219
	reactome	Complement cascade	Web	0.000983613	0.00356266
	wikipathways	Cytokines and Inflammatory Response	Web	0.000983613	0.00356266
	reactome	MyD88:Mal cascade initiated on plasma membrane	Web	0.000993705	0.00357951
	biocarta	regulation of eif-4e and p70s6 kinase	Web	0.00100441	0.00361149
	reactome	Negative regulation of FGFR3 signaling	Web	0.00102168	0.0036669
	reactome	SHC-mediated cascade:FGFR2	Web	0.00108539	0.00388849
	reactome	TNFs bind their physiological receptors	Web	0.00109311	0.00390906
	biocarta	trefoil factors initiate mucosal healing	Web	0.00118488	0.00422957
	reactome	L1CAM interactions	Web	0.00119511	0.00425072
	wikipathways	ErbB Signaling Pathway	Web	0.00119384	0.00425386
	reactome	Signaling by ERBB2	Web	0.00121219	0.00430371
	pid	ErbB receptor signaling network	Link Deprecated	0.00121751	0.00431484
	kegg	Phosphatidylinositol signaling system	Web	0.00126813	0.00447815
	kegg	Regulation of actin cytoskeleton	Web	0.00126592	0.00447836
	pid	Nectin adhesion pathway	Link Deprecated	0.00136029	0.00479502
	stke	Jak-STAT Pathway	Web	0.00137008	0.00482092
	reactome	Signal transduction by L1	Web	0.00138579	0.00486753
	biocarta	ifn alpha signaling pathway	Web	0.00140384	0.00492217
	reactome	PI3K Cascade	Web	0.00146813	0.00513845
	wikipathways	Complement Activation, Classical Pathway	Web	0.00148322	0.00518208
	reactome	Signalling to RAS	Web	0.00149767	0.00521411
	wikipathways	Signaling Pathways in Glioblastoma	Web	0.0014951	0.00521436
	wikipathways	TSH signaling pathway	Web	0.00153251	0.00532601
	biocarta	roles of arrestin dependent recruitment of src kinases in gpcr signaling	Web	0.00154464	0.00535873
	kegg	Legionellosis	Web	0.00154812	0.00536138
	biocarta	skeletal muscle hypertrophy is regulated via akt-mtor pathway	Web	0.0015777	0.00545426
	inoh	TLR ECSIT MEKK1 p38	Link Deprecated	0.00161132	0.00556074
	reactome	Integrin cell surface interactions	Web	0.00166678	0.0057421
	netpath	IL11	Web	0.00169387	0.00582526
	pid	Alpha9 beta1 integrin signaling events	Link Deprecated	0.00170232	0.00584414
	stke	Neuro2A Differentiation by G alpha i/o Pathway	Web	0.00170232	0.00584414
	inoh	FGF	Link Deprecated	0.00171191	0.00585669
	kegg	Adherens junction	Web	0.00180582	0.00616728
	pid	Signaling events mediated by the Hedgehog family	Link Deprecated	0.00184247	0.00628158
	reactome	EPHA-mediated growth cone collapse	Web	0.0018535	0.00630829
	spike	TLR Signaling	Web	0.00189163	0.00642698
	reactome	TNF receptor superfamily (TNFSF) members mediating non-canonical NF-kB pathway	Web	0.00190135	0.00644891
	kegg	Glioma	Web	0.00193001	0.00653489
	wikipathways	Serotonin Receptor 2 and STAT3 Signaling	Web	0.00196155	0.00663031
	pid	Syndecan-1-mediated signaling events	Link Deprecated	0.00200805	0.00677588
	reactome	SHC-mediated cascade:FGFR3	Web	0.00205993	0.00693908
	reactome	GRB7 events in ERBB2 signaling	Web	0.00208613	0.00701537
	smpdb	Trastuzumab Action Pathway	Web	0.00214045	0.0071858
	reactome	RHO GTPases Activate WASPs and WAVEs	Web	0.00216944	0.00727075
	signalink	EGF-Core	Web	0.00217915	0.00729092
	biocarta	nf-kb signaling pathway	Web	0.00224028	0.00748276
	reactome	Toll-Like Receptors Cascades	Web	0.00229052	0.00763765
	inoh	IL-12 signaling	Link Deprecated	0.00232062	0.00772496
	reactome	Negative regulation of FGFR4 signaling	Web	0.00236047	0.00784439
	netpath	IL1	Web	0.00256663	0.00851517
	signor	IL1R	Web	0.00259313	0.00857427
	reactome	Inositol phosphate metabolism	Web	0.00259292	0.00858796
	biocarta	yaci and bcma stimulation of b cell immune responses	Web	0.00265773	0.00877318
	ontocanro	Apoptosis_Human	Web	0.00267787	0.0088249
	kegg	mTOR signaling pathway	Web	0.00272786	0.00897466
	biocarta	regulation of bad phosphorylation	Web	0.00277975	0.00913016
	kegg	Thyroid hormone signaling pathway	Web	0.00283506	0.00929636
	smpdb	Cetuximab Action Pathway	Web	0.00296574	0.00970874
	stke	Differentiation Pathway in PC12 Cells	Web	0.00298889	0.00976833
	kegg	Melanoma	Web	0.00309303	0.010092
	reactome	Apoptotic execution phase	Web	0.0031964	0.010412
	reactome	SEMA3A-Plexin repulsion signaling by inhibiting Integrin adhesion	Web	0.0032123	0.0104466
	reactome	Toll Like Receptor TLR6:TLR2 Cascade	Web	0.00324841	0.0105466
	wikipathways	MicroRNAs in cardiomyocyte hypertrophy	Web	0.00338712	0.0109789
	spike	MAPK signaling	Web	0.00354574	0.0114555
	kegg	HIF-1 signaling pathway	Web	0.00354282	0.0114648
	biocarta	cd40l signaling pathway	Web	0.00360685	0.0116339
	inoh	TLR p38	Link Deprecated	0.00361458	0.0116398
	pid	TRAIL signaling pathway	Link Deprecated	0.00366972	0.0117981
	biocarta	nfkb activation by nontypeable hemophilus influenzae	Web	0.00370461	0.0118716
	biocarta	tpo signaling pathway	Web	0.00370341	0.011887
	stke	Interleukin 1 (IL-1) Pathway	Web	0.00377025	0.0120624
	inoh	TPO signaling	Link Deprecated	0.00377641	0.0120625
	reactome	Initial triggering of complement	Web	0.00382074	0.0121844
	signor	NFKBC	Web	0.00387187	0.0123275
	wikipathways	Nifedipine Activity	Web	0.003966	0.0125866
	wikipathways	Aryl Hydrocarbon Receptor	Web	0.00395999	0.0125878
	inoh	IFN alpha signaling	Link Deprecated	0.00405043	0.0128339
	biocarta	erk1/erk2 mapk signaling pathway	Web	0.00417655	0.0132124
	wikipathways	Corticotropin-releasing hormone	Web	0.00421001	0.0132969
	humancyc	D-myo-inositol-5-phosphate metabolism	Web	0.00426926	0.0134625
	biocarta	phosphorylation of mek1 by cdk5/p35 down regulates the map kinase pathway	Web	0.00429987	0.0135158
	reactome	EPH-Ephrin signaling	Web	0.00429987	0.0135158
	reactome	VEGFA-VEGFR2 Pathway	Web	0.00429333	0.0135168
	reactome	TRAF6 mediated induction of TAK1 complex	Web	0.00438675	0.0137452
	stke	PI3K Class IB Pathway	Web	0.00438675	0.0137452
	biocarta	hiv-1 nef: negative effector of fas and tnf	Web	0.00447814	0.0139871
	reactome	Regulated proteolysis of p75NTR	Web	0.00468482	0.0146095
	wikipathways	EV release from cardiac cells and their functional effects	Web	0.00474837	0.0147379
	wikipathways	AMPK Signaling	Web	0.00474438	0.0147487
	reactome	NCAM signaling for neurite out-growth	Web	0.00473943	0.0147565
	biocarta	fas signaling pathway (cd95)	Web	0.00480829	0.0149004
	reactome	p130Cas linkage to MAPK signaling for integrins	Web	0.00480829	0.0149004
	biocarta	double stranded rna induced gene expression	Web	0.00484667	0.0149723
	reactome	Platelet homeostasis	Web	0.00495651	0.0152877
	reactome	Downregulation of ERBB2:ERBB3 signaling	Web	0.00498572	0.0153538
	kegg	Hepatitis C	Web	0.00500456	0.0153879
	reactome	TRAF6 mediated IRF7 activation in TLR7/8 or 9 signaling	Web	0.0050764	0.0155845
	wikipathways	AGE-RAGE pathway	Web	0.0051333	0.0157103
	wikipathways	Angiogenesis	Web	0.00512786	0.015718
	ontocanro	TNF	Web	0.0052669	0.0160942
	biocarta	tnfr2 signaling pathway	Web	0.00529752	0.0161628
	reactome	Sema3A PAK dependent Axon repulsion	Web	0.00533252	0.0162444
	reactome	Semaphorin interactions	Web	0.00533252	0.0162444
	systems.biology.org	adipocyte_v2 1	Link Deprecated	0.00536574	0.0162703
	reactome	p75NTR recruits signalling complexes	Web	0.00535864	0.0162738
	biocarta	agrin in postsynaptic differentiation	Web	0.00546569	0.016548
	biocarta	no2-dependent il-12 pathway in nk cells	Web	0.00552581	0.0167044
	kegg	Endocytosis	Web	0.0055451	0.016737
	wikipathways	TNF alpha Signaling Pathway	Web	0.00562848	0.0169628
	biocarta	transcription factor creb and its extracellular signals	Web	0.00568161	0.0170968
	biocarta	ucalpain and friends in cell spread	Web	0.00582319	0.0174962
	systems.biology.org	hepatocyte_v2 9	Link Deprecated	0.00591299	0.017739
	reactome	Antigen Presentation: Folding, assembly and peptide loading of class I MHC	Web	0.00598174	0.017918
	pid	Endogenous TLR signaling	Link Deprecated	0.00625033	0.0186942
	stke	G alpha i Pathway	Web	0.00626929	0.0187225
	inoh	EGF	Link Deprecated	0.00631414	0.018828
	wikipathways	TGF Beta Signaling Pathway	Web	0.00633745	0.018869
	reactome	NF-kB is activated and signals survival	Web	0.00654535	0.0194586
	reactome	Early Phase of HIV Life Cycle	Web	0.0066809	0.0198317
	pid	Regulation of RAC1 activity	Link Deprecated	0.00674113	0.0199805
	biocarta	ionomycin and phorbal ester signaling pathway	Web	0.00682872	0.0202097
	reactome	Nectin/Necl trans heterodimerization	Web	0.00691246	0.0203964
	reactome	TRIF-mediated TLR3/TLR4 signaling	Web	0.00692372	0.0203991
	pid	a4b7 Integrin signaling	Link Deprecated	0.00690418	0.0204025
	kegg	Complement and coagulation cascades	Web	0.0069407	0.0204187
	spike	NFkB Signaling Network	Web	0.00728488	0.0213993
	ipavs	beta3_integrin_mediated_Ub_for_NFkB_activation_Proteins	Web	0.0073576	0.0215488
	spike	RAS signaling and tumorigenesis	Web	0.00735145	0.0215628
	stke	ERK1/ERK2 MAPK Pathway	Web	0.00752562	0.0220083
	reactome	Minus-strand DNA synthesis	Web	0.00760893	0.022219
	inoh	IL-13 signaling	Link Deprecated	0.00762338	0.0222283
	biocarta	stathmin and breast cancer resistance to antimicrotubule agents	Web	0.00792983	0.0230877
	wikipathways	Complement and Coagulation Cascades	Web	0.0079961	0.0232464
	reactome	Signaling by FGFR2	Web	0.00803591	0.0233278
	smpdb	Morphine Metabolism Pathway	Web	0.00829775	0.0240525
	reactome	Plus-strand DNA synthesis	Web	0.00833572	0.0240918
	pid	S1P3 pathway	Link Deprecated	0.00832461	0.024095
	biocarta	aspirin blocks signaling pathway involved in platelet activation	Web	0.00835159	0.0241024
	kegg	Estrogen signaling pathway	Web	0.00845468	0.0243288
	inoh	IL-6 signaling	Link Deprecated	0.00844633	0.0243402
	wikipathways	NOD pathway	Web	0.00849192	0.0244004
	reactome	PLCG1 events in ERBB2 signaling	Web	0.008564	0.0245717
	wikipathways	Spinal Cord Injury	Web	0.00857807	0.0245764
	reactome	IRAK1 recruits IKK complex	Web	0.00877791	0.0251125
	kegg	Dorso-ventral axis formation	Web	0.00889288	0.0254046
	pid	Class IB PI3K non-lipid kinase events	Link Deprecated	0.00891273	0.0254245
	pid	Calcineurin-regulated NFAT-dependent transcription in lymphocytes	Link Deprecated	0.00896715	0.0255428
	smpdb	Etoposide Action Pathway	Web	0.00900583	0.025616
	reactome	Activation of C3 and C5	Web	0.00909241	0.0258251
	reactome	Alpha-defensins	Web	0.00909241	0.0258251
	reactome	Synthesis, secretion, and inactivation of Glucagon-like Peptide-1 (GLP-1)	Web	0.00909241	0.0258251
	smpdb	Eptifibatide Action Pathway	Web	0.00909241	0.0258251
	biocarta	corticosteroids and cardioprotection	Web	0.0091848	0.0259382
	kegg	Non-small cell lung cancer	Web	0.00929952	0.0262246
	wikipathways	Serotonin Receptor 2 and ELK-SRF-GATA4 signaling	Web	0.00933299	0.0262815
	reactome	IKK complex recruitment mediated by RIP1	Web	0.00940692	0.0264519
	pid	Syndecan-4-mediated signaling events	Link Deprecated	0.00967706	0.0271343
	netpath	TWEAK	Web	0.00966661	0.0271435
	pharmgkb	Vemurafenib Pathway, Pharmacodynamics	Web	0.00971702	0.0272077
	reactome	Calnexin/calreticulin cycle	Web	0.0097485	0.0272571
	reactome	Signaling by Robo receptor	Web	0.00983322	0.0274551
	wikipathways	Androgen receptor signaling pathway	Web	0.0098956	0.0275126
	reactome	Reverse Transcription of HIV RNA	Web	0.00987863	0.027543
	smpdb	Abciximab Action Pathway	Web	0.00987863	0.027543
	biocarta	role of erk5 in neuronal survival pathway	Web	0.00992795	0.0275637
	reactome	TRAF6 Mediated Induction of proinflammatory cytokines	Web	0.0100578	0.027885
	wikipathways	TWEAK Signaling Pathway	Web	0.0101285	0.0280416
	kegg	Small cell lung cancer	Web	0.0102862	0.0283985
	biocarta	inactivation of gsk3 by akt causes accumulation of b-catenin in alveolar macrophages	Web	0.0102764	0.0284112
	reactome	Regulated Necrosis	Web	0.0104916	0.0289252
	stke	Fas Signaling Pathway in Hepatocytes	Web	0.0109759	0.0302182
	kegg	Gap junction	Web	0.011035	0.0303386
	wikipathways	Cardiac Hypertrophic Response	Web	0.0110673	0.030385
	biocarta	chaperones modulate interferon signaling pathway	Web	0.0112839	0.0309367
	smpdb	Etoposide Metabolism Pathway	Web	0.0113383	0.0310427
	reactome	Nef Mediated CD8 Down-regulation	Web	0.0117577	0.0321464
	inoh	LIF signaling	Link Deprecated	0.0118478	0.0323479
	pid	IL1-mediated signaling events	Link Deprecated	0.0119497	0.0325811
	biocarta	alternative complement pathway	Web	0.0124104	0.0337905
	reactome	Activation of the AP-1 family of transcription factors	Web	0.0127942	0.0347875
	reactome	EGFR interacts with phospholipase C-gamma	Web	0.0129582	0.035185
	inoh	TLR NFkB	Link Deprecated	0.0129971	0.0352421
	reactome	TAK1 activates NFkB by phosphorylation and activation of IKKs complex	Web	0.013112	0.0355049
	kegg	Calcium signaling pathway	Web	0.0131498	0.0355585
	reactome	Incretin synthesis, secretion, and inactivation	Web	0.0133105	0.0359438
	reactome	Sperm:Oocyte Membrane Binding	Web	0.0133105	0.0359438
	wikipathways	Structural Pathway of Interleukin 1 (IL-1)	Web	0.0135259	0.0364258
	netpath	AndrogenReceptor	Web	0.0136074	0.0365954
	wikipathways	p38 MAPK Signaling Pathway	Web	0.0138256	0.0371316
	reactome	Signalling to p38 via RIT and RIN	Web	0.0140575	0.0377031
	reactome	GRB2:SOS provides linkage to MAPK signaling for Integrins	Web	0.0142764	0.0382383
	smpdb	Irinotecan Action Pathway	Web	0.0144609	0.03868
	reactome	Recycling pathway of L1	Web	0.0145525	0.0388723
	netpath	RAGE	Web	0.0155126	0.0413809
	biocarta	y branching of actin filaments	Web	0.0158446	0.0422095
	reactome	Activation of BMF and translocation to mitochondria	Web	0.0159335	0.0423891
	reactome	G alpha (i) signalling events	Web	0.0161116	0.0426903
	kegg	cAMP signaling pathway	Web	0.0161065	0.0427342
	reactome	MyD88-independent TLR3/TLR4 cascade	Web	0.0161049	0.0427874
	wikipathways	Type II diabetes mellitus	Web	0.0166552	0.0440715
	wikipathways	Bladder Cancer	Web	0.016875	0.0445934
	wikipathways	Glial Cell Differentiation	Web	0.0171845	0.0453505
	reactome	JNK (c-Jun kinases) phosphorylation and activation mediated by activated human TAK1	Web	0.0183734	0.0484234
	reactome	Adherens junctions interactions	Web	0.018569	0.0488736
	reactome	Gastrin-CREB signalling pathway via PKC and MAPK	Web	0.0186166	0.0489336
	wikipathways	FAS pathway and Stress induction of HSP regulation	Web	0.0187409	0.0491949
UNION	Pathway Source	Pathway Name	Link	p-value	q-value (FDR: BH-method)
	reactome	PD-1 signaling	Web	1.58097e-35	4.3366e-32
	reactome	PECAM1 interactions	Web	7.16814e-33	9.8311e-30
	stke	T Cell Signal Transduction	Web	2.81107e-32	2.57026e-29
	reactome	Costimulation by the CD28 family	Web	2.83048e-31	1.941e-28
	inoh	IL-4 signaling	Link Deprecated	3.69871e-30	2.02911e-27
	biocarta	ras-independent pathway in nk cell-mediated cytotoxicity	Web	1.12346e-29	5.13608e-27
	biocarta	the co-stimulatory signal during t-cell activation	Web	1.48023e-29	5.80039e-27
	kegg	Hematopoietic cell lineage	Web	3.41713e-29	1.17165e-26
	reactome	Immunoregulatory interactions between a Lymphoid and a non-Lymphoid cell	Web	2.89477e-28	8.82262e-26
	reactome	Cell surface interactions at the vascular wall	Web	5.99292e-28	1.64386e-25
	kegg	Natural killer cell mediated cytotoxicity	Web	9.52515e-27	2.37523e-24
	wikipathways	T-Cell Receptor and Co-stimulatory Signaling	Web	6.5727e-26	1.38684e-23
	pid	TCR signaling in naïve CD4+ T cells	Link Deprecated	6.14991e-26	1.40577e-23
	netpath	TCR	Web	1.14575e-25	2.24485e-23
	reactome	Adaptive Immune System	Web	2.10745e-25	3.85382e-23
	reactome	Signal regulatory protein (SIRP) family interactions	Web	7.44312e-25	1.27603e-22
	pid	CXCR4-mediated signaling events	Link Deprecated	1.30708e-24	2.10901e-22
	pid	TCR signaling in naïve CD8+ T cells	Link Deprecated	1.44231e-24	2.19792e-22
	inoh	Growth hormone signaling	Link Deprecated	1.8954e-24	2.73636e-22
	stke	Natural Killer Cell Receptor Signaling Pathway	Web	3.74526e-24	5.13662e-22
	reactome	Interleukin-6 signaling	Web	7.94017e-24	1.03714e-21
	ipavs	GP130_JAK_STAT_pathway	Web	1.08871e-23	1.35742e-21
	reactome	GPVI-mediated activation cascade	Web	1.52653e-23	1.82055e-21
	reactome	CTLA4 inhibitory signaling	Web	2.64746e-23	3.02583e-21
	ipavs	JAK_STAT_pathway_in_postconditioning_ischemia	Web	2.92322e-23	3.20736e-21
	reactome	Generation of second messenger molecules	Web	3.63368e-23	3.83353e-21
	pid	IL12-mediated signaling events	Link Deprecated	4.54679e-23	4.45423e-21
	reactome	TCR signaling	Web	4.39525e-23	4.46525e-21
	biocarta	epo signaling pathway	Web	5.68021e-23	5.3727e-21
	biocarta	il 2 signaling pathway	Web	8.09754e-23	7.40385e-21
	reactome	Regulation of IFNA signaling	Web	1.41807e-22	1.25476e-20
	reactome	MAPK1 (ERK2) activation	Web	1.90185e-22	1.63024e-20
	kegg	Cell adhesion molecules (CAMs)	Web	3.66962e-22	3.05023e-20
	wikipathways	IL-3 Signaling Pathway	Web	4.03367e-22	3.25422e-20
	wikipathways	IL-4 Signaling Pathway	Web	6.30591e-22	4.94203e-20
	pid	Signaling events mediated by Stem cell factor receptor (c-Kit)	Link Deprecated	7.71659e-22	5.87961e-20
	wikipathways	Kit receptor signaling pathway	Web	8.74199e-22	6.48089e-20
	wikipathways	Interferon type I signaling pathways	Web	1.12078e-21	8.09026e-20
	wikipathways	Allograft Rejection	Web	1.4436e-21	1.01533e-19
	biocarta	growth hormone signaling pathway	Web	1.72288e-21	1.18146e-19
	signalink	JAK-STAT-Ncore	Web	2.97315e-21	1.98911e-19
	reactome	Translocation of ZAP-70 to Immunological synapse	Web	6.98016e-21	4.55871e-19
	reactome	Regulation of IFNG signaling	Web	9.08101e-21	5.79284e-19
	kegg	Intestinal immune network for IgA production	Web	1.04397e-20	6.5082e-19
	reactome	Interleukin-2 signaling	Web	1.10786e-20	6.75302e-19
	netpath	BCR	Web	1.19829e-20	7.14546e-19
	kegg	Jak-STAT signaling pathway	Web	1.26767e-20	7.39834e-19
	reactome	PLC-mediated hydrolysis of PIP2	Web	1.62854e-20	9.30643e-19
	pid	Atypical NF-kappaB pathway	Link Deprecated	2.81051e-20	1.57331e-18
	netpath	IL2	Web	3.00234e-20	1.61479e-18
	pid	Signaling events mediated by PTP1B	Link Deprecated	3.08959e-20	1.62976e-18
	netpath	IL4	Web	2.99508e-20	1.6431e-18
	pid	IL4-mediated signaling events	Link Deprecated	3.60456e-20	1.86553e-18
	reactome	Regulation of KIT signaling	Web	4.4745e-20	2.23156e-18
	reactome	Interferon alpha/beta signaling	Web	4.43629e-20	2.25347e-18
	stke	Interleukin 4 (IL-4) Pathway	Web	9.88938e-20	4.84403e-18
	biocarta	cell to cell adhesion signaling	Web	1.03885e-19	4.99924e-18
	kegg	Osteoclast differentiation	Web	2.50279e-19	1.18365e-17
	wikipathways	TCR Signaling Pathway	Web	2.77814e-19	1.2916e-17
	reactome	MAPK3 (ERK1) activation	Web	3.01224e-19	1.3771e-17
	pid	IL5-mediated signaling events	Link Deprecated	3.1093e-19	1.39817e-17
	pid	FGF signaling pathway	Link Deprecated	3.66044e-19	1.61945e-17
	reactome	Platelet sensitization by LDL	Web	3.87141e-19	1.6856e-17
	reactome	Hemostasis	Web	5.1341e-19	2.20044e-17
	reactome	Cell-Cell communication	Web	5.23436e-19	2.2089e-17
	pid	Signaling events mediated by TCPTP	Link Deprecated	5.55018e-19	2.30669e-17
	reactome	CD28 dependent PI3K/Akt signaling	Web	5.98433e-19	2.45e-17
	netpath	IL-7	Web	7.33037e-19	2.95694e-17
	wikipathways	B Cell Receptor Signaling Pathway	Web	7.7187e-19	3.06846e-17
	biocarta	il 4 signaling pathway	Web	8.20973e-19	3.21704e-17
	biocarta	il 3 signaling pathway	Web	1.03452e-18	3.99674e-17
	reactome	Downstream TCR signaling	Web	1.12562e-18	4.2883e-17
	biocarta	il 6 signaling pathway	Web	1.71037e-18	6.33993e-17
	pid	Insulin Pathway	Link Deprecated	1.69381e-18	6.36455e-17
	reactome	Platelet activation, signaling and aggregation	Web	2.34719e-18	8.58446e-17
	kegg	Primary immunodeficiency	Web	2.89573e-18	1.04513e-16
	reactome	The role of Nef in HIV-1 replication and disease pathogenesis	Web	4.40535e-18	1.56933e-16
	pid	IL3-mediated signaling events	Link Deprecated	4.69848e-18	1.6523e-16
	reactome	DAP12 signaling	Web	5.13416e-18	1.78266e-16
	reactome	Dectin-2 family	Web	5.28822e-18	1.8132e-16
	reactome	Signaling by the B Cell Receptor (BCR)	Web	5.80158e-18	1.96466e-16
	inoh	IL-3 signaling	Link Deprecated	7.68668e-18	2.57129e-16
	biocarta	lck and fyn tyrosine kinases in initiation of tcr activation	Web	7.89729e-18	2.60991e-16
	wikipathways	TSLP Signaling Pathway	Web	8.53476e-18	2.75422e-16
	kegg	Autoimmune thyroid disease	Web	8.50806e-18	2.77829e-16
	netpath	BDNF	Web	9.45631e-18	3.01612e-16
	pid	BCR signaling pathway	Link Deprecated	9.68478e-18	3.05349e-16
	kegg	Allograft rejection	Web	1.16103e-17	3.61898e-16
	reactome	Signaling by Interleukins	Web	1.43398e-17	4.41956e-16
	reactome	FCERI mediated Ca+2 mobilization	Web	1.89741e-17	5.78288e-16
	pid	EPHA forward signaling	Link Deprecated	2.06504e-17	6.22462e-16
	pid	IL23-mediated signaling events	Link Deprecated	2.30797e-17	6.88126e-16
	reactome	Role of LAT2/NTAL/LAB on calcium mobilization	Web	2.46326e-17	7.26529e-16
	pid	Class I PI3K signaling events	Link Deprecated	2.61363e-17	7.62679e-16
	inoh	CD4 T cell receptor signaling-ERK cascade	Link Deprecated	2.97698e-17	8.59564e-16
	pid	Fc-epsilon receptor I signaling in mast cells	Link Deprecated	3.99077e-17	1.14028e-15
	netpath	Prolactin	Web	4.04195e-17	1.143e-15
	reactome	Cytokine Signaling in Immune system	Web	5.47001e-17	1.53104e-15
	pid	Integrins in angiogenesis	Link Deprecated	5.69208e-17	1.57711e-15
	wikipathways	Prolactin Signaling Pathway	Web	5.78479e-17	1.58677e-15
	reactome	Netrin mediated repulsion signals	Web	7.19307e-17	1.93437e-15
	reactome	Signaling by Leptin	Web	7.15496e-17	1.94317e-15
	stke	Interleukin 13 (IL-13) Pathway	Web	7.76933e-17	2.06906e-15
	inoh	JAK STAT pathway and regulation	Link Deprecated	8.75321e-17	2.30866e-15
	reactome	Interleukin receptor SHC signaling	Web	8.90132e-17	2.32536e-15
	reactome	PI-3K cascade:FGFR1	Web	9.03715e-17	2.33858e-15
	reactome	RAF-independent MAPK1/3 activation	Web	1.26561e-16	3.24446e-15
	pid	SHP2 signaling	Link Deprecated	1.46091e-16	3.71044e-15
	stke	Insulin Signaling Pathway	Web	1.46091e-16	3.71044e-15
	kegg	Graft-versus-host disease	Web	2.18226e-16	5.44176e-15
	wikipathways	IL-5 Signaling Pathway	Web	2.23209e-16	5.51588e-15
	pid	IL2-mediated signaling events	Link Deprecated	2.49194e-16	6.10303e-15
	reactome	FRS-mediated FGFR2 signaling	Web	2.72611e-16	6.61745e-15
	reactome	Signaling by SCF-KIT	Web	3.10485e-16	7.4707e-15
	reactome	Constitutive Signaling by Aberrant PI3K in Cancer	Web	3.16426e-16	7.54745e-15
	kegg	Tuberculosis	Web	3.80946e-16	9.00806e-15
	kegg	B cell receptor signaling pathway	Web	4.21941e-16	9.89217e-15
	pid	FAS (CD95) signaling pathway	Link Deprecated	4.37339e-16	1.01663e-14
	reactome	DAP12 interactions	Web	4.8017e-16	1.10681e-14
	ipavs	ANG_II_and_JAK_STAT_interactions_in_mediating_cardiac_myocyte_function	Web	4.98196e-16	1.13879e-14
	pid	Signaling events mediated by focal adhesion kinase	Link Deprecated	5.38357e-16	1.21042e-14
	wikipathways	Inflammatory Response Pathway	Web	5.36205e-16	1.21555e-14
	wikipathways	IL-1 signaling pathway	Web	5.80966e-16	1.2956e-14
	reactome	Interleukin-3, 5 and GM-CSF signaling	Web	6.2834e-16	1.38995e-14
	pid	Ephrin B reverse signaling	Link Deprecated	7.12102e-16	1.56264e-14
	pid	PDGFR-beta signaling pathway	Link Deprecated	8.73283e-16	1.90112e-14
	reactome	PI-3K cascade:FGFR2	Web	8.86279e-16	1.91422e-14
	reactome	FCGR activation	Web	9.00608e-16	1.92997e-14
	biocarta	insulin signaling pathway	Web	9.42477e-16	2.00404e-14
	reactome	Antigen activates B Cell Receptor (BCR) leading to generation of second messengers	Web	1.1216e-15	2.36658e-14
	inoh	JAK STAT MolecularVariation 2	Link Deprecated	1.18716e-15	2.48579e-14
	reactome	Constitutive Signaling by Ligand-Responsive EGFR Cancer Variants	Web	1.36709e-15	2.84085e-14
	pid	GMCSF-mediated signaling events	Link Deprecated	1.52639e-15	3.14804e-14
	reactome	Interleukin-7 signaling	Web	1.62823e-15	3.33301e-14
	reactome	Signaling by Ligand-Responsive EGFR Variants in Cancer	Web	1.70795e-15	3.4703e-14
	wikipathways	Leptin signaling pathway	Web	2.27264e-15	4.58371e-14
	reactome	Diseases of signal transduction	Web	2.75498e-15	5.51599e-14
	reactome	Downstream signaling events of B Cell Receptor (BCR)	Web	3.34082e-15	6.64048e-14
	pid	IL6-mediated signaling events	Link Deprecated	3.53726e-15	6.98036e-14
	reactome	Immune System	Web	4.27834e-15	8.38249e-14
	pid	EPO signaling pathway	Link Deprecated	4.8861e-15	9.50537e-14
	reactome	PI3K/AKT Signaling in Cancer	Web	5.18178e-15	9.9396e-14
	pid	IL2 signaling events mediated by STAT5	Link Deprecated	5.14684e-15	9.9421e-14
	stke	B Cell Antigen Receptor	Web	5.32984e-15	1.01526e-13
	wikipathways	Primary Focal Segmental Glomerulosclerosis FSGS	Web	5.98687e-15	1.13255e-13
	pid	IL27-mediated signaling events	Link Deprecated	6.11859e-15	1.14954e-13
[truncated: 840 more rows]

## Sheet: PAP
UniProt	Gene Symbol	Entrez Gene	Gene Name	Interactions	Partners	Pathway Source	Pathway Name	Counts of known pathway members	Counts of partners in pathway	Entrez Genes In This Pathway	Pathway membership status	p-value	FDR
O00182	LGALS9	3965	lectin, galactoside-binding, soluble, 9	21	19	inoh	Integrin	124	7	3676, 3688, 2335, 3683, 1462, 3678, 960	Predicted	1.81425e-09	1.10179e-07
O00182	LGALS9	3965	lectin, galactoside-binding, soluble, 9	21	19	ipavs	GSK3_as_a_convergence_point_in_hypertrophic_signaling	181	4	3676, 3688, 3683, 3678	Predicted	0.000337905	0.00336126
O00182	LGALS9	3965	lectin, galactoside-binding, soluble, 9	21	19	kegg	Arrhythmogenic right ventricular cardiomyopathy (ARVC)	69	5	3676, 3688, 3678, 1499, 3728	Predicted	1.53043e-07	5.48308e-06
O00182	LGALS9	3965	lectin, galactoside-binding, soluble, 9	21	19	kegg	Focal adhesion	202	5	3676, 3688, 2335, 3678, 1499	Predicted	3.10036e-05	0.000491633
O00182	LGALS9	3965	lectin, galactoside-binding, soluble, 9	21	19	kegg	Hypertrophic cardiomyopathy (HCM)	78	3	3676, 3688, 3678	Predicted	0.000416326	0.00395919
O00182	LGALS9	3965	lectin, galactoside-binding, soluble, 9	21	19	kegg	Leishmaniasis	72	2	3676, 3688	Predicted	0.00823407	0.0354685
O00182	LGALS9	3965	lectin, galactoside-binding, soluble, 9	21	19	pid	Alpha4 beta1 integrin signaling events	33	3	3676, 3688, 2335	Predicted	3.15332e-05	0.000498162
O00182	LGALS9	3965	lectin, galactoside-binding, soluble, 9	21	19	pid	Arf6 trafficking events	47	4	3676, 3688, 3678, 1499	Predicted	1.64041e-06	4.20742e-05
O00182	LGALS9	3965	lectin, galactoside-binding, soluble, 9	21	19	pid	Beta1 integrin cell surface interactions	66	4	3676, 3688, 2335, 3678	Predicted	6.47709e-06	0.000133907
O00182	LGALS9	3965	lectin, galactoside-binding, soluble, 9	21	19	pid	Beta5 beta6 beta7 and beta8 integrin cell surface interactions	17	2	3676, 2335	Predicted	0.000466529	0.00432369
O00182	LGALS9	3965	lectin, galactoside-binding, soluble, 9	21	19	pid	Plexin-D1 Signaling	24	3	3676, 3688, 3678	Predicted	1.18262e-05	0.000221178
O00182	LGALS9	3965	lectin, galactoside-binding, soluble, 9	21	19	pid	VEGFR3 signaling in lymphatic endothelium	25	4	3676, 3688, 2335, 3678	Predicted	1.19492e-07	4.42164e-06
O00182	LGALS9	3965	lectin, galactoside-binding, soluble, 9	21	19	reactome	Adaptive Immune System	552	5	811, 3676, 3688, 3683, 821	Predicted	0.00320185	0.0185266
O00182	LGALS9	3965	lectin, galactoside-binding, soluble, 9	21	19	reactome	Cell surface interactions at the vascular wall	98	7	3676, 3688, 2335, 3683, 3678, 960, 338	Predicted	3.42837e-10	2.48331e-08
O00182	LGALS9	3965	lectin, galactoside-binding, soluble, 9	21	19	reactome	Hemostasis	470	9	3676, 3688, 2335, 2, 3683, 710, 3678, 960, 338	Predicted	6.85561e-08	2.72334e-06
O00182	LGALS9	3965	lectin, galactoside-binding, soluble, 9	21	19	stke	Integrin Signaling Pathway	90	4	3676, 3688, 3683, 3678	Predicted	2.23028e-05	0.000374192
O00182	LGALS9	3965	lectin, galactoside-binding, soluble, 9	21	19	wikipathways	Arrhythmogenic Right Ventricular Cardiomyopathy	69	5	3676, 3688, 3678, 1499, 3728	Predicted	1.53043e-07	5.48308e-06
O00182	LGALS9	3965	lectin, galactoside-binding, soluble, 9	21	19	wikipathways	Integrin-mediated Cell Adhesion	99	4	3676, 3688, 3683, 3678	Predicted	3.24992e-05	0.000510654
O00182	LGALS9	3965	lectin, galactoside-binding, soluble, 9	21	19	kegg	Bacterial invasion of epithelial cells	77	4	3688, 2335, 3678, 1499	Predicted	1.20003e-05	0.000223791
O00182	LGALS9	3965	lectin, galactoside-binding, soluble, 9	21	19	kegg	Pathways in cancer	391	4	3688, 2335, 1499, 3728	Predicted	0.00579413	0.0280686
O00182	LGALS9	3965	lectin, galactoside-binding, soluble, 9	21	19	kegg	Proteoglycans in cancer	195	5	3688, 2335, 3678, 960, 1499	Predicted	2.61617e-05	0.00042678
O00182	LGALS9	3965	lectin, galactoside-binding, soluble, 9	21	19	kegg	Small cell lung cancer	86	2	3688, 2335	Predicted	0.0115881	0.0442898
O00182	LGALS9	3965	lectin, galactoside-binding, soluble, 9	21	19	pid	Angiopoietin receptor Tie2-mediated signaling	50	3	3688, 2335, 3678	Predicted	0.000110967	0.00138594
O00182	LGALS9	3965	lectin, galactoside-binding, soluble, 9	21	19	pid	Syndecan-2-mediated signaling events	41	2	3688, 2335	Predicted	0.00273674	0.0165206
O00182	LGALS9	3965	lectin, galactoside-binding, soluble, 9	21	19	reactome	Fibronectin matrix formation	6	3	3688, 2335, 3678	Predicted	1.1944e-07	4.42068e-06
O00182	LGALS9	3965	lectin, galactoside-binding, soluble, 9	21	19	reactome	Platelet activation, signaling and aggregation	225	3	2335, 2, 710	Predicted	0.0085774	0.0364339
O00182	LGALS9	3965	lectin, galactoside-binding, soluble, 9	21	19	reactome	Platelet degranulation	79	3	2335, 2, 710	Predicted	0.000432235	0.00407072
O00182	LGALS9	3965	lectin, galactoside-binding, soluble, 9	21	19	ipavs	LR_patterning_function_of_Wnt_beta_catenin_signaling	6	1	1499	Predicted	0.0114629	0.0440124
O00182	LGALS9	3965	lectin, galactoside-binding, soluble, 9	21	19	pid	E-cadherin signaling in keratinocytes	21	2	1499, 3728	Predicted	0.000717086	0.00603638
O00182	LGALS9	3965	lectin, galactoside-binding, soluble, 9	21	19	pid	E-cadherin signaling in the nascent adherens junction	36	2	1499, 3728	Predicted	0.00211467	0.0136929
O00182	LGALS9	3965	lectin, galactoside-binding, soluble, 9	21	19	pid	N-cadherin signaling events	34	2	1499, 3728	Predicted	0.00188737	0.0125908
O00182	LGALS9	3965	lectin, galactoside-binding, soluble, 9	21	19	reactome	Cell junction organization	81	3	3688, 1499, 3728	Predicted	0.000465217	0.00431525
O00182	LGALS9	3965	lectin, galactoside-binding, soluble, 9	21	19	reactome	LRR FLII-interacting protein 1 (LRRFIP1) activates type I IFN production	5	1	1499	Predicted	0.00956112	0.0391595
O00182	LGALS9	3965	lectin, galactoside-binding, soluble, 9	21	19	reactome	VEGFR2 mediated vascular permeability	26	2	1499, 3728	Predicted	0.00110345	0.00839797
O00182	LGALS9	3965	lectin, galactoside-binding, soluble, 9	21	19	wikipathways	Corticotropin-releasing hormone	91	2	1499, 3728	Predicted	0.0129094	0.0474245
O00182	LGALS9	3965	lectin, galactoside-binding, soluble, 9	21	19	wikipathways	Hair Follicle Development- Induction (Part 1 of 3)	38	2	1462, 1499	Predicted	0.00235431	0.0148389
O00182	LGALS9	3965	lectin, galactoside-binding, soluble, 9	21	19	wikipathways	Pathogenic Escherichia coli infection	54	2	3688, 1499	Predicted	0.00470556	0.0243438
O00182	LGALS9	3965	lectin, galactoside-binding, soluble, 9	21	19	wikipathways	Primary Focal Segmental Glomerulosclerosis FSGS	72	2	3688, 1499	Predicted	0.00823407	0.0354685
O00182	LGALS9	3965	lectin, galactoside-binding, soluble, 9	21	19	reactome	Binding and Uptake of Ligands by Scavenger Receptors	39	3	811, 348, 338	Predicted	5.24363e-05	0.000755311
O00182	LGALS9	3965	lectin, galactoside-binding, soluble, 9	21	19	reactome	Chylomicron-mediated lipid transport	17	2	348, 338	Predicted	0.000466529	0.00432369
O00182	LGALS9	3965	lectin, galactoside-binding, soluble, 9	21	19	reactome	LDL-mediated lipid transport	6	1	338	Predicted	0.0114629	0.0440124
O00182	LGALS9	3965	lectin, galactoside-binding, soluble, 9	21	19	reactome	Lipoprotein metabolism	30	3	348, 2, 338	Predicted	2.35505e-05	0.000391462
O00182	LGALS9	3965	lectin, galactoside-binding, soluble, 9	21	19	reactome	Retinoid metabolism and transport	40	2	348, 338	Predicted	0.00260622	0.0159709
O00182	LGALS9	3965	lectin, galactoside-binding, soluble, 9	21	19	reactome	Scavenging by Class A Receptors	19	3	811, 348, 338	Predicted	5.69632e-06	0.000120255
O00182	LGALS9	3965	lectin, galactoside-binding, soluble, 9	21	19	reactome	Scavenging by Class B Receptors	5	1	338	Predicted	0.00956112	0.0391595
O00182	LGALS9	3965	lectin, galactoside-binding, soluble, 9	21	19	reactome	Scavenging by Class F Receptors	6	2	811, 338	Predicted	5.21076e-05	0.00075128
O00182	LGALS9	3965	lectin, galactoside-binding, soluble, 9	21	19	reactome	Scavenging by Class H Receptors	4	1	338	Predicted	0.00765585	0.0338555
O00182	LGALS9	3965	lectin, galactoside-binding, soluble, 9	21	19	reactome	Vesicle-mediated transport	190	3	811, 348, 338	Predicted	0.00537549	0.026692
O00182	LGALS9	3965	lectin, galactoside-binding, soluble, 9	21	19	reactome	Visual phototransduction	82	2	348, 338	Predicted	0.0105773	0.0417124
O00182	LGALS9	3965	lectin, galactoside-binding, soluble, 9	21	19	wikipathways	Statin Pathway	29	2	348, 338	Predicted	0.00137374	0.00992987
O00182	LGALS9	3965	lectin, galactoside-binding, soluble, 9	21	19	wikipathways	Vitamin B12 Metabolism	50	2	348, 338	Predicted	0.00404661	0.02184
O00182	LGALS9	3965	lectin, galactoside-binding, soluble, 9	21	19	kegg	Complement and coagulation cascades	69	2	2, 710	Predicted	0.00758346	0.0336142
O00182	LGALS9	3965	lectin, galactoside-binding, soluble, 9	21	19	kegg	Pertussis	73	3	3688, 710, 3678	Predicted	0.000342438	0.00339714
O00182	LGALS9	3965	lectin, galactoside-binding, soluble, 9	21	19	reactome	Formation of Fibrin Clot (Clotting Cascade)	39	2	2, 710	Predicted	0.00247874	0.0153782
O00182	LGALS9	3965	lectin, galactoside-binding, soluble, 9	21	19	reactome	Intrinsic Pathway of Fibrin Clot Formation	22	2	2, 710	Predicted	0.000787892	0.00649787
O00182	LGALS9	3965	lectin, galactoside-binding, soluble, 9	21	19	wikipathways	Complement and Coagulation Cascades	60	2	2, 710	Predicted	0.00578058	0.0280204
O00182	LGALS9	3965	lectin, galactoside-binding, soluble, 9	21	19	wikipathways	Human Complement System	89	3	811, 2, 710	Predicted	0.000613241	0.00534357
O00182	LGALS9	3965	lectin, galactoside-binding, soluble, 9	21	19	kegg	Phagosome	148	4	811, 3688, 3678, 821	Predicted	0.00015608	0.00182157
O00182	LGALS9	3965	lectin, galactoside-binding, soluble, 9	21	19	kegg	Shigellosis	61	3	3688, 3678, 960	Predicted	0.000201059	0.00222947
O00182	LGALS9	3965	lectin, galactoside-binding, soluble, 9	21	19	pid	Signaling events mediated by focal adhesion kinase	62	2	3688, 3678	Predicted	0.00616167	0.0292641
O00182	LGALS9	3965	lectin, galactoside-binding, soluble, 9	21	19	reactome	ECM proteoglycans	53	2	3688, 1462	Predicted	0.00453646	0.0237045
O00182	LGALS9	3965	lectin, galactoside-binding, soluble, 9	21	19	reactome	Elastic fibre formation	34	2	3688, 3678	Predicted	0.00188737	0.0125908
O00182	LGALS9	3965	lectin, galactoside-binding, soluble, 9	21	19	reactome	Localization of the PINCH-ILK-PARVIN complex to focal adhesions	4	1	3688	Predicted	0.00765585	0.0338555
O00182	LGALS9	3965	lectin, galactoside-binding, soluble, 9	21	19	reactome	Signal transduction by L1	22	2	3688, 3678	Predicted	0.000787892	0.00649787
O00182	LGALS9	3965	lectin, galactoside-binding, soluble, 9	21	19	wikipathways	RHO GTPases Activate Formins	1	1	3688	Predicted	0.00191919	0.0127473
O00182	LGALS9	3965	lectin, galactoside-binding, soluble, 9	21	19	ipavs	ER_Stress_Map	87	2	811, 821	Predicted	0.0118473	0.0449687
O00182	LGALS9	3965	lectin, galactoside-binding, soluble, 9	21	19	kegg	Antigen processing and presentation	71	2	811, 821	Predicted	0.00801448	0.0348853
O00182	LGALS9	3965	lectin, galactoside-binding, soluble, 9	21	19	netpath	TSH	26	2	811, 821	Predicted	0.00110345	0.00839797
O00182	LGALS9	3965	lectin, galactoside-binding, soluble, 9	21	19	reactome	Antigen Presentation: Folding, assembly and peptide loading of class I MHC	22	2	811, 821	Predicted	0.000787892	0.00649787
O00182	LGALS9	3965	lectin, galactoside-binding, soluble, 9	21	19	reactome	Assembly of Viral Components at the Budding Site	2	2	811, 821	Predicted	3.48979e-06	7.96826e-05
O00182	LGALS9	3965	lectin, galactoside-binding, soluble, 9	21	19	reactome	Calnexin/calreticulin cycle	11	2	811, 821	Predicted	0.00018997	0.00213106
O00182	LGALS9	3965	lectin, galactoside-binding, soluble, 9	21	19	reactome	Influenza Infection	56	2	811, 821	Predicted	0.00505244	0.0255377
O00182	LGALS9	3965	lectin, galactoside-binding, soluble, 9	21	19	reactome	Influenza Life Cycle	51	2	811, 821	Predicted	0.00420697	0.0225043
O00182	LGALS9	3965	lectin, galactoside-binding, soluble, 9	21	19	reactome	N-glycan trimming in the ER and Calnexin/Calreticulin cycle	13	2	811, 821	Predicted	0.000268796	0.00280649
O00182	LGALS9	3965	lectin, galactoside-binding, soluble, 9	21	19	reactome	Virus Assembly and Release	2	2	811, 821	Predicted	3.48979e-06	7.96826e-05
O00182	LGALS9	3965	lectin, galactoside-binding, soluble, 9	21	19	wikipathways	ATF6-alpha activates chaperone genes	5	1	811	Predicted	0.00956112	0.0391595
O00182	LGALS9	3965	lectin, galactoside-binding, soluble, 9	21	19	reactome	Degradation of the extracellular matrix	80	2	2, 960	Predicted	0.0100874	0.0404868
O00182	LGALS9	3965	lectin, galactoside-binding, soluble, 9	21	19	reactome	HDL-mediated lipid transport	15	2	348, 2	Predicted	0.000361013	0.00354073
O00182	LGALS9	3965	lectin, galactoside-binding, soluble, 9	21	19	reactome	Glycosaminoglycan metabolism	88	2	1462, 960	Predicted	0.012109	0.0454463
O00182	LGALS9	3965	lectin, galactoside-binding, soluble, 9	21	19	reactome	Cytokine Signaling in Immune system	364	2	2335, 84868	Known.Member	0.153161	0.213693
O00182	LGALS9	3965	lectin, galactoside-binding, soluble, 9	21	19	reactome	Interleukin-2 signaling	198	2	2335, 84868	Known.Member	0.0544587	0.111609
O00182	LGALS9	3965	lectin, galactoside-binding, soluble, 9	21	19	reactome	Signaling by Interleukins	265	2	2335, 84868	Known.Member	0.0905796	0.151877
O00182	LGALS9	3965	lectin, galactoside-binding, soluble, 9	21	19	wikipathways	Vitamin D Receptor Pathway	0	0	n/a	Known.Member	n/a	n/a
O00241	SIRPB1	10326	signal-regulatory protein beta 1	5	5	pid	Reelin signaling pathway	28	1	1600	Predicted	0.0140645	0.0499885
O00241	SIRPB1	10326	signal-regulatory protein beta 1	5	5	biocarta	il 2 signaling pathway	14	1	6850	Predicted	0.00705216	0.0320198
O00241	SIRPB1	10326	signal-regulatory protein beta 1	5	5	biocarta	ras-independent pathway in nk cell-mediated cytotoxicity	22	1	6850	Predicted	0.0110641	0.0429777
O00241	SIRPB1	10326	signal-regulatory protein beta 1	5	5	kegg	Natural killer cell mediated cytotoxicity	121	2	7305, 6850	Predicted	0.00144632	0.010319
O00241	SIRPB1	10326	signal-regulatory protein beta 1	5	5	kegg	Osteoclast differentiation	125	2	7305, 6850	Known.and.Predicted	0.00154268	0.0108269
O00241	SIRPB1	10326	signal-regulatory protein beta 1	5	5	pid	Atypical NF-kappaB pathway	14	1	6850	Predicted	0.00705216	0.0320198
O00241	SIRPB1	10326	signal-regulatory protein beta 1	5	5	reactome	DAP12 interactions	288	2	7305, 6850	Known.and.Predicted	0.00795731	0.0347031
O00241	SIRPB1	10326	signal-regulatory protein beta 1	5	5	reactome	DAP12 signaling	277	2	7305, 6850	Predicted	0.00737666	0.033
O00241	SIRPB1	10326	signal-regulatory protein beta 1	5	5	reactome	Dectin-2 family	9	1	6850	Predicted	0.00453811	0.0237045
O00241	SIRPB1	10326	signal-regulatory protein beta 1	5	5	reactome	FCGR activation	15	1	6850	Predicted	0.00755436	0.0335365
O00241	SIRPB1	10326	signal-regulatory protein beta 1	5	5	reactome	Integrin alphaIIb beta3 signaling	27	1	6850	Predicted	0.0135649	0.0489333
O00241	SIRPB1	10326	signal-regulatory protein beta 1	5	5	reactome	PLC-mediated hydrolysis of PIP2	4	1	6850	Predicted	0.00201898	0.0132251
O00241	SIRPB1	10326	signal-regulatory protein beta 1	5	5	reactome	Regulation of signaling by CBL	18	1	6850	Predicted	0.00905974	0.0377217
O00241	SIRPB1	10326	signal-regulatory protein beta 1	5	5	stke	Natural Killer Cell Receptor Signaling Pathway	23	1	6850	Predicted	0.0115646	0.0442157
O00241	SIRPB1	10326	signal-regulatory protein beta 1	5	5	netpath	RANKL	23	1	7305	Predicted	0.0115646	0.0442157
O00241	SIRPB1	10326	signal-regulatory protein beta 1	5	5	reactome	Other semaphorin interactions	18	1	7305	Predicted	0.00905974	0.0377217
O00241	SIRPB1	10326	signal-regulatory protein beta 1	5	5	reactome	Signal regulatory protein (SIRP) family interactions	13	1	7305	Known.and.Predicted	0.00654976	0.0304906
O00241	SIRPB1	10326	signal-regulatory protein beta 1	5	5	reactome	Immune System	1062	2	7305, 6850	Known.Member	0.0922712	0.153648
O00241	SIRPB1	10326	signal-regulatory protein beta 1	5	5	reactome	Innate Immune System	621	2	7305, 6850	Known.Member	0.0346001	0.0857752
O00626	CCL22	6367	chemokine (C-C motif) ligand 22	8	8	kegg	NF-kappa B signaling pathway	90	2	7412, 6363	Predicted	0.00220851	0.0141542
O00626	CCL22	6367	chemokine (C-C motif) ligand 22	8	8	pid	Beta5 beta6 beta7 and beta8 integrin cell surface interactions	17	1	7412	Predicted	0.0136599	0.0491102
O00626	CCL22	6367	chemokine (C-C motif) ligand 22	8	8	reactome	Incretin synthesis, secretion, and inactivation	8	1	1803	Predicted	0.00644867	0.0301671
O00626	CCL22	6367	chemokine (C-C motif) ligand 22	8	8	reactome	Synthesis, secretion, and inactivation of Glucagon-like Peptide-1 (GLP-1)	6	1	1803	Predicted	0.00483992	0.0247846
O00626	CCL22	6367	chemokine (C-C motif) ligand 22	8	8	smpdb	5-oxoprolinase deficiency	11	1	2729	Predicted	0.00885752	0.0372137
O00626	CCL22	6367	chemokine (C-C motif) ligand 22	8	8	smpdb	Gamma-Glutamyltransferase Deficiency	11	1	2729	Predicted	0.00885752	0.0372137
O00626	CCL22	6367	chemokine (C-C motif) ligand 22	8	8	smpdb	Glutathione Synthetase Deficiency	11	1	2729	Predicted	0.00885752	0.0372137
O00626	CCL22	6367	chemokine (C-C motif) ligand 22	8	8	uniprot	Pathways glutathione biosynthesis	3	1	2729	Predicted	0.00242253	0.0151188
O00626	CCL22	6367	chemokine (C-C motif) ligand 22	8	8	uniprot	Pathways glutathione from L cysteine and L glutamate step 1 2	2	1	2729	Predicted	0.00161559	0.0111987
O00626	CCL22	6367	chemokine (C-C motif) ligand 22	8	8	reactome	Peptide ligand-binding receptors	184	3	6363, 1233, 1236	Known.and.Predicted	0.000330229	0.00330235
O00626	CCL22	6367	chemokine (C-C motif) ligand 22	8	8	reactome	Signal Transduction	1763	3	6363, 1233, 1236	Known.Member	0.15689	0.217089
O00626	CCL22	6367	chemokine (C-C motif) ligand 22	8	8	reactome	Signaling by GPCR	756	3	6363, 1233, 1236	Known.Member	0.0185661	0.0593032
O00626	CCL22	6367	chemokine (C-C motif) ligand 22	8	8	systems.biology.org	EGFR_signaling_for_RTKC	302	1	6363	Known.Member	0.219585	0.275301
O14787	TNPO2	30000	transportin 2	20	16	netpath	Gastrin	41	2	1956, 1994	Predicted	0.00193568	0.0128317
O14787	TNPO2	30000	transportin 2	20	16	reactome	HuR stabilizes mRNA	8	1	1994	Predicted	0.0128609	0.0473134
O14787	TNPO2	30000	transportin 2	20	16	wikipathways	AMPK Signaling	65	2	1994, 5293	Predicted	0.00480033	0.0247122
O14787	TNPO2	30000	transportin 2	20	16	biocarta	cbl mediated ligand-induced downregulation of egf receptors pathway	8	1	1956	Predicted	0.0128609	0.0473134
O14787	TNPO2	30000	transportin 2	20	16	inoh	EPO signaling	183	3	1956, 817, 5293	Predicted	0.00291389	0.0173131
O14787	TNPO2	30000	transportin 2	20	16	inoh	VEGF	185	3	1956, 817, 5293	Predicted	0.00300507	0.0177108
O14787	TNPO2	30000	transportin 2	20	16	kegg	ErbB signaling pathway	87	3	1956, 817, 5293	Predicted	0.000337966	0.00336155
O14787	TNPO2	30000	transportin 2	20	16	kegg	Estrogen signaling pathway	96	2	1956, 5293	Predicted	0.0102215	0.0409105
O14787	TNPO2	30000	transportin 2	20	16	kegg	HIF-1 signaling pathway	101	3	1956, 817, 5293	Predicted	0.000524074	0.00473583
O14787	TNPO2	30000	transportin 2	20	16	kegg	Non-small cell lung cancer	56	2	1956, 5293	Predicted	0.00358432	0.0200789
O14787	TNPO2	30000	transportin 2	20	16	kegg	Prostate cancer	88	2	1956, 5293	Predicted	0.00864544	0.0366412
O14787	TNPO2	30000	transportin 2	20	16	kegg	Proteoglycans in cancer	195	3	1956, 817, 5293	Predicted	0.00348752	0.0196762
O14787	TNPO2	30000	transportin 2	20	16	reactome	DAP12 signaling	277	4	1956, 4343, 817, 5293	Predicted	0.000836617	0.0067965
O14787	TNPO2	30000	transportin 2	20	16	reactome	Disease	440	4	1956, 5901, 4928, 5293	Predicted	0.00457312	0.0238335
O14787	TNPO2	30000	transportin 2	20	16	reactome	Downstream signal transduction	274	4	1956, 4343, 817, 5293	Predicted	0.000803128	0.00659212
O14787	TNPO2	30000	transportin 2	20	16	reactome	Downstream signaling of activated FGFR1	262	4	1956, 4343, 817, 5293	Predicted	0.000678676	0.00578471
O14787	TNPO2	30000	transportin 2	20	16	reactome	Downstream signaling of activated FGFR2	262	4	1956, 4343, 817, 5293	Predicted	0.000678676	0.00578471
O14787	TNPO2	30000	transportin 2	20	16	reactome	Downstream signaling of activated FGFR3	262	4	1956, 4343, 817, 5293	Predicted	0.000678676	0.00578471
O14787	TNPO2	30000	transportin 2	20	16	reactome	Downstream signaling of activated FGFR4	262	4	1956, 4343, 817, 5293	Predicted	0.000678676	0.00578471
O14787	TNPO2	30000	transportin 2	20	16	reactome	Fc epsilon receptor (FCERI) signaling	288	4	1956, 4343, 817, 5293	Predicted	0.000967941	0.00759981
O14787	TNPO2	30000	transportin 2	20	16	reactome	GAB1 signalosome	101	3	1956, 4343, 5293	Predicted	0.000524074	0.00473583
O14787	TNPO2	30000	transportin 2	20	16	reactome	Inhibition of Signaling by Overexpressed EGFR	2	1	1956	Predicted	0.00322987	0.0186063
O14787	TNPO2	30000	transportin 2	20	16	reactome	Interleukin-2 signaling	198	3	1956, 817, 5293	Predicted	0.00364102	0.0202619
O14787	TNPO2	30000	transportin 2	20	16	reactome	Interleukin-3, 5 and GM-CSF signaling	207	3	1956, 817, 5293	Predicted	0.00412634	0.0221838
O14787	TNPO2	30000	transportin 2	20	16	reactome	Interleukin receptor SHC signaling	191	3	1956, 817, 5293	Predicted	0.00328918	0.0188476
O14787	TNPO2	30000	transportin 2	20	16	reactome	NGF signalling via TRKA from the plasma membrane	305	4	1956, 4343, 817, 5293	Predicted	0.00119876	0.00895862
O14787	TNPO2	30000	transportin 2	20	16	reactome	PI-3K cascade:FGFR1	97	3	1956, 4343, 5293	Predicted	0.000465497	0.00431702
O14787	TNPO2	30000	transportin 2	20	16	reactome	PI-3K cascade:FGFR4	97	3	1956, 4343, 5293	Predicted	0.000465497	0.00431702
O14787	TNPO2	30000	transportin 2	20	16	reactome	PI3K events in ERBB2 signaling	97	3	1956, 4343, 5293	Predicted	0.000465497	0.00431702
O14787	TNPO2	30000	transportin 2	20	16	reactome	PI3K/AKT Signaling in Cancer	84	2	1956, 5293	Predicted	0.00790269	0.0345204
O14787	TNPO2	30000	transportin 2	20	16	reactome	Role of LAT2/NTAL/LAB on calcium mobilization	108	3	1956, 4343, 5293	Predicted	0.000637601	0.00550823
O14787	TNPO2	30000	transportin 2	20	16	reactome	Signaling by EGFR	287	4	1956, 4343, 817, 5293	Predicted	0.000955435	0.00752474
O14787	TNPO2	30000	transportin 2	20	16	reactome	Signaling by ERBB2	272	4	1956, 4343, 817, 5293	Predicted	0.00078134	0.00645588
O14787	TNPO2	30000	transportin 2	20	16	reactome	Signaling by ERBB4	259	4	1956, 4343, 817, 5293	Predicted	0.000649858	0.00559176
O14787	TNPO2	30000	transportin 2	20	16	reactome	Signaling by FGFR	268	4	1956, 4343, 817, 5293	Predicted	0.000739034	0.00617893
O14787	TNPO2	30000	transportin 2	20	16	reactome	Signaling by FGFR1	266	4	1956, 4343, 817, 5293	Predicted	0.000718506	0.00604654
O14787	TNPO2	30000	transportin 2	20	16	reactome	Signaling by FGFR2	267	4	1956, 4343, 817, 5293	Predicted	0.000728718	0.0061095
O14787	TNPO2	30000	transportin 2	20	16	reactome	Signaling by FGFR4	265	4	1956, 4343, 817, 5293	Predicted	0.000708396	0.00597865
O14787	TNPO2	30000	transportin 2	20	16	reactome	Signaling by Interleukins	265	3	1956, 817, 5293	Predicted	0.00820134	0.035359
O14787	TNPO2	30000	transportin 2	20	16	reactome	Signaling by Overexpressed Wild-Type EGFR in Cancer	2	1	1956	Predicted	0.00322987	0.0186063
O14787	TNPO2	30000	transportin 2	20	16	reactome	Signaling by PDGF	293	4	1956, 4343, 817, 5293	Predicted	0.00103222	0.00797958
O14787	TNPO2	30000	transportin 2	20	16	reactome	Signaling by SCF-KIT	259	4	1956, 4343, 817, 5293	Predicted	0.000649858	0.00559176
O14787	TNPO2	30000	transportin 2	20	16	reactome	Signalling by NGF	380	4	1956, 4343, 817, 5293	Predicted	0.00269345	0.0163454
O14787	TNPO2	30000	transportin 2	20	16	smpdb	Cetuximab Action Pathway	1	1	1956	Predicted	0.00161616	0.0111987
O14787	TNPO2	30000	transportin 2	20	16	smpdb	Panitumumab Action Pathway	1	1	1956	Predicted	0.00161616	0.0111987
O14787	TNPO2	30000	transportin 2	20	16	smpdb	Trastuzumab Action Pathway	1	1	1956	Predicted	0.00161616	0.0111987
O14787	TNPO2	30000	transportin 2	20	16	spike	Apoptosis Anti Apoptosis Network	103	2	1956, 51074	Predicted	0.0116977	0.0445681
O14787	TNPO2	30000	transportin 2	20	16	wikipathways	Androgen receptor signaling pathway	89	2	1956, 5901	Predicted	0.00883587	0.0372069
O14787	TNPO2	30000	transportin 2	20	16	wikipathways	Signaling Pathways in Glioblastoma	81	2	1956, 5293	Predicted	0.00736576	0.0329712
O14787	TNPO2	30000	transportin 2	20	16	wikipathways	TCA Cycle Nutrient Utilization and Invasiveness of Ovarian Cancer	5	1	1956	Predicted	0.00805635	0.0349321
O14787	TNPO2	30000	transportin 2	20	16	kegg	Ribosome biogenesis in eukaryotes	75	2	5901, 10482	Predicted	0.00634433	0.0298611
O14787	TNPO2	30000	transportin 2	20	16	kegg	RNA transport	156	3	5901, 4928, 10482	Predicted	0.00184855	0.0123999
O14787	TNPO2	30000	transportin 2	20	16	reactome	Transport of Mature mRNAs Derived from Intronless Transcripts	36	2	4928, 10482	Predicted	0.00149419	0.0105839
O14787	TNPO2	30000	transportin 2	20	16	reactome	Transport of Mature Transcript to Cytoplasm	55	2	4928, 10482	Predicted	0.00345956	0.0195524
O14787	TNPO2	30000	transportin 2	20	16	reactome	Transport of the SLBP independent Mature mRNA	32	2	4928, 10482	Predicted	0.00118082	0.00885395
O14787	TNPO2	30000	transportin 2	20	16	reactome	Export of Viral Ribonucleoproteins from Nucleus	30	2	5901, 4928	Predicted	0.00103755	0.00800416
O14787	TNPO2	30000	transportin 2	20	16	reactome	Influenza Infection	56	2	5901, 4928	Predicted	0.00358432	0.0200789
O14787	TNPO2	30000	transportin 2	20	16	reactome	Influenza Life Cycle	51	2	5901, 4928	Predicted	0.00298153	0.0175984
O14787	TNPO2	30000	transportin 2	20	16	reactome	NEP/NS2 Interacts with the Cellular Export Machinery	29	2	5901, 4928	Predicted	0.000969292	0.00760588
O14787	TNPO2	30000	transportin 2	20	16	reactome	Nuclear import of Rev protein	33	2	5901, 4928	Predicted	0.00125582	0.00926348
O14787	TNPO2	30000	transportin 2	20	16	reactome	Regulatory RNA pathways	94	2	5901, 4928	Predicted	0.00981629	0.0398352
O14787	TNPO2	30000	transportin 2	20	16	reactome	Transcriptional regulation by small RNAs	71	2	5901, 4928	Predicted	0.00570273	0.0277592
O14787	TNPO2	30000	transportin 2	20	16	wikipathways	miRNA Biogenesis	5	1	5901	Predicted	0.00805635	0.0349321
O14787	TNPO2	30000	transportin 2	20	16	smpdb	Tenofovir Metabolism Pathway	4	1	4830	Predicted	0.00644997	0.0301671
O14787	TNPO2	30000	transportin 2	20	16	kegg	Cholinergic synapse	110	2	817, 5293	Predicted	0.0132626	0.0482309
O14787	TNPO2	30000	transportin 2	20	16	kegg	Inflammatory mediator regulation of TRP channels	93	2	817, 5293	Predicted	0.00961646	0.0393289
O14787	TNPO2	30000	transportin 2	20	16	wikipathways	MicroRNAs in cardiomyocyte hypertrophy	83	2	817, 5293	Predicted	0.00772179	0.0340448
O14787	TNPO2	30000	transportin 2	20	16	humancyc	S-methyl-5-thio-α-D-ribose 1-phosphate degradation	8	1	51074	Predicted	0.0128609	0.0473134
O14787	TNPO2	30000	transportin 2	20	16	reactome	Methionine salvage pathway	6	1	51074	Predicted	0.0096603	0.039381
O14787	TNPO2	30000	transportin 2	20	16	reactome	Formation of the Editosome	2	1	29974	Predicted	0.00322987	0.0186063
O14796	SH2D1B	117157	SH2 domain containing 1B	17	17	netpath	EGFR1	448	7	27071, 2549, 3815, 26469, 351, 4233, 2064	Predicted	4.85849e-06	0.000105268
O14796	SH2D1B	117157	SH2 domain containing 1B	17	17	netpath	Fibroblast growth factor-1	74	3	2549, 26469, 351	Predicted	0.00025286	0.00267381
O14796	SH2D1B	117157	SH2 domain containing 1B	17	17	reactome	Hemostasis	470	5	5175, 351, 8832, 51744, 3635	Predicted	0.000908109	0.00724416
O14796	SH2D1B	117157	SH2 domain containing 1B	17	17	reactome	Platelet degranulation	79	2	5175, 351	Predicted	0.00791223	0.0345425
O14796	SH2D1B	117157	SH2 domain containing 1B	17	17	reactome	Response to elevated platelet cytosolic Ca2+	84	2	5175, 351	Predicted	0.00890735	0.0373579
O14796	SH2D1B	117157	SH2 domain containing 1B	17	17	wikipathways	TGF beta Signaling Pathway	132	3	7041, 351, 4233	Predicted	0.00137411	0.00993192
O14796	SH2D1B	117157	SH2 domain containing 1B	17	17	ipavs	ANG_II_and_JAK_STAT_interactions_in_mediating_cardiac_myocyte_function	220	3	2549, 26469, 2064	Predicted	0.00584707	0.0282747
O14796	SH2D1B	117157	SH2 domain containing 1B	17	17	ipavs	GP130_JAK_STAT_pathway	238	3	2549, 26469, 2064	Predicted	0.00727014	0.0326201
O14796	SH2D1B	117157	SH2 domain containing 1B	17	17	kegg	Adherens junction	73	2	4233, 2064	Predicted	0.00678979	0.0312227
O14796	SH2D1B	117157	SH2 domain containing 1B	17	17	kegg	Central carbon metabolism in cancer	66	3	3815, 4233, 2064	Predicted	0.00018002	0.00204251
O14796	SH2D1B	117157	SH2 domain containing 1B	17	17	kegg	ErbB signaling pathway	87	2	2549, 2064	Predicted	0.00953011	0.039092
O14796	SH2D1B	117157	SH2 domain containing 1B	17	17	kegg	Pathways in cancer	391	4	3815, 367, 4233, 2064	Predicted	0.00378694	0.0208796
O14796	SH2D1B	117157	SH2 domain containing 1B	17	17	kegg	Prostate cancer	88	2	367, 2064	Predicted	0.00974193	0.0396103
O14796	SH2D1B	117157	SH2 domain containing 1B	17	17	kegg	Proteoglycans in cancer	195	3	2549, 4233, 2064	Predicted	0.00417397	0.0223695
O14796	SH2D1B	117157	SH2 domain containing 1B	17	17	netpath	Alpha6Beta4Integrin	70	4	2549, 367, 4233, 2064	Predicted	5.08923e-06	0.000109419
O14796	SH2D1B	117157	SH2 domain containing 1B	17	17	netpath	IL6	74	3	2549, 367, 2064	Predicted	0.00025286	0.00267381
O14796	SH2D1B	117157	SH2 domain containing 1B	17	17	pid	a6b1 and a6b4 Integrin signaling	45	2	4233, 2064	Predicted	0.002631	0.016034
O14796	SH2D1B	117157	SH2 domain containing 1B	17	17	reactome	Adaptive Immune System	552	5	27071, 2549, 3815, 2064, 3635	Known.and.Predicted	0.00186934	0.0125033
O14796	SH2D1B	117157	SH2 domain containing 1B	17	17	reactome	DAP12 interactions	288	3	2549, 3815, 2064	Predicted	0.0122423	0.0458486
O14796	SH2D1B	117157	SH2 domain containing 1B	17	17	reactome	DAP12 signaling	277	3	2549, 3815, 2064	Predicted	0.0110159	0.0429134
O14796	SH2D1B	117157	SH2 domain containing 1B	17	17	reactome	Diseases of signal transduction	177	3	2549, 3815, 2064	Predicted	0.00317679	0.0184177
O14796	SH2D1B	117157	SH2 domain containing 1B	17	17	reactome	Downstream signal transduction	274	3	2549, 3815, 2064	Predicted	0.0106947	0.0420584
O14796	SH2D1B	117157	SH2 domain containing 1B	17	17	reactome	Downstream signaling events of B Cell Receptor (BCR)	119	3	2549, 3815, 2064	Predicted	0.00101823	0.00789769
O14796	SH2D1B	117157	SH2 domain containing 1B	17	17	reactome	Downstream signaling of activated FGFR1	262	3	2549, 3815, 2064	Predicted	0.00946543	0.0389146
O14796	SH2D1B	117157	SH2 domain containing 1B	17	17	reactome	Downstream signaling of activated FGFR3	262	3	2549, 3815, 2064	Predicted	0.00946543	0.0389146
O14796	SH2D1B	117157	SH2 domain containing 1B	17	17	reactome	Downstream signaling of activated FGFR4	262	3	2549, 3815, 2064	Predicted	0.00946543	0.0389146
O14796	SH2D1B	117157	SH2 domain containing 1B	17	17	reactome	Fc epsilon receptor (FCERI) signaling	288	3	2549, 3815, 2064	Predicted	0.0122423	0.0458486
O14796	SH2D1B	117157	SH2 domain containing 1B	17	17	reactome	GAB1 signalosome	101	3	2549, 3815, 2064	Predicted	0.000631675	0.00546761
O14796	SH2D1B	117157	SH2 domain containing 1B	17	17	reactome	GRB7 events in ERBB2 signaling	5	1	2064	Predicted	0.00855815	0.0363679
O14796	SH2D1B	117157	SH2 domain containing 1B	17	17	reactome	IGF1R signaling cascade	234	3	2549, 3815, 2064	Predicted	0.00693764	0.0317016
O14796	SH2D1B	117157	SH2 domain containing 1B	17	17	reactome	Insulin receptor signalling cascade	233	3	2549, 3815, 2064	Predicted	0.00685598	0.0314281
O14796	SH2D1B	117157	SH2 domain containing 1B	17	17	reactome	Interleukin-2 signaling	198	3	3815, 2064, 3635	Predicted	0.00435671	0.0230493
O14796	SH2D1B	117157	SH2 domain containing 1B	17	17	reactome	Interleukin-3, 5 and GM-CSF signaling	207	3	3815, 2064, 3635	Predicted	0.0049341	0.0251628
O14796	SH2D1B	117157	SH2 domain containing 1B	17	17	reactome	Interleukin receptor SHC signaling	191	3	3815, 2064, 3635	Predicted	0.00393778	0.0214728
O14796	SH2D1B	117157	SH2 domain containing 1B	17	17	reactome	IRS-mediated signalling	230	3	2549, 3815, 2064	Predicted	0.0066145	0.0307157
O14796	SH2D1B	117157	SH2 domain containing 1B	17	17	reactome	IRS-related events triggered by IGF1R	234	3	2549, 3815, 2064	Predicted	0.00693764	0.0317016
O14796	SH2D1B	117157	SH2 domain containing 1B	17	17	reactome	PI-3K cascade:FGFR1	97	3	2549, 3815, 2064	Predicted	0.000561241	0.00499328
O14796	SH2D1B	117157	SH2 domain containing 1B	17	17	reactome	PI-3K cascade:FGFR2	97	3	2549, 3815, 2064	Predicted	0.000561241	0.00499328
O14796	SH2D1B	117157	SH2 domain containing 1B	17	17	reactome	PI-3K cascade:FGFR3	97	3	2549, 3815, 2064	Predicted	0.000561241	0.00499328
O14796	SH2D1B	117157	SH2 domain containing 1B	17	17	reactome	PI3K events in ERBB4 signaling	97	3	2549, 3815, 2064	Predicted	0.000561241	0.00499328
O14796	SH2D1B	117157	SH2 domain containing 1B	17	17	reactome	PI3K/AKT Signaling in Cancer	84	3	2549, 3815, 2064	Predicted	0.000367749	0.00359013
O14796	SH2D1B	117157	SH2 domain containing 1B	17	17	reactome	PIP3 activates AKT signaling	97	3	2549, 3815, 2064	Predicted	0.000561241	0.00499328
O14796	SH2D1B	117157	SH2 domain containing 1B	17	17	reactome	Role of LAT2/NTAL/LAB on calcium mobilization	108	3	2549, 3815, 2064	Predicted	0.000768106	0.00637528
O14796	SH2D1B	117157	SH2 domain containing 1B	17	17	reactome	Sema4D in semaphorin signaling	27	2	4233, 2064	Predicted	0.000949908	0.00749362
O14796	SH2D1B	117157	SH2 domain containing 1B	17	17	reactome	Semaphorin interactions	66	2	4233, 2064	Predicted	0.0055811	0.0273828
O14796	SH2D1B	117157	SH2 domain containing 1B	17	17	reactome	Signaling by EGFR	287	3	2549, 3815, 2064	Predicted	0.0121276	0.0455011
O14796	SH2D1B	117157	SH2 domain containing 1B	17	17	reactome	Signaling by ERBB2	272	3	2549, 3815, 2064	Predicted	0.0104836	0.0415283
O14796	SH2D1B	117157	SH2 domain containing 1B	17	17	reactome	Signaling by ERBB4	259	3	2549, 3815, 2064	Predicted	0.00917198	0.0380295
O14796	SH2D1B	117157	SH2 domain containing 1B	17	17	reactome	Signaling by FGFR	268	3	2549, 3815, 2064	Predicted	0.0100689	0.0404477
O14796	SH2D1B	117157	SH2 domain containing 1B	17	17	reactome	Signaling by FGFR1	266	3	2549, 3815, 2064	Predicted	0.0098653	0.0399594
O14796	SH2D1B	117157	SH2 domain containing 1B	17	17	reactome	Signaling by FGFR4	265	3	2549, 3815, 2064	Predicted	0.00976441	0.0396694
O14796	SH2D1B	117157	SH2 domain containing 1B	17	17	reactome	Signaling by Insulin receptor	256	3	2549, 3815, 2064	Predicted	0.00888402	0.0372789
O14796	SH2D1B	117157	SH2 domain containing 1B	17	17	reactome	Signaling by Interleukins	265	3	3815, 2064, 3635	Predicted	0.00976441	0.0396694
O14796	SH2D1B	117157	SH2 domain containing 1B	17	17	reactome	Signaling by PDGF	293	3	2549, 3815, 2064	Predicted	0.012825	0.0472628
O14796	SH2D1B	117157	SH2 domain containing 1B	17	17	reactome	Signaling by the B Cell Receptor (BCR)	150	4	27071, 2549, 3815, 2064	Predicted	0.000103346	0.001309
O14796	SH2D1B	117157	SH2 domain containing 1B	17	17	reactome	Signaling by Type 1 Insulin-like Growth Factor 1 Receptor (IGF1R)	234	3	2549, 3815, 2064	Predicted	0.00693764	0.0317016
O14796	SH2D1B	117157	SH2 domain containing 1B	17	17	signor	EGF	25	2	2549, 2064	Predicted	0.000813528	0.0066436
O14796	SH2D1B	117157	SH2 domain containing 1B	17	17	smpdb	Joubert syndrome	22	2	2064, 3635	Predicted	0.000628317	0.00544663
O14796	SH2D1B	117157	SH2 domain containing 1B	17	17	smpdb	Phosphatidylinositol Phosphate Metabolism	22	2	2064, 3635	Predicted	0.000628317	0.00544663
O14796	SH2D1B	117157	SH2 domain containing 1B	17	17	stke	Epidermal Growth Factor Receptor Pathway	50	2	2549, 2064	Predicted	0.00323916	0.0186403
O14796	SH2D1B	117157	SH2 domain containing 1B	17	17	wikipathways	Extracellular vesicle-mediated signaling in recipient cells	28	2	4233, 2064	Predicted	0.00102195	0.00791452
O14796	SH2D1B	117157	SH2 domain containing 1B	17	17	wikipathways	Signaling Pathways in Glioblastoma	81	3	2549, 4233, 2064	Predicted	0.000330344	0.00330329
O14796	SH2D1B	117157	SH2 domain containing 1B	17	17	netpath	AndrogenReceptor	142	3	5052, 7041, 367	Predicted	0.00169533	0.0116242
O14796	SH2D1B	117157	SH2 domain containing 1B	17	17	pid	Coregulation of Androgen receptor activity	61	3	5052, 7041, 367	Predicted	0.000142339	0.00169167
O14796	SH2D1B	117157	SH2 domain containing 1B	17	17	wikipathways	Androgen receptor signaling pathway	89	3	5052, 7041, 367	Predicted	0.000435979	0.00409964
O14796	SH2D1B	117157	SH2 domain containing 1B	17	17	wikipathways	Prostate Cancer	68	2	2549, 367	Predicted	0.00591523	0.0285082
O14796	SH2D1B	117157	SH2 domain containing 1B	17	17	kegg	Ras signaling pathway	216	3	2549, 3815, 4233	Predicted	0.00555607	0.0272821
O14796	SH2D1B	117157	SH2 domain containing 1B	17	17	netpath	KitReceptor	70	2	3815, 3635	Predicted	0.00625835	0.029589
O14796	SH2D1B	117157	SH2 domain containing 1B	17	17	pid	Signaling events mediated by Stem cell factor receptor (c-Kit)	52	2	2549, 3815	Predicted	0.00349916	0.0197213
O14796	SH2D1B	117157	SH2 domain containing 1B	17	17	wikipathways	Kit receptor signaling pathway	59	2	3815, 3635	Predicted	0.00448339	0.0235192
O14796	SH2D1B	117157	SH2 domain containing 1B	17	17	wikipathways	B Cell Receptor Signaling Pathway	97	4	27071, 2549, 26469, 3635	Predicted	1.86916e-05	0.000323344
O14796	SH2D1B	117157	SH2 domain containing 1B	17	17	inoh	HGF	35	2	2549, 4233	Predicted	0.00159729	0.011121
O14796	SH2D1B	117157	SH2 domain containing 1B	17	17	netpath	IL3	51	2	2549, 3635	Predicted	0.00336797	0.0191762
O14796	SH2D1B	117157	SH2 domain containing 1B	17	17	pid	EPO signaling pathway	33	2	2549, 3635	Predicted	0.00142029	0.0101617
O14796	SH2D1B	117157	SH2 domain containing 1B	17	17	pid	FGF signaling pathway	56	2	2549, 4233	Predicted	0.00404753	0.0218413
O14796	SH2D1B	117157	SH2 domain containing 1B	17	17	pid	Signaling events mediated by Hepatocyte Growth Factor Receptor (c-Met)	81	3	2549, 4233, 3635	Predicted	0.000330344	0.00330329
O14796	SH2D1B	117157	SH2 domain containing 1B	17	17	pid	Signaling events mediated by TCPTP	38	2	2549, 4233	Predicted	0.00188152	0.0125624
O14796	SH2D1B	117157	SH2 domain containing 1B	17	17	signalink	EGF-Ncore	57	2	2549, 3635	Predicted	0.00419049	0.0224379
O14796	SH2D1B	117157	SH2 domain containing 1B	17	17	wikipathways	Signaling of Hepatocyte Growth Factor Receptor	34	2	2549, 4233	Predicted	0.00150754	0.0106535
O14796	SH2D1B	117157	SH2 domain containing 1B	17	17	kegg	Malaria	46	2	5175, 4233	Predicted	0.00274782	0.0165733
O14796	SH2D1B	117157	SH2 domain containing 1B	17	17	reactome	Sema4D mediated inhibition of cell attachment and migration	8	1	4233	Predicted	0.0136599	0.0491102
O14796	SH2D1B	117157	SH2 domain containing 1B	17	17	biocarta	cell to cell adhesion signaling	8	1	5175	Predicted	0.0136599	0.0491102
O14796	SH2D1B	117157	SH2 domain containing 1B	17	17	netpath	TCR	238	4	5175, 8832, 4063, 3635	Predicted	0.000605703	0.00529478
O14796	SH2D1B	117157	SH2 domain containing 1B	17	17	reactome	Cell surface interactions at the vascular wall	98	4	5175, 8832, 51744, 3635	Predicted	1.94665e-05	0.000334555
O14796	SH2D1B	117157	SH2 domain containing 1B	17	17	reactome	PECAM1 interactions	12	2	5175, 3635	Predicted	0.000181342	0.00205434
O14796	SH2D1B	117157	SH2 domain containing 1B	17	17	kegg	B cell receptor signaling pathway	72	2	27071, 3635	Predicted	0.00661042	0.0306978
O14796	SH2D1B	117157	SH2 domain containing 1B	17	17	pid	BCR signaling pathway	66	2	27071, 3635	Predicted	0.0055811	0.0273828
O14796	SH2D1B	117157	SH2 domain containing 1B	17	17	pid	Class I PI3K signaling events	45	2	27071, 3635	Predicted	0.002631	0.016034
O14796	SH2D1B	117157	SH2 domain containing 1B	17	17	stke	PI3K Class IB Pathway in Neutrophils	40	2	27071, 3635	Predicted	0.00208339	0.0135461
O14796	SH2D1B	117157	SH2 domain containing 1B	17	17	stke	PI3K Pathway	27	2	27071, 3635	Predicted	0.000949908	0.00749362
O14796	SH2D1B	117157	SH2 domain containing 1B	17	17	kegg	Natural killer cell mediated cytotoxicity	121	1	51744	Known.Member	0.18879	0.247035
O15117	FYB	2533	FYN binding protein	63	61	kegg	Axon guidance	122	5	5921, 2534, 25, 4690, 8440	Predicted	0.00089752	0.00718059
O15117	FYB	2533	FYN binding protein	63	61	kegg	T cell receptor signaling pathway	104	19	6885, 8915, 5603, 84433, 5600, 9402, 2534, 7006, 3937, 3702, 5295, 867, 5588, 868, 4690, 5335, 7535, 8440, 2885	Predicted	9.46786e-24	5.77335e-21
O15117	FYB	2533	FYN binding protein	63	61	netpath	BDNF	46	4	4690, 5335, 8440, 2885	Predicted	0.000175434	0.00199971
O15117	FYB	2533	FYN binding protein	63	61	pid	Insulin Pathway	45	7	5921, 5295, 867, 4690, 8440, 2885, 1398	Predicted	8.94323e-09	4.55211e-07
O15117	FYB	2533	FYN binding protein	63	61	pid	Signaling events mediated by Hepatocyte Growth Factor Receptor (c-Met)	81	10	6714, 5295, 867, 9564, 1399, 4690, 5335, 8440, 2885, 1398	Predicted	4.88775e-11	4.28609e-09
O15117	FYB	2533	FYN binding protein	63	61	reactome	Nephrin interactions	23	4	2534, 5295, 4690, 8440	Predicted	1.05828e-05	0.000201767
O15117	FYB	2533	FYN binding protein	63	61	reactome	Signaling by VEGF	270	11	5921, 5600, 2534, 6714, 5295, 9564, 4690, 5335, 8440, 2885, 1398	Predicted	6.31748e-07	1.85966e-05
O15117	FYB	2533	FYN binding protein	63	61	reactome	VEGFA-VEGFR2 Pathway	262	11	5921, 5600, 2534, 6714, 5295, 9564, 4690, 5335, 8440, 2885, 1398	Predicted	4.68231e-07	1.43757e-05
O15117	FYB	2533	FYN binding protein	63	61	wikipathways	BDNF signaling pathway	144	8	9252, 2534, 6714, 5295, 4690, 5335, 8440, 2885	Predicted	2.53307e-06	6.08218e-05
O15117	FYB	2533	FYN binding protein	63	61	wikipathways	EGF-EGFR Signaling Pathway	162	16	5921, 9252, 6196, 6714, 5295, 867, 25, 9564, 11184, 868, 1399, 4690, 5335, 8440, 2885, 1398	Predicted	1.34294e-15	2.74417e-13
O15117	FYB	2533	FYN binding protein	63	61	wikipathways	Pathogenic Escherichia coli infection	54	6	9181, 2534, 7454, 25, 4690, 8440	Predicted	8.73401e-07	2.45468e-05
O15117	FYB	2533	FYN binding protein	63	61	inoh	IL-7 signaling	182	13	6885, 8569, 7786, 5603, 5600, 6196, 2534, 7006, 3702, 6714, 5295, 5588, 7535	Predicted	5.42341e-11	4.70809e-09
O15117	FYB	2533	FYN binding protein	63	61	inoh	JAK STAT pathway and regulation	300	14	6885, 8569, 7786, 5603, 5600, 6196, 2534, 7006, 3702, 6714, 5588, 7535, 2885, 356	Predicted	2.54224e-09	1.49025e-07
O15117	FYB	2533	FYN binding protein	63	61	inoh	VEGF	185	14	6885, 8569, 7786, 5603, 5600, 6196, 2534, 7006, 3702, 6714, 5295, 5588, 5335, 7535	Predicted	4.04155e-12	4.45305e-10
O15117	FYB	2533	FYN binding protein	63	61	ipavs	Role_of_PTEN_in_the_myocardial_response_to_pathological_biomechanical_stress	22	3	8986, 9252, 6196	Predicted	0.000315357	0.00318378
O15117	FYB	2533	FYN binding protein	63	61	kegg	MAPK signaling pathway	244	16	6885, 8569, 7786, 8986, 9448, 5921, 6789, 9252, 5603, 5600, 6196, 11184, 1399, 2885, 356, 1398	Predicted	8.57109e-13	1.0788e-10
O15117	FYB	2533	FYN binding protein	63	61	kegg	Neurotrophin signaling pathway	118	11	9252, 5603, 5600, 6196, 5295, 25, 1399, 5335, 2885, 356, 1398	Predicted	1.08925e-10	8.84647e-09
O15117	FYB	2533	FYN binding protein	63	61	kegg	Progesterone-mediated oocyte maturation	86	4	5603, 5600, 6196, 5295	Predicted	0.00190039	0.0126613
O15117	FYB	2533	FYN binding protein	63	61	reactome	Activated TLR4 signalling	109	4	6885, 9252, 5600, 6196	Predicted	0.00448225	0.0235192
O15117	FYB	2533	FYN binding protein	63	61	reactome	Cellular Senescence	147	5	23043, 9448, 5600, 6196, 50488	Predicted	0.00205637	0.013404
O15117	FYB	2533	FYN binding protein	63	61	reactome	Immune System	1062	32	6885, 8915, 5921, 51466, 9252, 5603, 55740, 84433, 5600, 6196, 9402, 2534, 7454, 7006, 3937, 3702, 6714, 5295, 51517, 867, 25, 5588, 868, 1399, 4068, 7408, 4690, 5335, 7535, 2885, 356, 1398	Known.and.Predicted	6.13232e-16	1.32185e-13
O15117	FYB	2533	FYN binding protein	63	61	reactome	L1CAM interactions	93	4	8986, 9252, 6196, 6714	Predicted	0.00253062	0.0156114
O15117	FYB	2533	FYN binding protein	63	61	reactome	MAPK targets/ Nuclear events mediated by MAP kinases	30	3	9252, 5600, 6196	Predicted	0.000802747	0.00658958
O15117	FYB	2533	FYN binding protein	63	61	reactome	MyD88-independent TLR3/TLR4 cascade	94	4	6885, 9252, 5600, 6196	Predicted	0.00263104	0.016034
O15117	FYB	2533	FYN binding protein	63	61	reactome	MyD88 dependent cascade initiated on endosome	78	4	6885, 9252, 5600, 6196	Predicted	0.00132412	0.00964614
O15117	FYB	2533	FYN binding protein	63	61	reactome	MyD88:Mal cascade initiated on plasma membrane	85	4	6885, 9252, 5600, 6196	Predicted	0.00182031	0.0122444
O15117	FYB	2533	FYN binding protein	63	61	reactome	NGF signalling via TRKA from the plasma membrane	305	11	5921, 9252, 5600, 6196, 2534, 6714, 5295, 1399, 5335, 2885, 1398	Predicted	2.09657e-06	5.17839e-05
O15117	FYB	2533	FYN binding protein	63	61	reactome	Nuclear Events (kinase and transcription factor activation)	24	3	9252, 5600, 6196	Predicted	0.000410849	0.00391646
O15117	FYB	2533	FYN binding protein	63	61	reactome	Recycling pathway of L1	26	4	8986, 9252, 6196, 6714	Predicted	1.76217e-05	0.000307986
O15117	FYB	2533	FYN binding protein	63	61	reactome	Toll Like Receptor 10 (TLR10) Cascade	75	4	6885, 9252, 5600, 6196	Predicted	0.00114388	0.00863655
O15117	FYB	2533	FYN binding protein	63	61	reactome	Toll Like Receptor 3 (TLR3) Cascade	94	4	6885, 9252, 5600, 6196	Predicted	0.00263104	0.016034
O15117	FYB	2533	FYN binding protein	63	61	reactome	Toll Like Receptor 4 (TLR4) Cascade	118	4	6885, 9252, 5600, 6196	Predicted	0.00593431	0.0285835
O15117	FYB	2533	FYN binding protein	63	61	reactome	Toll Like Receptor 5 (TLR5) Cascade	75	4	6885, 9252, 5600, 6196	Predicted	0.00114388	0.00863655
O15117	FYB	2533	FYN binding protein	63	61	reactome	Toll Like Receptor 7/8 (TLR7/8) Cascade	78	4	6885, 9252, 5600, 6196	Predicted	0.00132412	0.00964614
O15117	FYB	2533	FYN binding protein	63	61	reactome	Toll Like Receptor TLR6:TLR2 Cascade	85	4	6885, 9252, 5600, 6196	Predicted	0.00182031	0.0122444
O15117	FYB	2533	FYN binding protein	63	61	reactome	TRAF6 mediated induction of NFkB and MAP kinases upon TLR7/8 or 9 activation	76	4	6885, 9252, 5600, 6196	Predicted	0.00120191	0.00897855
O15117	FYB	2533	FYN binding protein	63	61	reactome	TRAF6 Mediated Induction of proinflammatory cytokines	63	4	6885, 9252, 5600, 6196	Predicted	0.000592289	0.00520582
O15117	FYB	2533	FYN binding protein	63	61	reactome	TRIF-mediated TLR3/TLR4 signaling	94	4	6885, 9252, 5600, 6196	Predicted	0.00263104	0.016034
O15117	FYB	2533	FYN binding protein	63	61	stke	ERK1/ERK2 MAPK Pathway	47	5	8569, 8986, 9252, 6196, 2885	Predicted	9.45299e-06	0.000183251
O15117	FYB	2533	FYN binding protein	63	61	stke	Insulin Signaling Pathway	58	3	6196, 867, 2885	Predicted	0.00539895	0.0267893
O15117	FYB	2533	FYN binding protein	63	61	wikipathways	Insulin Signaling	159	17	6885, 7786, 8986, 9448, 9252, 5603, 11183, 5600, 6196, 5295, 867, 11184, 5588, 868, 50488, 2885, 1398	Predicted	3.86678e-17	1.0028e-14
O15117	FYB	2533	FYN binding protein	63	61	inoh	PDGF	44	6	5921, 5295, 4690, 5335, 2885, 1398	Predicted	2.50388e-07	8.40824e-06
O15117	FYB	2533	FYN binding protein	63	61	ipavs	Cardiac_Hypertrophy	331	11	6885, 9448, 5603, 5600, 5295, 11184, 5588, 5335, 2885, 356, 1398	Predicted	4.62628e-06	0.000101074
O15117	FYB	2533	FYN binding protein	63	61	kegg	Focal adhesion	202	8	2534, 6714, 5295, 9564, 1399, 7408, 2885, 1398	Predicted	3.04641e-05	0.000484669
O15117	FYB	2533	FYN binding protein	63	61	kegg	Insulin signaling pathway	135	7	8569, 5295, 867, 868, 1399, 2885, 1398	Predicted	1.77253e-05	0.000309564
O15117	FYB	2533	FYN binding protein	63	61	kegg	Rap1 signaling pathway	204	11	5603, 5600, 3937, 8631, 6714, 5295, 9564, 1399, 7408, 5335, 1398	Known.and.Predicted	3.68867e-08	1.5815e-06
O15117	FYB	2533	FYN binding protein	63	61	kegg	Regulation of actin cytoskeleton	210	7	55740, 7454, 6714, 5295, 9564, 1399, 1398	Predicted	0.000288721	0.00297029
O15117	FYB	2533	FYN binding protein	63	61	kegg	Shigellosis	61	7	5603, 5600, 7454, 6714, 25, 1399, 1398	Predicted	7.96351e-08	3.10399e-06
O15117	FYB	2533	FYN binding protein	63	61	netpath	BCR	127	20	6885, 8915, 5921, 640, 84433, 2534, 7006, 3937, 3702, 5295, 867, 9564, 5588, 868, 1399, 4690, 5335, 7535, 2885, 1398	Predicted	1.24734e-23	7.51056e-21
O15117	FYB	2533	FYN binding protein	63	61	netpath	IL3	51	6	7006, 5295, 867, 1399, 2885, 1398	Predicted	6.17812e-07	1.82331e-05
O15117	FYB	2533	FYN binding protein	63	61	netpath	TGF_beta_Receptor	173	6	6885, 150094, 5295, 9564, 11184, 1398	Predicted	0.000654154	0.00562124
O15117	FYB	2533	FYN binding protein	63	61	pharmgkb	VEGF Signaling Pathway	61	5	5603, 5600, 5588, 5335, 1398	Predicted	3.432e-05	0.000534018
O15117	FYB	2533	FYN binding protein	63	61	pid	Alpha4 beta1 integrin signaling events	33	3	6714, 9564, 1398	Predicted	0.00106469	0.00817322
O15117	FYB	2533	FYN binding protein	63	61	pid	Angiopoietin receptor Tie2-mediated signaling	50	6	5921, 2534, 5295, 4690, 2885, 1398	Predicted	5.47737e-07	1.64466e-05
O15117	FYB	2533	FYN binding protein	63	61	pid	E-cadherin signaling in the nascent adherens junction	36	4	55740, 6714, 5295, 1398	Predicted	6.63072e-05	0.000914788
O15117	FYB	2533	FYN binding protein	63	61	pid	Endothelins	64	4	6714, 9564, 5588, 1398	Predicted	0.000628884	0.00545079
O15117	FYB	2533	FYN binding protein	63	61	pid	EPHA forward signaling	33	7	640, 2534, 6714, 867, 1399, 5335, 1398	Predicted	8.91723e-10	5.84924e-08
O15117	FYB	2533	FYN binding protein	63	61	pid	JNK signaling in the CD4+ TCR pathway	14	6	6885, 9402, 3937, 11184, 1399, 1398	Predicted	1.22923e-10	9.86669e-09
O15117	FYB	2533	FYN binding protein	63	61	pid	LPA receptor mediated events	63	5	6714, 5295, 9564, 5335, 1398	Predicted	4.01682e-05	0.000607286
O15117	FYB	2533	FYN binding protein	63	61	pid	PDGFR-alpha signaling pathway	22	5	5295, 1399, 5335, 2885, 1398	Predicted	1.82611e-07	6.39472e-06
O15117	FYB	2533	FYN binding protein	63	61	pid	Urokinase-type plasminogen activator (uPA) and uPAR-mediated signaling	42	3	6714, 9564, 1398	Predicted	0.00215379	0.0138759
O15117	FYB	2533	FYN binding protein	63	61	pid	VEGFR3 signaling in lymphatic endothelium	25	4	5600, 5295, 2885, 1398	Predicted	1.49795e-05	0.000269078
O15117	FYB	2533	FYN binding protein	63	61	reactome	ARMS-mediated activation	185	5	5921, 2534, 6714, 2885, 1398	Predicted	0.00551239	0.0271469
O15117	FYB	2533	FYN binding protein	63	61	reactome	Fcgamma receptor (FCGR) dependent phagocytosis	79	8	7454, 5295, 51517, 25, 4690, 5335, 2885, 1398	Predicted	2.39786e-08	1.08379e-06
O15117	FYB	2533	FYN binding protein	63	61	reactome	Hemostasis	470	11	2534, 3937, 6714, 5295, 25, 9564, 5588, 5335, 1794, 2885, 1398	Predicted	0.000118956	0.00146524
O15117	FYB	2533	FYN binding protein	63	61	reactome	Integrin alphaIIb beta3 signaling	27	4	6714, 9564, 2885, 1398	Predicted	2.05913e-05	0.000350389
O15117	FYB	2533	FYN binding protein	63	61	reactome	Interleukin-3, 5 and GM-CSF signaling	207	9	5921, 2534, 7006, 6714, 5295, 867, 1399, 2885, 1398	Predicted	4.34131e-06	9.58114e-05
O15117	FYB	2533	FYN binding protein	63	61	reactome	p130Cas linkage to MAPK signaling for integrins	15	3	6714, 9564, 1398	Predicted	9.60818e-05	0.00123449
O15117	FYB	2533	FYN binding protein	63	61	reactome	Platelet activation, signaling and aggregation	225	8	2534, 3937, 6714, 5295, 9564, 5588, 2885, 1398	Predicted	6.55864e-05	0.000906815
O15117	FYB	2533	FYN binding protein	63	61	reactome	Platelet Aggregation (Plug Formation)	37	4	6714, 9564, 2885, 1398	Predicted	7.40031e-05	0.000999649
O15117	FYB	2533	FYN binding protein	63	61	reactome	Prolonged ERK activation events	188	7	5921, 2534, 6714, 1399, 5335, 2885, 1398	Predicted	0.000146096	0.00172724
O15117	FYB	2533	FYN binding protein	63	61	reactome	Regulation of actin dynamics for phagocytic cup formation	64	6	7454, 51517, 25, 4690, 2885, 1398	Predicted	2.41726e-06	5.84189e-05
O15117	FYB	2533	FYN binding protein	63	61	reactome	Signaling by Interleukins	265	10	6885, 5921, 2534, 7006, 6714, 5295, 867, 1399, 2885, 1398	Predicted	4.31308e-06	9.53017e-05
O15117	FYB	2533	FYN binding protein	63	61	reactome	Signalling to ERKs	197	8	5921, 5600, 2534, 6714, 1399, 5335, 2885, 1398	Predicted	2.54422e-05	0.000417254
O15117	FYB	2533	FYN binding protein	63	61	signor	SAPK_JNK	22	3	6885, 11184, 1398	Predicted	0.000315357	0.00318378
O15117	FYB	2533	FYN binding protein	63	61	stke	Integrin Signaling Pathway	90	7	2534, 7454, 6714, 9564, 7408, 2885, 1398	Predicted	1.18688e-06	3.19285e-05
O15117	FYB	2533	FYN binding protein	63	61	stke	Neuro2A Differentiation by G alpha i/o Pathway	37	4	5921, 9252, 6714, 1398	Predicted	7.40031e-05	0.000999649
O15117	FYB	2533	FYN binding protein	63	61	wikipathways	Angiogenesis overview	61	7	6885, 5600, 6714, 4690, 5335, 2885, 1398	Predicted	7.96351e-08	3.10399e-06
O15117	FYB	2533	FYN binding protein	63	61	wikipathways	ErbB Signaling Pathway	54	6	6714, 25, 4690, 5335, 2885, 1398	Predicted	8.73401e-07	2.45468e-05
O15117	FYB	2533	FYN binding protein	63	61	wikipathways	Focal Adhesion	188	8	640, 2534, 6714, 5295, 9564, 7408, 2885, 1398	Predicted	1.81468e-05	0.000315691
O15117	FYB	2533	FYN binding protein	63	61	wikipathways	Integrated Lung Cancer Pathway	39	4	6714, 867, 4068, 1398	Predicted	9.13176e-05	0.00118442
O15117	FYB	2533	FYN binding protein	63	61	wikipathways	Integrated Pancreatic Cancer Pathway	168	6	6714, 25, 4690, 2885, 356, 1398	Predicted	0.000560335	0.00498834
O15117	FYB	2533	FYN binding protein	63	61	wikipathways	Integrin-mediated Cell Adhesion	99	6	2534, 6714, 9564, 7408, 2885, 1398	Predicted	3.05718e-05	0.000486032
O15117	FYB	2533	FYN binding protein	63	61	wikipathways	Interferon type I signaling pathways	54	8	8986, 9252, 2534, 5295, 867, 1399, 7535, 1398	Predicted	1.07775e-09	6.92819e-08
O15117	FYB	2533	FYN binding protein	63	61	wikipathways	Kit receptor signaling pathway	59	9	2534, 7006, 6714, 5295, 867, 1399, 5335, 2885, 1398	Predicted	6.85184e-11	5.81155e-09
O15117	FYB	2533	FYN binding protein	63	61	wikipathways	MAPK Signaling Pathway	166	14	6885, 8569, 7786, 9448, 5921, 9252, 5603, 11184, 1399, 4068, 50488, 2885, 356, 1398	Predicted	9.09932e-13	1.13837e-10
O15117	FYB	2533	FYN binding protein	63	61	wikipathways	Prostate Cancer	68	5	5921, 11184, 1399, 2885, 1398	Predicted	5.81844e-05	0.000822091
O15117	FYB	2533	FYN binding protein	63	61	wikipathways	Rac1-Pak1-p38-MMP-2 pathway	66	8	5921, 5603, 5600, 6714, 5295, 4690, 2885, 1398	Predicted	5.61766e-09	3.01486e-07
O15117	FYB	2533	FYN binding protein	63	61	wikipathways	Regulation of Actin Cytoskeleton	146	5	55740, 7454, 5295, 9564, 1398	Predicted	0.00199576	0.0131455
O15117	FYB	2533	FYN binding protein	63	61	wikipathways	Signaling of Hepatocyte Growth Factor Receptor	34	6	5921, 6714, 11184, 1399, 2885, 1398	Predicted	5.00371e-08	2.06625e-06
O15117	FYB	2533	FYN binding protein	63	61	biocarta	angiotensin ii mediated activation of jnk pathway via pyk2 dependent signaling	34	5	6714, 9564, 1399, 5335, 2885	Predicted	1.82325e-06	4.59882e-05
O15117	FYB	2533	FYN binding protein	63	61	biocarta	bioactive peptide induced signaling pathway	33	4	2534, 5295, 5335, 2885	Predicted	4.67026e-05	0.000687234
O15117	FYB	2533	FYN binding protein	63	61	biocarta	calcium signaling by hbx of hepatitis b virus	16	2	6714, 2885	Predicted	0.00423929	0.0225686
O15117	FYB	2533	FYN binding protein	63	61	biocarta	egf signaling pathway	20	4	5921, 5295, 5335, 2885	Predicted	5.87098e-06	0.000123325
O15117	FYB	2533	FYN binding protein	63	61	biocarta	epo signaling pathway	11	2	5335, 2885	Predicted	0.00198189	0.0130642
O15117	FYB	2533	FYN binding protein	63	61	biocarta	erk1/erk2 mapk signaling pathway	22	4	8569, 9252, 6714, 2885	Predicted	8.78268e-06	0.000172558
O15117	FYB	2533	FYN binding protein	63	61	biocarta	growth hormone signaling pathway	23	3	5295, 5335, 2885	Predicted	0.000361073	0.00354076
O15117	FYB	2533	FYN binding protein	63	61	biocarta	igf-1 signaling pathway	21	3	5921, 5295, 2885	Predicted	0.000273552	0.00284681
O15117	FYB	2533	FYN binding protein	63	61	biocarta	il-2 receptor beta chain in t cell activation	47	5	5295, 867, 1399, 2885, 356	Predicted	9.45299e-06	0.000183251
O15117	FYB	2533	FYN binding protein	63	61	biocarta	inhibition of cellular proliferation by gleevec	22	3	5295, 1399, 2885	Predicted	0.000315357	0.00318378
O15117	FYB	2533	FYN binding protein	63	61	biocarta	insulin signaling pathway	11	2	5295, 2885	Predicted	0.00198189	0.0130642
O15117	FYB	2533	FYN binding protein	63	61	biocarta	multiple antiapoptotic pathways from igf-1r signaling lead to bad phosphorylation	13	2	5295, 2885	Predicted	0.00278848	0.0167498
O15117	FYB	2533	FYN binding protein	63	61	biocarta	pdgf signaling pathway	27	4	5921, 5295, 5335, 2885	Predicted	2.05913e-05	0.000350389
O15117	FYB	2533	FYN binding protein	63	61	biocarta	phospholipids as signalling intermediaries	32	3	6714, 5295, 2885	Predicted	0.000972146	0.00762046
O15117	FYB	2533	FYN binding protein	63	61	biocarta	sprouty regulation of tyrosine kinase signals	20	4	5921, 6714, 867, 2885	Predicted	5.87098e-06	0.000123325
O15117	FYB	2533	FYN binding protein	63	61	biocarta	the co-stimulatory signal during t-cell activation	18	3	3702, 5295, 2885	Predicted	0.000170058	0.00195092
O15117	FYB	2533	FYN binding protein	63	61	biocarta	trka receptor signaling pathway	13	3	5295, 5335, 2885	Predicted	6.09275e-05	0.000853826
O15117	FYB	2533	FYN binding protein	63	61	inoh	B cell receptor signaling	93	7	6885, 8915, 84433, 2534, 6714, 5295, 2885	Predicted	1.48348e-06	3.8638e-05
O15117	FYB	2533	FYN binding protein	63	61	inoh	CD4 T cell receptor signaling	124	10	6885, 8915, 84433, 2534, 3702, 5295, 5588, 5335, 7535, 2885	Predicted	3.46586e-09	1.96464e-07
O15117	FYB	2533	FYN binding protein	63	61	inoh	NGF	21	2	5335, 2885	Predicted	0.00727351	0.0326201
O15117	FYB	2533	FYN binding protein	63	61	ipavs	ANG_II_and_JAK_STAT_interactions_in_mediating_cardiac_myocyte_function	220	6	6714, 5295, 25, 5588, 5335, 2885	Predicted	0.00225471	0.0143477
O15117	FYB	2533	FYN binding protein	63	61	kegg	Choline metabolism in cancer	95	4	7454, 5295, 5335, 2885	Predicted	0.00273417	0.0165099
O15117	FYB	2533	FYN binding protein	63	61	kegg	FoxO signaling pathway	130	6	6789, 5603, 5600, 5295, 2885, 356	Predicted	0.000140352	0.00167308
O15117	FYB	2533	FYN binding protein	63	61	kegg	Proteoglycans in cancer	195	9	5603, 5600, 6714, 5295, 867, 868, 5335, 2885, 356	Predicted	2.65656e-06	6.33273e-05
O15117	FYB	2533	FYN binding protein	63	61	netpath	Alpha6Beta4Integrin	70	5	2534, 6714, 5295, 25, 2885	Predicted	6.69219e-05	0.000921346
O15117	FYB	2533	FYN binding protein	63	61	netpath	Fibroblast growth factor-1	74	3	6714, 5335, 2885	Predicted	0.0105811	0.0417249
O15117	FYB	2533	FYN binding protein	63	61	netpath	Gastrin	41	4	5295, 9564, 5588, 2885	Predicted	0.000111403	0.00139078
O15117	FYB	2533	FYN binding protein	63	61	netpath	Ghrelin	38	5	2534, 6714, 5295, 5588, 2885	Predicted	3.22743e-06	7.46639e-05
O15117	FYB	2533	FYN binding protein	63	61	netpath	IL4	61	4	5600, 5295, 867, 2885	Predicted	0.00052368	0.00473282
O15117	FYB	2533	FYN binding protein	63	61	netpath	IL5	48	3	867, 1399, 2885	Predicted	0.00316107	0.0183447
O15117	FYB	2533	FYN binding protein	63	61	netpath	IL6	74	7	6885, 2534, 7006, 5295, 867, 5335, 2885	Predicted	3.08654e-07	1.00581e-05
O15117	FYB	2533	FYN binding protein	63	61	netpath	Oncostatin_M	38	3	6714, 5295, 2885	Predicted	0.0016106	0.0111968
O15117	FYB	2533	FYN binding protein	63	61	pid	EPHA2 forward signaling	18	4	6714, 5295, 9564, 2885	Predicted	3.74234e-06	8.45473e-05
O15117	FYB	2533	FYN binding protein	63	61	pid	EPO signaling pathway	33	6	7006, 5295, 867, 1399, 5335, 2885	Predicted	4.14043e-08	1.75243e-06
O15117	FYB	2533	FYN binding protein	63	61	pid	ErbB1 downstream signaling	104	5	8986, 9252, 6714, 5295, 2885	Predicted	0.000433314	0.00407923
O15117	FYB	2533	FYN binding protein	63	61	pid	ErbB4 signaling events	31	3	2534, 5295, 2885	Predicted	0.000884873	0.00709845
O15117	FYB	2533	FYN binding protein	63	61	pid	Fc-epsilon receptor I signaling in mast cells	62	10	5921, 2241, 2534, 3937, 3702, 5295, 867, 868, 5335, 2885	Predicted	3.05989e-12	3.45926e-10
O15117	FYB	2533	FYN binding protein	63	61	pid	FGF signaling pathway	56	5	6714, 5295, 867, 5335, 2885	Predicted	2.25617e-05	0.000378
O15117	FYB	2533	FYN binding protein	63	61	pid	IL2-mediated signaling events	54	5	5921, 5600, 2534, 5295, 2885	Predicted	1.88563e-05	0.000325609
O15117	FYB	2533	FYN binding protein	63	61	pid	IL2 signaling events mediated by STAT5	30	3	5295, 2885, 356	Predicted	0.000802747	0.00658958
O15117	FYB	2533	FYN binding protein	63	61	pid	IL3-mediated signaling events	27	2	5295, 2885	Predicted	0.0118728	0.0450494
O15117	FYB	2533	FYN binding protein	63	61	pid	IL4-mediated signaling events	64	3	5295, 867, 2885	Predicted	0.00710233	0.0321539
O15117	FYB	2533	FYN binding protein	63	61	pid	IL5-mediated signaling events	14	2	5295, 2885	Predicted	0.00324036	0.0186403
O15117	FYB	2533	FYN binding protein	63	61	pid	IL6-mediated signaling events	47	3	5600, 5295, 2885	Predicted	0.00297646	0.0175793
O15117	FYB	2533	FYN binding protein	63	61	pid	Internalization of ErbB1	38	5	6714, 5295, 867, 868, 2885	Predicted	3.22743e-06	7.46639e-05
O15117	FYB	2533	FYN binding protein	63	61	pid	Plasma membrane estrogen receptor signaling	42	5	5600, 6714, 5295, 9564, 2885	Predicted	5.36742e-06	0.000114489
O15117	FYB	2533	FYN binding protein	63	61	pid	Signaling events mediated by Stem cell factor receptor (c-Kit)	52	8	2241, 9402, 7006, 5295, 867, 11184, 1399, 2885	Predicted	7.86995e-10	5.23214e-08
O15117	FYB	2533	FYN binding protein	63	61	pid	Signaling events mediated by TCPTP	38	3	6714, 5295, 2885	Predicted	0.0016106	0.0111968
O15117	FYB	2533	FYN binding protein	63	61	pid	TCR signaling in naïve CD4+ T cells	66	14	8915, 84433, 9402, 2534, 7454, 3937, 3702, 867, 11184, 5588, 4690, 5335, 7535, 2885	Known.and.Predicted	1.40001e-18	4.50679e-16
O15117	FYB	2533	FYN binding protein	63	61	pid	Trk receptor signaling mediated by PI3K and PLC-gamma	36	4	6714, 5295, 5335, 2885	Predicted	6.63072e-05	0.000914788
O15117	FYB	2533	FYN binding protein	63	61	reactome	Adaptive Immune System	552	21	6885, 8915, 51466, 55740, 84433, 9402, 2534, 7454, 3937, 3702, 6714, 5295, 867, 5588, 868, 4068, 7408, 4690, 5335, 7535, 2885	Known.and.Predicted	4.84448e-12	5.25085e-10
O15117	FYB	2533	FYN binding protein	63	61	reactome	Antigen activates B Cell Receptor (BCR) leading to generation of second messengers	36	6	5295, 867, 868, 4690, 5335, 2885	Predicted	7.17789e-08	2.83321e-06
O15117	FYB	2533	FYN binding protein	63	61	reactome	CD28 co-stimulation	32	5	9402, 2534, 6714, 5295, 2885	Predicted	1.33202e-06	3.52399e-05
O15117	FYB	2533	FYN binding protein	63	61	reactome	CD28 dependent Vav1 pathway	12	2	2534, 2885	Predicted	0.00236886	0.0149077
O15117	FYB	2533	FYN binding protein	63	61	reactome	Cell surface interactions at the vascular wall	98	5	2534, 6714, 5295, 5335, 2885	Predicted	0.000329141	0.00329485
O15117	FYB	2533	FYN binding protein	63	61	reactome	Constitutive Signaling by Aberrant PI3K in Cancer	60	3	2534, 5295, 2885	Predicted	0.00593569	0.0285864
O15117	FYB	2533	FYN binding protein	63	61	reactome	DAP12 signaling	277	8	5921, 9402, 2534, 3937, 6714, 5295, 5335, 2885	Predicted	0.000276141	0.00286821
O15117	FYB	2533	FYN binding protein	63	61	reactome	Diseases of signal transduction	177	5	2534, 5295, 867, 5335, 2885	Predicted	0.0045762	0.0238473
O15117	FYB	2533	FYN binding protein	63	61	reactome	Downstream signaling of activated FGFR1	262	6	5921, 2534, 6714, 5295, 5335, 2885	Predicted	0.00532864	0.0265317
O15117	FYB	2533	FYN binding protein	63	61	reactome	Downstream signaling of activated FGFR2	262	6	5921, 2534, 6714, 5295, 5335, 2885	Predicted	0.00532864	0.0265317
O15117	FYB	2533	FYN binding protein	63	61	reactome	Downstream signaling of activated FGFR3	262	6	5921, 2534, 6714, 5295, 5335, 2885	Predicted	0.00532864	0.0265317
O15117	FYB	2533	FYN binding protein	63	61	reactome	Downstream signaling of activated FGFR4	262	6	5921, 2534, 6714, 5295, 5335, 2885	Predicted	0.00532864	0.0265317
O15117	FYB	2533	FYN binding protein	63	61	reactome	EGFR downregulation	26	2	867, 2885	Predicted	0.0110367	0.0429777
O15117	FYB	2533	FYN binding protein	63	61	reactome	FCERI mediated Ca+2 mobilization	33	6	9402, 7006, 3937, 3702, 5335, 2885	Predicted	4.14043e-08	1.75243e-06
O15117	FYB	2533	FYN binding protein	63	61	reactome	FCERI mediated MAPK activation	206	7	5921, 9402, 2534, 3937, 6714, 5335, 2885	Predicted	0.00025673	0.00270612
O15117	FYB	2533	FYN binding protein	63	61	reactome	Frs2-mediated activation	186	6	5921, 2534, 6714, 1399, 5335, 2885	Predicted	0.000955669	0.00752542
O15117	FYB	2533	FYN binding protein	63	61	reactome	GPVI-mediated activation cascade	54	4	2534, 3937, 5295, 2885	Predicted	0.00032772	0.00328297
O15117	FYB	2533	FYN binding protein	63	61	reactome	NCAM signaling for neurite out-growth	217	5	5921, 9252, 2534, 6714, 2885	Predicted	0.0106283	0.0418755
O15117	FYB	2533	FYN binding protein	63	61	reactome	Negative regulation of FGFR1 signaling	31	4	8569, 6714, 867, 2885	Predicted	3.62437e-05	0.000558421
O15117	FYB	2533	FYN binding protein	63	61	reactome	Negative regulation of FGFR2 signaling	33	4	8569, 6714, 867, 2885	Predicted	4.67026e-05	0.000687234
O15117	FYB	2533	FYN binding protein	63	61	reactome	Negative regulation of FGFR3 signaling	28	4	8569, 6714, 867, 2885	Predicted	2.39127e-05	0.000396615
O15117	FYB	2533	FYN binding protein	63	61	reactome	Negative regulation of FGFR4 signaling	30	4	8569, 6714, 867, 2885	Predicted	3.17128e-05	0.000500552
O15117	FYB	2533	FYN binding protein	63	61	reactome	RHO GTPase Effectors	252	8	51466, 9793, 7454, 6714, 51517, 25, 4690, 2885	Predicted	0.000144607	0.00171261
O15117	FYB	2533	FYN binding protein	63	61	reactome	RHO GTPases Activate WASPs and WAVEs	36	5	7454, 51517, 25, 4690, 2885	Predicted	2.447e-06	5.90436e-05
O15117	FYB	2533	FYN binding protein	63	61	reactome	Signal regulatory protein (SIRP) family interactions	13	3	6714, 8935, 2885	Known.and.Predicted	6.09275e-05	0.000853826
O15117	FYB	2533	FYN binding protein	63	61	reactome	Signaling by EGFR	287	7	5921, 2534, 6714, 5295, 867, 5335, 2885	Predicted	0.00182724	0.0122847
O15117	FYB	2533	FYN binding protein	63	61	reactome	Signaling by ERBB2	272	6	5921, 2534, 6714, 5295, 5335, 2885	Predicted	0.00637621	0.0299358
O15117	FYB	2533	FYN binding protein	63	61	reactome	Signaling by FGFR	268	8	8569, 5921, 2534, 6714, 5295, 867, 5335, 2885	Predicted	0.000220617	0.00240055
O15117	FYB	2533	FYN binding protein	63	61	reactome	Signaling by FGFR in disease	44	3	5295, 5335, 2885	Predicted	0.00246313	0.0153016
O15117	FYB	2533	FYN binding protein	63	61	reactome	Signaling by FGFR1 mutants	35	3	5295, 5335, 2885	Predicted	0.00126607	0.00932453
O15117	FYB	2533	FYN binding protein	63	61	reactome	Signaling by FGFR2	267	8	8569, 5921, 2534, 6714, 5295, 867, 5335, 2885	Predicted	0.000215062	0.00235117
O15117	FYB	2533	FYN binding protein	63	61	reactome	Signaling by FGFR3 mutants	21	3	5295, 5335, 2885	Predicted	0.000273552	0.00284681
O15117	FYB	2533	FYN binding protein	63	61	reactome	Signalling to RAS	190	5	5921, 5600, 2534, 6714, 2885	Predicted	0.0061622	0.0292654
O15117	FYB	2533	FYN binding protein	63	61	reactome	Spry regulation of FGF signaling	14	4	8569, 6714, 867, 2885	Predicted	1.24701e-06	3.33317e-05
O15117	FYB	2533	FYN binding protein	63	61	reactome	Tie2 Signaling	18	2	5295, 2885	Predicted	0.00536249	0.0266362
O15117	FYB	2533	FYN binding protein	63	61	reactome	VEGFR2 mediated cell proliferation	194	5	5921, 2534, 6714, 5335, 2885	Predicted	0.00671962	0.0309759
O15117	FYB	2533	FYN binding protein	63	61	smpdb	Fc Epsilon Receptor I Signaling in Mast Cells	42	5	2534, 3937, 5295, 5335, 2885	Predicted	5.36742e-06	0.000114489
O15117	FYB	2533	FYN binding protein	63	61	spike	MAPK signaling	61	3	6885, 2885, 356	Predicted	0.00621562	0.0294616
O15117	FYB	2533	FYN binding protein	63	61	stke	Epidermal Growth Factor Receptor Pathway	50	6	8986, 9252, 6714, 5295, 867, 2885	Predicted	5.47737e-07	1.64466e-05
O15117	FYB	2533	FYN binding protein	63	61	stke	Fibroblast Growth Factor Receptor Pathway	65	5	8986, 9252, 5295, 867, 2885	Predicted	4.67606e-05	0.000687865
O15117	FYB	2533	FYN binding protein	63	61	stke	Interleukin 4 (IL-4) Pathway	24	3	6714, 5295, 2885	Predicted	0.000410849	0.00391646
O15117	FYB	2533	FYN binding protein	63	61	stke	PI3K Pathway	27	3	7006, 5295, 2885	Predicted	0.000585985	0.0051672
O15117	FYB	2533	FYN binding protein	63	61	systems.biology.org	EGFR_signaling_for_RTKC	302	9	8986, 5921, 5603, 5600, 6714, 5295, 5588, 5335, 2885	Predicted	8.72502e-05	0.00114226
O15117	FYB	2533	FYN binding protein	63	61	wikipathways	IL-3 Signaling Pathway	49	6	2534, 6714, 5295, 867, 1399, 2885	Predicted	4.84315e-07	1.48071e-05
O15117	FYB	2533	FYN binding protein	63	61	wikipathways	IL-6 signaling pathway	44	3	6885, 5295, 2885	Predicted	0.00246313	0.0153016
O15117	FYB	2533	FYN binding protein	63	61	wikipathways	IL-9 Signaling Pathway	17	2	5295, 2885	Predicted	0.00478555	0.0246539
O15117	FYB	2533	FYN binding protein	63	61	wikipathways	Interleukin-11 Signaling Pathway	43	4	2534, 6714, 5295, 2885	Predicted	0.000134516	0.00161789
O15117	FYB	2533	FYN binding protein	63	61	wikipathways	Leptin signaling pathway	76	5	2534, 6714, 5295, 5335, 2885	Predicted	9.93077e-05	0.00126811
O15117	FYB	2533	FYN binding protein	63	61	wikipathways	Signaling Pathways in Glioblastoma	81	6	6714, 5295, 867, 5588, 5335, 2885	Predicted	9.64833e-06	0.000186425
O15117	FYB	2533	FYN binding protein	63	61	wikipathways	TGF beta Signaling Pathway	132	7	6885, 150094, 6714, 5295, 9564, 11184, 2885	Predicted	1.53084e-05	0.000273989
O15117	FYB	2533	FYN binding protein	63	61	biocarta	cell to cell adhesion signaling	8	2	6714, 9564	Predicted	0.00102105	0.00791073
O15117	FYB	2533	FYN binding protein	63	61	biocarta	erk and pi-3 kinase are necessary for collagen binding in corneal epithelia	31	4	6714, 5295, 9564, 5335	Predicted	3.62437e-05	0.000558421
O15117	FYB	2533	FYN binding protein	63	61	kegg	Leukocyte transendothelial migration	110	7	5603, 5600, 3702, 5295, 9564, 7408, 5335	Predicted	4.59315e-06	0.000100437
O15117	FYB	2533	FYN binding protein	63	61	pid	Alpha9 beta1 integrin signaling events	25	2	6714, 9564	Predicted	0.010228	0.0409253
O15117	FYB	2533	FYN binding protein	63	61	pid	CDC42 signaling events	71	5	55740, 6714, 5295, 867, 9564	Predicted	7.16535e-05	0.000973572
O15117	FYB	2533	FYN binding protein	63	61	pid	Integrins in angiogenesis	63	4	6714, 5295, 867, 9564	Predicted	0.000592289	0.00520582
O15117	FYB	2533	FYN binding protein	63	61	pid	Netrin-mediated signaling events	33	7	1612, 2534, 6714, 5295, 9564, 4690, 5335	Predicted	8.91723e-10	5.84924e-08
O15117	FYB	2533	FYN binding protein	63	61	biocarta	akt signaling pathway	19	2	5295, 356	Predicted	0.00596971	0.0286925
O15117	FYB	2533	FYN binding protein	63	61	biocarta	il-7 signal transduction	15	2	2534, 5295	Predicted	0.0037241	0.020627
O15117	FYB	2533	FYN binding protein	63	61	biocarta	regulation of eif-4e and p70s6 kinase	25	2	8569, 5295	Predicted	0.010228	0.0409253
O15117	FYB	2533	FYN binding protein	63	61	biocarta	role of nicotinic acetylcholine receptors in the regulation of apoptosis	17	3	6714, 5295, 356	Predicted	0.000142339	0.00169167
O15117	FYB	2533	FYN binding protein	63	61	biocarta	skeletal muscle hypertrophy is regulated via akt-mtor pathway	25	2	8569, 5295	Predicted	0.010228	0.0409253
O15117	FYB	2533	FYN binding protein	63	61	biocarta	thrombin signaling and protease-activated receptors	27	2	6885, 5295	Predicted	0.0118728	0.0450494
O15117	FYB	2533	FYN binding protein	63	61	biocarta	tumor suppressor arf inhibits ribosomal biogenesis	22	2	5295, 25	Predicted	0.00796933	0.0347415
O15117	FYB	2533	FYN binding protein	63	61	inoh	CD4 T cell receptor signaling-NFkB cascade	93	8	6885, 8915, 84433, 2534, 3702, 5295, 5335, 7535	Predicted	8.75395e-08	3.36931e-06
O15117	FYB	2533	FYN binding protein	63	61	ipavs	RANK_Singnaling_Pathway_in_Osteoclast_resorption	37	4	6885, 6714, 5295, 867	Predicted	7.40031e-05	0.000999649
O15117	FYB	2533	FYN binding protein	63	61	ipavs	STAT5A_mediated_PC	19	2	6714, 5295	Predicted	0.00596971	0.0286925
O15117	FYB	2533	FYN binding protein	63	61	kegg	Adrenergic signaling in cardiomyocytes	140	4	9252, 5603, 5600, 5295	Predicted	0.0107264	0.0421521
O15117	FYB	2533	FYN binding protein	63	61	kegg	Chagas disease (American trypanosomiasis)	103	4	5603, 5600, 5295, 356	Predicted	0.003661	0.0203379
O15117	FYB	2533	FYN binding protein	63	61	kegg	Inflammatory mediator regulation of TRP channels	93	6	5603, 5600, 6714, 5295, 5588, 5335	Predicted	2.14003e-05	0.000361482
O15117	FYB	2533	FYN binding protein	63	61	kegg	Measles	126	7	6885, 2534, 5295, 5588, 868, 4068, 356	Predicted	1.12873e-05	0.000212643
O15117	FYB	2533	FYN binding protein	63	61	kegg	Sphingolipid signaling pathway	109	4	5603, 5600, 2534, 5295	Predicted	0.00448225	0.0235192
O15117	FYB	2533	FYN binding protein	63	61	kegg	TNF signaling pathway	110	6	6885, 8986, 9252, 5603, 5600, 5295	Predicted	5.54511e-05	0.000791235
O15117	FYB	2533	FYN binding protein	63	61	kegg	Toll-like receptor signaling pathway	97	4	6885, 5603, 5600, 5295	Predicted	0.0029487	0.0174494
O15117	FYB	2533	FYN binding protein	63	61	kegg	Toxoplasmosis	116	4	6885, 5603, 5600, 5295	Predicted	0.00558781	0.0274123
O15117	FYB	2533	FYN binding protein	63	61	kegg	VEGF signaling pathway	59	5	5603, 5600, 6714, 5295, 5335	Predicted	2.91548e-05	0.000466632
O15117	FYB	2533	FYN binding protein	63	61	netpath	IL-7	27	3	2534, 5295, 868	Predicted	0.000585985	0.0051672
O15117	FYB	2533	FYN binding protein	63	61	pid	Atypical NF-kappaB pathway	14	2	6714, 5295	Predicted	0.00324036	0.0186403
O15117	FYB	2533	FYN binding protein	63	61	pid	CD40/CD40L signaling	34	3	5600, 5295, 868	Predicted	0.00116263	0.00874397
O15117	FYB	2533	FYN binding protein	63	61	pid	Class I PI3K signaling events	45	7	640, 2534, 3702, 6714, 5295, 5335, 7535	Predicted	8.94323e-09	4.55211e-07
O15117	FYB	2533	FYN binding protein	63	61	pid	CXCR3-mediated signaling events	38	3	5600, 6714, 5295	Predicted	0.0016106	0.0111968
O15117	FYB	2533	FYN binding protein	63	61	pid	E-cadherin signaling in keratinocytes	21	5	2534, 6714, 5295, 7408, 5335	Predicted	1.41777e-07	5.12651e-06
O15117	FYB	2533	FYN binding protein	63	61	pid	FAS (CD95) signaling pathway	35	4	5600, 6714, 5295, 356	Predicted	5.92116e-05	0.000834541
O15117	FYB	2533	FYN binding protein	63	61	pid	IFN-gamma pathway	40	4	1612, 5295, 867, 1399	Predicted	0.000100998	0.00128504
O15117	FYB	2533	FYN binding protein	63	61	pid	Nongenotropic Androgen signaling	31	3	6714, 5295, 5335	Predicted	0.000884873	0.00709845
O15117	FYB	2533	FYN binding protein	63	61	pid	VEGFR1 specific signals	27	5	5921, 5295, 867, 4690, 5335	Predicted	5.46752e-07	1.64219e-05
O15117	FYB	2533	FYN binding protein	63	61	reactome	CD28 dependent PI3K/Akt signaling	21	2	2534, 5295	Predicted	0.00727351	0.0326201
O15117	FYB	2533	FYN binding protein	63	61	reactome	Downstream TCR signaling	44	5	6885, 8915, 84433, 5295, 5588	Predicted	6.78798e-06	0.000139222
O15117	FYB	2533	FYN binding protein	63	61	reactome	GP1b-IX-V activation signalling	10	2	6714, 5295	Predicted	0.001628	0.0112558
O15117	FYB	2533	FYN binding protein	63	61	reactome	TCR signaling	62	15	6885, 8915, 51466, 55740, 84433, 9402, 7454, 3937, 3702, 5295, 5588, 7408, 4690, 5335, 7535	Known.and.Predicted	8.20993e-21	3.5593e-18
O15117	FYB	2533	FYN binding protein	63	61	wikipathways	Bladder Cancer	31	4	1612, 9252, 23604, 5295	Predicted	3.62437e-05	0.000558421
O15117	FYB	2533	FYN binding protein	63	61	wikipathways	IL-1 signaling pathway	55	3	6885, 5295, 5335	Predicted	0.00465073	0.0241194
O15117	FYB	2533	FYN binding protein	63	61	wikipathways	IL-7 Signaling Pathway	25	2	2534, 5295	Predicted	0.010228	0.0409253
O15117	FYB	2533	FYN binding protein	63	61	wikipathways	RANKL-RANK Signaling Pathway	55	5	6885, 6714, 5295, 867, 5335	Predicted	2.06443e-05	0.000351136
O15117	FYB	2533	FYN binding protein	63	61	wikipathways	Regulation of toll-like receptor signaling pathway	132	4	6885, 5603, 5600, 5295	Predicted	0.00876734	0.0369774
O15117	FYB	2533	FYN binding protein	63	61	wikipathways	Toll-like receptor signaling pathway	95	4	6885, 5603, 5600, 5295	Predicted	0.00273417	0.0165099
O15117	FYB	2533	FYN binding protein	63	61	biocarta	nfkb activation by nontypeable hemophilus influenzae	29	3	6885, 9448, 5600	Predicted	0.000725644	0.00609004
O15117	FYB	2533	FYN binding protein	63	61	inoh	BMP2 signaling TAK1	15	3	6885, 5603, 5600	Predicted	9.60818e-05	0.00123449
O15117	FYB	2533	FYN binding protein	63	61	inoh	IL-1 p38	66	3	6885, 5603, 5600	Predicted	0.00773309	0.0340847
O15117	FYB	2533	FYN binding protein	63	61	inoh	TGF-beta signaling TAK1	20	3	6885, 5603, 5600	Predicted	0.000235504	0.00252872
O15117	FYB	2533	FYN binding protein	63	61	inoh	TLR ECSIT MEKK1 p38	23	2	5603, 5600	Predicted	0.00869392	0.0367693
O15117	FYB	2533	FYN binding protein	63	61	inoh	TLR p38	63	3	6885, 5603, 5600	Predicted	0.00679889	0.0312561
O15117	FYB	2533	FYN binding protein	63	61	kegg	Leishmaniasis	72	3	6885, 5603, 5600	Predicted	0.00981967	0.0398469
O15117	FYB	2533	FYN binding protein	63	61	kegg	NOD-like receptor signaling pathway	57	3	6885, 5603, 5600	Predicted	0.00514202	0.0258924
O15117	FYB	2533	FYN binding protein	63	61	kegg	RIG-I-like receptor signaling pathway	62	3	6885, 5603, 5600	Predicted	0.00650334	0.0303395
O15117	FYB	2533	FYN binding protein	63	61	kegg	Salmonella infection	82	3	5603, 5600, 7454	Predicted	0.0139633	0.0498609
O15117	FYB	2533	FYN binding protein	63	61	pid	p38 MAPK signaling pathway	27	2	6885, 5600	Predicted	0.0118728	0.0450494
O15117	FYB	2533	FYN binding protein	63	61	pid	Regulation of p38-alpha and p38-beta	31	5	7786, 640, 5600, 2534, 6714	Predicted	1.12921e-06	3.06091e-05
O15117	FYB	2533	FYN binding protein	63	61	pid	Signaling mediated by p38-alpha and p38-beta	35	4	8569, 8986, 9252, 5600	Predicted	5.92116e-05	0.000834541
O15117	FYB	2533	FYN binding protein	63	61	reactome	CDO in myogenesis	28	2	5600, 25	Predicted	0.0127358	0.0469915
O15117	FYB	2533	FYN binding protein	63	61	reactome	Myogenesis	28	2	5600, 25	Predicted	0.0127358	0.0469915
O15117	FYB	2533	FYN binding protein	63	61	reactome	Nucleotide-binding domain, leucine rich repeat containing receptor (NLR) signaling pathways	47	3	6885, 5603, 5600	Predicted	0.00297646	0.0175793
O15117	FYB	2533	FYN binding protein	63	61	reactome	Oxidative Stress Induced Senescence	88	4	23043, 9448, 5600, 50488	Predicted	0.00206784	0.0134651
O15117	FYB	2533	FYN binding protein	63	61	stke	p38 MAPK Pathway	34	5	8569, 8986, 9252, 5603, 5600	Predicted	1.82325e-06	4.59882e-05
O15117	FYB	2533	FYN binding protein	63	61	biocarta	fas signaling pathway (cd95)	20	2	6885, 356	Predicted	0.00660685	0.0306877
O15117	FYB	2533	FYN binding protein	63	61	reactome	Programmed Cell Death	115	4	1612, 23604, 5588, 356	Predicted	0.00541976	0.0268654
O15117	FYB	2533	FYN binding protein	63	61	signor	NFKBC	27	2	6885, 356	Predicted	0.0118728	0.0450494
O15117	FYB	2533	FYN binding protein	63	61	inoh	CD4 T cell receptor signaling-JNK cascade	49	4	3702, 5588, 5335, 7535	Predicted	0.000224661	0.00243411
O15117	FYB	2533	FYN binding protein	63	61	ipavs	non_canonical_Wnt_signaling_pathway_human	61	3	6885, 5588, 5335	Predicted	0.00621562	0.0294616
O15117	FYB	2533	FYN binding protein	63	61	reactome	PECAM1 interactions	12	3	2534, 6714, 5335	Predicted	4.70738e-05	0.000691689
O15117	FYB	2533	FYN binding protein	63	61	pid	Alpha-synuclein signaling	32	3	640, 2534, 6714	Predicted	0.000972146	0.00762046
O15117	FYB	2533	FYN binding protein	63	61	pid	Glypican 1 network	26	3	640, 2534, 6714	Predicted	0.000523163	0.0047291
O15117	FYB	2533	FYN binding protein	63	61	pid	Posttranslational regulation of adherens junction stability and dissassembly	53	3	2534, 6714, 25	Predicted	0.00418911	0.0224361
O15117	FYB	2533	FYN binding protein	63	61	reactome	DCC mediated attractive signaling	15	3	2534, 6714, 4690	Predicted	9.60818e-05	0.00123449
O15117	FYB	2533	FYN binding protein	63	61	stke	G alpha 12 Pathway	21	2	7006, 6714	Predicted	0.00727351	0.0326201
O15117	FYB	2533	FYN binding protein	63	61	stke	T Cell Signal Transduction	8	2	867, 7535	Predicted	0.00102105	0.00791073
O15117	FYB	2533	FYN binding protein	63	61	biocarta	regulation of splicing through sam68	10	2	5921, 6714	Predicted	0.001628	0.0112558
O15117	FYB	2533	FYN binding protein	63	61	reactome	CLEC7A (Dectin-1) signaling	40	3	6885, 8915, 6714	Predicted	0.00186987	0.012505
O15117	FYB	2533	FYN binding protein	63	61	spike	DAPk family	42	3	1612, 23604, 6714	Predicted	0.00215379	0.0138759
O15117	FYB	2533	FYN binding protein	63	61	reactome	Ligand-independent caspase activation via DCC	10	2	1612, 23604	Predicted	0.001628	0.0112558
O15117	FYB	2533	FYN binding protein	63	61	pid	IL8- and CXCR2-mediated signaling events	34	3	867, 7408, 1794	Predicted	0.00116263	0.00874397
O15121	DEGS1	8560	delta(4)-desaturase, sphingolipid 1	14	9	kegg	Hepatitis C	120	2	1956, 3646	Predicted	0.00496151	0.0252376
O15121	DEGS1	8560	delta(4)-desaturase, sphingolipid 1	14	9	biocarta	cbl mediated ligand-induced downregulation of egf receptors pathway	8	1	1956	Predicted	0.00725218	0.0325873
O15121	DEGS1	8560	delta(4)-desaturase, sphingolipid 1	14	9	pharmgkb	Erlotinib Pathway, Pharmacokinetics	9	1	1956	Predicted	0.00815541	0.0352147
O15121	DEGS1	8560	delta(4)-desaturase, sphingolipid 1	14	9	pid	EGFR-dependent Endothelin signaling events	9	1	1956	Predicted	0.00815541	0.0352147
O15121	DEGS1	8560	delta(4)-desaturase, sphingolipid 1	14	9	reactome	Constitutive Signaling by EGFRvIII	14	1	1956	Predicted	0.0126606	0.0468345
O15121	DEGS1	8560	delta(4)-desaturase, sphingolipid 1	14	9	reactome	Constitutive Signaling by Ligand-Responsive EGFR Cancer Variants	15	1	1956	Predicted	0.0135595	0.0489333
O15121	DEGS1	8560	delta(4)-desaturase, sphingolipid 1	14	9	reactome	Inhibition of Signaling by Overexpressed EGFR	2	1	1956	Predicted	0.00181745	0.0122312
O15121	DEGS1	8560	delta(4)-desaturase, sphingolipid 1	14	9	reactome	Signaling by EGFR in Cancer	15	1	1956	Predicted	0.0135595	0.0489333
O15121	DEGS1	8560	delta(4)-desaturase, sphingolipid 1	14	9	reactome	Signaling by EGFRvIII in Cancer	14	1	1956	Predicted	0.0126606	0.0468345
O15121	DEGS1	8560	delta(4)-desaturase, sphingolipid 1	14	9	reactome	Signaling by Ligand-Responsive EGFR Variants in Cancer	15	1	1956	Predicted	0.0135595	0.0489333
O15121	DEGS1	8560	delta(4)-desaturase, sphingolipid 1	14	9	reactome	Signaling by Overexpressed Wild-Type EGFR in Cancer	2	1	1956	Predicted	0.00181745	0.0122312
O15121	DEGS1	8560	delta(4)-desaturase, sphingolipid 1	14	9	smpdb	Cetuximab Action Pathway	1	1	1956	Predicted	0.000909091	0.00724416
O15121	DEGS1	8560	delta(4)-desaturase, sphingolipid 1	14	9	smpdb	Erlotinib Action Pathway	3	1	1956	Predicted	0.00272507	0.0164739
O15121	DEGS1	8560	delta(4)-desaturase, sphingolipid 1	14	9	reactome	mRNA Splicing	114	2	23450, 11051	Predicted	0.00448849	0.023539
O15121	DEGS1	8560	delta(4)-desaturase, sphingolipid 1	14	9	reactome	mRNA Splicing - Major Pathway	114	2	23450, 11051	Predicted	0.00448849	0.023539
O15121	DEGS1	8560	delta(4)-desaturase, sphingolipid 1	14	9	wikipathways	mRNA Processing	125	2	23450, 11051	Predicted	0.00537269	0.0266802
O15121	DEGS1	8560	delta(4)-desaturase, sphingolipid 1	14	9	humancyc	dTMP de novo biosynthesis (mitochondrial)	5	1	6472	Predicted	0.00453811	0.0237045
O15121	DEGS1	8560	delta(4)-desaturase, sphingolipid 1	14	9	humancyc	glycine betaine degradation	4	1	6472	Predicted	0.00363196	0.0202351
O15121	DEGS1	8560	delta(4)-desaturase, sphingolipid 1	14	9	humancyc	glycine/serine biosynthesis	2	1	6472	Predicted	0.00181745	0.0122312
O15121	DEGS1	8560	delta(4)-desaturase, sphingolipid 1	14	9	humancyc	serine and glycine biosynthesis	7	1	6472	Predicted	0.00634823	0.0298611
O15121	DEGS1	8560	delta(4)-desaturase, sphingolipid 1	14	9	humancyc	superpathway of choline degradation to L-serine	6	1	6472	Predicted	0.00544354	0.0269138
O15121	DEGS1	8560	delta(4)-desaturase, sphingolipid 1	14	9	kegg	Cyanoamino acid metabolism	6	1	6472	Predicted	0.00544354	0.0269138
O15121	DEGS1	8560	delta(4)-desaturase, sphingolipid 1	14	9	uniprot	Pathways One carbon metabolism	6	1	6472	Predicted	0.00544354	0.0269138
O15121	DEGS1	8560	delta(4)-desaturase, sphingolipid 1	14	9	wikipathways	Glycine Metabolism	3	1	6472	Predicted	0.00272507	0.0164739
O15121	DEGS1	8560	delta(4)-desaturase, sphingolipid 1	14	9	ehmn	Vitamin H (biotin) metabolism	5	1	6566	Predicted	0.00453811	0.0237045
O15121	DEGS1	8560	delta(4)-desaturase, sphingolipid 1	14	9	reactome	Bile salt and organic anion SLC transporters	4	1	6566	Predicted	0.00363196	0.0202351
O15121	DEGS1	8560	delta(4)-desaturase, sphingolipid 1	14	9	humancyc	glycogenolysis	7	1	5837	Predicted	0.00634823	0.0298611
O15121	DEGS1	8560	delta(4)-desaturase, sphingolipid 1	14	9	reactome	Glycogen breakdown (glycogenolysis)	15	1	5837	Predicted	0.0135595	0.0489333
O15121	DEGS1	8560	delta(4)-desaturase, sphingolipid 1	14	9	systems.biology.org	Skeletal_muscle_v2 31	1	1	5837	Predicted	0.000909091	0.00724416
O15121	DEGS1	8560	delta(4)-desaturase, sphingolipid 1	14	9	kegg	Sphingolipid signaling pathway	0	0	n/a	Known.Member	n/a	n/a
O15121	DEGS1	8560	delta(4)-desaturase, sphingolipid 1	14	9	kegg	Sphingolipid metabolism	0	0	n/a	Known.Member	n/a	n/a
O15121	DEGS1	8560	delta(4)-desaturase, sphingolipid 1	14	9	reactome	Sphingolipid de novo biosynthesis	0	0	n/a	Known.Member	n/a	n/a
O15121	DEGS1	8560	delta(4)-desaturase, sphingolipid 1	14	9	reactome	Sphingolipid metabolism	0	0	n/a	Known.Member	n/a	n/a
O15126	SCAMP1	9522	secretory carrier membrane protein 1	17	14	biocarta	btg family proteins and cell cycle regulation	9	1	7157	Predicted	0.0126606	0.0468345
O15126	SCAMP1	9522	secretory carrier membrane protein 1	17	14	biocarta	overview of telomerase protein component gene htert transcriptional regulation	10	1	7157	Predicted	0.0140581	0.0499885
O15126	SCAMP1	9522	secretory carrier membrane protein 1	17	14	biocarta	regulation of transcriptional activity by pml	10	1	7157	Predicted	0.0140581	0.0499885
O15126	SCAMP1	9522	secretory carrier membrane protein 1	17	14	kegg	Bladder cancer	41	2	7157, 1956	Predicted	0.00147561	0.0104793
O15126	SCAMP1	9522	secretory carrier membrane protein 1	17	14	kegg	Central carbon metabolism in cancer	66	2	7157, 1956	Predicted	0.00378283	0.0208589
O15126	SCAMP1	9522	secretory carrier membrane protein 1	17	14	kegg	Glioma	63	2	7157, 1956	Predicted	0.00345258	0.0195269
O15126	SCAMP1	9522	secretory carrier membrane protein 1	17	14	kegg	Hepatitis C	120	2	7157, 1956	Predicted	0.0120551	0.0453516
O15126	SCAMP1	9522	secretory carrier membrane protein 1	17	14	kegg	Melanoma	69	2	7157, 1956	Predicted	0.0041273	0.0221867
O15126	SCAMP1	9522	secretory carrier membrane protein 1	17	14	kegg	Pancreatic cancer	66	2	7157, 1956	Predicted	0.00378283	0.0208589
O15126	SCAMP1	9522	secretory carrier membrane protein 1	17	14	kegg	Prostate cancer	88	2	7157, 1956	Predicted	0.0066321	0.0307665
O15126	SCAMP1	9522	secretory carrier membrane protein 1	17	14	pharmgkb	Fluoropyrimidine Pathway, Pharmacodynamics	9	1	7157	Predicted	0.0126606	0.0468345
O15126	SCAMP1	9522	secretory carrier membrane protein 1	17	14	pid	PLK3 signaling events	5	1	7157	Predicted	0.00705216	0.0320198
O15126	SCAMP1	9522	secretory carrier membrane protein 1	17	14	reactome	Activation of NOXA and translocation to mitochondria	4	1	7157	Predicted	0.00564543	0.027557
O15126	SCAMP1	9522	secretory carrier membrane protein 1	17	14	reactome	Activation of PUMA and translocation to mitochondria	4	1	7157	Predicted	0.00564543	0.027557
O15126	SCAMP1	9522	secretory carrier membrane protein 1	17	14	reactome	Autodegradation of the E3 ubiquitin ligase COP1	7	1	7157	Predicted	0.00986007	0.0399398
O15126	SCAMP1	9522	secretory carrier membrane protein 1	17	14	reactome	Factors involved in megakaryocyte development and platelet production	101	2	5868, 7157	Predicted	0.00865799	0.0366765
O15126	SCAMP1	9522	secretory carrier membrane protein 1	17	14	reactome	Oncogene Induced Senescence	30	2	7157, 4343	Predicted	0.000789778	0.00650803
O15126	SCAMP1	9522	secretory carrier membrane protein 1	17	14	reactome	Oxidative Stress Induced Senescence	88	2	7157, 4343	Predicted	0.0066321	0.0307665
O15126	SCAMP1	9522	secretory carrier membrane protein 1	17	14	reactome	Pre-NOTCH Expression and Processing	28	2	7157, 4343	Predicted	0.0006874	0.0058395
O15126	SCAMP1	9522	secretory carrier membrane protein 1	17	14	reactome	Pre-NOTCH Transcription and Translation	16	2	7157, 4343	Predicted	0.000220349	0.00239796
O15126	SCAMP1	9522	secretory carrier membrane protein 1	17	14	reactome	Signaling by NOTCH	100	2	7157, 4343	Predicted	0.00849339	0.0361586
O15126	SCAMP1	9522	secretory carrier membrane protein 1	17	14	reactome	Stabilization of p53	8	1	7157	Predicted	0.0112613	0.0434413
O15126	SCAMP1	9522	secretory carrier membrane protein 1	17	14	reactome	Transcriptional activation of cell cycle inhibitor p21	2	1	7157	Predicted	0.00282643	0.016901
O15126	SCAMP1	9522	secretory carrier membrane protein 1	17	14	reactome	Transcriptional activation of p53 responsive genes	2	1	7157	Predicted	0.00282643	0.016901
O15126	SCAMP1	9522	secretory carrier membrane protein 1	17	14	smpdb	Vincristine Action Pathway	10	1	7157	Predicted	0.0140581	0.0499885
O15126	SCAMP1	9522	secretory carrier membrane protein 1	17	14	spike	Apoptosis Anti Apoptosis Network	103	2	7157, 1956	Predicted	0.00899151	0.0376348
O15126	SCAMP1	9522	secretory carrier membrane protein 1	17	14	spike	Apoptosis In The Ear	123	2	7157, 1956	Predicted	0.0126374	0.0468345
O15126	SCAMP1	9522	secretory carrier membrane protein 1	17	14	spike	Hearing and Vision Proteins	182	3	7157, 1956, 6616	Predicted	0.00191594	0.0127444
O15126	SCAMP1	9522	secretory carrier membrane protein 1	17	14	spike	Hearing related SIX1 Interaction	79	2	7157, 1956	Predicted	0.00537681	0.0266952
O15126	SCAMP1	9522	secretory carrier membrane protein 1	17	14	spike	MAPK signaling	61	2	7157, 1956	Predicted	0.00324036	0.0186403
O15126	SCAMP1	9522	secretory carrier membrane protein 1	17	14	spike	RAS signaling and tumorigenesis	86	2	7157, 1956	Predicted	0.0063426	0.0298611
O15126	SCAMP1	9522	secretory carrier membrane protein 1	17	14	stke	Fas Signaling Pathway	69	2	7157, 1956	Predicted	0.0041273	0.0221867
O15126	SCAMP1	9522	secretory carrier membrane protein 1	17	14	systems.biology.org	EGFR_signaling_for_RTKC	302	3	5868, 7157, 1956	Predicted	0.00796816	0.0347415
O15126	SCAMP1	9522	secretory carrier membrane protein 1	17	14	wikipathways	AMPK Signaling	65	2	1994, 7157	Predicted	0.00367116	0.0203806
O15126	SCAMP1	9522	secretory carrier membrane protein 1	17	14	wikipathways	Amyotrophic lateral sclerosis (ALS)	35	2	5868, 7157	Predicted	0.00107592	0.00823605
O15126	SCAMP1	9522	secretory carrier membrane protein 1	17	14	wikipathways	ErbB Signaling Pathway	54	2	7157, 1956	Predicted	0.00254822	0.0156967
O15126	SCAMP1	9522	secretory carrier membrane protein 1	17	14	wikipathways	Mammary gland development pathway - Involution (Stage 4 of 4)	9	1	7157	Predicted	0.0126606	0.0468345
O15126	SCAMP1	9522	secretory carrier membrane protein 1	17	14	wikipathways	Metastatic brain tumor	5	1	7157	Predicted	0.00705216	0.0320198
O15126	SCAMP1	9522	secretory carrier membrane protein 1	17	14	wikipathways	Rac1-Pak1-p38-MMP-2 pathway	66	2	7157, 1956	Predicted	0.00378283	0.0208589
O15126	SCAMP1	9522	secretory carrier membrane protein 1	17	14	wikipathways	Signaling Pathways in Glioblastoma	81	2	7157, 1956	Predicted	0.00564517	0.027557
O15126	SCAMP1	9522	secretory carrier membrane protein 1	17	14	wikipathways	Spinal Cord Injury	113	2	7157, 1956	Predicted	0.0107446	0.0422145
O15126	SCAMP1	9522	secretory carrier membrane protein 1	17	14	netpath	Gastrin	41	2	1994, 1956	Predicted	0.00147561	0.0104793
O15126	SCAMP1	9522	secretory carrier membrane protein 1	17	14	reactome	HuR stabilizes mRNA	8	1	1994	Predicted	0.0112613	0.0434413
O15126	SCAMP1	9522	secretory carrier membrane protein 1	17	14	biocarta	cbl mediated ligand-induced downregulation of egf receptors pathway	8	1	1956	Predicted	0.0112613	0.0434413
O15126	SCAMP1	9522	secretory carrier membrane protein 1	17	14	kegg	Endocytosis	252	3	5868, 1956, 2060	Predicted	0.00481834	0.0247839
O15126	SCAMP1	9522	secretory carrier membrane protein 1	17	14	pid	EGFR-dependent Endothelin signaling events	9	1	1956	Predicted	0.0126606	0.0468345
O15126	SCAMP1	9522	secretory carrier membrane protein 1	17	14	pid	ErbB1 downstream signaling	104	2	5868, 1956	Predicted	0.00916043	0.0379906
O15126	SCAMP1	9522	secretory carrier membrane protein 1	17	14	pid	Internalization of ErbB1	38	4	5868, 1956, 2060, 6453	Predicted	1.79705e-07	6.30548e-06
O15126	SCAMP1	9522	secretory carrier membrane protein 1	17	14	pid	Regulation of Telomerase	68	2	1956, 7337	Predicted	0.0040109	0.0217784
O15126	SCAMP1	9522	secretory carrier membrane protein 1	17	14	reactome	Downstream signaling events of B Cell Receptor (BCR)	119	2	4343, 1956	Predicted	0.0118638	0.0450232
O15126	SCAMP1	9522	secretory carrier membrane protein 1	17	14	reactome	EGFR downregulation	26	2	1956, 2060	Predicted	0.000591974	0.00520357
O15126	SCAMP1	9522	secretory carrier membrane protein 1	17	14	reactome	GAB1 signalosome	101	2	4343, 1956	Predicted	0.00865799	0.0366765
O15126	SCAMP1	9522	secretory carrier membrane protein 1	17	14	reactome	PI-3K cascade:FGFR1	97	2	4343, 1956	Predicted	0.00800829	0.0348676
O15126	SCAMP1	9522	secretory carrier membrane protein 1	17	14	reactome	PI-3K cascade:FGFR2	97	2	4343, 1956	Predicted	0.00800829	0.0348676
O15126	SCAMP1	9522	secretory carrier membrane protein 1	17	14	reactome	PI-3K cascade:FGFR3	97	2	4343, 1956	Predicted	0.00800829	0.0348676
O15126	SCAMP1	9522	secretory carrier membrane protein 1	17	14	reactome	PI-3K cascade:FGFR4	97	2	4343, 1956	Predicted	0.00800829	0.0348676
O15126	SCAMP1	9522	secretory carrier membrane protein 1	17	14	reactome	PI3K events in ERBB4 signaling	97	2	4343, 1956	Predicted	0.00800829	0.0348676
O15126	SCAMP1	9522	secretory carrier membrane protein 1	17	14	reactome	Signaling by EGFR	287	3	4343, 1956, 2060	Predicted	0.00692187	0.0316441
O15126	SCAMP1	9522	secretory carrier membrane protein 1	17	14	reactome	Signaling by Overexpressed Wild-Type EGFR in Cancer	2	1	1956	Predicted	0.00282643	0.016901
O15126	SCAMP1	9522	secretory carrier membrane protein 1	17	14	smpdb	Cetuximab Action Pathway	1	1	1956	Predicted	0.00141414	0.0101308
O15126	SCAMP1	9522	secretory carrier membrane protein 1	17	14	smpdb	Erlotinib Action Pathway	3	1	1956	Predicted	0.00423686	0.0225686
O15126	SCAMP1	9522	secretory carrier membrane protein 1	17	14	smpdb	Gefitinib Action Pathway	1	1	1956	Predicted	0.00141414	0.0101308
O15126	SCAMP1	9522	secretory carrier membrane protein 1	17	14	wikipathways	Androgen receptor signaling pathway	89	2	1956, 7337	Predicted	0.00677909	0.0311858
O15126	SCAMP1	9522	secretory carrier membrane protein 1	17	14	wikipathways	EGF-EGFR Signaling Pathway	162	3	5868, 1956, 2060	Predicted	0.00137117	0.00991694
O15126	SCAMP1	9522	secretory carrier membrane protein 1	17	14	wikipathways	miR-targeted genes in muscle cell - TarBase	325	3	4343, 1956, 8773	Known.and.Predicted	0.00974781	0.0396286
O15126	SCAMP1	9522	secretory carrier membrane protein 1	17	14	wikipathways	TCA Cycle Nutrient Utilization and Invasiveness of Ovarian Cancer	5	1	1956	Predicted	0.00705216	0.0320198
O15126	SCAMP1	9522	secretory carrier membrane protein 1	17	14	pid	Signaling events mediated by Hepatocyte Growth Factor Receptor (c-Met)	81	2	5868, 2060	Predicted	0.00564517	0.027557
O15126	SCAMP1	9522	secretory carrier membrane protein 1	17	14	biocarta	sumoylation as a mechanism to modulate ctbp-dependent gene responses	8	1	7337	Predicted	0.0112613	0.0434413
O15126	SCAMP1	9522	secretory carrier membrane protein 1	17	14	pid	Effects of Botulinum toxin	9	1	6616	Predicted	0.0126606	0.0468345
O15126	SCAMP1	9522	secretory carrier membrane protein 1	17	14	reactome	Neurotoxicity of clostridium toxins	10	1	6616	Predicted	0.0140581	0.0499885
O15126	SCAMP1	9522	secretory carrier membrane protein 1	17	14	reactome	Toxicity of botulinum toxin type A (BoNT/A)	4	1	6616	Predicted	0.00564543	0.027557
O15126	SCAMP1	9522	secretory carrier membrane protein 1	17	14	reactome	Toxicity of botulinum toxin type C (BoNT/C)	3	1	6616	Predicted	0.00423686	0.0225686
O15126	SCAMP1	9522	secretory carrier membrane protein 1	17	14	reactome	Sodium/Proton exchangers	9	1	84679	Predicted	0.0126606	0.0468345
O15126	SCAMP1	9522	secretory carrier membrane protein 1	17	14	netpath	Fibroblast growth factor-1	0	0	n/a	Known.Member	n/a	n/a
O15520	FGF10	2255	fibroblast growth factor 10	3	3	pharmgkb	update your name in edit mode	25	1	2263	Predicted	0.0075574	0.0335365
O15520	FGF10	2255	fibroblast growth factor 10	3	3	pharmgkb	Vemurafenib Pathway, Pharmacodynamics	25	1	2263	Predicted	0.0075574	0.0335365
O15520	FGF10	2255	fibroblast growth factor 10	3	3	pid	Syndecan-1-mediated signaling events	42	1	2263	Predicted	0.0126746	0.0468432
O15520	FGF10	2255	fibroblast growth factor 10	3	3	pid	Syndecan-2-mediated signaling events	41	1	2263	Predicted	0.0123741	0.0461819
O15520	FGF10	2255	fibroblast growth factor 10	3	3	pid	Syndecan-3-mediated signaling events	26	2	5443, 2263	Predicted	1.98658e-05	0.000340388
O15520	FGF10	2255	fibroblast growth factor 10	3	3	reactome	FGFR2 ligand binding and activation	18	2	9982, 2263	Known.and.Predicted	9.35724e-06	0.000181786
O15520	FGF10	2255	fibroblast growth factor 10	3	3	reactome	FGFR2 mutant receptor activation	16	1	2263	Known.and.Predicted	0.00484114	0.0247846
O15520	FGF10	2255	fibroblast growth factor 10	3	3	reactome	FGFR2b ligand binding and activation	9	2	9982, 2263	Known.and.Predicted	2.20304e-06	5.4034e-05
O15520	FGF10	2255	fibroblast growth factor 10	3	3	reactome	FGFR2c ligand binding and activation	12	1	2263	Predicted	0.00363232	0.0202351
O15520	FGF10	2255	fibroblast growth factor 10	3	3	reactome	Negative regulation of FGFR2 signaling	33	1	2263	Known.and.Predicted	0.00996771	0.0402175
O15520	FGF10	2255	fibroblast growth factor 10	3	3	reactome	SHC-mediated cascade:FGFR2	25	1	2263	Known.and.Predicted	0.0075574	0.0335365
O15520	FGF10	2255	fibroblast growth factor 10	3	3	reactome	Signal Transduction	1763	3	5443, 9982, 2263	Known.and.Predicted	0.00563954	0.027557
O15520	FGF10	2255	fibroblast growth factor 10	3	3	reactome	Signaling by FGFR	268	2	9982, 2263	Known.and.Predicted	0.00215124	0.0138618
O15520	FGF10	2255	fibroblast growth factor 10	3	3	reactome	Signaling by FGFR in disease	44	1	2263	Known.and.Predicted	0.0132755	0.0482323
O15520	FGF10	2255	fibroblast growth factor 10	3	3	reactome	Signaling by FGFR2	267	2	9982, 2263	Known.and.Predicted	0.00213534	0.0137738
O15520	FGF10	2255	fibroblast growth factor 10	3	3	reactome	Signaling by FGFR2 amplification mutants	1	1	2263	Predicted	0.00030303	0.00308394
O15520	FGF10	2255	fibroblast growth factor 10	3	3	reactome	Signaling by FGFR2 in disease	26	1	2263	Known.and.Predicted	0.00785891	0.0343873
O15520	FGF10	2255	fibroblast growth factor 10	3	3	reactome	Signaling by FGFR2 mutants	26	1	2263	Known.and.Predicted	0.00785891	0.0343873
O15520	FGF10	2255	fibroblast growth factor 10	3	3	reactome	Signaling by FGFR4 mutants	27	1	2263	Known.and.Predicted	0.00816035	0.0352147
O15520	FGF10	2255	fibroblast growth factor 10	3	3	wikipathways	Angiogenesis	20	1	2263	Predicted	0.00604898	0.0288615
O15520	FGF10	2255	fibroblast growth factor 10	3	3	pharmgkb	Glucocorticoid Pathway (HPA Axis), Pharmacodynamics	7	1	5443	Predicted	0.00211993	0.0137053
O15520	FGF10	2255	fibroblast growth factor 10	3	3	reactome	Endogenous sterols	21	1	5443	Predicted	0.00635079	0.0298611
O15520	FGF10	2255	fibroblast growth factor 10	3	3	reactome	G-protein activation	28	1	5443	Predicted	0.00846173	0.0360854
O15520	FGF10	2255	fibroblast growth factor 10	3	3	reactome	Glucocorticoid biosynthesis	8	1	5443	Predicted	0.00242253	0.0151188
O15520	FGF10	2255	fibroblast growth factor 10	3	3	reactome	Metabolism of steroid hormones and vitamin D	26	1	5443	Predicted	0.00785891	0.0343873
O15520	FGF10	2255	fibroblast growth factor 10	3	3	reactome	Peptide hormone biosynthesis	12	1	5443	Predicted	0.00363232	0.0202351
O15520	FGF10	2255	fibroblast growth factor 10	3	3	reactome	Peptide hormone metabolism	42	1	5443	Predicted	0.0126746	0.0468432
O15520	FGF10	2255	fibroblast growth factor 10	3	3	reactome	Steroid hormones	26	1	5443	Predicted	0.00785891	0.0343873
O15520	FGF10	2255	fibroblast growth factor 10	3	3	smpdb	3-Methylthiofentanyl Action Pathway	29	1	5443	Predicted	0.00876304	0.0369629
O15520	FGF10	2255	fibroblast growth factor 10	3	3	smpdb	Alfentanil Action Pathway	29	1	5443	Predicted	0.00876304	0.0369629
O15520	FGF10	2255	fibroblast growth factor 10	3	3	smpdb	Alvimopan Action Pathway	29	1	5443	Predicted	0.00876304	0.0369629
O15520	FGF10	2255	fibroblast growth factor 10	3	3	smpdb	Benzocaine Action Pathway	29	1	5443	Predicted	0.00876304	0.0369629
O15520	FGF10	2255	fibroblast growth factor 10	3	3	smpdb	Bupivacaine Action Pathway	29	1	5443	Predicted	0.00876304	0.0369629
O15520	FGF10	2255	fibroblast growth factor 10	3	3	smpdb	Buprenorphine Action Pathway	29	1	5443	Predicted	0.00876304	0.0369629
O15520	FGF10	2255	fibroblast growth factor 10	3	3	smpdb	Carfentanil Action Pathway	29	1	5443	Predicted	0.00876304	0.0369629
O15520	FGF10	2255	fibroblast growth factor 10	3	3	smpdb	Citalopram Action Pathway	34	1	5443	Predicted	0.0102687	0.0410018
O15520	FGF10	2255	fibroblast growth factor 10	3	3	smpdb	Cocaine Action Pathway	29	1	5443	Predicted	0.00876304	0.0369629
O15520	FGF10	2255	fibroblast growth factor 10	3	3	smpdb	Codeine Action Pathway	32	1	5443	Predicted	0.00966663	0.039381
O15520	FGF10	2255	fibroblast growth factor 10	3	3	smpdb	Corticotropin Activation of Cortisol Production	7	1	5443	Predicted	0.00211993	0.0137053
O15520	FGF10	2255	fibroblast growth factor 10	3	3	smpdb	Desipramine Action Pathway	30	1	5443	Predicted	0.0090643	0.0377217
O15520	FGF10	2255	fibroblast growth factor 10	3	3	smpdb	Dezocine Action Pathway	29	1	5443	Predicted	0.00876304	0.0369629
O15520	FGF10	2255	fibroblast growth factor 10	3	3	smpdb	Dihydromorphine Action Pathway	29	1	5443	Predicted	0.00876304	0.0369629
O15520	FGF10	2255	fibroblast growth factor 10	3	3	smpdb	Dimethylthiambutene Action Pathway	29	1	5443	Predicted	0.00876304	0.0369629
O15520	FGF10	2255	fibroblast growth factor 10	3	3	smpdb	Diphenoxylate Action Pathway	29	1	5443	Predicted	0.00876304	0.0369629
O15520	FGF10	2255	fibroblast growth factor 10	3	3	smpdb	Escitalopram Action Pathway	29	1	5443	Predicted	0.00876304	0.0369629
O15520	FGF10	2255	fibroblast growth factor 10	3	3	smpdb	Fentanyl Action Pathway	29	1	5443	Predicted	0.00876304	0.0369629
O15520	FGF10	2255	fibroblast growth factor 10	3	3	smpdb	Fluoxetine Action Pathway	34	1	5443	Predicted	0.0102687	0.0410018
O15520	FGF10	2255	fibroblast growth factor 10	3	3	smpdb	Hydrocodone Action Pathway	29	1	5443	Predicted	0.00876304	0.0369629
O15520	FGF10	2255	fibroblast growth factor 10	3	3	smpdb	Imipramine Action Pathway	33	1	5443	Predicted	0.00996771	0.0402175
O15520	FGF10	2255	fibroblast growth factor 10	3	3	smpdb	Ketobemidone Action Pathway	29	1	5443	Predicted	0.00876304	0.0369629
O15520	FGF10	2255	fibroblast growth factor 10	3	3	smpdb	Levobupivacaine Action Pathway	29	1	5443	Predicted	0.00876304	0.0369629
O15520	FGF10	2255	fibroblast growth factor 10	3	3	smpdb	Levomethadyl Acetate Action Action Pathway	29	1	5443	Predicted	0.00876304	0.0369629
O15520	FGF10	2255	fibroblast growth factor 10	3	3	smpdb	Levorphanol Action Pathway	29	1	5443	Predicted	0.00876304	0.0369629
O15520	FGF10	2255	fibroblast growth factor 10	3	3	smpdb	Lidocaine (Local Anaesthetic) Action Pathway	31	1	5443	Predicted	0.0093655	0.0385812
O15520	FGF10	2255	fibroblast growth factor 10	3	3	smpdb	Mepivacaine Action Pathway	29	1	5443	Predicted	0.00876304	0.0369629
O15520	FGF10	2255	fibroblast growth factor 10	3	3	smpdb	Methadone Action Pathway	33	1	5443	Predicted	0.00996771	0.0402175
O15520	FGF10	2255	fibroblast growth factor 10	3	3	smpdb	Methadyl Acetate Action Pathway	29	1	5443	Predicted	0.00876304	0.0369629
O15520	FGF10	2255	fibroblast growth factor 10	3	3	smpdb	Morphine Action Pathway	44	1	5443	Predicted	0.0132755	0.0482323
O15520	FGF10	2255	fibroblast growth factor 10	3	3	smpdb	Nalbuphine Action Pathway	30	1	5443	Predicted	0.0090643	0.0377217
O15520	FGF10	2255	fibroblast growth factor 10	3	3	smpdb	Naloxone Action Pathway	29	1	5443	Predicted	0.00876304	0.0369629
O15520	FGF10	2255	fibroblast growth factor 10	3	3	smpdb	Nicotine Action Pathway	34	1	5443	Predicted	0.0102687	0.0410018
O15520	FGF10	2255	fibroblast growth factor 10	3	3	smpdb	Oxybuprocaine Action Pathway	29	1	5443	Predicted	0.00876304	0.0369629
O15520	FGF10	2255	fibroblast growth factor 10	3	3	smpdb	Oxycodone Action Pathway	29	1	5443	Predicted	0.00876304	0.0369629
O15520	FGF10	2255	fibroblast growth factor 10	3	3	smpdb	Oxymorphone Action Pathway	29	1	5443	Predicted	0.00876304	0.0369629
O15520	FGF10	2255	fibroblast growth factor 10	3	3	smpdb	Pentazocine Action Pathway	29	1	5443	Predicted	0.00876304	0.0369629
O15520	FGF10	2255	fibroblast growth factor 10	3	3	smpdb	Prilocaine Action Pathway	29	1	5443	Predicted	0.00876304	0.0369629
O15520	FGF10	2255	fibroblast growth factor 10	3	3	smpdb	Procaine Action Pathway	29	1	5443	Predicted	0.00876304	0.0369629
O15520	FGF10	2255	fibroblast growth factor 10	3	3	smpdb	Proparacaine Action Pathway	29	1	5443	Predicted	0.00876304	0.0369629
O15520	FGF10	2255	fibroblast growth factor 10	3	3	smpdb	Propoxyphene Action Pathway	29	1	5443	Predicted	0.00876304	0.0369629
O15520	FGF10	2255	fibroblast growth factor 10	3	3	smpdb	Remifentanil Action Pathway	29	1	5443	Predicted	0.00876304	0.0369629
O15520	FGF10	2255	fibroblast growth factor 10	3	3	smpdb	Ropivacaine Action Pathway	29	1	5443	Predicted	0.00876304	0.0369629
O15520	FGF10	2255	fibroblast growth factor 10	3	3	smpdb	Sufentanil Action Pathway	29	1	5443	Predicted	0.00876304	0.0369629
O15520	FGF10	2255	fibroblast growth factor 10	3	3	smpdb	Tramadol Action Action Pathway	29	1	5443	Predicted	0.00876304	0.0369629
O15520	FGF10	2255	fibroblast growth factor 10	3	3	inoh	FGF	65	1	2263	Known.Member	0.0195699	0.0611982
O15520	FGF10	2255	fibroblast growth factor 10	3	3	kegg	MAPK signaling pathway	244	1	2263	Known.Member	0.0721391	0.132217
O15520	FGF10	2255	fibroblast growth factor 10	3	3	kegg	Pathways in cancer	391	1	2263	Known.Member	0.113878	0.175525
O15520	FGF10	2255	fibroblast growth factor 10	3	3	kegg	Rap1 signaling pathway	204	1	2263	Known.Member	0.0605591	0.118878
O15520	FGF10	2255	fibroblast growth factor 10	3	3	kegg	Ras signaling pathway	216	1	2263	Known.Member	0.0640432	0.123034
O15520	FGF10	2255	fibroblast growth factor 10	3	3	reactome	Cytokine Signaling in Immune system	364	1	2263	Known.Member	0.106307	0.168035
O15520	FGF10	2255	fibroblast growth factor 10	3	3	reactome	DAP12 interactions	288	1	2263	Known.Member	0.0847668	0.145807
O15520	FGF10	2255	fibroblast growth factor 10	3	3	reactome	Disease	440	1	2263	Known.Member	0.127507	0.188983
O15520	FGF10	2255	fibroblast growth factor 10	3	3	reactome	Diseases of signal transduction	177	1	2263	Known.Member	0.0526884	0.109505
O15520	FGF10	2255	fibroblast growth factor 10	3	3	reactome	Downstream signaling events of B Cell Receptor (BCR)	119	1	2263	Known.Member	0.0356324	0.0873313
O15520	FGF10	2255	fibroblast growth factor 10	3	3	reactome	Downstream signaling of activated FGFR1	262	1	2263	Known.Member	0.0773189	0.137743
O15520	FGF10	2255	fibroblast growth factor 10	3	3	reactome	Downstream signaling of activated FGFR3	262	1	2263	Known.Member	0.0773189	0.137743
O15520	FGF10	2255	fibroblast growth factor 10	3	3	reactome	Fc epsilon receptor (FCERI) signaling	288	1	2263	Known.Member	0.0847668	0.145807
O15520	FGF10	2255	fibroblast growth factor 10	3	3	reactome	FCERI mediated MAPK activation	206	1	2263	Known.Member	0.0611404	0.119645
O15520	FGF10	2255	fibroblast growth factor 10	3	3	reactome	FRS-mediated FGFR1 signaling	182	1	2263	Known.Member	0.0541492	0.111302
O15520	FGF10	2255	fibroblast growth factor 10	3	3	reactome	Innate Immune System	621	1	2263	Known.Member	0.176641	0.235794
O15520	FGF10	2255	fibroblast growth factor 10	3	3	reactome	Interleukin-3, 5 and GM-CSF signaling	207	1	2263	Known.Member	0.0614309	0.119949
O15520	FGF10	2255	fibroblast growth factor 10	3	3	reactome	RAF/MAP kinase cascade	181	1	2263	Known.Member	0.0538572	0.110922
O15520	FGF10	2255	fibroblast growth factor 10	3	3	reactome	Role of LAT2/NTAL/LAB on calcium mobilization	108	1	2263	Known.Member	0.0323748	0.0823369
O15520	FGF10	2255	fibroblast growth factor 10	3	3	reactome	SHC1 events in ERBB4 signaling	181	1	2263	Known.Member	0.0538572	0.110922
O15520	FGF10	2255	fibroblast growth factor 10	3	3	reactome	Signaling by EGFR	287	1	2263	Known.Member	0.0844811	0.145514
O15520	FGF10	2255	fibroblast growth factor 10	3	3	reactome	Signaling by ERBB2	272	1	2263	Known.Member	0.0801883	0.140933
O15520	FGF10	2255	fibroblast growth factor 10	3	3	reactome	Signaling by ERBB4	259	1	2263	Known.Member	0.076457	0.136748
O15520	FGF10	2255	fibroblast growth factor 10	3	3	reactome	Signaling by FGFR1	266	1	2263	Known.Member	0.0784674	0.138963
O15520	FGF10	2255	fibroblast growth factor 10	3	3	reactome	Signaling by FGFR3	265	1	2263	Known.Member	0.0781804	0.138685
O15520	FGF10	2255	fibroblast growth factor 10	3	3	reactome	Signaling by FGFR4	265	1	2263	Known.Member	0.0781804	0.138685
O15520	FGF10	2255	fibroblast growth factor 10	3	3	reactome	Signaling by PDGF	293	1	2263	Known.Member	0.0861945	0.147317
O15520	FGF10	2255	fibroblast growth factor 10	3	3	reactome	Signaling by SCF-KIT	259	1	2263	Known.Member	0.076457	0.136748
O15520	FGF10	2255	fibroblast growth factor 10	3	3	reactome	Signaling by VEGF	270	1	2263	Known.Member	0.0796149	0.140216
O15520	FGF10	2255	fibroblast growth factor 10	3	3	wikipathways	Regulation of Actin Cytoskeleton	146	1	2263	Known.Member	0.0435975	0.0981013
O15520	FGF10	2255	fibroblast growth factor 10	3	3	inoh	GPCR signaling-cholera toxin	249	1	5443	Known.Member	0.0735799	0.133768
O15520	FGF10	2255	fibroblast growth factor 10	3	3	inoh	GPCR signaling-G alpha i	241	1	5443	Known.Member	0.0712739	0.131207
O15520	FGF10	2255	fibroblast growth factor 10	3	3	inoh	GPCR signaling-G alpha q	253	1	5443	Known.Member	0.0747315	0.135023
O15520	FGF10	2255	fibroblast growth factor 10	3	3	inoh	GPCR signaling-G alpha s Epac and ERK	251	1	5443	Known.Member	0.0741558	0.13428
O15520	FGF10	2255	fibroblast growth factor 10	3	3	inoh	GPCR signaling-G alpha s PKA and ERK	264	1	5443	Known.Member	0.0778933	0.138316
O15520	FGF10	2255	fibroblast growth factor 10	3	3	inoh	GPCR signaling-pertussis toxin	241	1	5443	Known.Member	0.0712739	0.131207
O15520	FGF10	2255	fibroblast growth factor 10	3	3	kegg	Melanoma	0	0	n/a	Known.Member	n/a	n/a
O15520	FGF10	2255	fibroblast growth factor 10	3	3	wikipathways	Differentiation Pathway	0	0	n/a	Known.Member	n/a	n/a
O15520	FGF10	2255	fibroblast growth factor 10	3	3	reactome	FGFR1 ligand binding and activation	0	0	n/a	Known.Member	n/a	n/a
O15520	FGF10	2255	fibroblast growth factor 10	3	3	reactome	SHC-mediated cascade:FGFR1	0	0	n/a	Known.Member	n/a	n/a
O15520	FGF10	2255	fibroblast growth factor 10	3	3	spike	Apoptosis In The Ear	0	0	n/a	Known.Member	n/a	n/a
O15520	FGF10	2255	fibroblast growth factor 10	3	3	spike	Hearing and Vision Proteins	0	0	n/a	Known.Member	n/a	n/a
O15520	FGF10	2255	fibroblast growth factor 10	3	3	ipavs	Signaling_pathways_controlling_SHF_development	0	0	n/a	Known.Member	n/a	n/a
O43557	TNFSF14	8740	tumor necrosis factor superfamily member 14	9	9	reactome	Formyl peptide receptors bind formyl peptides and many other ligands	8	1	351	Predicted	0.00725218	0.0325873
O43557	TNFSF14	8740	tumor necrosis factor superfamily member 14	9	9	reactome	RIG-I/MDA5 mediated induction of IFN-alpha/beta pathways	53	3	351, 7186, 7187	Predicted	1.18978e-05	0.00022227
O43557	TNFSF14	8740	tumor necrosis factor superfamily member 14	9	9	reactome	TRIF-mediated TLR3/TLR4 signaling	94	3	351, 329, 7187	Predicted	6.68174e-05	0.000920097
O43557	TNFSF14	8740	tumor necrosis factor superfamily member 14	9	9	wikipathways	Integrated Pancreatic Cancer Pathway	168	2	351, 7186	Predicted	0.00952925	0.0390919
O43557	TNFSF14	8740	tumor necrosis factor superfamily member 14	9	9	kegg	Epstein-Barr virus infection	195	2	7186, 7187	Predicted	0.012686	0.0468511
O43557	TNFSF14	8740	tumor necrosis factor superfamily member 14	9	9	kegg	Hepatitis C	120	2	7186, 7187	Predicted	0.00496151	0.0252376
O43557	TNFSF14	8740	tumor necrosis factor superfamily member 14	9	9	kegg	Pathways in cancer	391	3	7186, 329, 7187	Predicted	0.0042985	0.0228177
O43557	TNFSF14	8740	tumor necrosis factor superfamily member 14	9	9	reactome	Programmed Cell Death	115	3	7186, 329, 56616	Predicted	0.0001219	0.0014946
O43557	TNFSF14	8740	tumor necrosis factor superfamily member 14	9	9	reactome	TNF receptor superfamily (TNFSF) members mediating non-canonical NF-kB pathway	17	5	4050, 7186, 329, 4055, 7187	Known.and.Predicted	9.80863e-13	1.21918e-10
O43557	TNFSF14	8740	tumor necrosis factor superfamily member 14	9	9	biocarta	cd40l signaling pathway	9	1	7187	Predicted	0.00815541	0.0352147
O43557	TNFSF14	8740	tumor necrosis factor superfamily member 14	9	9	reactome	Activation of IRF3/IRF7 mediated by TBK1/IKK epsilon	14	1	7187	Predicted	0.0126606	0.0468345
O43557	TNFSF14	8740	tumor necrosis factor superfamily member 14	9	9	reactome	TRAF3-dependent IRF activation pathway	13	1	7187	Predicted	0.011761	0.0447083
O43557	TNFSF14	8740	tumor necrosis factor superfamily member 14	9	9	kegg	Cytokine-cytokine receptor interaction	255	4	4050, 8771, 4055, 8764	Known.and.Predicted	4.89265e-05	0.000714097
O43557	TNFSF14	8740	tumor necrosis factor superfamily member 14	9	9	reactome	TNFs bind their physiological receptors	25	2	8771, 8764	Known.and.Predicted	0.00021803	0.00237775
O43557	TNFSF14	8740	tumor necrosis factor superfamily member 14	9	9	reactome	Apoptotic factor-mediated response	7	1	56616	Predicted	0.00634823	0.0298611
O43557	TNFSF14	8740	tumor necrosis factor superfamily member 14	9	9	reactome	Release of apoptotic factors from the mitochondria	2	1	56616	Predicted	0.00181745	0.0122312
O43557	TNFSF14	8740	tumor necrosis factor superfamily member 14	9	9	reactome	SMAC-mediated apoptotic response	5	1	56616	Predicted	0.00453811	0.0237045
O43557	TNFSF14	8740	tumor necrosis factor superfamily member 14	9	9	reactome	SMAC-mediated dissociation of IAP:caspase complexes	5	1	56616	Predicted	0.00453811	0.0237045
O43557	TNFSF14	8740	tumor necrosis factor superfamily member 14	9	9	reactome	SMAC binds to IAPs	5	1	56616	Predicted	0.00453811	0.0237045
O43557	TNFSF14	8740	tumor necrosis factor superfamily member 14	9	9	ipavs	JAK_STAT_pathway_in_postconditioning_ischemia	0	0	n/a	Known.Member	n/a	n/a
O43678	NDUFA2	4695	NADH:ubiquinone oxidoreductase subunit A2	70	62	pid	Beta5 beta6 beta7 and beta8 integrin cell surface interactions	17	3	3676, 2335, 7412	Predicted	0.000149417	0.00175885
O43678	NDUFA2	4695	NADH:ubiquinone oxidoreductase subunit A2	70	62	netpath	Fibroblast growth factor-1	74	3	55573, 5303, 351	Predicted	0.0110603	0.0429777
O43678	NDUFA2	4695	NADH:ubiquinone oxidoreductase subunit A2	70	62	pid	Alpha9 beta1 integrin signaling events	25	2	2335, 7412	Predicted	0.0105527	0.0416906
O43678	NDUFA2	4695	NADH:ubiquinone oxidoreductase subunit A2	70	62	kegg	Huntington,s disease	181	31	506, 4700, 4726, 4715, 55967, 4720, 4718, 374291, 51079, 4729, 4725, 4719, 4705, 4702, 4716, 4722, 4723, 4701, 4713, 126328, 4714, 54539, 4704, 4698, 4731, 4728, 4711, 4709, 27089, 4724, 4697	Known.and.Predicted	2.67534e-38	4.50893e-35
O43678	NDUFA2	4695	NADH:ubiquinone oxidoreductase subunit A2	70	62	kegg	Oxidative phosphorylation	124	33	506, 4700, 4538, 4726, 4715, 55967, 4720, 4718, 374291, 51079, 4729, 4725, 4719, 4705, 4535, 4702, 4716, 4722, 4723, 4701, 4713, 126328, 4714, 54539, 4704, 4698, 4731, 4728, 4711, 4709, 27089, 4724, 4697	Known.and.Predicted	5.16887e-48	1.41938e-44
O43678	NDUFA2	4695	NADH:ubiquinone oxidoreductase subunit A2	70	62	kegg	Parkinson,s disease	135	33	506, 4700, 4538, 4726, 4715, 55967, 4720, 4718, 374291, 51079, 4729, 4725, 4719, 4705, 4535, 4702, 4716, 4722, 4723, 4701, 4713, 126328, 4714, 54539, 4704, 4698, 4731, 4728, 4711, 4709, 27089, 4724, 4697	Known.and.Predicted	1.25787e-46	3.22268e-43
O43678	NDUFA2	4695	NADH:ubiquinone oxidoreductase subunit A2	70	62	reactome	The citric acid (TCA) cycle and respiratory electron transport	148	33	506, 4700, 4538, 4726, 4715, 55967, 4720, 4718, 374291, 51079, 4729, 4725, 4719, 4705, 4535, 4702, 4716, 4722, 4723, 4701, 4713, 126328, 4714, 54539, 4704, 4698, 4731, 4728, 4711, 4709, 27089, 4724, 4697	Known.and.Predicted	3.78365e-45	9.04129e-42
O43678	NDUFA2	4695	NADH:ubiquinone oxidoreductase subunit A2	70	62	systems.biology.org	Macrophage_Map_Update_ver2_re	653	33	1374, 506, 4700, 4538, 4726, 4715, 55967, 4720, 4718, 374291, 51079, 4729, 4725, 4719, 4705, 4535, 4702, 4716, 4722, 4723, 4701, 4713, 126328, 4714, 54539, 4704, 4698, 4731, 4728, 4711, 4709, 4724, 4697	Known.and.Predicted	3.32589e-23	1.91347e-20
O43678	NDUFA2	4695	NADH:ubiquinone oxidoreductase subunit A2	70	62	wikipathways	Electron Transport Chain	99	30	506, 4700, 4538, 4726, 4715, 55967, 4720, 4718, 374291, 4729, 4725, 4719, 4705, 4535, 4702, 4716, 4722, 4723, 4701, 4713, 4714, 4704, 4698, 4731, 4728, 4711, 4709, 27089, 4724, 4697	Known.and.Predicted	2.79468e-45	6.73994e-42
O43678	NDUFA2	4695	NADH:ubiquinone oxidoreductase subunit A2	70	62	wikipathways	Oxidative phosphorylation	58	28	506, 4700, 4538, 4726, 4715, 4720, 4718, 374291, 4729, 4725, 4719, 4705, 4535, 4702, 4716, 4722, 4723, 4701, 4713, 126328, 4714, 4704, 4698, 4731, 4728, 4711, 4724, 4697	Known.and.Predicted	3.85885e-49	1.12162e-45
O43678	NDUFA2	4695	NADH:ubiquinone oxidoreductase subunit A2	70	62	kegg	Non-alcoholic fatty liver disease (NAFLD)	144	30	4700, 4726, 4715, 55967, 4720, 4718, 374291, 51079, 4729, 4725, 4719, 4705, 4702, 4716, 4722, 4723, 4701, 4713, 126328, 4714, 54539, 4704, 4698, 4731, 4728, 4711, 4709, 27089, 4724, 4697	Known.and.Predicted	9.69527e-40	1.77638e-36
O43678	NDUFA2	4695	NADH:ubiquinone oxidoreductase subunit A2	70	62	pharmgkb	Metformin Pathway, Pharmacodynamic	32	6	4726, 4720, 4719, 4723, 126328, 4724	Known.and.Predicted	3.76002e-08	1.60807e-06
O43678	NDUFA2	4695	NADH:ubiquinone oxidoreductase subunit A2	70	62	reactome	Respiratory electron transport	88	32	4700, 4538, 4726, 4715, 55967, 4720, 4718, 374291, 51079, 4729, 4725, 4719, 4705, 4535, 4702, 4716, 4722, 4723, 4701, 4713, 126328, 4714, 54539, 4704, 4698, 4731, 4728, 4711, 4709, 27089, 4724, 4697	Known.and.Predicted	1.44531e-51	4.74025e-48
O43678	NDUFA2	4695	NADH:ubiquinone oxidoreductase subunit A2	70	62	kegg	Fatty acid degradation	40	3	30, 1374, 10455	Predicted	0.00195948	0.0129551
O43678	NDUFA2	4695	NADH:ubiquinone oxidoreductase subunit A2	70	62	wikipathways	PPAR Alpha Pathway	26	2	30, 1374	Predicted	0.0113863	0.0438161
O43678	NDUFA2	4695	NADH:ubiquinone oxidoreductase subunit A2	70	62	pharmgkb	Doxorubicin Pathway, Pharmacokinetics	22	4	1244, 4720, 374291, 4722	Predicted	9.3747e-06	0.000182029
O43678	NDUFA2	4695	NADH:ubiquinone oxidoreductase subunit A2	70	62	smpdb	Doxorubicin Metabolism Pathway	17	4	1244, 4720, 374291, 4722	Predicted	3.12254e-06	7.25397e-05
O43678	NDUFA2	4695	NADH:ubiquinone oxidoreductase subunit A2	70	62	ehmn	Di-unsaturated fatty acid beta-oxidation	22	2	30, 10455	Predicted	0.00822394	0.0354402
O43678	NDUFA2	4695	NADH:ubiquinone oxidoreductase subunit A2	70	62	ehmn	Omega-6 fatty acid metabolism	27	2	30, 10455	Predicted	0.012248	0.0458567
O43678	NDUFA2	4695	NADH:ubiquinone oxidoreductase subunit A2	70	62	humancyc	fatty acid β-oxidation	18	2	30, 10455	Predicted	0.00553529	0.0272339
O60603	TLR2	7097	toll-like receptor 2	69	66	inoh	IL-7 signaling	182	8	207, 10971, 5604, 5295, 3654, 5590, 1956, 8767	Predicted	2.58554e-05	0.000422786
O60603	TLR2	7097	toll-like receptor 2	69	66	netpath	TNFalpha	233	9	207, 3326, 10971, 5708, 1387, 5295, 5590, 8772, 1956	Predicted	2.18598e-05	0.000368167
O60603	TLR2	7097	toll-like receptor 2	69	66	pid	ErbB1 downstream signaling	104	9	207, 10971, 5604, 4086, 5879, 5295, 5590, 1956, 3265	Predicted	2.47175e-08	1.11315e-06
O60603	TLR2	7097	toll-like receptor 2	69	66	pid	FoxO family signaling	49	3	207, 10971, 1387	Predicted	0.0041896	0.0224371
O60603	TLR2	7097	toll-like receptor 2	69	66	pid	Insulin-mediated glucose transport	27	3	207, 10971, 5590	Predicted	0.000738326	0.00617364
O60603	TLR2	7097	toll-like receptor 2	69	66	pid	mTOR signaling pathway	64	5	207, 10971, 5604, 1938, 3265	Predicted	6.35506e-05	0.000883518
O60603	TLR2	7097	toll-like receptor 2	69	66	pid	PDGFR-beta signaling pathway	126	5	10971, 5604, 5879, 5295, 3265	Predicted	0.00148215	0.0105206
O60603	TLR2	7097	toll-like receptor 2	69	66	pid	Role of Calcineurin-dependent NFAT signaling in lymphocytes	53	3	10971, 1387, 5590	Predicted	0.00522724	0.0261981
O60603	TLR2	7097	toll-like receptor 2	69	66	pid	Trk receptor signaling mediated by PI3K and PLC-gamma	36	4	207, 10971, 5295, 3265	Predicted	9.03985e-05	0.00117492
O60603	TLR2	7097	toll-like receptor 2	69	66	reactome	Activation of BAD and translocation to mitochondria	15	2	207, 10971	Predicted	0.00434609	0.0230069
O60603	TLR2	7097	toll-like receptor 2	69	66	reactome	Apoptosis	112	8	207, 10971, 7431, 23643, 3146, 8772, 929, 148022	Predicted	6.94537e-07	2.0193e-05
O60603	TLR2	7097	toll-like receptor 2	69	66	reactome	Programmed Cell Death	115	8	207, 10971, 7431, 23643, 3146, 8772, 929, 148022	Predicted	8.50499e-07	2.4002e-05
O60603	TLR2	7097	toll-like receptor 2	69	66	systems.biology.org	beta_cell_v2 3	465	8	207, 10971, 1387, 5295, 5590, 8772, 3265, 8767	Predicted	0.0117102	0.0446046
O60603	TLR2	7097	toll-like receptor 2	69	66	wikipathways	Pathogenic Escherichia coli infection	54	6	203068, 10971, 7280, 10383, 23643, 929	Predicted	1.39972e-06	3.67748e-05
O60603	TLR2	7097	toll-like receptor 2	69	66	wikipathways	Primary Focal Segmental Glomerulosclerosis FSGS	72	4	207, 10971, 7431, 7040	Predicted	0.00131916	0.0096195
O60603	TLR2	7097	toll-like receptor 2	69	66	reactome	Cellular response to heat stress	96	5	3326, 1915, 3313, 3312, 1387	Predicted	0.000432424	0.00407198
O60603	TLR2	7097	toll-like receptor 2	69	66	biocarta	il-2 receptor beta chain in t cell activation	47	5	207, 5604, 5777, 5295, 3265	Predicted	1.39513e-05	0.000253736
O60603	TLR2	7097	toll-like receptor 2	69	66	biocarta	il 4 signaling pathway	15	2	207, 3122	Predicted	0.00434609	0.0230069
O60603	TLR2	7097	toll-like receptor 2	69	66	biocarta	inactivation of gsk3 by akt causes accumulation of b-catenin in alveolar macrophages	39	8	207, 5295, 3654, 4615, 23643, 114609, 54472, 929	Predicted	1.31679e-10	1.04975e-08
O60603	TLR2	7097	toll-like receptor 2	69	66	biocarta	inhibition of cellular proliferation by gleevec	22	4	207, 5604, 5295, 3265	Predicted	1.20414e-05	0.000224442
O60603	TLR2	7097	toll-like receptor 2	69	66	biocarta	mtor signaling pathway	25	2	207, 5295	Predicted	0.0118966	0.045081
O60603	TLR2	7097	toll-like receptor 2	69	66	biocarta	nfat and hypertrophy of the heart	44	4	207, 1387, 5295, 3265	Predicted	0.000200159	0.00222367
O60603	TLR2	7097	toll-like receptor 2	69	66	biocarta	phosphoinositides and their downstream targets	21	3	207, 5879, 5590	Predicted	0.000345447	0.00341847
O60603	TLR2	7097	toll-like receptor 2	69	66	biocarta	phospholipids as signalling intermediaries	32	5	207, 5604, 5879, 5295, 3265	Predicted	1.97831e-06	4.92757e-05
O60603	TLR2	7097	toll-like receptor 2	69	66	biocarta	regulation of bad phosphorylation	23	2	207, 5295	Predicted	0.010119	0.0405732
O60603	TLR2	7097	toll-like receptor 2	69	66	biocarta	role of erbb2 in signal transduction and oncology	28	5	207, 5604, 5295, 1956, 3265	Predicted	9.85566e-07	2.72367e-05
O60603	TLR2	7097	toll-like receptor 2	69	66	biocarta	role of nicotinic acetylcholine receptors in the regulation of apoptosis	17	2	207, 5295	Predicted	0.0055811	0.0273828
O60603	TLR2	7097	toll-like receptor 2	69	66	biocarta	the igf-1 receptor and longevity	16	3	207, 5295, 3265	Predicted	0.000148961	0.00175521
O60603	TLR2	7097	toll-like receptor 2	69	66	inoh	JAK STAT pathway and regulation	300	10	207, 5604, 5708, 4049, 5777, 3654, 5590, 1956, 3265, 8767	Predicted	2.63607e-05	0.000429664
O60603	TLR2	7097	toll-like receptor 2	69	66	inoh	VEGF	185	7	207, 5604, 5295, 3654, 5590, 1956, 8767	Predicted	0.000218144	0.00237871
O60603	TLR2	7097	toll-like receptor 2	69	66	ipavs	acute_Myeloid_leukemia_Signaling	82	4	207, 5604, 8772, 3265	Predicted	0.00213388	0.0137674
O60603	TLR2	7097	toll-like receptor 2	69	66	ipavs	Cross_talk_between_the_PI3K_Akt_and_JAK_STAT_pathways_in_acute_opioid_induced_cardioprotection	28	3	207, 23368, 5295	Predicted	0.000823	0.00670452
O60603	TLR2	7097	toll-like receptor 2	69	66	ipavs	FAS_signaling_in_cardiac_hypertrophy	82	4	207, 5604, 5295, 8772	Predicted	0.00213388	0.0137674
O60603	TLR2	7097	toll-like receptor 2	69	66	ipavs	GP130_JAK_STAT_pathway	238	9	207, 5604, 5879, 5777, 5295, 1536, 5590, 1956, 3265	Predicted	2.58645e-05	0.00042287
O60603	TLR2	7097	toll-like receptor 2	69	66	kegg	Acute myeloid leukemia	57	4	207, 5604, 5295, 3265	Predicted	0.000545816	0.00488981
O60603	TLR2	7097	toll-like receptor 2	69	66	kegg	Apoptosis	86	5	207, 5295, 3654, 4615, 8772	Predicted	0.000259322	0.0027269
O60603	TLR2	7097	toll-like receptor 2	69	66	kegg	Central carbon metabolism in cancer	66	5	207, 5604, 5295, 1956, 3265	Predicted	7.37293e-05	0.000996794
O60603	TLR2	7097	toll-like receptor 2	69	66	kegg	Chagas disease (American trypanosomiasis)	103	8	207, 5295, 3654, 10333, 4615, 7040, 8772, 148022	Known.and.Predicted	3.64053e-07	1.15921e-05
O60603	TLR2	7097	toll-like receptor 2	69	66	kegg	Chemokine signaling pathway	186	7	207, 5604, 7852, 5879, 5295, 5590, 3265	Predicted	0.000225493	0.00244116
O60603	TLR2	7097	toll-like receptor 2	69	66	kegg	Choline metabolism in cancer	95	6	207, 5604, 5879, 5295, 1956, 3265	Predicted	3.80542e-05	0.000581145
O60603	TLR2	7097	toll-like receptor 2	69	66	kegg	Cholinergic synapse	110	4	207, 5604, 5295, 3265	Predicted	0.00613005	0.0291636
O60603	TLR2	7097	toll-like receptor 2	69	66	kegg	Chronic myeloid leukemia	73	5	207, 5604, 5295, 7040, 3265	Predicted	0.000119548	0.00147093
O60603	TLR2	7097	toll-like receptor 2	69	66	kegg	Colorectal cancer	62	5	207, 5604, 5879, 5295, 7040	Predicted	5.44924e-05	0.000779985
O60603	TLR2	7097	toll-like receptor 2	69	66	kegg	ErbB signaling pathway	87	5	207, 5604, 5295, 1956, 3265	Predicted	0.000273729	0.00284775
O60603	TLR2	7097	toll-like receptor 2	69	66	kegg	Estrogen signaling pathway	96	8	207, 3326, 5604, 3312, 5295, 1956, 3265, 7184	Predicted	2.10614e-07	7.24228e-06
O60603	TLR2	7097	toll-like receptor 2	69	66	kegg	Fc epsilon RI signaling pathway	68	5	207, 5604, 5879, 5295, 3265	Predicted	8.5121e-05	0.00111987
O60603	TLR2	7097	toll-like receptor 2	69	66	kegg	Fc gamma R-mediated phagocytosis	91	5	207, 5604, 65108, 5879, 5295	Predicted	0.000337526	0.00335851
O60603	TLR2	7097	toll-like receptor 2	69	66	kegg	Focal adhesion	202	6	207, 5604, 5879, 5295, 1956, 3265	Predicted	0.00220027	0.0141091
O60603	TLR2	7097	toll-like receptor 2	69	66	kegg	FoxO signaling pathway	130	7	207, 5604, 1387, 5295, 7040, 1956, 3265	Predicted	2.34218e-05	0.000389761
O60603	TLR2	7097	toll-like receptor 2	69	66	kegg	Glioma	63	5	207, 5604, 5295, 1956, 3265	Predicted	5.88871e-05	0.00083056
O60603	TLR2	7097	toll-like receptor 2	69	66	kegg	Hepatitis C	120	6	207, 3661, 5295, 1956, 3265, 148022	Predicted	0.000140451	0.00167414
O60603	TLR2	7097	toll-like receptor 2	69	66	kegg	HIF-1 signaling pathway	101	6	207, 5604, 1387, 5295, 1536, 1956	Predicted	5.37869e-05	0.000771199
O60603	TLR2	7097	toll-like receptor 2	69	66	kegg	HTLV-I infection	255	7	207, 1387, 4049, 5295, 7040, 3122, 3265	Predicted	0.00147658	0.0104849
O60603	TLR2	7097	toll-like receptor 2	69	66	kegg	Influenza A	163	9	207, 3661, 5604, 3312, 1387, 5295, 4615, 3122, 148022	Predicted	1.18176e-06	3.18254e-05
O60603	TLR2	7097	toll-like receptor 2	69	66	kegg	Neurotrophin signaling pathway	118	7	207, 5604, 5879, 5295, 3654, 3265, 8767	Predicted	1.2447e-05	0.000230634
O60603	TLR2	7097	toll-like receptor 2	69	66	kegg	Non-small cell lung cancer	56	5	207, 5604, 5295, 1956, 3265	Predicted	3.31726e-05	0.000519253
O60603	TLR2	7097	toll-like receptor 2	69	66	kegg	Osteoclast differentiation	125	6	207, 5604, 5879, 5295, 1536, 7040	Predicted	0.000175735	0.00200289
O60603	TLR2	7097	toll-like receptor 2	69	66	kegg	Pathways in cancer	391	13	207, 3326, 5604, 7852, 10342, 1387, 5879, 5295, 7040, 8772, 1956, 3265, 7184	Predicted	1.41902e-06	3.7211e-05
O60603	TLR2	7097	toll-like receptor 2	69	66	kegg	Prolactin signaling pathway	72	4	207, 5604, 5295, 3265	Predicted	0.00131916	0.0096195
O60603	TLR2	7097	toll-like receptor 2	69	66	kegg	Renal cell carcinoma	66	7	207, 5604, 1387, 5879, 5295, 7040, 3265	Predicted	2.41361e-07	8.1429e-06
O60603	TLR2	7097	toll-like receptor 2	69	66	kegg	Sphingolipid signaling pathway	109	6	207, 5604, 5879, 5295, 5590, 3265	Predicted	8.24434e-05	0.00109121
O60603	TLR2	7097	toll-like receptor 2	69	66	kegg	T cell receptor signaling pathway	104	5	207, 5604, 5777, 5295, 3265	Predicted	0.000624502	0.00542349
O60603	TLR2	7097	toll-like receptor 2	69	66	netpath	IL11	23	2	207, 5295	Predicted	0.010119	0.0405732
O60603	TLR2	7097	toll-like receptor 2	69	66	netpath	IL3	51	5	207, 5604, 5777, 5295, 3265	Predicted	2.09305e-05	0.000355187
O60603	TLR2	7097	toll-like receptor 2	69	66	netpath	IL6	74	6	207, 5604, 1387, 5879, 5295, 3265	Predicted	9.04737e-06	0.000176728
O60603	TLR2	7097	toll-like receptor 2	69	66	netpath	Leptin	62	3	207, 5295, 1956	Predicted	0.00808807	0.035005
O60603	TLR2	7097	toll-like receptor 2	69	66	netpath	TSLP	21	2	207, 5604	Predicted	0.00847139	0.0360932
O60603	TLR2	7097	toll-like receptor 2	69	66	netpath	TWEAK	28	3	207, 5879, 8772	Predicted	0.000823	0.00670452
O60603	TLR2	7097	toll-like receptor 2	69	66	netpath	Wnt	68	3	207, 4086, 5879	Predicted	0.010419	0.0414416
O60603	TLR2	7097	toll-like receptor 2	69	66	ontocanro	Apoptosis_Human	83	5	207, 5295, 3654, 4615, 8772	Predicted	0.000219542	0.00239095
O60603	TLR2	7097	toll-like receptor 2	69	66	pharmgkb	EGFR Inhibitor Pathway, Pharmacodynamics	67	5	207, 5604, 5295, 1956, 3265	Predicted	7.92676e-05	0.00105674
O60603	TLR2	7097	toll-like receptor 2	69	66	pharmgkb	Pathway_PA165959425	18	3	207, 5604, 3265	Predicted	0.000214996	0.00235083
O60603	TLR2	7097	toll-like receptor 2	69	66	pid	BCR signaling pathway	66	6	207, 5604, 5879, 5777, 5295, 3265	Predicted	4.62601e-06	0.000101069
O60603	TLR2	7097	toll-like receptor 2	69	66	pid	Caspase Cascade in Apoptosis	57	3	207, 7431, 8772	Predicted	0.00640682	0.0300516
O60603	TLR2	7097	toll-like receptor 2	69	66	pid	E-cadherin signaling in keratinocytes	21	4	207, 5879, 5295, 1956	Predicted	9.90158e-06	0.000190624
O60603	TLR2	7097	toll-like receptor 2	69	66	pid	E-cadherin signaling in the nascent adherens junction	36	3	207, 5879, 5295	Predicted	0.00172681	0.0117846
O60603	TLR2	7097	toll-like receptor 2	69	66	pid	Endothelins	64	4	207, 5604, 5879, 3265	Predicted	0.000847829	0.00686605
O60603	TLR2	7097	toll-like receptor 2	69	66	pid	FAS (CD95) signaling pathway	35	3	207, 5295, 8772	Predicted	0.00159044	0.0110922
O60603	TLR2	7097	toll-like receptor 2	69	66	pid	Fc-epsilon receptor I signaling in mast cells	62	4	207, 5604, 5295, 3265	Predicted	0.000751833	0.0062614
O60603	TLR2	7097	toll-like receptor 2	69	66	pid	Hedgehog signaling events mediated by Gli proteins	48	3	207, 5604, 1387	Predicted	0.00395175	0.0215225
O60603	TLR2	7097	toll-like receptor 2	69	66	pid	HIF-1-alpha transcription factor network	66	3	207, 7852, 1387	Predicted	0.00960336	0.039293
O60603	TLR2	7097	toll-like receptor 2	69	66	pid	IL6-mediated signaling events	47	4	207, 5879, 5295, 7184	Predicted	0.000259079	0.00272503
O60603	TLR2	7097	toll-like receptor 2	69	66	pid	Insulin Pathway	45	4	207, 5295, 5590, 3265	Predicted	0.000218592	0.00238238
O60603	TLR2	7097	toll-like receptor 2	69	66	pid	Integrins in angiogenesis	63	3	207, 5879, 5295	Predicted	0.00845253	0.0360854
O60603	TLR2	7097	toll-like receptor 2	69	66	pid	LPA receptor mediated events	63	6	207, 7205, 5879, 5295, 1956, 3265	Predicted	3.51383e-06	8.01164e-05
O60603	TLR2	7097	toll-like receptor 2	69	66	pid	Nephrin/Neph1 signaling in the kidney podocyte	29	4	207, 5879, 5295, 5590	Predicted	3.77495e-05	0.000577106
O60603	TLR2	7097	toll-like receptor 2	69	66	pid	Nongenotropic Androgen signaling	31	5	207, 5604, 5879, 5295, 3265	Predicted	1.67781e-06	4.28836e-05
O60603	TLR2	7097	toll-like receptor 2	69	66	pid	p75(NTR)-mediated signaling	70	7	207, 5879, 5295, 3654, 4615, 5590, 8767	Predicted	3.63825e-07	1.15893e-05
O60603	TLR2	7097	toll-like receptor 2	69	66	pid	Regulation of Telomerase	68	3	207, 7040, 1956	Predicted	0.010419	0.0414416
O60603	TLR2	7097	toll-like receptor 2	69	66	pid	Signaling events mediated by Hepatocyte Growth Factor Receptor (c-Met)	81	6	207, 5604, 5879, 5295, 5590, 3265	Predicted	1.52833e-05	0.000273563
O60603	TLR2	7097	toll-like receptor 2	69	66	pid	Signaling events mediated by Stem cell factor receptor (c-Kit)	52	6	207, 5604, 1387, 5777, 5295, 3265	Predicted	1.11489e-06	3.02926e-05
O60603	TLR2	7097	toll-like receptor 2	69	66	pid	Signaling events mediated by the Hedgehog family	23	2	207, 5295	Predicted	0.010119	0.0405732
O60603	TLR2	7097	toll-like receptor 2	69	66	pid	Signaling events mediated by VEGFR1 and VEGFR2	66	5	207, 3326, 5604, 5777, 5295	Predicted	7.37293e-05	0.000996794
O60603	TLR2	7097	toll-like receptor 2	69	66	pid	TCR signaling in naïve CD4+ T cells	66	4	207, 5777, 3122, 3265	Predicted	0.000952172	0.0075085
O60603	TLR2	7097	toll-like receptor 2	69	66	pid	TCR signaling in naïve CD8+ T cells	53	3	207, 5777, 3265	Predicted	0.00522724	0.0261981
O60603	TLR2	7097	toll-like receptor 2	69	66	pid	VEGFR1 specific signals	27	2	207, 5295	Predicted	0.0138007	0.0494674
O60603	TLR2	7097	toll-like receptor 2	69	66	pid	VEGFR3 signaling in lymphatic endothelium	25	2	207, 5295	Predicted	0.0118966	0.045081
O60603	TLR2	7097	toll-like receptor 2	69	66	reactome	Adaptive Immune System	552	11	207, 7317, 6233, 5879, 5777, 5295, 1536, 1956, 3122, 3265, 8767	Predicted	0.00095839	0.00753854
O60603	TLR2	7097	toll-like receptor 2	69	66	reactome	CD28 dependent PI3K/Akt signaling	21	2	207, 5295	Predicted	0.00847139	0.0360932
O60603	TLR2	7097	toll-like receptor 2	69	66	reactome	Costimulation by the CD28 family	69	5	207, 5879, 5777, 5295, 3122	Predicted	9.13016e-05	0.00118426
O60603	TLR2	7097	toll-like receptor 2	69	66	reactome	DAP12 signaling	277	7	207, 5604, 6233, 5879, 5295, 1956, 3265	Predicted	0.00236504	0.014893
O60603	TLR2	7097	toll-like receptor 2	69	66	reactome	Developmental Biology	559	9	207, 3326, 5604, 3312, 1387, 6233, 5879, 1956, 3265	Predicted	0.0113843	0.0438146
O60603	TLR2	7097	toll-like receptor 2	69	66	reactome	Disease	440	12	207, 5604, 7852, 1938, 1387, 6233, 5879, 5295, 1536, 7040, 1956, 3265	Predicted	2.82882e-05	0.000455123
O60603	TLR2	7097	toll-like receptor 2	69	66	reactome	Downregulation of ERBB2:ERBB3 signaling	13	2	207, 6233	Predicted	0.00325639	0.018712
O60603	TLR2	7097	toll-like receptor 2	69	66	reactome	Downstream signal transduction	274	6	207, 5604, 6233, 5295, 1956, 3265	Predicted	0.00963807	0.039381
O60603	TLR2	7097	toll-like receptor 2	69	66	reactome	Downstream signaling events of B Cell Receptor (BCR)	119	4	207, 5295, 1956, 3265	Predicted	0.00806455	0.0349394
O60603	TLR2	7097	toll-like receptor 2	69	66	reactome	Fc epsilon receptor (FCERI) signaling	288	7	207, 5604, 6233, 5879, 5295, 1956, 3265	Predicted	0.00294153	0.0174164
O60603	TLR2	7097	toll-like receptor 2	69	66	reactome	GPVI-mediated activation cascade	54	5	207, 5879, 5777, 5295, 5590	Predicted	2.77478e-05	0.000448124
O60603	TLR2	7097	toll-like receptor 2	69	66	reactome	Hemostasis	470	8	207, 960, 5879, 5777, 5295, 7040, 5590, 3265	Predicted	0.0124346	0.0463659
O60603	TLR2	7097	toll-like receptor 2	69	66	reactome	IGF1R signaling cascade	234	6	207, 5604, 6233, 5295, 1956, 3265	Predicted	0.00455292	0.0237476
O60603	TLR2	7097	toll-like receptor 2	69	66	reactome	Immune System	1062	30	207, 3326, 3661, 7317, 5604, 1387, 4049, 6233, 5879, 5777, 5295, 1536, 64581, 3654, 10333, 4615, 23643, 114609, 3146, 54472, 8772, 1956, 3122, 3265, 81793, 929, 7096, 148022, 7184, 8767	Known.and.Predicted	6.74404e-13	8.66269e-11
O60603	TLR2	7097	toll-like receptor 2	69	66	reactome	Innate Immune System	621	24	207, 3326, 3661, 5604, 1387, 6233, 5879, 5295, 64581, 3654, 10333, 4615, 23643, 114609, 3146, 8772, 1956, 3265, 81793, 929, 7096, 148022, 7184, 8767	Known.and.Predicted	4.57907e-13	6.08686e-11
O60603	TLR2	7097	toll-like receptor 2	69	66	reactome	Insulin receptor signalling cascade	233	6	207, 5604, 6233, 5295, 1956, 3265	Predicted	0.00445915	0.0234177
O60603	TLR2	7097	toll-like receptor 2	69	66	reactome	IRS-mediated signalling	230	6	207, 5604, 6233, 5295, 1956, 3265	Predicted	0.00418644	0.0224237
O60603	TLR2	7097	toll-like receptor 2	69	66	reactome	Platelet activation, signaling and aggregation	225	6	207, 5879, 5777, 5295, 7040, 5590	Predicted	0.00375972	0.020761
O60603	TLR2	7097	toll-like receptor 2	69	66	reactome	Signaling by ERBB2	272	6	207, 5604, 6233, 5295, 1956, 3265	Predicted	0.00931534	0.0384449
O60603	TLR2	7097	toll-like receptor 2	69	66	reactome	Signaling by FGFR	268	6	207, 5604, 6233, 5295, 1956, 3265	Predicted	0.00869333	0.0367693
O60603	TLR2	7097	toll-like receptor 2	69	66	reactome	Signaling by FGFR2	267	6	207, 5604, 6233, 5295, 1956, 3265	Predicted	0.00854263	0.0363367
O60603	TLR2	7097	toll-like receptor 2	69	66	reactome	Signaling by FGFR4	265	6	207, 5604, 6233, 5295, 1956, 3265	Predicted	0.0082469	0.0355199
O60603	TLR2	7097	toll-like receptor 2	69	66	reactome	Signaling by Insulin receptor	256	6	207, 5604, 6233, 5295, 1956, 3265	Predicted	0.00700709	0.0319179
O60603	TLR2	7097	toll-like receptor 2	69	66	reactome	Signaling by PDGF	293	6	207, 5604, 6233, 5295, 1956, 3265	Predicted	0.0131148	0.0479032
O60603	TLR2	7097	toll-like receptor 2	69	66	reactome	Signaling by SCF-KIT	259	8	207, 5604, 6233, 5879, 5777, 5295, 1956, 3265	Predicted	0.000304329	0.00309592
O60603	TLR2	7097	toll-like receptor 2	69	66	reactome	Signaling by the B Cell Receptor (BCR)	150	5	207, 5777, 5295, 1956, 3265	Predicted	0.00317677	0.0184177
O60603	TLR2	7097	toll-like receptor 2	69	66	reactome	Signaling by Type 1 Insulin-like Growth Factor 1 Receptor (IGF1R)	234	6	207, 5604, 6233, 5295, 1956, 3265	Predicted	0.00455292	0.0237476
O60603	TLR2	7097	toll-like receptor 2	69	66	reactome	Signaling by VEGF	270	9	207, 5604, 6233, 5879, 5295, 1536, 5590, 1956, 3265	Predicted	6.93288e-05	0.000948616
O60603	TLR2	7097	toll-like receptor 2	69	66	reactome	Signalling by NGF	380	10	207, 5604, 6233, 5879, 5295, 3654, 4615, 1956, 3265, 8767	Predicted	0.000190434	0.0021355
O60603	TLR2	7097	toll-like receptor 2	69	66	reactome	VEGFA-VEGFR2 Pathway	262	9	207, 5604, 6233, 5879, 5295, 1536, 5590, 1956, 3265	Predicted	5.49236e-05	0.000785244
O60603	TLR2	7097	toll-like receptor 2	69	66	reactome	VEGFR2 mediated vascular permeability	26	2	207, 5879	Predicted	0.0128331	0.0472739
O60603	TLR2	7097	toll-like receptor 2	69	66	signalink	HH-Core	18	2	207, 5604	Predicted	0.00625187	0.0295741
O60603	TLR2	7097	toll-like receptor 2	69	66	signalink	TGF-Core	40	3	207, 4086, 7040	Predicted	0.00234455	0.0147936
O60603	TLR2	7097	toll-like receptor 2	69	66	signor	IAPO	24	3	207, 5604, 1956	Predicted	0.000518244	0.00469206
O60603	TLR2	7097	toll-like receptor 2	69	66	signor	INSR	26	3	207, 5604, 5590	Predicted	0.00065942	0.00565395
O60603	TLR2	7097	toll-like receptor 2	69	66	smpdb	Fc Epsilon Receptor I Signaling in Mast Cells	42	5	207, 5604, 5879, 5295, 3265	Predicted	7.93824e-06	0.000158628
O60603	TLR2	7097	toll-like receptor 2	69	66	smpdb	Intracellular Signalling Through Adenosine Receptor A2b and Adenosine	38	3	207, 5590, 3265	Predicted	0.00202097	0.0132279
O60603	TLR2	7097	toll-like receptor 2	69	66	spike	Apoptosis Anti Apoptosis Network	103	6	207, 5604, 5777, 5590, 8772, 1956	Predicted	6.00559e-05	0.000843946
O60603	TLR2	7097	toll-like receptor 2	69	66	spike	Autophagy	64	3	207, 55054, 3146	Predicted	0.00882653	0.0371741
O60603	TLR2	7097	toll-like receptor 2	69	66	spike	Hearing and Vision Proteins	182	6	207, 5604, 960, 1387, 5295, 1956	Predicted	0.00129466	0.00948968
O60603	TLR2	7097	toll-like receptor 2	69	66	spike	RAS signaling and tumorigenesis	86	4	207, 5879, 1956, 3265	Predicted	0.00253978	0.0156537
O60603	TLR2	7097	toll-like receptor 2	69	66	stke	Adrenergic Pathway	37	3	207, 1956, 3265	Predicted	0.00187027	0.0125061
O60603	TLR2	7097	toll-like receptor 2	69	66	stke	Differentiation Pathway in PC12 Cells	60	3	207, 1387, 3265	Predicted	0.00738754	0.0330378
O60603	TLR2	7097	toll-like receptor 2	69	66	stke	Epidermal Growth Factor Receptor Pathway	50	6	207, 5604, 23368, 5295, 1956, 3265	Predicted	8.79328e-07	2.46902e-05
O60603	TLR2	7097	toll-like receptor 2	69	66	stke	Fibroblast Growth Factor Receptor Pathway	65	6	207, 5604, 23368, 5295, 1956, 3265	Predicted	4.22741e-06	9.36792e-05
O60603	TLR2	7097	toll-like receptor 2	69	66	stke	G alpha i Pathway	26	3	207, 1956, 3265	Predicted	0.00065942	0.00565395
O60603	TLR2	7097	toll-like receptor 2	69	66	stke	Insulin Signaling Pathway	58	4	207, 5604, 5590, 3265	Predicted	0.000583329	0.00514803
O60603	TLR2	7097	toll-like receptor 2	69	66	stke	Interleukin 4 (IL-4) Pathway	24	4	207, 23368, 5777, 5295	Predicted	1.73172e-05	0.000303346
O60603	TLR2	7097	toll-like receptor 2	69	66	stke	Natural Killer Cell Receptor Signaling Pathway	23	3	207, 5777, 3265	Predicted	0.000455628	0.00424683
O60603	TLR2	7097	toll-like receptor 2	69	66	stke	PI3K Class IB Pathway	10	2	207, 3265	Predicted	0.00190309	0.0126744
O60603	TLR2	7097	toll-like receptor 2	69	66	stke	PI3K Class IB Pathway in Neutrophils	40	3	207, 5590, 3265	Predicted	0.00234455	0.0147936
O60603	TLR2	7097	toll-like receptor 2	69	66	wikipathways	AGE-RAGE pathway	66	7	207, 5604, 5879, 4615, 114609, 5590, 1956	Predicted	2.41361e-07	8.1429e-06
O60603	TLR2	7097	toll-like receptor 2	69	66	wikipathways	Alpha 6 Beta 4 signaling pathway	33	4	207, 5879, 5295, 3265	Predicted	6.37479e-05	0.000885949
O60603	TLR2	7097	toll-like receptor 2	69	66	wikipathways	Androgen receptor signaling pathway	89	5	207, 1387, 5879, 5295, 1956	Predicted	0.00030436	0.00309617
O60603	TLR2	7097	toll-like receptor 2	69	66	wikipathways	Angiogenesis	20	3	207, 4086, 1387	Predicted	0.000297512	0.00304323
O60603	TLR2	7097	toll-like receptor 2	69	66	wikipathways	Angiogenesis overview	61	3	207, 5604, 5879	Predicted	0.00773309	0.0340847
O60603	TLR2	7097	toll-like receptor 2	69	66	wikipathways	Apoptosis	84	5	207, 3661, 4049, 5295, 8772	Predicted	0.000232245	0.00250015
O60603	TLR2	7097	toll-like receptor 2	69	66	wikipathways	Apoptosis-related network due to altered Notch3 in ovarian cancer	53	3	207, 7431, 8767	Predicted	0.00522724	0.0261981
O60603	TLR2	7097	toll-like receptor 2	69	66	wikipathways	BDNF signaling pathway	144	6	207, 5604, 1938, 5879, 5295, 3265	Predicted	0.000378274	0.00367424
O60603	TLR2	7097	toll-like receptor 2	69	66	wikipathways	Cardiac Hypertrophic Response	54	4	207, 5604, 5879, 7040	Predicted	0.00044358	0.00415696
O60603	TLR2	7097	toll-like receptor 2	69	66	wikipathways	DNA Damage Response (only ATM dependent)	108	6	207, 5879, 5295, 7040, 3146, 3265	Predicted	7.83112e-05	0.00104589
O60603	TLR2	7097	toll-like receptor 2	69	66	wikipathways	EGF-EGFR Signaling Pathway	162	7	207, 5604, 5879, 5295, 5590, 1956, 3265	Predicted	9.55448e-05	0.00122959
O60603	TLR2	7097	toll-like receptor 2	69	66	wikipathways	EPO Receptor Signaling	26	2	207, 5604	Predicted	0.0128331	0.0472739
O60603	TLR2	7097	toll-like receptor 2	69	66	wikipathways	Estrogen signaling pathway	22	2	207, 5604	Predicted	0.00927871	0.0383245
O60603	TLR2	7097	toll-like receptor 2	69	66	wikipathways	Extracellular vesicle-mediated signaling in recipient cells	28	4	207, 7040, 1956, 3265	Predicted	3.27061e-05	0.000513193
O60603	TLR2	7097	toll-like receptor 2	69	66	wikipathways	IL-1 signaling pathway	55	7	207, 5604, 5295, 3654, 4615, 54472, 5590	Predicted	6.66173e-08	2.65479e-06
O60603	TLR2	7097	toll-like receptor 2	69	66	wikipathways	IL-2 Signaling Pathway	42	4	207, 5604, 5295, 3265	Predicted	0.000166695	0.00192077
O60603	TLR2	7097	toll-like receptor 2	69	66	wikipathways	IL-4 Signaling Pathway	54	3	207, 5777, 5295	Predicted	0.00550863	0.0271335
O60603	TLR2	7097	toll-like receptor 2	69	66	wikipathways	IL-5 Signaling Pathway	40	3	207, 5604, 5295	Predicted	0.00234455	0.0147936
O60603	TLR2	7097	toll-like receptor 2	69	66	wikipathways	IL-6 signaling pathway	44	5	207, 5604, 1387, 5879, 5295	Predicted	1.00308e-05	0.000192722
O60603	TLR2	7097	toll-like receptor 2	69	66	wikipathways	Insulin Signaling	159	6	207, 5604, 5879, 5295, 5590, 3265	Predicted	0.00064061	0.00552856
O60603	TLR2	7097	toll-like receptor 2	69	66	wikipathways	Integrin-mediated Cell Adhesion	99	4	207, 5604, 5879, 3265	Predicted	0.00422091	0.0225608
O60603	TLR2	7097	toll-like receptor 2	69	66	wikipathways	Oncostatin M Signaling Pathway	65	4	207, 5604, 5295, 3265	Predicted	0.000898933	0.00718691
O60603	TLR2	7097	toll-like receptor 2	69	66	wikipathways	Prolactin Signaling Pathway	76	6	207, 5604, 5879, 5777, 5295, 3265	Predicted	1.05665e-05	0.000201506
O60603	TLR2	7097	toll-like receptor 2	69	66	wikipathways	Signaling Pathways in Glioblastoma	81	6	207, 5604, 5295, 5590, 1956, 3265	Predicted	1.52833e-05	0.000273563
O60603	TLR2	7097	toll-like receptor 2	69	66	wikipathways	T-Cell Receptor and Co-stimulatory Signaling	27	2	207, 5777	Predicted	0.0138007	0.0494674
O60603	TLR2	7097	toll-like receptor 2	69	66	wikipathways	TCR Signaling Pathway	90	7	207, 5604, 7431, 5295, 7040, 3265, 8767	Predicted	2.04222e-06	5.064e-05
O60603	TLR2	7097	toll-like receptor 2	69	66	wikipathways	TFs Regulate miRNAs related to cardiac hypertrophy	8	2	207, 7040	Predicted	0.00119439	0.00893167
O60603	TLR2	7097	toll-like receptor 2	69	66	wikipathways	TNF alpha Signaling Pathway	92	7	207, 5708, 1387, 5879, 5590, 8772, 3265	Predicted	2.36967e-06	5.74369e-05
O60603	TLR2	7097	toll-like receptor 2	69	66	wikipathways	Toll-like receptor signaling pathway	95	15	207, 3661, 5604, 5879, 5295, 3654, 10333, 4615, 23643, 114609, 54472, 8772, 929, 7096, 148022	Known.and.Predicted	3.08472e-17	8.12545e-15
O60603	TLR2	7097	toll-like receptor 2	69	66	wikipathways	TSH signaling pathway	66	4	207, 5604, 5295, 3265	Predicted	0.000952172	0.0075085
O60603	TLR2	7097	toll-like receptor 2	69	66	wikipathways	TWEAK Signaling Pathway	42	3	207, 5879, 8772	Predicted	0.00269853	0.0163671
O60603	TLR2	7097	toll-like receptor 2	69	66	kegg	Gap junction	87	6	203068, 7280, 10383, 5604, 1956, 3265	Predicted	2.305e-05	0.000384859
O60603	TLR2	7097	toll-like receptor 2	69	66	kegg	Phagosome	148	12	203068, 7280, 10383, 6441, 653509, 10332, 5879, 1536, 64581, 10333, 3122, 929	Known.and.Predicted	1.95872e-10	1.50076e-08
O60603	TLR2	7097	toll-like receptor 2	69	66	inoh	IL-1 p38	66	5	5604, 5708, 3654, 4615, 54472	Predicted	7.37293e-05	0.000996794
O60603	TLR2	7097	toll-like receptor 2	69	66	inoh	TGF-beta super family signaling pathway canonical	113	4	5708, 4086, 1387, 7040	Predicted	0.00673601	0.0310376
O60603	TLR2	7097	toll-like receptor 2	69	66	inoh	TLR NFkB	69	6	5708, 3654, 4615, 23643, 54472, 929	Predicted	6.00894e-06	0.000125837
O60603	TLR2	7097	toll-like receptor 2	69	66	inoh	TLR p38	63	7	5604, 5708, 3654, 4615, 23643, 54472, 929	Predicted	1.74181e-07	6.13861e-06
O60603	TLR2	7097	toll-like receptor 2	69	66	inoh	TNF	67	3	5708, 8772, 8767	Predicted	0.0100063	0.0403421
O60603	TLR2	7097	toll-like receptor 2	69	66	stke	Hypoxia-Inducible Factor 1 (HIF-1) Pathway	71	3	5708, 1387, 5590	Predicted	0.0117158	0.044623
O60603	TLR2	7097	toll-like receptor 2	69	66	inoh	BMP2 signaling TGF-beta MV	54	3	4086, 1387, 7040	Predicted	0.00550863	0.0271335
O60603	TLR2	7097	toll-like receptor 2	69	66	inoh	LIF signaling	10	2	4086, 1387	Predicted	0.00190309	0.0126744
O60603	TLR2	7097	toll-like receptor 2	69	66	kegg	TGF-beta signaling pathway	78	4	4086, 1387, 7040, 1634	Predicted	0.00177522	0.0120446
O60603	TLR2	7097	toll-like receptor 2	69	66	pid	ALK1 signaling events	26	2	4086, 7040	Predicted	0.0128331	0.0472739
O60603	TLR2	7097	toll-like receptor 2	69	66	stke	Transforming Growth Factor (TGF) beta Pathway	17	2	4086, 1387	Predicted	0.0055811	0.0273828
O60603	TLR2	7097	toll-like receptor 2	69	66	wikipathways	TGF Beta Signaling Pathway	54	4	4086, 1387, 7040, 3265	Predicted	0.00044358	0.00415696
O60603	TLR2	7097	toll-like receptor 2	69	66	biocarta	angiotensin ii mediated activation of jnk pathway via pyk2 dependent signaling	34	4	5604, 5879, 1956, 3265	Predicted	7.18869e-05	0.000976019
O60603	TLR2	7097	toll-like receptor 2	69	66	biocarta	fmlp induced chemokine gene expression in hmc-1 cells	29	3	5604, 5879, 3265	Predicted	0.000913606	0.00726974
O60603	TLR2	7097	toll-like receptor 2	69	66	biocarta	links between pyk2 and map kinases	26	3	5604, 5879, 3265	Predicted	0.00065942	0.00565395
O60603	TLR2	7097	toll-like receptor 2	69	66	biocarta	map kinase inactivation of smrt corepressor	12	4	5604, 5879, 1956, 3265	Predicted	8.56753e-07	2.41539e-05
O60603	TLR2	7097	toll-like receptor 2	69	66	biocarta	mapkinase signaling pathway	56	3	5604, 5879, 3265	Predicted	0.00609835	0.029032
O60603	TLR2	7097	toll-like receptor 2	69	66	biocarta	mcalpain and friends in cell motility	30	4	5604, 5879, 1956, 3265	Predicted	4.33395e-05	0.000646447
O60603	TLR2	7097	toll-like receptor 2	69	66	biocarta	role of mal in rho-mediated activation of srf	19	3	5604, 5879, 3265	Predicted	0.000254094	0.00268337
O60603	TLR2	7097	toll-like receptor 2	69	66	biocarta	role of pi3k subunit p85 in regulation of actin organization and cell migration	17	2	5879, 5295	Predicted	0.0055811	0.0273828
O60603	TLR2	7097	toll-like receptor 2	69	66	biocarta	t cell receptor signaling pathway	52	5	5604, 5879, 5295, 3122, 3265	Predicted	2.30386e-05	0.000384709
O60603	TLR2	7097	toll-like receptor 2	69	66	inoh	HGF	35	4	5604, 5879, 5295, 3265	Predicted	8.07574e-05	0.00107354
O60603	TLR2	7097	toll-like receptor 2	69	66	inoh	Integrin	124	6	633, 5604, 960, 5879, 1634, 3265	Predicted	0.000168171	0.00193373
O60603	TLR2	7097	toll-like receptor 2	69	66	kegg	Adherens junction	73	4	1387, 5879, 5777, 1956	Predicted	0.0013887	0.0100113
O60603	TLR2	7097	toll-like receptor 2	69	66	kegg	Natural killer cell mediated cytotoxicity	121	5	5604, 5879, 5777, 5295, 3265	Predicted	0.00123763	0.00916235
O60603	TLR2	7097	toll-like receptor 2	69	66	kegg	Regulation of actin cytoskeleton	210	6	5604, 5879, 5295, 1956, 3265, 929	Predicted	0.00267274	0.0162436
O60603	TLR2	7097	toll-like receptor 2	69	66	kegg	Shigellosis	61	3	960, 5879, 8767	Predicted	0.00773309	0.0340847
O60603	TLR2	7097	toll-like receptor 2	69	66	pharmgkb	Bisphosphonate Pathway, Pharmacodynamics	17	2	5879, 3265	Predicted	0.0055811	0.0273828
O60603	TLR2	7097	toll-like receptor 2	69	66	pid	CDC42 signaling events	71	4	5879, 5295, 5590, 3265	Predicted	0.00125209	0.00924475
O60603	TLR2	7097	toll-like receptor 2	69	66	pid	Class I PI3K signaling events	45	3	5879, 5295, 3265	Predicted	0.00328847	0.0188473
O60603	TLR2	7097	toll-like receptor 2	69	66	pid	EPHA2 forward signaling	18	2	5879, 5295	Predicted	0.00625187	0.0295741
O60603	TLR2	7097	toll-like receptor 2	69	66	pid	EPHB forward signaling	39	4	5604, 5879, 5295, 3265	Predicted	0.000124346	0.00151802
O60603	TLR2	7097	toll-like receptor 2	69	66	pid	Neurotrophic factor-mediated Trk receptor signaling	63	5	5604, 5879, 5295, 5590, 3265	Predicted	5.88871e-05	0.00083056
O60603	TLR2	7097	toll-like receptor 2	69	66	pid	S1P2 pathway	26	2	5879, 5295	Predicted	0.0128331	0.0472739
O60603	TLR2	7097	toll-like receptor 2	69	66	pid	Signaling events mediated by focal adhesion kinase	62	4	5604, 5879, 23162, 5295	Predicted	0.000751833	0.0062614
O60603	TLR2	7097	toll-like receptor 2	69	66	pid	Urokinase-type plasminogen activator (uPA) and uPAR-mediated signaling	42	3	5879, 7040, 1956	Predicted	0.00269853	0.0163671
O60603	TLR2	7097	toll-like receptor 2	69	66	reactome	FCERI mediated MAPK activation	206	5	5604, 6233, 5879, 1956, 3265	Predicted	0.0118945	0.045081
O60603	TLR2	7097	toll-like receptor 2	69	66	reactome	Infectious disease	242	7	5604, 7852, 1938, 6233, 5879, 1536, 7040	Predicted	0.00109073	0.00832611
O60603	TLR2	7097	toll-like receptor 2	69	66	reactome	L1CAM interactions	93	4	5604, 3312, 5879, 1956	Predicted	0.00337273	0.0191971
O60603	TLR2	7097	toll-like receptor 2	69	66	reactome	p75 NTR receptor-mediated signalling	82	5	6233, 5879, 3654, 4615, 8767	Predicted	0.000207376	0.00228724
O60603	TLR2	7097	toll-like receptor 2	69	66	reactome	RHO GTPases Activate NADPH Oxidases	10	2	5879, 1536	Predicted	0.00190309	0.0126744
O60603	TLR2	7097	toll-like receptor 2	69	66	reactome	Sema3A PAK dependent Axon repulsion	15	2	3326, 5879	Predicted	0.00434609	0.0230069
O60603	TLR2	7097	toll-like receptor 2	69	66	reactome	Signal transduction by L1	22	3	5604, 5879, 1956	Predicted	0.00039809	0.00382346
O60603	TLR2	7097	toll-like receptor 2	69	66	signalink	EGF-Core	104	4	5604, 5879, 1956, 3265	Predicted	0.00502958	0.0254936
O60603	TLR2	7097	toll-like receptor 2	69	66	spike	Hearing related SIX1 Interaction	79	4	1387, 5879, 7040, 1956	Predicted	0.00186062	0.0124596
O60603	TLR2	7097	toll-like receptor 2	69	66	wikipathways	Interferon type I signaling pathways	54	3	5879, 5777, 5295	Predicted	0.00550863	0.0271335
O60603	TLR2	7097	toll-like receptor 2	69	66	wikipathways	RalA downstream regulated genes	12	2	5879, 3265	Predicted	0.00276728	0.0166587
O60603	TLR2	7097	toll-like receptor 2	69	66	wikipathways	Spinal Cord Injury	113	4	7431, 5879, 7040, 1956	Predicted	0.00673601	0.0310376
O60603	TLR2	7097	toll-like receptor 2	69	66	kegg	MicroRNAs in cancer	149	6	5604, 960, 1387, 7431, 1956, 3265	Predicted	0.000453982	0.004236
O60603	TLR2	7097	toll-like receptor 2	69	66	wikipathways	Allograft Rejection	79	4	7431, 7040, 5590, 3122	Predicted	0.00186062	0.0124596
O60603	TLR2	7097	toll-like receptor 2	69	66	biocarta	egf signaling pathway	20	4	5604, 5295, 1956, 3265	Predicted	8.05586e-06	0.000160515
O60603	TLR2	7097	toll-like receptor 2	69	66	biocarta	keratinocyte differentiation	53	3	5604, 1956, 3265	Predicted	0.00522724	0.0261981
O60603	TLR2	7097	toll-like receptor 2	69	66	biocarta	role of egf receptor transactivation by gpcrs in cardiac hypertrophy	33	3	5604, 1956, 3265	Predicted	0.00133847	0.00972233
O60603	TLR2	7097	toll-like receptor 2	69	66	biocarta	sprouty regulation of tyrosine kinase signals	20	3	5604, 1956, 3265	Predicted	0.000297512	0.00304323
O60603	TLR2	7097	toll-like receptor 2	69	66	ipavs	EGF_receptor_transactivation_in_Cardiac_Hypertrophy	47	4	5604, 5590, 1956, 3265	Predicted	0.000259079	0.00272503
O60603	TLR2	7097	toll-like receptor 2	69	66	kegg	Bladder cancer	41	3	5604, 1956, 3265	Predicted	0.00251768	0.0155702
O60603	TLR2	7097	toll-like receptor 2	69	66	kegg	Dorso-ventral axis formation	24	2	5604, 1956	Predicted	0.0109918	0.0428542
O60603	TLR2	7097	toll-like receptor 2	69	66	kegg	Endocytosis	252	6	7852, 3312, 7040, 5590, 1956, 3265	Predicted	0.00650211	0.0303357
O60603	TLR2	7097	toll-like receptor 2	69	66	kegg	Oxytocin signaling pathway	149	5	5604, 1938, 5295, 1956, 3265	Predicted	0.00308656	0.0180182
O60603	TLR2	7097	toll-like receptor 2	69	66	pharmgkb	update your name in edit mode	25	3	5604, 1956, 3265	Predicted	0.000586116	0.0051672
O60603	TLR2	7097	toll-like receptor 2	69	66	pid	Internalization of ErbB1	38	3	5295, 1956, 3265	Predicted	0.00202097	0.0132279
O60603	TLR2	7097	toll-like receptor 2	69	66	reactome	Constitutive Signaling by Ligand-Responsive EGFR Cancer Variants	15	3	5295, 1956, 3265	Predicted	0.000121609	0.00149152
O60603	TLR2	7097	toll-like receptor 2	69	66	reactome	Interleukin-2 signaling	198	6	5604, 6233, 5777, 5295, 1956, 3265	Predicted	0.00198923	0.0131079
O60603	TLR2	7097	toll-like receptor 2	69	66	reactome	Signaling by EGFRvIII in Cancer	14	3	5295, 1956, 3265	Predicted	9.7753e-05	0.00125202
O60603	TLR2	7097	toll-like receptor 2	69	66	reactome	VEGFR2 mediated cell proliferation	194	5	5604, 6233, 5590, 1956, 3265	Predicted	0.00933481	0.0385132
O60603	TLR2	7097	toll-like receptor 2	69	66	smpdb	Cetuximab Action Pathway	1	1	1956	Predicted	0.00666667	0.0307847
O60603	TLR2	7097	toll-like receptor 2	69	66	smpdb	Gefitinib Action Pathway	1	1	1956	Predicted	0.00666667	0.0307847
O60603	TLR2	7097	toll-like receptor 2	69	66	smpdb	Panitumumab Action Pathway	1	1	1956	Predicted	0.00666667	0.0307847
O60603	TLR2	7097	toll-like receptor 2	69	66	smpdb	Trastuzumab Action Pathway	1	1	1956	Predicted	0.00666667	0.0307847
O60603	TLR2	7097	toll-like receptor 2	69	66	spike	Apoptosis In The Ear	123	4	5604, 7040, 1956, 3265	Known.and.Predicted	0.00903975	0.0377217
O60603	TLR2	7097	toll-like receptor 2	69	66	stke	Fas Signaling Pathway	69	5	5777, 4615, 5590, 8772, 1956	Predicted	9.13016e-05	0.00118426
O60603	TLR2	7097	toll-like receptor 2	69	66	wikipathways	Bladder Cancer	31	4	5604, 5295, 1956, 3265	Predicted	4.95116e-05	0.000721194
O60603	TLR2	7097	toll-like receptor 2	69	66	wikipathways	ErbB Signaling Pathway	54	3	5604, 1956, 3265	Predicted	0.00550863	0.0271335
O60603	TLR2	7097	toll-like receptor 2	69	66	biocarta	nfkb activation by nontypeable hemophilus influenzae	29	3	1387, 4615, 7040	Known.and.Predicted	0.000913606	0.00726974
O60603	TLR2	7097	toll-like receptor 2	69	66	biocarta	signal transduction through il1r	36	4	3654, 4615, 7040, 54472	Predicted	9.03985e-05	0.00117492
O60603	TLR2	7097	toll-like receptor 2	69	66	kegg	Leishmaniasis	72	6	65108, 5777, 3654, 4615, 7040, 3122	Known.and.Predicted	7.71028e-06	0.000154894
O60603	TLR2	7097	toll-like receptor 2	69	66	pid	IL12 signaling mediated by STAT4	30	3	1387, 7040, 3122	Predicted	0.0010103	0.0078514
O60603	TLR2	7097	toll-like receptor 2	69	66	reactome	Influenza Virus Induced Apoptosis	2	1	7040	Predicted	0.0132896	0.0482439
O60603	TLR2	7097	toll-like receptor 2	69	66	reactome	Signaling by TGF-beta Receptor Complex	65	3	6233, 7040, 5590	Predicted	0.00921013	0.0381528
O60603	TLR2	7097	toll-like receptor 2	69	66	reactome	TGF-beta receptor signaling in EMT (epithelial to mesenchymal transition)	16	3	6233, 7040, 5590	Predicted	0.000148961	0.00175521
O60603	TLR2	7097	toll-like receptor 2	69	66	wikipathways	Cytokines and Inflammatory Response	26	2	7040, 3122	Predicted	0.0128331	0.0472739
O60603	TLR2	7097	toll-like receptor 2	69	66	wikipathways	Senescence and Autophagy in Cancer	103	5	55054, 5604, 960, 7040, 3265	Predicted	0.000597526	0.00524376
O60603	TLR2	7097	toll-like receptor 2	69	66	reactome	Prefoldin mediated transfer of substrate to CCT/TriC	26	3	7280, 10383, 7203	Predicted	0.00065942	0.00565395
O60603	TLR2	7097	toll-like receptor 2	69	66	reactome	Protein folding	54	3	7280, 10383, 7203	Predicted	0.00550863	0.0271335
O60603	TLR2	7097	toll-like receptor 2	69	66	biocarta	activation of csk by camp-dependent protein kinase inhibits signaling through the t cell receptor	42	3	7852, 1387, 3122	Predicted	0.00269853	0.0163671
O60603	TLR2	7097	toll-like receptor 2	69	66	kegg	Herpes simplex infection	175	7	3661, 1387, 4049, 4615, 8772, 3122, 148022	Known.and.Predicted	0.000154751	0.00181083
O60603	TLR2	7097	toll-like receptor 2	69	66	pid	FOXA1 transcription factor network	43	3	6441, 653509, 1387	Predicted	0.0028872	0.0171796
O60603	TLR2	7097	toll-like receptor 2	69	66	pid	Signaling events mediated by HDAC Class III	26	2	7280, 1387	Predicted	0.0128331	0.0472739
O60603	TLR2	7097	toll-like receptor 2	69	66	reactome	C-type lectin receptors (CLRs)	63	3	1387, 64581, 3265	Predicted	0.00845253	0.0360854
O60603	TLR2	7097	toll-like receptor 2	69	66	reactome	CD209 (DC-SIGN) signaling	19	2	1387, 3265	Predicted	0.00695749	0.031737
O60603	TLR2	7097	toll-like receptor 2	69	66	reactome	HSF1-dependent transactivation	34	3	3326, 3312, 1387	Predicted	0.00146104	0.0103963
O60603	TLR2	7097	toll-like receptor 2	69	66	reactome	LRR FLII-interacting protein 1 (LRRFIP1) activates type I IFN production	5	2	3661, 1387	Predicted	0.000432121	0.00407072
O60603	TLR2	7097	toll-like receptor 2	69	66	reactome	RIG-I/MDA5 mediated induction of IFN-alpha/beta pathways	53	5	3661, 1387, 4615, 3146, 8772	Predicted	2.53082e-05	0.000415436
O60603	TLR2	7097	toll-like receptor 2	69	66	reactome	TRAF3-dependent IRF activation pathway	13	2	3661, 1387	Predicted	0.00325639	0.018712
O60603	TLR2	7097	toll-like receptor 2	69	66	reactome	TRAF6 mediated IRF7 activation	17	3	3661, 1387, 4615	Predicted	0.00018002	0.00204251
O60603	TLR2	7097	toll-like receptor 2	69	66	biocarta	multiple antiapoptotic pathways from igf-1r signaling lead to bad phosphorylation	13	2	5295, 3265	Predicted	0.00325639	0.018712
O60603	TLR2	7097	toll-like receptor 2	69	66	reactome	Signaling by FGFR2 in disease	26	2	5295, 3265	Predicted	0.0128331	0.0472739
O60603	TLR2	7097	toll-like receptor 2	69	66	wikipathways	IL-9 Signaling Pathway	17	2	5604, 5295	Predicted	0.0055811	0.0273828
O60603	TLR2	7097	toll-like receptor 2	69	66	reactome	activated TAK1 mediates p38 MAPK activation	17	2	3654, 8767	Predicted	0.0055811	0.0273828
O60603	TLR2	7097	toll-like receptor 2	69	66	reactome	Activated TLR4 signalling	109	14	3661, 5604, 6233, 3654, 10333, 4615, 23643, 114609, 3146, 8772, 929, 7096, 148022, 8767	Known.and.Predicted	7.86327e-15	1.41917e-12
O60603	TLR2	7097	toll-like receptor 2	69	66	reactome	MyD88-independent TLR3/TLR4 cascade	94	11	3661, 5604, 6233, 3654, 4615, 23643, 3146, 8772, 929, 148022, 8767	Predicted	2.17301e-11	2.05724e-09
O60603	TLR2	7097	toll-like receptor 2	69	66	reactome	p75NTR recruits signalling complexes	9	3	3654, 4615, 8767	Predicted	2.31036e-05	0.000385417
O60603	TLR2	7097	toll-like receptor 2	69	66	reactome	p75NTR signals via NF-kB	16	4	6233, 3654, 4615, 8767	Predicted	3.08747e-06	7.18644e-05
O60603	TLR2	7097	toll-like receptor 2	69	66	reactome	TAK1 activates NFkB by phosphorylation and activation of IKKs complex	26	4	3654, 4615, 3146, 8767	Predicted	2.41211e-05	0.000399353
O60603	TLR2	7097	toll-like receptor 2	69	66	reactome	Toll Like Receptor 10 (TLR10) Cascade	75	6	5604, 3654, 4615, 3146, 81793, 8767	Predicted	9.78307e-06	0.000188707
O60603	TLR2	7097	toll-like receptor 2	69	66	reactome	Toll Like Receptor 3 (TLR3) Cascade	94	11	3661, 5604, 6233, 3654, 4615, 23643, 3146, 8772, 929, 148022, 8767	Predicted	2.17301e-11	2.05724e-09
O60603	TLR2	7097	toll-like receptor 2	69	66	reactome	Toll Like Receptor 4 (TLR4) Cascade	118	14	3661, 5604, 6233, 3654, 10333, 4615, 23643, 114609, 3146, 8772, 929, 7096, 148022, 8767	Known.and.Predicted	2.44722e-14	4.0689e-12
O60603	TLR2	7097	toll-like receptor 2	69	66	reactome	Toll Like Receptor 5 (TLR5) Cascade	75	6	5604, 3654, 4615, 3146, 81793, 8767	Predicted	9.78307e-06	0.000188707
O60603	TLR2	7097	toll-like receptor 2	69	66	inoh	TLR ECSIT MEKK1 p38	23	6	5604, 3654, 4615, 23643, 54472, 929	Predicted	6.42939e-09	3.39737e-07
O60603	TLR2	7097	toll-like receptor 2	69	66	kegg	NF-kappa B signaling pathway	90	7	4049, 3654, 4615, 23643, 114609, 929, 148022	Predicted	2.04222e-06	5.064e-05
O60603	TLR2	7097	toll-like receptor 2	69	66	kegg	Pertussis	73	8	3661, 653509, 3654, 4615, 23643, 114609, 929, 148022	Predicted	2.40821e-08	1.08782e-06
O60603	TLR2	7097	toll-like receptor 2	69	66	pid	Endogenous TLR signaling	26	11	633, 653509, 3654, 10333, 4615, 23643, 114609, 3146, 929, 7096, 148022	Known.and.Predicted	3.44567e-18	1.04577e-15
O60603	TLR2	7097	toll-like receptor 2	69	66	reactome	Caspase activation via extrinsic apoptotic signalig pathway	27	4	23643, 8772, 929, 148022	Predicted	2.81746e-05	0.000453913
O60603	TLR2	7097	toll-like receptor 2	69	66	reactome	IKK complex recruitment mediated by RIP1	26	4	6233, 23643, 929, 148022	Predicted	2.41211e-05	0.000399353
O60603	TLR2	7097	toll-like receptor 2	69	66	biocarta	anthrax toxin mechanism of action	2	1	5604	Predicted	0.0132896	0.0482439
O60603	TLR2	7097	toll-like receptor 2	69	66	biocarta	aspirin blocks signaling pathway involved in platelet activation	17	2	5604, 3265	Predicted	0.0055811	0.0273828
O60603	TLR2	7097	toll-like receptor 2	69	66	biocarta	erk1/erk2 mapk signaling pathway	22	2	5604, 3265	Predicted	0.00927871	0.0383245
O60603	TLR2	7097	toll-like receptor 2	69	66	biocarta	melanocyte development and pigmentation pathway	13	2	5604, 3265	Predicted	0.00325639	0.018712
O60603	TLR2	7097	toll-like receptor 2	69	66	biocarta	phosphorylation of mek1 by cdk5/p35 down regulates the map kinase pathway	14	2	5604, 3265	Predicted	0.00378283	0.0208589
O60603	TLR2	7097	toll-like receptor 2	69	66	biocarta	regulation of splicing through sam68	10	2	5604, 3265	Predicted	0.00190309	0.0126744
O60603	TLR2	7097	toll-like receptor 2	69	66	biocarta	signaling pathway from g-protein families	26	2	5604, 3265	Predicted	0.0128331	0.0472739
O60603	TLR2	7097	toll-like receptor 2	69	66	inoh	CD4 T cell receptor signaling-ERK cascade	38	3	5604, 3122, 3265	Predicted	0.00202097	0.0132279
O60603	TLR2	7097	toll-like receptor 2	69	66	pid	Ras signaling in the CD4+ TCR pathway	14	2	5604, 3265	Predicted	0.00378283	0.0208589
O60603	TLR2	7097	toll-like receptor 2	69	66	stke	Interleukin 1 (IL-1) Pathway	61	4	5604, 3654, 4615, 54472	Predicted	0.000706843	0.0059694
O60603	TLR2	7097	toll-like receptor 2	69	66	stke	Toll-Like Receptor Pathway	67	10	3661, 5604, 3654, 10333, 4615, 114609, 54472, 81793, 7096, 148022	Known.and.Predicted	1.57087e-11	1.53147e-09
O60603	TLR2	7097	toll-like receptor 2	69	66	wikipathways	Serotonin Receptor 2 and ELK-SRF-GATA4 signaling	20	2	5604, 3265	Predicted	0.00769749	0.0339668
O60603	TLR2	7097	toll-like receptor 2	69	66	reactome	NF-kB is activated and signals survival	13	2	6233, 3654	Predicted	0.00325639	0.018712
O60603	TLR2	7097	toll-like receptor 2	69	66	reactome	Regulation of innate immune responses to cytosolic DNA	16	2	3661, 6233	Predicted	0.00494568	0.0251928
O60603	TLR2	7097	toll-like receptor 2	69	66	signor	TOLLR	17	4	3654, 4615, 114609, 148022	Predicted	4.01726e-06	8.96671e-05
O60603	TLR2	7097	toll-like receptor 2	69	66	reactome	A tetrasaccharide linker sequence is required for GAG synthesis	23	2	633, 1634	Predicted	0.010119	0.0405732
O60603	TLR2	7097	toll-like receptor 2	69	66	reactome	Chondroitin sulfate biosynthesis	16	2	633, 1634	Predicted	0.00494568	0.0251928
O60603	TLR2	7097	toll-like receptor 2	69	66	reactome	Dermatan sulfate biosynthesis	10	2	633, 1634	Predicted	0.00190309	0.0126744
O60603	TLR2	7097	toll-like receptor 2	69	66	biocarta	nf-kb signaling pathway	21	3	3654, 4615, 8772	Predicted	0.000345447	0.00341847
O60603	TLR2	7097	toll-like receptor 2	69	66	reactome	TRAF6 mediated IRF7 activation in TLR7/8 or 9 signaling	13	2	3654, 4615	Predicted	0.00325639	0.018712
O60603	TLR2	7097	toll-like receptor 2	69	66	signor	IL1R	22	2	3654, 4615	Predicted	0.00927871	0.0383245
O60603	TLR2	7097	toll-like receptor 2	69	66	wikipathways	Apoptosis Modulation and Signaling	90	4	3654, 4615, 54472, 8772	Predicted	0.00299591	0.0176631
O60603	TLR2	7097	toll-like receptor 2	69	66	wikipathways	IL1 and megakaryotyces in obesity	24	3	3654, 4615, 7096	Known.and.Predicted	0.000518244	0.00469206
O60603	TLR2	7097	toll-like receptor 2	69	66	reactome	Sialic acid metabolism	27	2	54187, 4758	Predicted	0.0138007	0.0494674
O60603	TLR2	7097	toll-like receptor 2	69	66	wikipathways	Nanoparticle triggered regulated necrosis	9	2	8772, 148022	Predicted	0.00152904	0.0107502
O60603	TLR2	7097	toll-like receptor 2	69	66	kegg	Inflammatory bowel disease (IBD)	65	2	7040, 3122	Known.Member	0.0696394	0.129484
O60603	TLR2	7097	toll-like receptor 2	69	66	kegg	Rheumatoid arthritis	87	2	7040, 3122	Known.Member	0.114285	0.176003
O60603	TLR2	7097	toll-like receptor 2	69	66	reactome	Beta defensins	10	1	7096	Known.Member	0.0647304	0.12378
O60674	JAK2	3717	Janus kinase 2	143	139	ipavs	ANG_II_and_JAK_STAT_interactions_in_mediating_cardiac_myocyte_function	220	38	11156, 5515, 5501, 5519, 122809, 5525, 5770, 5781, 3716, 4067, 9655, 6774, 6714, 185, 6464, 2185, 5777, 5295, 2885, 1956, 3718, 7297, 5782, 2065, 5795, 5524, 695, 5335, 5894, 25, 2064, 5336, 5771, 6772, 5879, 5294, 9021, 8651	Known.and.Predicted	1.68045e-31	1.90535e-28
O60674	JAK2	3717	Janus kinase 2	143	139	ipavs	GP130_JAK_STAT_pathway	238	42	11156, 149233, 122809, 8517, 64109, 5770, 3563, 5781, 3716, 4067, 9655, 6774, 3595, 6714, 185, 6464, 2185, 5777, 5295, 4792, 2885, 1956, 3718, 7297, 3320, 5782, 2065, 3566, 3560, 695, 7132, 5335, 5894, 2064, 5336, 5771, 6772, 5879, 3568, 5294, 9021, 8651	Known.and.Predicted	2.44627e-35	3.5067e-32
O60674	JAK2	3717	Janus kinase 2	143	139	ipavs	JAK_STAT_pathway_in_postconditioning_ischemia	172	34	11156, 149233, 122809, 8517, 64109, 5770, 3563, 5781, 3716, 4067, 9655, 6774, 3595, 6714, 2185, 5777, 5295, 3718, 7297, 3320, 5782, 2065, 3566, 3560, 695, 7132, 5894, 2064, 5771, 6772, 3568, 5294, 9021, 8651	Known.and.Predicted	3.26959e-30	3.4232e-27
O60674	JAK2	3717	Janus kinase 2	143	139	pid	Signaling events mediated by PRL	23	3	11156, 6714, 5879	Predicted	0.00390493	0.0213532
O60674	JAK2	3717	Janus kinase 2	143	139	biocarta	angiotensin ii mediated activation of jnk pathway via pyk2 dependent signaling	34	9	6714, 185, 6464, 2185, 2885, 1956, 5335, 5894, 5879	Predicted	6.36443e-10	4.33201e-08
O60674	JAK2	3717	Janus kinase 2	143	139	biocarta	bioactive peptide induced signaling pathway	33	10	6776, 6774, 6777, 6464, 2534, 2185, 5295, 2885, 5335, 6772	Known.and.Predicted	1.51058e-11	1.47825e-09
O60674	JAK2	3717	Janus kinase 2	143	139	biocarta	calcium signaling by hbx of hepatitis b virus	16	5	6714, 6464, 2185, 2885, 5894	Predicted	1.9583e-06	4.88584e-05
O60674	JAK2	3717	Janus kinase 2	143	139	biocarta	egf signaling pathway	20	8	3716, 6774, 6464, 5295, 2885, 1956, 5335, 6772	Predicted	1.34816e-10	1.07201e-08
O60674	JAK2	3717	Janus kinase 2	143	139	biocarta	epo signaling pathway	11	7	6776, 6777, 2057, 6464, 5777, 2885, 5335	Known.and.Predicted	2.91095e-11	2.68365e-09
O60674	JAK2	3717	Janus kinase 2	143	139	biocarta	erk1/erk2 mapk signaling pathway	22	5	6774, 6714, 6464, 2885, 5894	Predicted	1.10316e-05	0.000208724
O60674	JAK2	3717	Janus kinase 2	143	139	biocarta	fc epsilon receptor i signaling in mast cells	29	8	4067, 6464, 5295, 2885, 7409, 695, 5335, 5894	Predicted	4.12961e-09	2.29625e-07
O60674	JAK2	3717	Janus kinase 2	143	139	biocarta	growth hormone signaling pathway	23	10	6776, 3667, 2690, 6777, 6464, 5777, 5295, 3643, 2885, 5335	Known.and.Predicted	2.1036e-13	2.97077e-11
O60674	JAK2	3717	Janus kinase 2	143	139	biocarta	igf-1 signaling pathway	21	7	3667, 5781, 6464, 5295, 2885, 3480, 5894	Predicted	9.12153e-09	4.63139e-07
O60674	JAK2	3717	Janus kinase 2	143	139	biocarta	il-2 receptor beta chain in t cell activation	47	16	5478, 6776, 3667, 3716, 6777, 6464, 5777, 5295, 2885, 3718, 3561, 3560, 5894, 9111, 9021, 8651	Predicted	9.81575e-19	3.23016e-16
O60674	JAK2	3717	Janus kinase 2	143	139	biocarta	il 2 signaling pathway	14	8	6776, 3716, 6777, 6464, 2885, 3718, 3561, 3560	Predicted	3.45039e-12	3.85949e-10
O60674	JAK2	3717	Janus kinase 2	143	139	biocarta	il 3 signaling pathway	12	7	6776, 3563, 6777, 6464, 5777, 2885, 1439	Known.and.Predicted	6.90475e-11	5.85388e-09
O60674	JAK2	3717	Janus kinase 2	143	139	biocarta	il 4 signaling pathway	15	6	3716, 6464, 2885, 3718, 3561, 3566	Predicted	3.10152e-08	1.35769e-06
O60674	JAK2	3717	Janus kinase 2	143	139	biocarta	il 6 signaling pathway	13	6	5781, 3716, 6774, 6464, 2885, 3718	Known.and.Predicted	1.08828e-08	5.41499e-07
O60674	JAK2	3717	Janus kinase 2	143	139	biocarta	insulin signaling pathway	11	6	3667, 5781, 6464, 5295, 3643, 2885	Predicted	2.99863e-09	1.72767e-07
O60674	JAK2	3717	Janus kinase 2	143	139	biocarta	integrin signaling pathway	33	6	6714, 6464, 2534, 2885, 613, 5747	Predicted	5.57444e-06	0.000118155
O60674	JAK2	3717	Janus kinase 2	143	139	biocarta	keratinocyte differentiation	53	8	8517, 6464, 4792, 2885, 1956, 7132, 5894, 4217	Predicted	6.42184e-07	1.88658e-05
O60674	JAK2	3717	Janus kinase 2	143	139	biocarta	links between pyk2 and map kinases	26	7	6714, 6464, 2185, 2885, 5335, 5894, 5879	Predicted	4.86628e-08	2.01569e-06
O60674	JAK2	3717	Janus kinase 2	143	139	biocarta	map kinase inactivation of smrt corepressor	12	4	6464, 2885, 1956, 5879	Predicted	1.68813e-05	0.00029704
O60674	JAK2	3717	Janus kinase 2	143	139	biocarta	mcalpain and friends in cell motility	30	5	6464, 2885, 1956, 5747, 5879	Predicted	5.45414e-05	0.000780389
O60674	JAK2	3717	Janus kinase 2	143	139	biocarta	multiple antiapoptotic pathways from igf-1r signaling lead to bad phosphorylation	13	6	3667, 6464, 5295, 2885, 3480, 5894	Predicted	1.08828e-08	5.41499e-07
O60674	JAK2	3717	Janus kinase 2	143	139	biocarta	nerve growth factor pathway (ngf)	18	5	6464, 5295, 2885, 5335, 5894	Predicted	3.75532e-06	8.47963e-05
O60674	JAK2	3717	Janus kinase 2	143	139	biocarta	pdgf signaling pathway	27	8	3716, 6774, 6464, 5295, 2885, 5335, 5894, 6772	Predicted	2.18713e-09	1.30259e-07
O60674	JAK2	3717	Janus kinase 2	143	139	biocarta	phospholipids as signalling intermediaries	32	7	6714, 6464, 5295, 2885, 5894, 5747, 5879	Predicted	2.32095e-07	7.87735e-06
O60674	JAK2	3717	Janus kinase 2	143	139	biocarta	phosphorylation of mek1 by cdk5/p35 down regulates the map kinase pathway	14	3	6464, 2885, 5894	Predicted	0.000880249	0.00706983
O60674	JAK2	3717	Janus kinase 2	143	139	biocarta	pten dependent cell cycle arrest and apoptosis	15	5	1027, 6464, 5295, 2885, 5747	Predicted	1.36166e-06	3.59114e-05
O60674	JAK2	3717	Janus kinase 2	143	139	biocarta	role of egf receptor transactivation by gpcrs in cardiac hypertrophy	33	7	8517, 6464, 4792, 2885, 1956, 5335, 5894	Predicted	2.91152e-07	9.56836e-06
O60674	JAK2	3717	Janus kinase 2	143	139	biocarta	role of erbb2 in signal transduction and oncology	28	10	3716, 6774, 6464, 5295, 2885, 1956, 3718, 2065, 5894, 2064	Known.and.Predicted	2.27326e-12	2.6366e-10
O60674	JAK2	3717	Janus kinase 2	143	139	biocarta	role of erk5 in neuronal survival pathway	26	5	6464, 5295, 2885, 5335, 5894	Predicted	2.63385e-05	0.000429399
O60674	JAK2	3717	Janus kinase 2	143	139	biocarta	sprouty regulation of tyrosine kinase signals	20	5	6714, 6464, 2885, 1956, 5894	Predicted	6.64334e-06	0.000136804
O60674	JAK2	3717	Janus kinase 2	143	139	biocarta	t cell receptor signaling pathway	52	10	6464, 2534, 5295, 4792, 2885, 7409, 5335, 5894, 5788, 5879	Predicted	2.05838e-09	1.23414e-07
O60674	JAK2	3717	Janus kinase 2	143	139	biocarta	the igf-1 receptor and longevity	16	5	3667, 6464, 5295, 2885, 3480	Predicted	1.9583e-06	4.88584e-05
O60674	JAK2	3717	Janus kinase 2	143	139	biocarta	tpo signaling pathway	25	10	6776, 6774, 6777, 6464, 5295, 4352, 2885, 5335, 5894, 6772	Known.and.Predicted	5.8686e-13	7.63106e-11
O60674	JAK2	3717	Janus kinase 2	143	139	biocarta	transcription factor creb and its extracellular signals	27	3	6464, 5295, 2885	Predicted	0.00619114	0.0293701
O60674	JAK2	3717	Janus kinase 2	143	139	biocarta	trefoil factors initiate mucosal healing	37	9	8517, 2690, 6464, 5295, 4792, 2885, 1956, 5894, 2064	Predicted	1.45662e-09	9.07216e-08
O60674	JAK2	3717	Janus kinase 2	143	139	biocarta	trka receptor signaling pathway	13	4	6464, 5295, 2885, 5335	Predicted	2.41188e-05	0.000399353
O60674	JAK2	3717	Janus kinase 2	143	139	biocarta	vegf hypoxia and angiogenesis	30	8	7428, 6714, 6464, 5295, 2885, 3320, 5335, 5747	Predicted	5.56508e-09	2.98937e-07
O60674	JAK2	3717	Janus kinase 2	143	139	inoh	EGF	28	4	6464, 2885, 1956, 5894	Predicted	0.000586451	0.00516923
O60674	JAK2	3717	Janus kinase 2	143	139	inoh	HGF	35	9	5781, 6714, 6464, 5295, 2885, 5335, 5894, 5336, 5879	Predicted	8.46624e-10	5.58368e-08
O60674	JAK2	3717	Janus kinase 2	143	139	inoh	IGF signaling	36	6	3667, 6464, 5295, 2885, 3480, 5894	Predicted	9.46985e-06	0.000183563
O60674	JAK2	3717	Janus kinase 2	143	139	inoh	IL-5 signaling	11	7	6776, 3716, 6777, 6464, 1439, 6772, 3568	Known.and.Predicted	2.91095e-11	2.68365e-09
O60674	JAK2	3717	Janus kinase 2	143	139	inoh	insulin	78	9	5519, 5525, 3667, 6464, 5295, 3643, 8660, 2885, 5524	Predicted	1.31201e-06	3.47745e-05
O60674	JAK2	3717	Janus kinase 2	143	139	inoh	insulin Mam	82	9	5519, 5525, 3667, 6464, 5295, 3643, 8660, 2885, 5524	Predicted	2.01061e-06	4.99537e-05
O60674	JAK2	3717	Janus kinase 2	143	139	inoh	Integrin	124	8	6714, 6464, 2534, 2885, 7409, 5894, 5747, 5879	Predicted	0.000345817	0.00342096
O60674	JAK2	3717	Janus kinase 2	143	139	inoh	NGF	21	4	6464, 2885, 5335, 5894	Predicted	0.000185	0.00208656
O60674	JAK2	3717	Janus kinase 2	143	139	inoh	PDGF	44	10	6776, 5781, 6777, 6464, 5295, 2885, 4690, 5335, 5894, 5159	Predicted	3.55154e-10	2.56322e-08
O60674	JAK2	3717	Janus kinase 2	143	139	ipavs	Cardiac_Hypertrophy	331	29	5602, 5478, 8517, 3667, 4067, 185, 6464, 2185, 5295, 4792, 3643, 8660, 2885, 1956, 3718, 7297, 3480, 2065, 5795, 695, 5335, 5894, 2260, 5159, 2064, 4217, 5336, 5879, 5294	Known.and.Predicted	1.16736e-15	2.41058e-13
O60674	JAK2	3717	Janus kinase 2	143	139	ipavs	EGF_receptor_transactivation_in_Cardiac_Hypertrophy	47	7	8517, 6464, 4792, 2885, 1956, 5335, 5894	Predicted	3.63846e-06	8.25628e-05
O60674	JAK2	3717	Janus kinase 2	143	139	ipavs	Role_of_PTEN_in_the_myocardial_response_to_pathological_biomechanical_stress	22	3	6464, 2185, 5747	Predicted	0.00343052	0.0194468
O60674	JAK2	3717	Janus kinase 2	143	139	kegg	Alcoholism	138	7	5501, 8290, 333932, 6464, 2885, 5894, 801	Predicted	0.00325512	0.018712
O60674	JAK2	3717	Janus kinase 2	143	139	kegg	Bacterial invasion of epithelial cells	77	6	6714, 6464, 5295, 5747, 5879, 5294	Predicted	0.000719689	0.00605014
O60674	JAK2	3717	Janus kinase 2	143	139	kegg	Chemokine signaling pathway	186	22	7852, 8517, 4067, 6774, 6773, 6714, 6777, 6464, 2185, 5295, 4792, 2885, 3718, 7409, 3055, 5894, 1234, 729230, 6772, 5747, 5879, 5294	Known.and.Predicted	9.79367e-15	1.73989e-12
O60674	JAK2	3717	Janus kinase 2	143	139	kegg	Chronic myeloid leukemia	73	14	8517, 1027, 6776, 5781, 6777, 6464, 5295, 4792, 2885, 5894, 25, 9846, 613, 5294	Predicted	1.08807e-12	1.34064e-10
O60674	JAK2	3717	Janus kinase 2	143	139	kegg	ErbB signaling pathway	87	18	5602, 1027, 6776, 6714, 6777, 6464, 5295, 2885, 1956, 2065, 4690, 5335, 5894, 25, 2064, 5336, 5747, 5294	Predicted	1.24127e-16	2.97506e-14
O60674	JAK2	3717	Janus kinase 2	143	139	kegg	Estrogen signaling pathway	96	11	6714, 6464, 5295, 2885, 1956, 3320, 3312, 5894, 3326, 801, 5294	Predicted	8.95273e-08	3.43667e-06
O60674	JAK2	3717	Janus kinase 2	143	139	kegg	Focal adhesion	202	17	5602, 7408, 5501, 6714, 6464, 2534, 5295, 2885, 1956, 3480, 7409, 5894, 5159, 2064, 5747, 5879, 5294	Predicted	2.88864e-09	1.67166e-07
O60674	JAK2	3717	Janus kinase 2	143	139	kegg	Glioma	63	11	6464, 5295, 2885, 1956, 3480, 5335, 5894, 5159, 5336, 801, 5294	Predicted	9.27004e-10	6.05574e-08
O60674	JAK2	3717	Janus kinase 2	143	139	kegg	Insulin signaling pathway	135	16	5602, 5501, 122809, 3667, 5770, 6464, 5295, 3643, 8660, 2885, 5894, 801, 5294, 9021, 8651, 10603	Predicted	5.31956e-11	4.62704e-09
O60674	JAK2	3717	Janus kinase 2	143	139	kegg	MicroRNAs in cancer	149	17	2146, 1027, 3667, 6774, 6464, 8660, 2885, 1956, 2065, 5335, 5894, 25, 5159, 2064, 5336, 672, 8651	Predicted	2.37133e-11	2.22584e-09
O60674	JAK2	3717	Janus kinase 2	143	139	kegg	Natural killer cell mediated cytotoxicity	121	17	3459, 5781, 3460, 6464, 2534, 2185, 5777, 5295, 2885, 7409, 5335, 5894, 3454, 5336, 3455, 5879, 5294	Predicted	7.615e-13	9.6773e-11
O60674	JAK2	3717	Janus kinase 2	143	139	kegg	Neurotrophin signaling pathway	118	19	5602, 7189, 3667, 25970, 5781, 6464, 5295, 4792, 2885, 4145, 5335, 5894, 25, 4217, 5336, 801, 5879, 5294, 10603	Predicted	2.30693e-15	4.54973e-13
O60674	JAK2	3717	Janus kinase 2	143	139	kegg	Prolactin signaling pathway	72	16	5602, 122809, 6776, 5618, 9655, 6774, 6714, 6777, 6464, 5295, 2885, 5894, 6772, 5294, 9021, 8651	Known.and.Predicted	2.00076e-15	3.98398e-13
O60674	JAK2	3717	Janus kinase 2	143	139	kegg	Ras signaling pathway	216	20	5602, 8517, 5781, 6464, 5295, 3643, 3815, 2885, 1956, 3480, 5335, 5894, 25, 2260, 5159, 5336, 9846, 801, 5879, 5294	Predicted	1.78901e-11	1.72376e-09
O60674	JAK2	3717	Janus kinase 2	143	139	netpath	Alpha6Beta4Integrin	70	16	3667, 5781, 6714, 6464, 2534, 5295, 8660, 2885, 1956, 7525, 25, 2064, 4486, 5747, 5879, 5294	Predicted	1.23429e-15	2.53685e-13
O60674	JAK2	3717	Janus kinase 2	143	139	netpath	BCR	127	22	7006, 5781, 4067, 6774, 6464, 2534, 2185, 5777, 5295, 4792, 2885, 7409, 2969, 3055, 4690, 695, 5335, 5336, 6772, 5747, 5294, 10603	Predicted	2.30645e-18	7.1869e-16
O60674	JAK2	3717	Janus kinase 2	143	139	netpath	BDNF	46	13	7189, 3667, 25970, 5781, 6464, 2185, 4792, 8660, 2885, 4690, 5335, 5894, 10603	Predicted	3.19822e-14	5.20765e-12
O60674	JAK2	3717	Janus kinase 2	143	139	netpath	EGFR1	448	46	7408, 140885, 8290, 5315, 6776, 5770, 25970, 5781, 3716, 4067, 6774, 6773, 6714, 6777, 6464, 2534, 2185, 5777, 5295, 8027, 3643, 3815, 8660, 2885, 1956, 7297, 2887, 7409, 84959, 5782, 2065, 10254, 4690, 5335, 5894, 25, 5159, 2064, 5336, 6772, 801, 5747, 5879, 5294, 9021, 8651	Known.and.Predicted	4.93377e-28	4.41337e-25
O60674	JAK2	3717	Janus kinase 2	143	139	netpath	Fibroblast growth factor-1	74	9	6774, 6714, 6464, 2885, 3320, 10254, 5335, 2260, 5747	Predicted	8.33822e-07	2.36031e-05
O60674	JAK2	3717	Janus kinase 2	143	139	netpath	Gastrin	41	8	6774, 6464, 5295, 4792, 3815, 2885, 1956, 5747	Known.and.Predicted	7.97715e-08	3.10874e-06
O60674	JAK2	3717	Janus kinase 2	143	139	netpath	IL-7	27	14	6776, 3667, 3716, 6774, 6777, 6464, 2534, 2185, 5295, 8027, 8660, 3718, 3561, 6772	Predicted	1.01991e-19	3.84272e-17
O60674	JAK2	3717	Janus kinase 2	143	139	netpath	IL2	76	27	6776, 3667, 6775, 5781, 3716, 4067, 6774, 6777, 6464, 2534, 2185, 5777, 5295, 8660, 2885, 3718, 7409, 3561, 3320, 10254, 3560, 5894, 9846, 9111, 6772, 5294, 9021	Predicted	1.09795e-31	1.26163e-28
O60674	JAK2	3717	Janus kinase 2	143	139	netpath	IL3	51	18	5515, 6513, 6776, 2242, 3563, 7006, 5781, 4067, 6777, 6464, 5777, 5295, 2885, 5894, 9846, 1439, 5788, 9021	Known.and.Predicted	2.74355e-21	1.26475e-18
O60674	JAK2	3717	Janus kinase 2	143	139	netpath	IL4	61	24	8290, 7852, 333932, 3667, 2242, 5781, 3716, 6774, 6777, 6464, 5777, 5295, 4792, 8027, 8660, 2885, 3718, 7297, 3561, 3566, 5336, 6772, 5747, 8651	Known.and.Predicted	1.68608e-29	1.68557e-26
O60674	JAK2	3717	Janus kinase 2	143	139	netpath	IL5	48	18	6776, 5781, 3716, 4067, 6774, 6777, 6464, 2185, 4792, 2885, 3560, 3055, 5894, 1439, 6772, 3568, 5294, 8651	Known.and.Predicted	7.44448e-22	3.68539e-19
O60674	JAK2	3717	Janus kinase 2	143	139	netpath	IL6	74	25	6776, 7006, 5781, 3716, 4067, 6774, 6777, 3572, 6464, 2534, 2185, 5295, 2885, 7297, 7409, 3320, 2065, 3055, 695, 5335, 2064, 9846, 6772, 5879, 9021	Known.and.Predicted	1.01538e-28	9.57966e-26
O60674	JAK2	3717	Janus kinase 2	143	139	netpath	KitReceptor	70	24	6776, 2242, 7006, 5781, 4067, 6774, 6714, 6777, 2057, 6464, 2534, 5295, 3815, 2885, 3718, 4145, 3055, 7525, 5335, 5894, 25, 1439, 6772, 8651	Known.and.Predicted	8.99215e-28	7.87112e-25
O60674	JAK2	3717	Janus kinase 2	143	139	netpath	Leptin	62	23	8517, 3667, 25970, 5781, 3716, 6774, 6714, 3953, 6464, 2534, 5295, 4792, 8660, 2885, 1956, 3718, 3480, 5335, 2064, 5336, 6772, 5747, 9021	Known.and.Predicted	1.40508e-27	1.20484e-24
O60674	JAK2	3717	Janus kinase 2	143	139	netpath	Oncostatin_M	38	17	3667, 3716, 6774, 6714, 6777, 3572, 6464, 2185, 5295, 4792, 2885, 9180, 2065, 5894, 2064, 6772, 9021	Known.and.Predicted	2.63454e-22	1.37363e-19
O60674	JAK2	3717	Janus kinase 2	143	139	netpath	RAGE	45	6	1027, 6774, 6464, 4792, 1956, 5894	Predicted	3.56988e-05	0.000551299
O60674	JAK2	3717	Janus kinase 2	143	139	netpath	TCR	238	30	7408, 5315, 7006, 5781, 4067, 6714, 6464, 2534, 2185, 5777, 5295, 4792, 2885, 1493, 3718, 7409, 84959, 5782, 10254, 4690, 5335, 5894, 25, 5336, 9846, 3326, 6772, 5788, 801, 5747	Predicted	1.09385e-20	4.66749e-18
O60674	JAK2	3717	Janus kinase 2	143	139	pharmgkb	EGFR Inhibitor Pathway, Pharmacodynamics	67	17	6776, 6775, 3716, 6774, 6773, 6777, 6464, 5295, 2885, 1956, 2065, 5335, 5894, 2064, 5336, 6772, 5294	Predicted	2.19483e-17	5.91563e-15
O60674	JAK2	3717	Janus kinase 2	143	139	pid	a6b1 and a6b4 Integrin signaling	45	8	6464, 5295, 2885, 1956, 2065, 2064, 4486, 5879	Predicted	1.71654e-07	6.05939e-06
O60674	JAK2	3717	Janus kinase 2	143	139	pid	Angiopoietin receptor Tie2-mediated signaling	50	12	6776, 2242, 5781, 6777, 185, 6464, 2534, 5295, 2885, 4690, 5747, 5879	Predicted	2.79652e-12	3.18591e-10
O60674	JAK2	3717	Janus kinase 2	143	139	pid	BCR signaling pathway	66	14	7189, 8517, 4067, 6464, 5777, 5295, 4792, 2885, 695, 5894, 5336, 5788, 801, 5879	Predicted	2.47602e-13	3.45434e-11
O60674	JAK2	3717	Janus kinase 2	143	139	pid	EGFR-dependent Endothelin signaling events	9	3	6464, 2885, 1956	Predicted	0.000213878	0.00234231
O60674	JAK2	3717	Janus kinase 2	143	139	pid	EPHA2 forward signaling	18	6	6714, 6464, 5295, 2885, 5747, 5879	Predicted	1.11113e-07	4.14985e-06
O60674	JAK2	3717	Janus kinase 2	143	139	pid	EPHB forward signaling	39	7	6714, 6464, 5295, 2885, 4690, 5747, 5879	Predicted	9.77139e-07	2.70595e-05
O60674	JAK2	3717	Janus kinase 2	143	139	pid	EPO signaling pathway	33	16	6776, 7006, 5781, 4067, 6777, 2057, 6464, 5777, 5295, 8660, 2885, 695, 5335, 5336, 6772, 9021	Known.and.Predicted	8.98708e-22	4.39454e-19
O60674	JAK2	3717	Janus kinase 2	143	139	pid	ErbB2/ErbB3 signaling events	40	11	5602, 5781, 6774, 6714, 6464, 5295, 2885, 2065, 5894, 2064, 5879	Known.and.Predicted	4.57988e-12	4.99087e-10
O60674	JAK2	3717	Janus kinase 2	143	139	pid	ErbB4 signaling events	31	8	6776, 5618, 6777, 6464, 2534, 5295, 2885, 2064	Known.and.Predicted	7.41258e-09	3.8552e-07
O60674	JAK2	3717	Janus kinase 2	143	139	pid	Fc-epsilon receptor I signaling in mast cells	62	13	8517, 5781, 4067, 6464, 2534, 5295, 2885, 7409, 695, 5335, 5894, 9846, 5747	Predicted	2.15771e-12	2.51372e-10
O60674	JAK2	3717	Janus kinase 2	143	139	pid	FGF signaling pathway	56	11	5781, 6774, 6714, 6777, 6464, 2185, 5295, 2885, 5335, 2260, 6772	Predicted	2.43694e-10	1.82737e-08
O60674	JAK2	3717	Janus kinase 2	143	139	pid	GMCSF-mediated signaling events	37	12	6776, 5781, 4067, 6774, 6777, 6464, 5295, 2885, 5894, 9846, 1439, 6772	Known.and.Predicted	4.9835e-14	7.84973e-12
O60674	JAK2	3717	Janus kinase 2	143	139	pid	IGF1 pathway	30	11	3667, 5770, 5781, 6464, 5295, 8660, 2885, 2887, 3480, 5894, 5747	Predicted	1.21944e-13	1.79696e-11
O60674	JAK2	3717	Janus kinase 2	143	139	pid	IL2-mediated signaling events	54	22	6776, 3667, 5781, 3716, 6774, 6777, 6464, 2534, 2185, 5295, 8027, 8660, 2885, 3718, 3561, 10254, 3560, 5894, 9846, 6772, 9021, 8651	Predicted	1.67575e-27	1.42998e-24
O60674	JAK2	3717	Janus kinase 2	143	139	pid	IL2 signaling events mediated by PI3K	35	12	5781, 3716, 6464, 5295, 2885, 3718, 3561, 3320, 3560, 9846, 801, 5879	Predicted	2.29904e-14	3.8425e-12
O60674	JAK2	3717	Janus kinase 2	143	139	pid	IL2 signaling events mediated by STAT5	30	11	6776, 5781, 3716, 6777, 6464, 5295, 2885, 3718, 3561, 3560, 9846	Predicted	1.21944e-13	1.79696e-11
O60674	JAK2	3717	Janus kinase 2	143	139	pid	IL3-mediated signaling events	27	9	6776, 3563, 5781, 6777, 6464, 5295, 2885, 9846, 1439	Known.and.Predicted	6.18064e-11	5.3008e-09
O60674	JAK2	3717	Janus kinase 2	143	139	pid	IL4-mediated signaling events	64	16	6776, 3667, 2242, 3716, 9655, 6777, 6464, 5777, 5295, 8660, 2885, 3718, 3561, 3566, 9021, 8651	Known.and.Predicted	2.60989e-16	5.96634e-14
O60674	JAK2	3717	Janus kinase 2	143	139	pid	Insulin Pathway	45	10	3667, 5770, 5781, 6464, 5295, 3643, 2885, 2887, 4690, 10603	Predicted	4.51215e-10	3.17921e-08
O60674	JAK2	3717	Janus kinase 2	143	139	pid	Internalization of ErbB1	38	7	6714, 6464, 5295, 2885, 1956, 5894, 5747	Predicted	8.11195e-07	2.30572e-05
O60674	JAK2	3717	Janus kinase 2	143	139	pid	Neurotrophic factor-mediated Trk receptor signaling	63	13	25970, 5781, 6774, 6464, 5295, 2885, 4145, 5335, 25, 9846, 5879, 9093, 10603	Predicted	2.68649e-12	3.07112e-10
O60674	JAK2	3717	Janus kinase 2	143	139	pid	p75(NTR)-mediated signaling	70	6	5602, 7189, 8517, 6464, 5295, 5879	Predicted	0.000431214	0.00406804
O60674	JAK2	3717	Janus kinase 2	143	139	pid	PDGFR-alpha signaling pathway	22	5	3716, 6464, 5295, 2885, 5335	Predicted	1.10316e-05	0.000208724
O60674	JAK2	3717	Janus kinase 2	143	139	pid	PDGFR-beta signaling pathway	126	26	5515, 5602, 6776, 5770, 5781, 4067, 6774, 6714, 6777, 6464, 2534, 5295, 2885, 2887, 5795, 3055, 7525, 4690, 5335, 5894, 25, 5159, 5771, 6772, 5879, 5294	Known.and.Predicted	1.19809e-23	7.22596e-21
O60674	JAK2	3717	Janus kinase 2	143	139	pid	Plasma membrane estrogen receptor signaling	42	5	6714, 6464, 5295, 2885, 3480	Predicted	0.000284423	0.00293588
O60674	JAK2	3717	Janus kinase 2	143	139	pid	SHP2 signaling	58	17	3667, 3459, 5781, 3716, 3572, 6464, 5295, 2885, 1956, 3718, 3480, 3561, 3560, 5894, 5159, 9846, 6772	Known.and.Predicted	1.42964e-18	4.59676e-16
O60674	JAK2	3717	Janus kinase 2	143	139	pid	Signaling events mediated by Hepatocyte Growth Factor Receptor (c-Met)	81	15	3837, 5770, 5781, 6714, 6464, 5295, 2885, 5795, 4690, 5335, 5894, 5771, 9846, 5747, 5879	Predicted	2.79529e-13	3.86134e-11
O60674	JAK2	3717	Janus kinase 2	143	139	pid	Signaling events mediated by PTP1B	53	20	6776, 5618, 3667, 5770, 4067, 6774, 6714, 6777, 3953, 6464, 2534, 5295, 3643, 2885, 1956, 7297, 3055, 7525, 5159, 9021	Known.and.Predicted	2.97156e-24	1.90195e-21
O60674	JAK2	3717	Janus kinase 2	143	139	pid	Signaling events mediated by Stem cell factor receptor (c-Kit)	52	18	6776, 7006, 5781, 4067, 6774, 2057, 6464, 5777, 5295, 3815, 2885, 2887, 7409, 4145, 5894, 6772, 8651, 10603	Known.and.Predicted	4.14725e-21	1.86329e-18
O60674	JAK2	3717	Janus kinase 2	143	139	pid	Signaling events mediated by TCPTP	38	16	3837, 6776, 5770, 3716, 6774, 6714, 6777, 6464, 5295, 3643, 2885, 1956, 3718, 5159, 5771, 6772	Predicted	1.6149e-20	6.72598e-18
O60674	JAK2	3717	Janus kinase 2	143	139	pid	Signaling events regulated by Ret tyrosine kinase	39	11	3667, 5781, 6714, 6464, 5295, 8660, 2885, 2887, 4690, 5747, 5879	Predicted	3.36029e-12	3.76765e-10
O60674	JAK2	3717	Janus kinase 2	143	139	pid	TCR signaling in naïve CD4+ T cells	66	12	7189, 8517, 5781, 6464, 2534, 5777, 2885, 7409, 4690, 5335, 9846, 5788	Predicted	9.36852e-11	7.72199e-09
O60674	JAK2	3717	Janus kinase 2	143	139	pid	TCR signaling in naïve CD8+ T cells	53	9	7189, 8517, 6464, 2534, 5777, 2885, 7409, 5335, 5788	Predicted	4.29031e-08	1.80659e-06
O60674	JAK2	3717	Janus kinase 2	143	139	pid	Trk receptor signaling mediated by PI3K and PLC-gamma	36	6	6776, 6714, 6464, 5295, 2885, 5335	Predicted	9.46985e-06	0.000183563
O60674	JAK2	3717	Janus kinase 2	143	139	pid	VEGFR3 signaling in lymphatic endothelium	25	3	6464, 5295, 2885	Predicted	0.00496869	0.0252677
O60674	JAK2	3717	Janus kinase 2	143	139	reactome	Adaptive Immune System	552	41	151636, 5515, 51676, 6502, 7408, 5519, 7189, 7428, 5525, 8517, 1027, 3667, 5781, 4067, 6714, 6464, 2534, 5777, 5295, 4792, 3815, 8660, 2885, 1493, 1956, 7409, 2065, 7525, 4690, 695, 5335, 5894, 2260, 5159, 2064, 5336, 5788, 801, 5879, 9021, 8651	Predicted	1.73788e-19	6.34833e-17
O60674	JAK2	3717	Janus kinase 2	143	139	reactome	Antigen activates B Cell Receptor (BCR) leading to generation of second messengers	36	10	6464, 5777, 5295, 2885, 7409, 4690, 695, 5335, 5336, 801	Predicted	4.00249e-11	3.57745e-09
O60674	JAK2	3717	Janus kinase 2	143	139	reactome	ARMS-mediated activation	185	25	5515, 5519, 5525, 3667, 3563, 3716, 6714, 6464, 2534, 3815, 8660, 2885, 1956, 3718, 3561, 2065, 3560, 5894, 2260, 5159, 2064, 1439, 801, 5747, 3568	Known.and.Predicted	4.68006e-18	1.39259e-15
O60674	JAK2	3717	Janus kinase 2	143	139	reactome	Axon guidance	443	38	5515, 7408, 5519, 5525, 3667, 2242, 3563, 5781, 3716, 4067, 6714, 6464, 2534, 3815, 8660, 2885, 1956, 3718, 3561, 3320, 2065, 3560, 7525, 4690, 3312, 5335, 5894, 25, 2260, 5159, 2064, 1439, 3326, 5788, 801, 5747, 5879, 3568	Known.and.Predicted	3.4925e-20	1.39928e-17
O60674	JAK2	3717	Janus kinase 2	143	139	reactome	Cell surface interactions at the vascular wall	98	12	5478, 140885, 5781, 4067, 6714, 6464, 2534, 5777, 5295, 2885, 7525, 5335	Predicted	1.05493e-08	5.26901e-07
O60674	JAK2	3717	Janus kinase 2	143	139	reactome	Constitutive Signaling by EGFRvIII	14	6	6464, 5295, 2885, 1956, 3320, 5335	Predicted	1.88257e-08	8.76238e-07
O60674	JAK2	3717	Janus kinase 2	143	139	reactome	Constitutive Signaling by Ligand-Responsive EGFR Cancer Variants	15	6	6464, 5295, 2885, 1956, 3320, 5335	Predicted	3.10152e-08	1.35769e-06
O60674	JAK2	3717	Janus kinase 2	143	139	reactome	DAP12 interactions	288	33	5515, 5519, 5525, 1027, 3667, 3563, 5781, 3716, 6714, 6464, 2534, 5295, 3815, 8660, 2885, 1956, 3718, 7409, 3561, 2065, 3560, 695, 5335, 5894, 2260, 5159, 2064, 5336, 1439, 801, 5747, 5879, 3568	Known.and.Predicted	2.04212e-21	9.55411e-19
O60674	JAK2	3717	Janus kinase 2	143	139	reactome	Developmental Biology	559	39	5515, 7408, 5519, 5525, 3667, 2242, 3563, 5781, 3716, 4067, 6774, 6714, 6464, 2534, 3815, 8660, 2885, 1956, 3718, 3561, 3320, 2065, 3560, 7525, 4690, 3312, 5335, 5894, 25, 2260, 5159, 2064, 1439, 3326, 5788, 801, 5747, 5879, 3568	Known.and.Predicted	1.46653e-17	4.05893e-15
O60674	JAK2	3717	Janus kinase 2	143	139	reactome	Disease	440	35	5478, 7852, 333932, 3837, 1027, 6776, 3667, 5781, 6774, 6777, 388585, 6464, 2534, 3280, 5295, 3815, 8660, 2885, 1956, 7409, 3320, 2065, 3055, 5335, 2260, 5159, 2064, 9846, 1234, 6772, 801, 613, 5879, 238, 7415	Predicted	1.60886e-17	4.42522e-15
O60674	JAK2	3717	Janus kinase 2	143	139	reactome	Diseases of signal transduction	177	26	1027, 6776, 3667, 5781, 6774, 6777, 388585, 6464, 2534, 3280, 5295, 3815, 8660, 2885, 1956, 7409, 3320, 2065, 5335, 2260, 5159, 2064, 9846, 6772, 613, 7415	Predicted	1.08124e-19	4.06035e-17
O60674	JAK2	3717	Janus kinase 2	143	139	reactome	Downstream signal transduction	274	35	5515, 5519, 5525, 1027, 6776, 3667, 3563, 5781, 3716, 6774, 6714, 6777, 6464, 2534, 5295, 3815, 8660, 2885, 1956, 3718, 7409, 3561, 2065, 3560, 4690, 5335, 5894, 2260, 5159, 2064, 1439, 6772, 801, 5747, 3568	Known.and.Predicted	2.45311e-24	1.58571e-21
O60674	JAK2	3717	Janus kinase 2	143	139	reactome	Downstream signaling of activated FGFR1	262	30	5515, 5519, 5525, 1027, 3667, 3563, 5781, 3716, 6714, 6464, 2534, 5295, 3815, 8660, 2885, 1956, 3718, 7409, 3561, 2065, 3560, 5335, 5894, 2260, 5159, 2064, 1439, 801, 5747, 3568	Known.and.Predicted	1.80112e-19	6.57013e-17
O60674	JAK2	3717	Janus kinase 2	143	139	reactome	Downstream signaling of activated FGFR2	262	30	5515, 5519, 5525, 1027, 3667, 3563, 5781, 3716, 6714, 6464, 2534, 5295, 3815, 8660, 2885, 1956, 3718, 7409, 3561, 2065, 3560, 5335, 5894, 2260, 5159, 2064, 1439, 801, 5747, 3568	Known.and.Predicted	1.80112e-19	6.57013e-17
O60674	JAK2	3717	Janus kinase 2	143	139	reactome	Downstream signaling of activated FGFR3	262	30	5515, 5519, 5525, 1027, 3667, 3563, 5781, 3716, 6714, 6464, 2534, 5295, 3815, 8660, 2885, 1956, 3718, 7409, 3561, 2065, 3560, 5335, 5894, 2260, 5159, 2064, 1439, 801, 5747, 3568	Known.and.Predicted	1.80112e-19	6.57013e-17
O60674	JAK2	3717	Janus kinase 2	143	139	reactome	Downstream signaling of activated FGFR4	262	30	5515, 5519, 5525, 1027, 3667, 3563, 5781, 3716, 6714, 6464, 2534, 5295, 3815, 8660, 2885, 1956, 3718, 7409, 3561, 2065, 3560, 5335, 5894, 2260, 5159, 2064, 1439, 801, 5747, 3568	Known.and.Predicted	1.80112e-19	6.57013e-17
O60674	JAK2	3717	Janus kinase 2	143	139	reactome	Fc epsilon receptor (FCERI) signaling	288	40	5515, 5602, 5519, 7189, 5525, 8517, 1027, 3667, 3563, 7006, 5781, 3716, 4067, 6714, 6464, 2534, 5295, 4792, 3815, 8660, 2885, 1956, 3718, 7409, 3561, 2065, 3560, 695, 5335, 5894, 2260, 5159, 2064, 5336, 9846, 1439, 801, 5747, 5879, 3568	Known.and.Predicted	2.39462e-29	2.36877e-26
O60674	JAK2	3717	Janus kinase 2	143	139	reactome	FCERI mediated Ca+2 mobilization	33	9	7006, 4067, 6464, 2885, 7409, 695, 5335, 5336, 801	Predicted	4.7357e-10	3.32102e-08
O60674	JAK2	3717	Janus kinase 2	143	139	reactome	FCERI mediated MAPK activation	206	31	5515, 5602, 5519, 5525, 3667, 3563, 3716, 4067, 6714, 6464, 2534, 3815, 8660, 2885, 1956, 3718, 7409, 3561, 2065, 3560, 5335, 5894, 2260, 5159, 2064, 5336, 1439, 801, 5747, 5879, 3568	Known.and.Predicted	9.60655e-24	5.85531e-21
O60674	JAK2	3717	Janus kinase 2	143	139	reactome	FRS-mediated FGFR1 signaling	182	26	5515, 5519, 5525, 3667, 3563, 5781, 3716, 6714, 6464, 2534, 3815, 8660, 2885, 1956, 3718, 3561, 2065, 3560, 5894, 2260, 5159, 2064, 1439, 801, 5747, 3568	Known.and.Predicted	2.23016e-19	8.0249e-17
O60674	JAK2	3717	Janus kinase 2	143	139	reactome	FRS-mediated FGFR2 signaling	182	26	5515, 5519, 5525, 3667, 3563, 5781, 3716, 6714, 6464, 2534, 3815, 8660, 2885, 1956, 3718, 3561, 2065, 3560, 5894, 2260, 5159, 2064, 1439, 801, 5747, 3568	Known.and.Predicted	2.23016e-19	8.0249e-17
O60674	JAK2	3717	Janus kinase 2	143	139	reactome	FRS-mediated FGFR3 signaling	182	26	5515, 5519, 5525, 3667, 3563, 5781, 3716, 6714, 6464, 2534, 3815, 8660, 2885, 1956, 3718, 3561, 2065, 3560, 5894, 2260, 5159, 2064, 1439, 801, 5747, 3568	Known.and.Predicted	2.23016e-19	8.0249e-17
O60674	JAK2	3717	Janus kinase 2	143	139	reactome	FRS-mediated FGFR4 signaling	182	26	5515, 5519, 5525, 3667, 3563, 5781, 3716, 6714, 6464, 2534, 3815, 8660, 2885, 1956, 3718, 3561, 2065, 3560, 5894, 2260, 5159, 2064, 1439, 801, 5747, 3568	Known.and.Predicted	2.23016e-19	8.0249e-17
O60674	JAK2	3717	Janus kinase 2	143	139	reactome	Frs2-mediated activation	186	26	5515, 5519, 5525, 3667, 3563, 3716, 6714, 6464, 2534, 3815, 8660, 2885, 1956, 3718, 3561, 2065, 3560, 5335, 5894, 2260, 5159, 2064, 1439, 801, 5747, 3568	Known.and.Predicted	3.91485e-19	1.35914e-16
O60674	JAK2	3717	Janus kinase 2	143	139	reactome	G-protein beta:gamma signalling	51	12	3563, 3716, 6464, 5295, 2885, 3718, 3561, 3560, 9846, 1439, 3568, 5294	Known.and.Predicted	3.6136e-12	4.02148e-10
O60674	JAK2	3717	Janus kinase 2	143	139	reactome	G beta:gamma signalling through PI3Kgamma	48	12	3563, 3716, 6464, 5295, 2885, 3718, 3561, 3560, 9846, 1439, 3568, 5294	Known.and.Predicted	1.64363e-12	1.95899e-10
O60674	JAK2	3717	Janus kinase 2	143	139	reactome	Gastrin-CREB signalling pathway via PKC and MAPK	360	29	5515, 5519, 5525, 3667, 3563, 3716, 6714, 185, 6464, 2534, 5295, 3815, 8660, 2885, 1956, 3718, 3561, 3356, 2065, 3560, 5894, 2260, 5159, 2064, 5724, 1439, 801, 5747, 3568	Known.and.Predicted	1.07213e-14	1.89197e-12
O60674	JAK2	3717	Janus kinase 2	143	139	reactome	GPCR downstream signaling	511	21	7852, 3563, 3716, 185, 6464, 5295, 2885, 3718, 7409, 3561, 3356, 3560, 7253, 5724, 9846, 1234, 1439, 729230, 5879, 3568, 5294	Known.and.Predicted	8.30174e-06	0.000164693
O60674	JAK2	3717	Janus kinase 2	143	139	reactome	GPVI-mediated activation cascade	54	19	3563, 5781, 3716, 4067, 6464, 2534, 5777, 5295, 2885, 3718, 7409, 3561, 3560, 5336, 9846, 1439, 5879, 3568, 5294	Known.and.Predicted	2.16484e-22	1.13993e-19
O60674	JAK2	3717	Janus kinase 2	143	139	reactome	GRB2 events in EGFR signaling	181	25	5515, 5519, 5525, 3667, 3563, 3716, 6714, 6464, 2534, 3815, 8660, 2885, 1956, 3718, 3561, 2065, 3560, 5894, 2260, 5159, 2064, 1439, 801, 5747, 3568	Known.and.Predicted	2.72554e-18	8.40225e-16
O60674	JAK2	3717	Janus kinase 2	143	139	reactome	GRB2 events in ERBB2 signaling	181	25	5515, 5519, 5525, 3667, 3563, 3716, 6714, 6464, 2534, 3815, 8660, 2885, 1956, 3718, 3561, 2065, 3560, 5894, 2260, 5159, 2064, 1439, 801, 5747, 3568	Known.and.Predicted	2.72554e-18	8.40225e-16
O60674	JAK2	3717	Janus kinase 2	143	139	reactome	Hemostasis	470	36	5515, 5478, 5519, 140885, 5525, 333932, 5770, 25970, 3563, 5781, 3716, 4067, 6714, 6464, 2534, 5777, 5295, 4352, 2885, 3718, 7409, 3561, 3560, 7525, 5335, 5894, 25, 5336, 9846, 1439, 801, 5747, 5879, 3568, 5294, 10603	Known.and.Predicted	1.72201e-17	4.7121e-15
O60674	JAK2	3717	Janus kinase 2	143	139	reactome	IGF1R signaling cascade	234	28	5515, 5519, 5525, 3667, 3563, 5781, 3716, 6714, 6464, 2534, 5295, 3815, 8660, 2885, 1956, 3718, 3480, 3561, 2065, 3560, 5894, 2260, 5159, 2064, 1439, 801, 5747, 3568	Known.and.Predicted	1.03175e-18	3.38389e-16
O60674	JAK2	3717	Janus kinase 2	143	139	reactome	Immune System	1062	75	151636, 5515, 51676, 6502, 5602, 7408, 5519, 7189, 7428, 5525, 8517, 1027, 6776, 5618, 3667, 3459, 2690, 5770, 25970, 3563, 7006, 5781, 3716, 4067, 6774, 6773, 6714, 6777, 3460, 3572, 6464, 2534, 2185, 5777, 5295, 4792, 3815, 8660, 2885, 1493, 1956, 3718, 7297, 7409, 3561, 3320, 2065, 3560, 3055, 7525, 4690, 695, 7132, 5335, 5894, 25, 2260, 3454, 5159, 2064, 5336, 5771, 9846, 1439, 729230, 3326, …	Known.and.Predicted	6.63481e-37	1.03909e-33
O60674	JAK2	3717	Janus kinase 2	143	139	reactome	Insulin receptor signalling cascade	233	29	5515, 5519, 5525, 3667, 3563, 5781, 3716, 6714, 6464, 2534, 5295, 3643, 3815, 8660, 2885, 1956, 3718, 2887, 3561, 2065, 3560, 5894, 2260, 5159, 2064, 1439, 801, 5747, 3568	Known.and.Predicted	7.50953e-20	2.88139e-17
O60674	JAK2	3717	Janus kinase 2	143	139	reactome	Integrin alphaIIb beta3 signaling	27	5	5770, 6714, 6464, 2885, 5747	Predicted	3.19617e-05	0.000503901
O60674	JAK2	3717	Janus kinase 2	143	139	reactome	Interleukin-2 signaling	198	31	5515, 5519, 5525, 6776, 3667, 3563, 3716, 6714, 6777, 6464, 2534, 2185, 5777, 5295, 3815, 8660, 2885, 1956, 3718, 3561, 2065, 3560, 5894, 2260, 5159, 2064, 9846, 1439, 801, 5747, 3568	Known.and.Predicted	2.77193e-24	1.77897e-21
O60674	JAK2	3717	Janus kinase 2	143	139	reactome	Interleukin-3, 5 and GM-CSF signaling	207	36	5515, 5519, 5525, 6776, 3667, 3563, 7006, 5781, 3716, 4067, 6714, 6777, 6464, 2534, 5777, 5295, 3815, 8660, 2885, 1956, 3718, 7409, 3561, 2065, 3560, 3055, 7525, 5894, 2260, 5159, 2064, 9846, 1439, 801, 5747, 3568	Known.and.Predicted	6.42013e-30	6.59173e-27
O60674	JAK2	3717	Janus kinase 2	143	139	reactome	Interleukin receptor SHC signaling	191	28	5515, 5519, 5525, 3667, 3563, 3716, 6714, 6464, 2534, 5777, 5295, 3815, 8660, 2885, 1956, 3718, 3561, 2065, 3560, 5894, 2260, 5159, 2064, 9846, 1439, 801, 5747, 3568	Known.and.Predicted	3.78698e-21	1.71014e-18
O60674	JAK2	3717	Janus kinase 2	143	139	reactome	IRS-mediated signalling	230	27	5515, 5519, 5525, 3667, 3563, 5781, 3716, 6714, 6464, 2534, 5295, 3815, 8660, 2885, 1956, 3718, 3561, 2065, 3560, 5894, 2260, 5159, 2064, 1439, 801, 5747, 3568	Known.and.Predicted	7.6332e-18	2.19602e-15
O60674	JAK2	3717	Janus kinase 2	143	139	reactome	IRS-related events triggered by IGF1R	234	28	5515, 5519, 5525, 3667, 3563, 5781, 3716, 6714, 6464, 2534, 5295, 3815, 8660, 2885, 1956, 3718, 3480, 3561, 2065, 3560, 5894, 2260, 5159, 2064, 1439, 801, 5747, 3568	Known.and.Predicted	1.03175e-18	3.38389e-16
O60674	JAK2	3717	Janus kinase 2	143	139	reactome	MAPK family signaling cascades	219	29	5515, 5519, 5525, 3667, 3563, 5781, 3716, 6714, 3572, 6464, 2534, 3815, 8660, 2885, 1956, 3718, 7297, 3561, 2065, 3560, 5894, 2260, 5159, 2064, 1439, 801, 5747, 5879, 3568	Known.and.Predicted	1.28608e-20	5.43008e-18
O60674	JAK2	3717	Janus kinase 2	143	139	reactome	MAPK1/MAPK3 signaling	187	28	5515, 5519, 5525, 3667, 3563, 5781, 3716, 6714, 3572, 6464, 2534, 3815, 8660, 2885, 1956, 3718, 7297, 3561, 2065, 3560, 5894, 2260, 5159, 2064, 1439, 801, 5747, 3568	Known.and.Predicted	2.08813e-21	9.75351e-19
O60674	JAK2	3717	Janus kinase 2	143	139	reactome	NCAM signaling for neurite out-growth	217	25	5515, 5519, 5525, 3667, 3563, 3716, 6714, 6464, 2534, 3815, 8660, 2885, 1956, 3718, 3561, 2065, 3560, 5894, 2260, 5159, 2064, 1439, 801, 5747, 3568	Known.and.Predicted	2.28212e-16	5.2606e-14
O60674	JAK2	3717	Janus kinase 2	143	139	reactome	NGF signalling via TRKA from the plasma membrane	305	31	5515, 5519, 5525, 1027, 3667, 3563, 5781, 3716, 6774, 6714, 6464, 2534, 5295, 3815, 8660, 2885, 1956, 3718, 7409, 3561, 2065, 3560, 5335, 5894, 2260, 5159, 2064, 1439, 801, 5747, 3568	Known.and.Predicted	1.39922e-18	4.50449e-16
O60674	JAK2	3717	Janus kinase 2	143	139	reactome	Platelet activation, signaling and aggregation	225	26	5478, 5770, 3563, 5781, 3716, 4067, 6714, 6464, 2534, 5777, 5295, 4352, 2885, 3718, 7409, 3561, 3560, 5894, 5336, 9846, 1439, 801, 5747, 5879, 3568, 5294	Known.and.Predicted	4.95817e-17	1.26401e-14
O60674	JAK2	3717	Janus kinase 2	143	139	reactome	Platelet Aggregation (Plug Formation)	37	6	5770, 6714, 6464, 4352, 2885, 5747	Predicted	1.11731e-05	0.00021078
O60674	JAK2	3717	Janus kinase 2	143	139	reactome	Prolonged ERK activation events	188	26	5515, 5519, 5525, 3667, 3563, 3716, 6714, 6464, 2534, 3815, 8660, 2885, 1956, 3718, 3561, 2065, 3560, 5335, 5894, 2260, 5159, 2064, 1439, 801, 5747, 3568	Known.and.Predicted	5.15966e-19	1.76321e-16
O60674	JAK2	3717	Janus kinase 2	143	139	reactome	RAF/MAP kinase cascade	181	25	5515, 5519, 5525, 3667, 3563, 3716, 6714, 6464, 2534, 3815, 8660, 2885, 1956, 3718, 3561, 2065, 3560, 5894, 2260, 5159, 2064, 1439, 801, 5747, 3568	Known.and.Predicted	2.72554e-18	8.40225e-16
O60674	JAK2	3717	Janus kinase 2	143	139	reactome	Role of LAT2/NTAL/LAB on calcium mobilization	108	17	1027, 3667, 5781, 4067, 6464, 2534, 5295, 3815, 8660, 2885, 1956, 7409, 2065, 2260, 5159, 2064, 9846	Predicted	1.10659e-13	1.64494e-11
O60674	JAK2	3717	Janus kinase 2	143	139	reactome	SHC-mediated cascade:FGFR1	20	3	6464, 2885, 2260	Predicted	0.00259205	0.0159034
O60674	JAK2	3717	Janus kinase 2	143	139	reactome	SHC-mediated cascade:FGFR2	25	3	5781, 6464, 2885	Predicted	0.00496869	0.0252677
O60674	JAK2	3717	Janus kinase 2	143	139	reactome	SHC-mediated cascade:FGFR4	22	3	5781, 6464, 2885	Predicted	0.00343052	0.0194468
O60674	JAK2	3717	Janus kinase 2	143	139	reactome	SHC-related events triggered by IGF1R	9	3	6464, 2885, 3480	Predicted	0.000213878	0.00234231
O60674	JAK2	3717	Janus kinase 2	143	139	reactome	SHC1 events in ERBB2 signaling	181	25	5515, 5519, 5525, 3667, 3563, 3716, 6714, 6464, 2534, 3815, 8660, 2885, 1956, 3718, 3561, 2065, 3560, 5894, 2260, 5159, 2064, 1439, 801, 5747, 3568	Known.and.Predicted	2.72554e-18	8.40225e-16
O60674	JAK2	3717	Janus kinase 2	143	139	reactome	SHC1 events in ERBB4 signaling	181	25	5515, 5519, 5525, 3667, 3563, 3716, 6714, 6464, 2534, 3815, 8660, 2885, 1956, 3718, 3561, 2065, 3560, 5894, 2260, 5159, 2064, 1439, 801, 5747, 3568	Known.and.Predicted	2.72554e-18	8.40225e-16
O60674	JAK2	3717	Janus kinase 2	143	139	reactome	Signal attenuation	10	6	3667, 6464, 3643, 8660, 2885, 2887	Predicted	1.37889e-09	8.6338e-08
O60674	JAK2	3717	Janus kinase 2	143	139	reactome	Signal Transduction	1763	80	5515, 4192, 5501, 5519, 7189, 8290, 7852, 5525, 333932, 1027, 6776, 5618, 3667, 5770, 25970, 2242, 3563, 7006, 5781, 3716, 4067, 6774, 6714, 6777, 388585, 185, 3572, 3953, 6464, 2534, 2185, 3280, 5777, 5295, 4792, 8027, 3643, 3815, 8660, 2885, 1956, 3718, 7297, 2887, 3480, 7409, 3561, 3356, 3320, 4145, 2065, 10254, 3560, 7525, 4690, 695, 7132, 5335, 5894, 25, 2260, 5159, 2064, 7253, 5724, 9846, 1…	Known.and.Predicted	4.19138e-26	3.18804e-23
O60674	JAK2	3717	Janus kinase 2	143	139	reactome	Signaling by EGFR	287	32	5515, 5519, 5525, 1027, 3667, 3563, 5781, 3716, 6714, 6464, 2534, 5295, 8027, 3815, 8660, 2885, 1956, 3718, 7409, 3561, 2065, 10254, 3560, 5335, 5894, 2260, 5159, 2064, 1439, 801, 5747, 3568	Known.and.Predicted	2.10985e-20	8.66723e-18
O60674	JAK2	3717	Janus kinase 2	143	139	reactome	Signaling by EGFR in Cancer	15	6	6464, 5295, 2885, 1956, 3320, 5335	Predicted	3.10152e-08	1.35769e-06
O60674	JAK2	3717	Janus kinase 2	143	139	reactome	Signaling by EGFRvIII in Cancer	14	6	6464, 5295, 2885, 1956, 3320, 5335	Predicted	1.88257e-08	8.76238e-07
O60674	JAK2	3717	Janus kinase 2	143	139	reactome	Signaling by ERBB2	272	33	5515, 5519, 5525, 1027, 3667, 3563, 5781, 3716, 6714, 6464, 2534, 5295, 3815, 8660, 2885, 1956, 3718, 7409, 3561, 3320, 4145, 2065, 3560, 7525, 5335, 5894, 2260, 5159, 2064, 1439, 801, 5747, 3568	Known.and.Predicted	3.27006e-22	1.68561e-19
O60674	JAK2	3717	Janus kinase 2	143	139	reactome	Signaling by ERBB4	259	33	5515, 5519, 5525, 1027, 6776, 5618, 3667, 25970, 3563, 5781, 3716, 6714, 6777, 6464, 2534, 5295, 3815, 8660, 2885, 1956, 3718, 7409, 3561, 2065, 3560, 5894, 2260, 5159, 2064, 1439, 801, 5747, 3568	Known.and.Predicted	6.71391e-23	3.74104e-20
O60674	JAK2	3717	Janus kinase 2	143	139	reactome	Signaling by FGFR	268	30	5515, 5519, 5525, 1027, 3667, 3563, 5781, 3716, 6714, 6464, 2534, 5295, 3815, 8660, 2885, 1956, 3718, 7409, 3561, 2065, 3560, 5335, 5894, 2260, 5159, 2064, 1439, 801, 5747, 3568	Known.and.Predicted	3.46277e-19	1.20941e-16
O60674	JAK2	3717	Janus kinase 2	143	139	reactome	Signaling by FGFR1	266	30	5515, 5519, 5525, 1027, 3667, 3563, 5781, 3716, 6714, 6464, 2534, 5295, 3815, 8660, 2885, 1956, 3718, 7409, 3561, 2065, 3560, 5335, 5894, 2260, 5159, 2064, 1439, 801, 5747, 3568	Known.and.Predicted	2.79016e-19	9.88834e-17
O60674	JAK2	3717	Janus kinase 2	143	139	reactome	Signaling by FGFR3	265	30	5515, 5519, 5525, 1027, 3667, 3563, 5781, 3716, 6714, 6464, 2534, 5295, 3815, 8660, 2885, 1956, 3718, 7409, 3561, 2065, 3560, 5335, 5894, 2260, 5159, 2064, 1439, 801, 5747, 3568	Known.and.Predicted	2.50278e-19	8.93122e-17
O60674	JAK2	3717	Janus kinase 2	143	139	reactome	Signaling by FGFR4	265	30	5515, 5519, 5525, 1027, 3667, 3563, 5781, 3716, 6714, 6464, 2534, 5295, 3815, 8660, 2885, 1956, 3718, 7409, 3561, 2065, 3560, 5335, 5894, 2260, 5159, 2064, 1439, 801, 5747, 3568	Known.and.Predicted	2.50278e-19	8.93122e-17
O60674	JAK2	3717	Janus kinase 2	143	139	reactome	Signaling by Insulin receptor	256	29	5515, 5519, 5525, 3667, 3563, 5781, 3716, 6714, 6464, 2534, 5295, 3643, 3815, 8660, 2885, 1956, 3718, 2887, 3561, 2065, 3560, 5894, 2260, 5159, 2064, 1439, 801, 5747, 3568	Known.and.Predicted	1.05887e-18	3.46846e-16
O60674	JAK2	3717	Janus kinase 2	143	139	reactome	Signaling by Interleukins	265	44	5515, 5519, 7189, 5525, 8517, 6776, 3667, 3563, 7006, 5781, 3716, 4067, 6774, 6714, 6777, 3572, 6464, 2534, 2185, 5777, 5295, 3815, 8660, 2885, 1956, 3718, 7297, 7409, 3561, 2065, 3560, 3055, 7525, 5894, 2260, 5159, 2064, 9846, 1439, 6772, 801, 5747, 3568, 9021	Known.and.Predicted	6.90778e-36	1.02184e-32
O60674	JAK2	3717	Janus kinase 2	143	139	reactome	Signaling by Leptin	189	32	5515, 5519, 5525, 6776, 3667, 25970, 3563, 5781, 3716, 6774, 6714, 6777, 3953, 6464, 2534, 3815, 8660, 2885, 1956, 3718, 3561, 2065, 3560, 5894, 2260, 5159, 2064, 1439, 801, 5747, 3568, 9021	Known.and.Predicted	3.52935e-26	2.70292e-23
O60674	JAK2	3717	Janus kinase 2	143	139	reactome	Signaling by Ligand-Responsive EGFR Variants in Cancer	15	6	6464, 5295, 2885, 1956, 3320, 5335	Predicted	3.10152e-08	1.35769e-06
O60674	JAK2	3717	Janus kinase 2	143	139	reactome	Signaling by SCF-KIT	259	43	5515, 5519, 5525, 1027, 6776, 3667, 2242, 3563, 7006, 5781, 3716, 4067, 6774, 6714, 6777, 6464, 2534, 5777, 5295, 3815, 8660, 2885, 1956, 3718, 2887, 7409, 3561, 2065, 3560, 7525, 5894, 2260, 5159, 2064, 9846, 1439, 6772, 801, 5747, 5879, 3568, 8651, 10603	Known.and.Predicted	4.94105e-35	6.95708e-32
O60674	JAK2	3717	Janus kinase 2	143	139	reactome	Signaling by the B Cell Receptor (BCR)	150	23	8517, 1027, 3667, 5781, 6464, 2534, 5777, 5295, 4792, 3815, 8660, 2885, 1956, 7409, 2065, 4690, 695, 5335, 2260, 5159, 2064, 5336, 801	Predicted	6.33851e-18	1.85042e-15
O60674	JAK2	3717	Janus kinase 2	143	139	reactome	Signaling by VEGF	270	32	5515, 5519, 5525, 3667, 3563, 3716, 6714, 6464, 2534, 2185, 5295, 3815, 8660, 2885, 1956, 3718, 7409, 3561, 3320, 2065, 3560, 4690, 5335, 5894, 2260, 5159, 2064, 1439, 801, 5747, 5879, 3568	Known.and.Predicted	3.19359e-21	1.45698e-18
O60674	JAK2	3717	Janus kinase 2	143	139	reactome	Signalling by NGF	380	34	5515, 5519, 7189, 5525, 1027, 3667, 3563, 5781, 3716, 6774, 6714, 6464, 2534, 5295, 4792, 3815, 8660, 2885, 1956, 3718, 7409, 3561, 2065, 3560, 5335, 5894, 2260, 5159, 2064, 1439, 801, 5747, 5879, 3568	Known.and.Predicted	1.3103e-18	4.2357e-16
O60674	JAK2	3717	Janus kinase 2	143	139	reactome	Signalling to ERKs	197	26	5515, 5519, 5525, 3667, 3563, 3716, 6714, 6464, 2534, 3815, 8660, 2885, 1956, 3718, 3561, 2065, 3560, 5335, 5894, 2260, 5159, 2064, 1439, 801, 5747, 3568	Known.and.Predicted	1.71553e-18	5.43889e-16
O60674	JAK2	3717	Janus kinase 2	143	139	reactome	Signalling to p38 via RIT and RIN	185	25	5515, 5519, 5525, 3667, 3563, 3716, 6714, 6464, 2534, 3815, 8660, 2885, 1956, 3718, 3561, 2065, 3560, 5894, 2260, 5159, 2064, 1439, 801, 5747, 3568	Known.and.Predicted	4.68006e-18	1.39259e-15
O60674	JAK2	3717	Janus kinase 2	143	139	reactome	Signalling to RAS	190	25	5515, 5519, 5525, 3667, 3563, 3716, 6714, 6464, 2534, 3815, 8660, 2885, 1956, 3718, 3561, 2065, 3560, 5894, 2260, 5159, 2064, 1439, 801, 5747, 3568	Known.and.Predicted	9.02749e-18	2.57479e-15
O60674	JAK2	3717	Janus kinase 2	143	139	reactome	SOS-mediated signalling	181	25	5515, 5519, 5525, 3667, 3563, 3716, 6714, 6464, 2534, 3815, 8660, 2885, 1956, 3718, 3561, 2065, 3560, 5894, 2260, 5159, 2064, 1439, 801, 5747, 3568	Known.and.Predicted	2.72554e-18	8.40225e-16
O60674	JAK2	3717	Janus kinase 2	143	139	reactome	Tie2 Signaling	18	4	5781, 6464, 5295, 2885	Predicted	9.77334e-05	0.00125202
O60674	JAK2	3717	Janus kinase 2	143	139	reactome	VEGFA-VEGFR2 Pathway	262	32	5515, 5519, 5525, 3667, 3563, 3716, 6714, 6464, 2534, 2185, 5295, 3815, 8660, 2885, 1956, 3718, 7409, 3561, 3320, 2065, 3560, 4690, 5335, 5894, 2260, 5159, 2064, 1439, 801, 5747, 5879, 3568	Known.and.Predicted	1.25113e-21	6.0119e-19
O60674	JAK2	3717	Janus kinase 2	143	139	reactome	VEGFR2 mediated cell proliferation	194	26	5515, 5519, 5525, 3667, 3563, 3716, 6714, 6464, 2534, 3815, 8660, 2885, 1956, 3718, 3561, 2065, 3560, 5335, 5894, 2260, 5159, 2064, 1439, 801, 5747, 3568	Known.and.Predicted	1.15774e-18	3.76929e-16
O60674	JAK2	3717	Janus kinase 2	143	139	signalink	EGF-Core	104	12	5602, 3667, 3716, 6464, 1956, 3480, 2065, 5894, 2064, 4217, 5879, 5294	Predicted	2.08961e-08	9.60064e-07
O60674	JAK2	3717	Janus kinase 2	143	139	signor	EGF	25	8	6776, 5781, 6714, 6464, 1956, 2065, 5335, 2064	Predicted	1.09103e-09	7.00368e-08
O60674	JAK2	3717	Janus kinase 2	143	139	smpdb	Insulin Signalling	17	7	3667, 6464, 3643, 8660, 2885, 5894, 5294	Predicted	1.59888e-09	9.84079e-08
O60674	JAK2	3717	Janus kinase 2	143	139	spike	Apoptosis In The Ear	123	12	6502, 1027, 2690, 6774, 6714, 388585, 2057, 6464, 1956, 5159, 7275, 6772	Predicted	1.38569e-07	5.03131e-06
O60674	JAK2	3717	Janus kinase 2	143	139	spike	RAS signaling and tumorigenesis	86	12	1027, 6464, 3815, 2885, 1956, 3480, 5782, 2065, 5894, 2064, 5747, 5879	Predicted	2.29166e-09	1.35744e-07
O60674	JAK2	3717	Janus kinase 2	143	139	systems.biology.org	EGFR_signaling_for_RTKC	302	23	5515, 5602, 5501, 5519, 5525, 5781, 6774, 6714, 6464, 2185, 5777, 5295, 2885, 1956, 2065, 5524, 5335, 5894, 2064, 5336, 6772, 5879, 5294	Predicted	2.70528e-11	2.51085e-09
O60674	JAK2	3717	Janus kinase 2	143	139	systems.biology.org	Toll Like_receptor_signaling_network	572	40	5515, 5602, 5501, 5519, 7189, 7852, 5525, 8517, 6776, 2690, 4067, 6774, 6714, 6777, 185, 6464, 2534, 2185, 5295, 4792, 2885, 1956, 7409, 3320, 695, 5335, 5894, 25, 3454, 4217, 5336, 1234, 672, 6772, 5788, 613, 3455, 5747, 5879, 8651	Known.and.Predicted	4.64897e-18	1.38394e-15
O60674	JAK2	3717	Janus kinase 2	143	139	wikipathways	AGE-RAGE pathway	66	12	6776, 3667, 6774, 6714, 6777, 6464, 4792, 3643, 1956, 5894, 6772, 5879	Known.and.Predicted	9.36852e-11	7.72199e-09
O60674	JAK2	3717	Janus kinase 2	143	139	wikipathways	Alpha 6 Beta 4 signaling pathway	33	9	3667, 5781, 6714, 6464, 5295, 8660, 2885, 5747, 5879	Predicted	4.7357e-10	3.32102e-08
O60674	JAK2	3717	Janus kinase 2	143	139	wikipathways	Angiogenesis overview	61	10	7428, 5781, 6714, 6464, 2885, 4690, 5335, 5894, 2260, 5879	Predicted	1.05394e-08	5.26473e-07
O60674	JAK2	3717	Janus kinase 2	143	139	wikipathways	B Cell Receptor Signaling Pathway	97	21	8517, 7006, 5781, 4067, 6464, 2534, 5777, 5295, 4792, 2885, 7409, 2969, 4690, 695, 5335, 5894, 5336, 9846, 5788, 5879, 5294	Predicted	1.07906e-19	4.05248e-17
O60674	JAK2	3717	Janus kinase 2	143	139	wikipathways	BDNF signaling pathway	144	25	5515, 5602, 7189, 140885, 8517, 6776, 3667, 25970, 5781, 6774, 6714, 6777, 6464, 2534, 2185, 5295, 4792, 8660, 2885, 4690, 5335, 5894, 6772, 5879, 10603	Known.and.Predicted	8.46535e-21	3.66568e-18
O60674	JAK2	3717	Janus kinase 2	143	139	wikipathways	DNA Damage Response (only ATM dependent)	108	11	5602, 1027, 3667, 6464, 5295, 3643, 2885, 25, 2064, 5879, 5294	Predicted	3.0348e-07	9.9132e-06
O60674	JAK2	3717	Janus kinase 2	143	139	wikipathways	EGF-EGFR Signaling Pathway	162	25	6776, 5781, 3716, 6774, 6714, 6777, 6464, 2185, 5295, 8027, 2885, 1956, 2887, 7409, 5782, 10254, 4690, 5335, 5894, 25, 2064, 9846, 6772, 5747, 5879	Known.and.Predicted	1.70251e-19	6.22662e-17
O60674	JAK2	3717	Janus kinase 2	143	139	wikipathways	EPO Receptor Signaling	26	14	6776, 3667, 6774, 6714, 6777, 2057, 6464, 8660, 2885, 5894, 6772, 5788, 5294, 8651	Known.and.Predicted	4.96934e-20	1.94886e-17
O60674	JAK2	3717	Janus kinase 2	143	139	wikipathways	Focal Adhesion	188	16	7408, 6714, 6464, 2534, 5295, 2885, 1956, 3480, 7409, 3055, 5894, 5159, 2064, 5747, 5879, 5294	Predicted	7.42108e-09	3.85845e-07
O60674	JAK2	3717	Janus kinase 2	143	139	wikipathways	IL-2 Signaling Pathway	42	18	6776, 5781, 3716, 6774, 6777, 6464, 2534, 2185, 5295, 2885, 3718, 3561, 3560, 5894, 9846, 9111, 6772, 9021	Predicted	3.86378e-23	2.2076e-20
O60674	JAK2	3717	Janus kinase 2	143	139	wikipathways	IL-3 Signaling Pathway	49	19	6776, 3563, 5781, 3716, 4067, 6774, 6714, 6777, 6464, 2534, 5777, 5295, 2885, 7409, 3055, 5894, 9846, 1439, 3568	Known.and.Predicted	2.35525e-23	1.37721e-20
O60674	JAK2	3717	Janus kinase 2	143	139	wikipathways	IL-4 Signaling Pathway	54	22	6776, 3667, 2242, 5781, 3716, 9655, 6774, 6777, 6464, 5777, 5295, 4792, 8660, 2885, 3718, 7297, 3561, 3566, 9846, 6772, 9021, 8651	Known.and.Predicted	1.67575e-27	1.42998e-24
O60674	JAK2	3717	Janus kinase 2	143	139	wikipathways	IL-5 Signaling Pathway	40	15	6776, 5781, 3716, 4067, 6774, 6777, 6464, 5295, 2885, 695, 5894, 1439, 6772, 3568, 5294	Known.and.Predicted	2.24481e-18	7.00441e-16
O60674	JAK2	3717	Janus kinase 2	143	139	wikipathways	IL-6 signaling pathway	44	13	5781, 3716, 6774, 3572, 6464, 5295, 2885, 7297, 7409, 3055, 6772, 5879, 9021	Known.and.Predicted	1.67091e-14	2.85615e-12
O60674	JAK2	3717	Janus kinase 2	143	139	wikipathways	Insulin Signaling	159	19	5602, 6513, 3667, 5770, 5781, 6464, 5295, 3643, 8660, 2885, 2887, 3480, 5894, 4217, 5879, 5294, 9021, 8651, 10603	Predicted	6.22811e-13	8.06173e-11
O60674	JAK2	3717	Janus kinase 2	143	139	wikipathways	Integrin-mediated Cell Adhesion	99	9	5602, 7408, 6714, 6464, 2534, 2885, 5894, 5747, 5879	Predicted	9.70783e-06	0.000187456
O60674	JAK2	3717	Janus kinase 2	143	139	wikipathways	Kit receptor signaling pathway	59	23	6776, 7006, 5781, 4067, 6774, 6714, 6777, 6464, 2534, 5777, 5295, 3815, 2885, 2887, 7409, 4145, 695, 5335, 5894, 9846, 6772, 8651, 10603	Known.and.Predicted	3.51292e-28	3.1809e-25
O60674	JAK2	3717	Janus kinase 2	143	139	wikipathways	Leptin signaling pathway	76	22	8517, 3667, 5770, 25970, 5781, 3716, 6774, 6714, 6777, 3953, 6464, 2534, 5295, 2885, 5335, 5894, 2064, 5336, 6772, 5747, 5879, 9021	Known.and.Predicted	1.21326e-23	7.31428e-21
O60674	JAK2	3717	Janus kinase 2	143	139	wikipathways	Oncostatin M Signaling Pathway	65	19	1027, 3667, 5781, 3716, 6774, 6714, 6777, 3572, 6464, 2185, 5295, 4792, 2885, 3718, 7297, 9180, 5894, 6772, 9021	Known.and.Predicted	1.27795e-20	5.39702e-18
O60674	JAK2	3717	Janus kinase 2	143	139	wikipathways	p38 MAPK Signaling Pathway	34	5	6464, 2885, 4217, 6772, 5879	Predicted	0.000101801	0.00129278
O60674	JAK2	3717	Janus kinase 2	143	139	wikipathways	Prolactin Signaling Pathway	76	29	5478, 140885, 6776, 5618, 3667, 5770, 7006, 5781, 3716, 6774, 6714, 6777, 6464, 2534, 5777, 5295, 4792, 8660, 2885, 7409, 5894, 2064, 9846, 6772, 5747, 5879, 5294, 9021, 8651	Known.and.Predicted	4.17999e-35	5.9175e-32
O60674	JAK2	3717	Janus kinase 2	143	139	wikipathways	TCR Signaling Pathway	90	15	7189, 8517, 5781, 6464, 2534, 2185, 5295, 4792, 2885, 7409, 4690, 5335, 5894, 9846, 1234	Predicted	1.41261e-12	1.70449e-10
O60674	JAK2	3717	Janus kinase 2	143	139	wikipathways	TGF beta Signaling Pathway	132	8	7189, 6714, 6464, 5295, 2885, 5894, 5747, 5879	Predicted	0.000526631	0.00475438
O60674	JAK2	3717	Janus kinase 2	143	139	biocarta	agrin in postsynaptic differentiation	47	4	6714, 1956, 5747, 5879	Predicted	0.00415874	0.0223048
O60674	JAK2	3717	Janus kinase 2	143	139	biocarta	erk and pi-3 kinase are necessary for collagen binding in corneal epithelia	31	4	6714, 5295, 5335, 5747	Predicted	0.000872326	0.00702673
O60674	JAK2	3717	Janus kinase 2	143	139	biocarta	hiv-1 nef: negative effector of fas and tnf	53	4	4792, 7132, 4217, 5747	Predicted	0.00640022	0.0300243
O60674	JAK2	3717	Janus kinase 2	143	139	biocarta	role of nicotinic acetylcholine receptors in the regulation of apoptosis	17	4	6714, 2185, 5295, 5747	Predicted	7.68494e-05	0.00103144
O60674	JAK2	3717	Janus kinase 2	143	139	biocarta	ucalpain and friends in cell spread	17	3	6714, 5747, 5879	Predicted	0.00159447	0.0111094
O60674	JAK2	3717	Janus kinase 2	143	139	inoh	EPO signaling	183	26	5602, 8517, 6776, 7006, 3716, 6774, 6714, 6777, 2057, 2534, 2185, 5295, 3643, 3815, 1956, 3718, 7297, 3480, 695, 5894, 2260, 5159, 4217, 6772, 5747, 238	Known.and.Predicted	2.57047e-19	9.15784e-17
O60674	JAK2	3717	Janus kinase 2	143	139	inoh	IL-7 signaling	182	24	5602, 8517, 6776, 7006, 3716, 6714, 6777, 2534, 2185, 5295, 3643, 3815, 1956, 3718, 7297, 3480, 3561, 695, 5894, 2260, 5159, 4217, 5747, 238	Known.and.Predicted	4.14582e-17	1.06953e-14
O60674	JAK2	3717	Janus kinase 2	143	139	inoh	JAK STAT pathway and regulation	300	50	5602, 8517, 6776, 5618, 3459, 2690, 6775, 3563, 7006, 5781, 3716, 6774, 6773, 3595, 6714, 6777, 3460, 3572, 3953, 2057, 2534, 2185, 5777, 3643, 4352, 3815, 2885, 1956, 3718, 7297, 3480, 3561, 9180, 3566, 3560, 1441, 695, 5894, 2260, 3454, 5159, 4217, 1439, 6772, 3455, 5747, 238, 3568, 9021, 8651	Known.and.Predicted	3.56982e-41	7.10498e-38
O60674	JAK2	3717	Janus kinase 2	143	139	inoh	VEGF	185	23	5602, 8517, 7006, 3716, 6714, 2534, 2185, 5295, 3643, 3815, 1956, 3718, 7297, 3480, 695, 5335, 5894, 2260, 5159, 4217, 5336, 5747, 238	Known.and.Predicted	7.50671e-16	1.59764e-13
O60674	JAK2	3717	Janus kinase 2	143	139	kegg	Axon guidance	122	7	7852, 2242, 2534, 4690, 25, 5747, 5879	Predicted	0.0016191	0.0112134
O60674	JAK2	3717	Janus kinase 2	143	139	kegg	Pathways in cancer	391	34	6502, 5602, 7189, 7852, 7428, 6513, 8517, 1027, 6776, 3716, 6774, 6777, 185, 5295, 4792, 3815, 2885, 1956, 3480, 3320, 1441, 5335, 5894, 25, 2260, 5159, 2064, 5336, 3326, 6772, 613, 5747, 5879, 5294	Predicted	3.21103e-18	9.78798e-16
O60674	JAK2	3717	Janus kinase 2	143	139	kegg	PI3K-Akt signaling pathway	326	34	5515, 5519, 5525, 8517, 1027, 5618, 3667, 2690, 3563, 3716, 2057, 5295, 3643, 3815, 2885, 1956, 3718, 3480, 3561, 9180, 3320, 3566, 3560, 1441, 5894, 2260, 3454, 5159, 672, 3326, 3455, 5747, 5879, 5294	Known.and.Predicted	9.80607e-21	4.20329e-18
O60674	JAK2	3717	Janus kinase 2	143	139	kegg	Proteoglycans in cancer	195	18	5501, 5781, 6774, 6714, 5777, 5295, 2885, 1956, 3480, 2065, 5335, 5894, 2260, 2064, 5336, 5747, 5879, 5294	Predicted	2.0949e-10	1.59347e-08
O60674	JAK2	3717	Janus kinase 2	143	139	kegg	Regulation of actin cytoskeleton	210	11	5501, 6714, 5295, 1956, 7409, 5894, 2260, 5159, 5747, 5879, 5294	Predicted	0.000175188	0.00199739
O60674	JAK2	3717	Janus kinase 2	143	139	kegg	Small cell lung cancer	86	8	6502, 7189, 8517, 1027, 5295, 4792, 5747, 5294	Predicted	2.60525e-05	0.000425181
O60674	JAK2	3717	Janus kinase 2	143	139	kegg	Transcriptional misregulation in cancer	164	7	8290, 333932, 1027, 3480, 2120, 3560, 5747	Predicted	0.00828095	0.0356089
O60674	JAK2	3717	Janus kinase 2	143	139	kegg	VEGF signaling pathway	59	8	6714, 5295, 5335, 5894, 5336, 5747, 5879, 5294	Predicted	1.49681e-06	3.89383e-05
O60674	JAK2	3717	Janus kinase 2	143	139	netpath	AndrogenReceptor	142	9	6774, 6714, 3572, 5295, 1956, 3320, 3312, 672, 5747	Predicted	0.000168337	0.00193543
O60674	JAK2	3717	Janus kinase 2	143	139	netpath	CRH	35	4	4792, 5335, 5336, 5747	Predicted	0.00138996	0.0100161
O60674	JAK2	3717	Janus kinase 2	143	139	netpath	Prolactin	68	25	5478, 140885, 6776, 5618, 25970, 7006, 5781, 3716, 6774, 6714, 6777, 2534, 5777, 4792, 2885, 1956, 7297, 7409, 4690, 5894, 2064, 6772, 5747, 9021, 8651	Known.and.Predicted	8.19762e-30	8.34154e-27
O60674	JAK2	3717	Janus kinase 2	143	139	netpath	TNFalpha	233	18	7189, 8517, 6776, 3667, 5781, 6714, 5295, 4792, 2885, 1956, 3320, 2065, 2969, 7132, 4217, 3326, 6772, 5747	Predicted	3.77543e-09	2.11873e-07
O60674	JAK2	3717	Janus kinase 2	143	139	pid	Alpha4 beta1 integrin signaling events	33	5	4192, 6714, 2185, 5747, 5879	Predicted	8.78146e-05	0.0011478
O60674	JAK2	3717	Janus kinase 2	143	139	pid	CXCR4-mediated signaling events	85	20	7852, 6776, 5781, 4067, 6774, 6773, 6714, 6777, 2534, 2185, 5777, 5295, 7409, 3055, 7525, 6772, 5788, 5747, 5879, 5294	Known.and.Predicted	1.42343e-19	5.25692e-17
O60674	JAK2	3717	Janus kinase 2	143	139	pid	Integrins in angiogenesis	63	10	1027, 3667, 5781, 6714, 2185, 5295, 3480, 3320, 5747, 5879	Predicted	1.45853e-08	7.00936e-07
O60674	JAK2	3717	Janus kinase 2	143	139	pid	LPA receptor mediated events	63	9	4067, 6714, 2185, 5295, 4792, 1956, 5335, 5747, 5879	Predicted	2.03467e-07	7.02466e-06
O60674	JAK2	3717	Janus kinase 2	143	139	pid	Nectin adhesion pathway	30	5	6714, 5295, 5159, 5747, 5879	Predicted	5.45414e-05	0.000780389
O60674	JAK2	3717	Janus kinase 2	143	139	pid	Signaling events mediated by focal adhesion kinase	62	10	6714, 2534, 5295, 2885, 7525, 4690, 5335, 5894, 5747, 5879	Predicted	1.24173e-08	6.0809e-07
O60674	JAK2	3717	Janus kinase 2	143	139	pid	Signaling events mediated by VEGFR1 and VEGFR2	66	18	2242, 5781, 6714, 2534, 2185, 5777, 5295, 2885, 2887, 3320, 5795, 4690, 5335, 5894, 5771, 3326, 801, 5747	Predicted	5.65091e-19	1.92135e-16
O60674	JAK2	3717	Janus kinase 2	143	139	pid	Syndecan-4-mediated signaling events	32	5	4192, 7852, 2260, 5747, 5879	Predicted	7.53539e-05	0.00101542
O60674	JAK2	3717	Janus kinase 2	143	139	reactome	Cell-Cell communication	123	12	7408, 140885, 5781, 6714, 2534, 2185, 5777, 5295, 2885, 4690, 5747, 5879	Predicted	1.38569e-07	5.03131e-06
O60674	JAK2	3717	Janus kinase 2	143	139	reactome	EPH-Ephrin signaling	77	7	4067, 6714, 2534, 3320, 7525, 5747, 5879	Predicted	9.80237e-05	0.0012551
O60674	JAK2	3717	Janus kinase 2	143	139	reactome	EPHA-mediated growth cone collapse	34	6	4067, 6714, 2534, 3320, 7525, 5747	Predicted	6.69131e-06	0.000137578
O60674	JAK2	3717	Janus kinase 2	143	139	reactome	EPHB-mediated forward signaling	42	6	4067, 6714, 2534, 7525, 5747, 5879	Predicted	2.37999e-05	0.000395107
O60674	JAK2	3717	Janus kinase 2	143	139	reactome	Fcgamma receptor (FCGR) dependent phagocytosis	79	12	5295, 2885, 7409, 3320, 4690, 695, 5335, 25, 5336, 3326, 5747, 5879	Predicted	8.34434e-10	5.51454e-08
O60674	JAK2	3717	Janus kinase 2	143	139	reactome	Netrin-1 signaling	36	7	5781, 6714, 2534, 4690, 5335, 5747, 5879	Predicted	5.49277e-07	1.64844e-05
O60674	JAK2	3717	Janus kinase 2	143	139	reactome	Netrin mediated repulsion signals	9	4	5781, 6714, 2534, 5747	Predicted	4.44054e-06	9.76223e-05
O60674	JAK2	3717	Janus kinase 2	143	139	reactome	RHO GTPases Activate WASPs and WAVEs	36	6	2885, 4690, 695, 25, 5747, 5879	Predicted	9.46985e-06	0.000183563
O60674	JAK2	3717	Janus kinase 2	143	139	reactome	Signaling by Rho GTPases	356	16	5515, 5501, 5519, 5525, 333932, 1027, 6714, 2885, 7409, 4690, 695, 25, 801, 613, 5747, 5879	Predicted	3.75032e-05	0.000574421
O60674	JAK2	3717	Janus kinase 2	143	139	spike	Hearing and Vision Proteins	182	15	6502, 1027, 2690, 6774, 388585, 2057, 5295, 1956, 3320, 2065, 5894, 2064, 7275, 6772, 5747	Known.and.Predicted	3.47616e-08	1.50105e-06
O60674	JAK2	3717	Janus kinase 2	143	139	stke	G alpha 13 Pathway	30	5	5602, 8517, 4792, 4217, 5747	Predicted	5.45414e-05	0.000780389
O60674	JAK2	3717	Janus kinase 2	143	139	wikipathways	MFAP5-mediated ovarian cancer cell motility and invasiveness	12	2	5335, 5747	Predicted	0.0117801	0.0447559
O60674	JAK2	3717	Janus kinase 2	143	139	wikipathways	Primary Focal Segmental Glomerulosclerosis FSGS	72	5	1027, 2534, 4690, 5335, 5747	Predicted	0.00334363	0.0190752
O60674	JAK2	3717	Janus kinase 2	143	139	wikipathways	RANKL-RANK Signaling Pathway	55	11	7189, 8517, 4067, 6714, 5295, 4792, 5335, 9846, 6772, 5747, 5879	Predicted	1.98178e-10	1.51651e-08
O60674	JAK2	3717	Janus kinase 2	143	139	wikipathways	Regulation of Actin Cytoskeleton	146	9	5295, 1956, 7409, 5894, 2260, 5159, 5747, 5879, 5294	Predicted	0.000207666	0.00228905
O60674	JAK2	3717	Janus kinase 2	143	139	inoh	CD4 T cell receptor signaling	124	13	5602, 7189, 8517, 2534, 5295, 4792, 2885, 7409, 5335, 5894, 5336, 801, 5879	Predicted	1.70043e-08	8.02284e-07
O60674	JAK2	3717	Janus kinase 2	143	139	inoh	CD4 T cell receptor signaling-JNK cascade	49	5	5602, 5335, 5336, 801, 5879	Predicted	0.000589364	0.00518972
O60674	JAK2	3717	Janus kinase 2	143	139	kegg	Calcium signaling pathway	175	11	185, 2185, 1956, 3356, 2065, 5335, 5159, 2064, 5336, 5724, 801	Predicted	3.38908e-05	0.000528414
O60674	JAK2	3717	Janus kinase 2	143	139	kegg	cAMP signaling pathway	191	10	5602, 5501, 5295, 4792, 7409, 5894, 7253, 801, 5879, 5294	Predicted	0.000348709	0.00344443
O60674	JAK2	3717	Janus kinase 2	143	139	kegg	cGMP-PKG signaling pathway	159	11	7408, 5501, 3667, 185, 5295, 3643, 8660, 2969, 5894, 801, 5294	Predicted	1.3822e-05	0.000251695
O60674	JAK2	3717	Janus kinase 2	143	139	kegg	Dopaminergic synapse	127	6	5515, 5602, 5501, 5519, 5525, 801	Predicted	0.00888251	0.0372743
O60674	JAK2	3717	Janus kinase 2	143	139	kegg	GnRH signaling pathway	88	7	5602, 6714, 2185, 2885, 1956, 5894, 801	Predicted	0.000227666	0.00246119
O60674	JAK2	3717	Janus kinase 2	143	139	kegg	Inflammatory mediator regulation of TRP channels	93	9	5602, 5501, 6714, 5295, 3356, 5335, 5336, 801, 5294	Predicted	5.79181e-06	0.000121923
O60674	JAK2	3717	Janus kinase 2	143	139	kegg	Oocyte meiosis	108	6	5515, 5501, 5519, 5525, 3480, 801	Predicted	0.00407863	0.0219702
O60674	JAK2	3717	Janus kinase 2	143	139	kegg	Oxytocin signaling pathway	149	7	5501, 6714, 5295, 1956, 5894, 801, 5294	Predicted	0.00496205	0.0252403
O60674	JAK2	3717	Janus kinase 2	143	139	kegg	Phosphatidylinositol signaling system	90	5	5295, 5335, 5336, 801, 5294	Predicted	0.00859868	0.0364881
O60674	JAK2	3717	Janus kinase 2	143	139	kegg	Rap1 signaling pathway	204	14	7408, 6714, 5295, 3643, 3815, 1956, 3480, 5335, 5894, 2260, 5159, 801, 5879, 5294	Predicted	9.69751e-07	2.68764e-05
O60674	JAK2	3717	Janus kinase 2	143	139	kegg	Tuberculosis	167	10	5602, 7189, 3459, 3716, 6714, 3460, 7132, 5894, 6772, 801	Known.and.Predicted	0.000116899	0.00144614
O60674	JAK2	3717	Janus kinase 2	143	139	pid	Downstream signaling in naïve CD8+ T cells	57	7	6775, 3561, 3560, 5894, 3454, 801, 3455	Predicted	1.36085e-05	0.000248422
O60674	JAK2	3717	Janus kinase 2	143	139	pid	ErbB1 downstream signaling	104	10	5515, 6774, 6714, 5295, 2885, 1956, 5894, 6772, 801, 5879	Predicted	1.82752e-06	4.60866e-05
O60674	JAK2	3717	Janus kinase 2	143	139	pid	IFN-gamma pathway	40	8	3459, 5781, 3716, 5295, 5771, 6772, 801, 8651	Known.and.Predicted	6.49696e-08	2.59896e-06
O60674	JAK2	3717	Janus kinase 2	143	139	pid	Insulin-mediated glucose transport	27	3	5501, 3643, 801	Predicted	0.00619114	0.0293701
O60674	JAK2	3717	Janus kinase 2	143	139	pid	Lissencephaly gene (LIS1) in neuronal migration and development	29	3	25, 801, 5879	Predicted	0.00757802	0.0335992
O60674	JAK2	3717	Janus kinase 2	143	139	pid	N-cadherin signaling events	34	7	5770, 5781, 5295, 5335, 2260, 801, 5879	Predicted	3.62366e-07	1.15514e-05
O60674	JAK2	3717	Janus kinase 2	143	139	pid	p38 MAPK signaling pathway	27	4	7189, 4217, 801, 5879	Predicted	0.000508168	0.00461988
O60674	JAK2	3717	Janus kinase 2	143	139	pid	VEGFR1 specific signals	27	6	5781, 5295, 3320, 4690, 5335, 801	Predicted	1.59669e-06	4.109e-05
O60674	JAK2	3717	Janus kinase 2	143	139	reactome	C-type lectin receptors (CLRs)	63	9	7189, 8517, 4067, 6714, 2534, 4792, 5894, 5336, 801	Predicted	2.03467e-07	7.02466e-06
O60674	JAK2	3717	Janus kinase 2	143	139	reactome	CLEC7A (Dectin-1) signaling	40	6	7189, 8517, 6714, 4792, 5336, 801	Predicted	1.78206e-05	0.000310997
O60674	JAK2	3717	Janus kinase 2	143	139	reactome	DARPP-32 events	24	3	5515, 5519, 801	Predicted	0.00441737	0.0232889
O60674	JAK2	3717	Janus kinase 2	143	139	reactome	EGFR interacts with phospholipase C-gamma	33	3	1956, 5335, 801	Predicted	0.0108638	0.0424925
O60674	JAK2	3717	Janus kinase 2	143	139	reactome	Infectious disease	242	10	5478, 7852, 3837, 2534, 3320, 3055, 1234, 801, 5879, 238	Predicted	0.00213827	0.0137884
O60674	JAK2	3717	Janus kinase 2	143	139	reactome	RHO GTPases activate IQGAPs	11	2	801, 5879	Predicted	0.0099073	0.0400759
O60674	JAK2	3717	Janus kinase 2	143	139	reactome	Tetrahydrobiopterin (BH4) synthesis, recycling, salvage and regulation	10	2	3320, 801	Predicted	0.00818079	0.0352896
O60674	JAK2	3717	Janus kinase 2	143	139	reactome	VEGFR2 mediated vascular permeability	26	4	7409, 3320, 801, 5879	Predicted	0.000437619	0.00411158
O60674	JAK2	3717	Janus kinase 2	143	139	wikipathways	Cardiac Hypertrophic Response	54	5	8517, 7132, 5894, 801, 5879	Predicted	0.00092415	0.00733067
O60674	JAK2	3717	Janus kinase 2	143	139	wikipathways	Endochondral Ossification	62	6	2690, 6777, 3480, 2260, 6772, 801	Predicted	0.000221604	0.00240933
O60674	JAK2	3717	Janus kinase 2	143	139	wikipathways	Glycogen Metabolism	34	5	5515, 5519, 5525, 5524, 801	Predicted	0.000101801	0.00129278
O60674	JAK2	3717	Janus kinase 2	143	139	wikipathways	MicroRNAs in cardiomyocyte hypertrophy	83	9	8517, 6774, 3572, 5295, 3480, 5894, 801, 5879, 5294	Predicted	2.22854e-06	5.45641e-05
O60674	JAK2	3717	Janus kinase 2	143	139	wikipathways	Physiological and Pathological Hypertrophy of the Heart	24	4	6774, 3572, 801, 5879	Predicted	0.000317892	0.00320361
O60674	JAK2	3717	Janus kinase 2	143	139	wikipathways	T-Cell Receptor and Co-stimulatory Signaling	27	5	2534, 5777, 1493, 5335, 801	Predicted	3.19617e-05	0.000503901
O60674	JAK2	3717	Janus kinase 2	143	139	kegg	Adherens junction	73	12	5770, 6714, 2534, 5777, 3643, 1956, 3480, 5795, 7525, 2260, 2064, 5879	Predicted	3.21834e-10	2.34528e-08
O60674	JAK2	3717	Janus kinase 2	143	139	pid	Alpha-synuclein signaling	32	6	4067, 6714, 2534, 2185, 3055, 7525	Predicted	4.61384e-06	0.000100863
O60674	JAK2	3717	Janus kinase 2	143	139	pid	Class I PI3K signaling events	45	12	4067, 6714, 2534, 5295, 3320, 3055, 7525, 695, 5335, 5336, 5879, 5294	Predicted	7.03245e-13	8.99638e-11
O60674	JAK2	3717	Janus kinase 2	143	139	pid	Ephrin B reverse signaling	24	7	4067, 6714, 2534, 5295, 3055, 7525, 5879	Predicted	2.62115e-08	1.17176e-06
O60674	JAK2	3717	Janus kinase 2	143	139	pid	Glypican 1 network	26	6	4067, 6714, 2534, 3055, 7525, 2260	Predicted	1.2563e-06	3.3527e-05
O60674	JAK2	3717	Janus kinase 2	143	139	pid	Regulation of p38-alpha and p38-beta	31	7	7189, 4067, 6714, 2534, 3055, 7525, 5879	Predicted	1.83461e-07	6.4216e-06
O60674	JAK2	3717	Janus kinase 2	143	139	pid	Thromboxane A2 receptor signaling	56	8	4067, 6714, 2534, 1956, 3055, 7525, 5879, 5294	Predicted	9.93405e-07	2.74308e-05
O60674	JAK2	3717	Janus kinase 2	143	139	reactome	CD28 co-stimulation	32	8	4067, 6714, 2534, 5295, 2885, 7409, 7525, 5879	Predicted	9.76726e-09	4.91995e-07
O60674	JAK2	3717	Janus kinase 2	143	139	reactome	Costimulation by the CD28 family	69	14	5515, 5519, 5525, 5781, 4067, 6714, 2534, 5777, 5295, 2885, 1493, 7409, 7525, 5879	Predicted	4.7715e-13	6.32344e-11
O60674	JAK2	3717	Janus kinase 2	143	139	reactome	CTLA4 inhibitory signaling	22	9	5515, 5519, 5525, 5781, 4067, 6714, 2534, 1493, 7525	Predicted	6.96153e-12	7.30187e-10
O60674	JAK2	3717	Janus kinase 2	143	139	reactome	PECAM1 interactions	12	7	5781, 4067, 6714, 2534, 5777, 7525, 5335	Predicted	6.90475e-11	5.85388e-09
O60674	JAK2	3717	Janus kinase 2	143	139	reactome	Regulation of KIT signaling	16	9	4067, 6714, 2534, 5777, 3815, 2885, 7525, 8651, 10603	Predicted	1.71951e-13	2.46633e-11
O60674	JAK2	3717	Janus kinase 2	143	139	reactome	Regulation of signaling by CBL	18	7	4067, 2534, 5295, 2885, 7409, 3055, 7525	Predicted	2.58583e-09	1.51369e-07
O60674	JAK2	3717	Janus kinase 2	143	139	stke	Fas Signaling Pathway in Hepatocytes	9	2	1956, 7525	Predicted	0.00660512	0.0306865
O60674	JAK2	3717	Janus kinase 2	143	139	wikipathways	Interleukin-11 Signaling Pathway	43	15	2242, 5781, 3716, 6774, 6714, 3572, 2534, 5295, 2885, 7297, 7525, 5524, 5894, 6772, 9021	Known.and.Predicted	8.1612e-18	2.34127e-15
O60674	JAK2	3717	Janus kinase 2	143	139	wikipathways	TSLP Signaling Pathway	47	18	64109, 6776, 6775, 2242, 7006, 5781, 3716, 4067, 6774, 6714, 6777, 2534, 4792, 3055, 7525, 695, 9846, 6772	Known.and.Predicted	4.70751e-22	2.38178e-19
O60674	JAK2	3717	Janus kinase 2	143	139	biocarta	akt signaling pathway	19	5	5515, 2690, 5295, 4792, 3320	Predicted	5.03917e-06	0.000108562
O60674	JAK2	3717	Janus kinase 2	143	139	biocarta	mechanism of gene regulation by peroxisome proliferators via ppara	51	4	6776, 6777, 4792, 3320	Predicted	0.00558084	0.0273828
O60674	JAK2	3717	Janus kinase 2	143	139	biocarta	tumor suppressor arf inhibits ribosomal biogenesis	22	4	5295, 3320, 25, 5879	Predicted	0.00022366	0.00242593
O60674	JAK2	3717	Janus kinase 2	143	139	kegg	NOD-like receptor signaling pathway	57	6	5602, 7189, 8517, 4792, 3320, 3326	Predicted	0.000138543	0.00165631
O60674	JAK2	3717	Janus kinase 2	143	139	kegg	Progesterone-mediated oocyte maturation	86	7	5602, 5295, 3480, 3320, 5894, 3326, 5294	Predicted	0.000197232	0.00219716
O60674	JAK2	3717	Janus kinase 2	143	139	kegg	Prostate cancer	88	14	8517, 1027, 5295, 4792, 2885, 1956, 3480, 3320, 5894, 2260, 5159, 2064, 3326, 5294	Predicted	1.58336e-11	1.54229e-09
O60674	JAK2	3717	Janus kinase 2	143	139	pid	Class I PI3K signaling events mediated by Akt	35	5	1027, 6714, 3320, 5894, 4217	Predicted	0.000117438	0.00145094
O60674	JAK2	3717	Janus kinase 2	143	139	pid	ErbB receptor signaling network	15	4	1956, 3320, 2065, 2064	Predicted	4.5049e-05	0.000666641
O60674	JAK2	3717	Janus kinase 2	143	139	reactome	Sema3A PAK dependent Axon repulsion	15	5	2242, 2534, 3320, 3326, 5879	Predicted	1.36166e-06	3.59114e-05
O60674	JAK2	3717	Janus kinase 2	143	139	reactome	Semaphorin interactions	66	7	2242, 2534, 3320, 2064, 3326, 5788, 5879	Predicted	3.60882e-05	0.000556369
O60674	JAK2	3717	Janus kinase 2	143	139	wikipathways	Aryl Hydrocarbon Receptor	46	5	1027, 6714, 1956, 3320, 5894	Predicted	0.000438171	0.00411616
O60674	JAK2	3717	Janus kinase 2	143	139	wikipathways	Arylhydrocarbon receptor (AhR) signaling pathway	28	5	1027, 6714, 3280, 1956, 3320	Predicted	3.84731e-05	0.000586442
O60674	JAK2	3717	Janus kinase 2	143	139	wikipathways	EBV LMP1 signaling	20	3	7189, 4792, 3320	Predicted	0.00259205	0.0159034
O60674	JAK2	3717	Janus kinase 2	143	139	wikipathways	Nuclear Receptors Meta-Pathway	275	10	6513, 1027, 6774, 6714, 3280, 8660, 1956, 3320, 5524, 3326	Predicted	0.00531919	0.026493
O60674	JAK2	3717	Janus kinase 2	143	139	wikipathways	TNF alpha Signaling Pathway	92	9	5515, 8517, 4792, 2885, 3320, 7132, 5894, 4217, 5879	Predicted	5.29372e-06	0.000113127
O60674	JAK2	3717	Janus kinase 2	143	139	ipavs	FAS_signaling_in_cardiac_hypertrophy	82	13	8517, 4067, 2185, 5295, 3718, 7297, 2065, 695, 5335, 5894, 2064, 5336, 5294	Known.and.Predicted	9.12724e-11	7.5445e-09
O60674	JAK2	3717	Janus kinase 2	143	139	kegg	Bladder cancer	41	4	6714, 1956, 5894, 2064	Predicted	0.00251925	0.0155793
O60674	JAK2	3717	Janus kinase 2	143	139	kegg	HIF-1 signaling pathway	101	14	7428, 6513, 1027, 3459, 6774, 3460, 5295, 3643, 1956, 3480, 5335, 2064, 5336, 5294	Predicted	1.08169e-10	8.78964e-09
O60674	JAK2	3717	Janus kinase 2	143	139	kegg	Non-small cell lung cancer	56	9	5295, 2885, 1956, 5335, 5894, 2064, 5336, 238, 5294	Predicted	7.0776e-08	2.7994e-06
O60674	JAK2	3717	Janus kinase 2	143	139	kegg	Pancreatic cancer	66	11	5602, 8517, 3716, 6774, 5295, 1956, 5894, 2064, 6772, 5879, 5294	Predicted	1.56002e-09	9.62442e-08
O60674	JAK2	3717	Janus kinase 2	143	139	pid	Validated targets of C-MYC transcriptional repression	64	5	1027, 5524, 5159, 2064, 672	Predicted	0.0019922	0.0131253
O60674	JAK2	3717	Janus kinase 2	143	139	reactome	Downregulation of ERBB2:ERBB3 signaling	13	2	2065, 2064	Predicted	0.0137949	0.0494588
O60674	JAK2	3717	Janus kinase 2	143	139	reactome	PI-3K cascade:FGFR1	97	14	1027, 3667, 5781, 2534, 5295, 3815, 8660, 2885, 1956, 7409, 2065, 2260, 5159, 2064	Predicted	6.18478e-11	5.30335e-09
O60674	JAK2	3717	Janus kinase 2	143	139	reactome	PI-3K cascade:FGFR3	97	14	1027, 3667, 5781, 2534, 5295, 3815, 8660, 2885, 1956, 7409, 2065, 2260, 5159, 2064	Predicted	6.18478e-11	5.30335e-09
O60674	JAK2	3717	Janus kinase 2	143	139	reactome	PI-3K cascade:FGFR4	97	14	1027, 3667, 5781, 2534, 5295, 3815, 8660, 2885, 1956, 7409, 2065, 2260, 5159, 2064	Predicted	6.18478e-11	5.30335e-09
O60674	JAK2	3717	Janus kinase 2	143	139	reactome	PI3K events in ERBB2 signaling	97	14	1027, 3667, 5781, 2534, 5295, 3815, 8660, 2885, 1956, 7409, 2065, 2260, 5159, 2064	Predicted	6.18478e-11	5.30335e-09
O60674	JAK2	3717	Janus kinase 2	143	139	reactome	PI3K events in ERBB4 signaling	97	14	1027, 3667, 5781, 2534, 5295, 3815, 8660, 2885, 1956, 7409, 2065, 2260, 5159, 2064	Predicted	6.18478e-11	5.30335e-09
O60674	JAK2	3717	Janus kinase 2	143	139	reactome	PI3K/AKT activation	100	14	1027, 3667, 5781, 2534, 5295, 3815, 8660, 2885, 1956, 7409, 2065, 2260, 5159, 2064	Predicted	9.42914e-11	7.76669e-09
O60674	JAK2	3717	Janus kinase 2	143	139	reactome	PI3K/AKT Signaling in Cancer	84	14	1027, 3667, 5781, 2534, 5295, 3815, 8660, 2885, 1956, 7409, 2065, 2260, 5159, 2064	Predicted	8.19379e-12	8.47599e-10
O60674	JAK2	3717	Janus kinase 2	143	139	reactome	PIP3 activates AKT signaling	97	14	1027, 3667, 5781, 2534, 5295, 3815, 8660, 2885, 1956, 7409, 2065, 2260, 5159, 2064	Predicted	6.18478e-11	5.30335e-09
O60674	JAK2	3717	Janus kinase 2	143	139	stke	Epidermal Growth Factor Receptor Pathway	50	8	5602, 6714, 5295, 2885, 1956, 2065, 5894, 2064	Predicted	4.03021e-07	1.26351e-05
O60674	JAK2	3717	Janus kinase 2	143	139	wikipathways	Bladder Cancer	31	3	5295, 1956, 2064	Predicted	0.00913422	0.0379396
O60674	JAK2	3717	Janus kinase 2	143	139	wikipathways	Extracellular vesicle-mediated signaling in recipient cells	28	3	1956, 5894, 2064	Predicted	0.0068637	0.031441
O60674	JAK2	3717	Janus kinase 2	143	139	wikipathways	Integrated Lung Cancer Pathway	39	5	3667, 6714, 5894, 2064, 5879	Known.and.Predicted	0.000199112	0.00221429
O60674	JAK2	3717	Janus kinase 2	143	139	wikipathways	Integrated Pancreatic Cancer Pathway	168	17	2146, 1027, 6776, 6714, 2885, 1956, 4690, 7132, 5894, 25, 2260, 2064, 4217, 672, 3326, 6772, 5879	Predicted	1.62843e-10	1.27052e-08
O60674	JAK2	3717	Janus kinase 2	143	139	wikipathways	miR-targeted genes in muscle cell - TarBase	325	11	2146, 5315, 1027, 3667, 3280, 3815, 1956, 2065, 5795, 5524, 2064	Predicted	0.00599222	0.0287792
O60674	JAK2	3717	Janus kinase 2	143	139	wikipathways	Signaling Pathways in Glioblastoma	81	16	1027, 3667, 6714, 5295, 2885, 1956, 3480, 2065, 5335, 5894, 2260, 5159, 2064, 5336, 672, 5294	Predicted	1.4681e-14	2.5334e-12
O60674	JAK2	3717	Janus kinase 2	143	139	biocarta	fmlp induced chemokine gene expression in hmc-1 cells	29	3	4792, 5894, 5879	Predicted	0.00757802	0.0335992
O60674	JAK2	3717	Janus kinase 2	143	139	biocarta	influence of ras and rho proteins on g1 to s transition	28	6	8517, 1027, 5295, 4792, 5894, 5879	Predicted	2.00881e-06	4.99161e-05
O60674	JAK2	3717	Janus kinase 2	143	139	biocarta	mapkinase signaling pathway	56	5	5602, 5894, 4217, 6772, 5879	Predicted	0.0010915	0.0083314
O60674	JAK2	3717	Janus kinase 2	143	139	biocarta	p38 mapk signaling pathway	29	3	4217, 6772, 5879	Predicted	0.00757802	0.0335992
O60674	JAK2	3717	Janus kinase 2	143	139	biocarta	phosphoinositides and their downstream targets	21	4	4067, 695, 5335, 5879	Predicted	0.000185	0.00208656
O60674	JAK2	3717	Janus kinase 2	143	139	biocarta	rac1 cell motility signaling pathway	35	3	5295, 7409, 5879	Predicted	0.0127702	0.0471065
O60674	JAK2	3717	Janus kinase 2	143	139	biocarta	ras-independent pathway in nk cell-mediated cytotoxicity	22	4	5777, 5295, 7409, 5879	Predicted	0.00022366	0.00242593
O60674	JAK2	3717	Janus kinase 2	143	139	biocarta	ras signaling pathway	20	4	5295, 7409, 5894, 5879	Predicted	0.000151404	0.0017781
O60674	JAK2	3717	Janus kinase 2	143	139	kegg	B cell receptor signaling pathway	72	12	8517, 4067, 5777, 5295, 4792, 2885, 7409, 695, 5894, 5336, 5879, 5294	Predicted	2.7216e-10	2.01697e-08
[truncated: 36,195 more rows]

## Sheet: GPMatrix
	Pathway	inoh	reactome
NEG N	Source
[truncated: 268 more rows]
[truncated: 826 more columns]
