# Supplementary material for: Immune-enrichment of non-small cell lung cancer baseline biopsies for multiplex profiling define prognostic immune checkpoint combinations for patient stratification
Source: J Immunother Cancer. 2019 Mar 28;7:86. doi: 10.1186/s40425-019-0544-x (PMC6437930; doi:10.1186/s40425-019-0544-x)
Supplement: Supplementary file 4 — Interactive NAViGaTOR .n3e file of ICP-interactors and pathways. (N3E 958 kb) [file 40425_2019_544_MOESM4_ESM.n3e]

Archive with 22 entries (22 files):
- .dex
- .name
- .hierarchy
- .data
- .dependency
- .log
- .notes
- GraphIndex.data
- LAYOUT.data
- VisibleIndex.data
- OGLGraphView.data
- Basic Label Renderer.data
- Basic Node Renderer.data
- Basic Edge Renderer.data
- Gene Name.data
- GeneCards.data
- HPA.data
- PRO.data
- GO.data
- OBO Color Filter.data
- OBO Category.data
- OBO Color Scheme.data
