# Supplementary material for: Immune-enrichment of non-small cell lung cancer baseline biopsies for multiplex profiling define prognostic immune checkpoint combinations for patient stratification
Source: J Immunother Cancer. 2019 Mar 28;7:86. doi: 10.1186/s40425-019-0544-x (PMC6437930; doi:10.1186/s40425-019-0544-x)
Supplement: Supplementary file 4 — Interactive NAViGaTOR .n3e file of ICP-interactors and pathways. (N3E 958 kb) [file 40425_2019_544_MOESM4_ESM.n3e › LAYOUT.data]

coordinates
994
-701.2163	-693.18146	0.0
-3.4840698	216.88522	0.0
-580.2355	731.5165	0.0
30.193588	-50.1612	0.0
38.235954	-47.13678	0.0
39.7987	-48.506805	0.0
31.25672	-55.517433	0.0
39.76721	-48.466766	0.0
30.356192	-49.73216	0.0
39.73525	-48.426888	0.0
31.290207	-55.555817	0.0
31.73901	-47.79763	0.0
31.324154	-55.594032	0.0
31.701323	-47.8319	0.0
31.35834	-55.63178	0.0
31.392872	-55.669243	0.0
31.427862	-55.706486	0.0
30.177698	-50.209774	0.0
30.162315	-50.258335	0.0
30.33633	-49.779247	0.0
31.46308	-55.7433	0.0
38.704453	-47.444645	0.0
-366.03204	686.8364	0.0
-1121.2253	-749.72046	0.0
1009.95825	-651.0088	0.0
31.498634	-55.779762	0.0
35.7197	-46.38383	0.0
30.147375	-50.307037	0.0
-1260.1373	-130.75226	0.0
-622.901	-605.53864	0.0
368.54318	-173.62563	0.0
35.668816	-46.38148	0.0
35.61792	-46.37959	0.0
-1334.8999	-507.74304	0.0
35.566822	-46.378178	0.0
-253.31985	499.28635	0.0
1207.9025	423.7638	0.0
31.53464	-55.816025	0.0
1212.748	457.15198	0.0
-482.1087	194.17126	0.0
-599.3947	-564.6538	0.0
-1274.7855	-149.2422	0.0
38.19176	-47.11111	0.0
-589.49963	-543.24054	0.0
1060.1936	652.21326	0.0
-1033.0345	-777.48145	0.0
31.570862	-55.851845	0.0
356.13654	-195.59097	0.0
35.515896	-46.377224	0.0
31.607416	-55.887333	0.0
31.644413	-55.922585	0.0
31.681608	-55.95738	0.0
-580.88983	-521.27747	0.0
941.58325	298.60715	0.0
39.70301	-48.38744	0.0
35.464954	-46.376755	0.0
31.719135	-55.991837	0.0
-1288.3135	-168.56854	0.0
1109.1317	-323.74866	0.0
-567.645	-476.01697	0.0
31.7571	-56.02605	0.0
30.132835	-50.35603	0.0
-1172.005	-52.985992	0.0
38.14748	-47.085945	0.0
-607.434	724.3429	0.0
38.66322	-47.414738	0.0
312.49124	-339.61475	0.0
30.118797	-50.405	0.0
-563.0559	-452.87692	0.0
38.102966	-47.06118	0.0
-633.75073	714.41064	0.0
31.795242	-56.059803	0.0
973.0555	286.45355	0.0
31.833696	-56.093216	0.0
31.872591	-56.12637	0.0
-558.026	-405.98727	0.0
803.9137	8.859833	0.0
-402.01306	219.77335	0.0
310.61774	-364.77206	0.0
31.911657	-56.159058	0.0
35.41385	-46.376747	0.0
31.951027	-56.19139	0.0
31.99082	-56.22345	0.0
32.03078	-56.25505	0.0
32.07103	-56.28627	0.0
1211.5535	490.86917	0.0
311.62195	-415.19116	0.0
754.19965	17.320953	0.0
38.058064	-47.03676	0.0
318.9371	-465.08688	0.0
31.175325	-48.38644	0.0
38.013107	-47.012825	0.0
1204.358	523.8308	0.0
32.111702	-56.317226	0.0
32.15251	-56.347694	0.0
35.36291	-46.377213	0.0
324.9296	-489.59183	0.0
32.19361	-56.377792	0.0
32.235123	-56.407616	0.0
32.27676	-56.43695	0.0
30.105206	-50.454082	0.0
32.318672	-56.4659	0.0
-1311.8186	-209.45187	0.0
30.09203	-50.50347	0.0
332.44833	-513.67206	0.0
30.07936	-50.5528	0.0
32.360996	-56.494545	0.0
32.40343	-56.52273	0.0
1191.3931	554.9779	0.0
-557.6028	-382.4005	0.0
35.923298	-46.397964	0.0
-1317.9626	-551.75696	0.0
35.311985	-46.378143	0.0
-658.9068	701.8253	0.0
1026.622	655.5558	0.0
992.9922	652.8504	0.0
32.446136	-56.550507	0.0
-560.9464	-335.36057	0.0
32.489223	-56.577972	0.0
31.143085	-48.425877	0.0
1055.0842	-590.3772	0.0
32.532436	-56.604954	0.0
32.575886	-56.631546	0.0
32.619713	-56.65782	0.0
-1346.5121	-462.03625	0.0
-939.16174	-784.7449	0.0
30.06713	-50.602257	0.0
912.238	-729.97424	0.0
32.66367	-56.683594	0.0
30.055334	-50.651978	0.0
-1330.3241	-252.82968	0.0
31.11111	-48.46575	0.0
1098.6974	-274.41095	0.0
-576.31384	-266.3641	0.0
-1337.6172	-275.26288	0.0
32.707825	-56.708958	0.0
-1343.5688	-298.0903	0.0
351.94257	-560.1809	0.0
-682.6354	686.72	0.0
30.044018	-50.701633	0.0
39.670425	-48.34828	0.0
819.404	-768.8855	0.0
32.75238	-56.73401	0.0
960.3864	644.1834	0.0
1173.0745	583.3103	0.0
31.079613	-48.50578	0.0
-276.85114	580.01434	0.0
30.033167	-50.751423	0.0
32.797005	-56.758564	0.0
-628.0992	-160.85013	0.0
32.841858	-56.7827	0.0
35.26089	-46.37954	0.0
-657.15125	-123.70291	0.0
30.022743	-50.801456	0.0
-704.6848	669.2554	0.0
-1351.3679	-344.60114	0.0
-673.27673	-106.484344	0.0
30.012817	-50.851425	0.0
35.209984	-46.38142	0.0
32.887085	-56.806515	0.0
-724.82214	649.61554	0.0
1067.4912	-568.4118	0.0
30.003353	-50.90146	0.0
29.994312	-50.951767	0.0
1113.0095	-399.23062	0.0
32.932377	-56.829826	0.0
32.97788	-56.852707	0.0
1078.4934	-545.7108	0.0
954.2703	-702.11035	0.0
-1295.9398	-593.45746	0.0
-1191.4161	-66.39255	0.0
-742.8336	628.00916	0.0
391.70447	-624.45795	0.0
35.159107	-46.383762	0.0
580.14374	-2.636322	0.0
556.58167	-11.653076	0.0
33.02376	-56.87525	0.0
-377.5383	233.63716	0.0
29.985767	-51.001984	0.0
33.069675	-56.897297	0.0
33.1158	-56.91892	0.0
-823.7309	-762.60345	0.0
33.16227	-56.940174	0.0
1088.0498	-522.3638	0.0
407.5602	-644.07947	0.0
33.20878	-56.96096	0.0
511.38873	-34.02899	0.0
29.97769	-51.052273	0.0
39.637367	-48.309303	0.0
33.255486	-56.981285	0.0
-727.35925	-60.967407	0.0
35.108078	-46.386597	0.0
29.970049	-51.10282	0.0
33.30252	-57.001244	0.0
-1269.1393	-632.26074	0.0
-759.37933	-733.3534	0.0
770.0662	-779.3199	0.0
37.967926	-46.98932	0.0
482.29486	-711.5105	0.0
1149.9916	607.9153	0.0
33.349594	-57.02073	0.0
29.9629	-51.15324	0.0
525.4032	-737.6788	0.0
33.396847	-57.039757	0.0
31.048477	-48.546104	0.0
33.444424	-57.05842	0.0
-1254.0623	-650.40405	0.0
35.05724	-46.38986	0.0
-788.63995	-25.734802	0.0
31.663954	-47.86652	0.0
548.1042	-748.6816	0.0
-810.3383	-16.477753	0.0
33.492016	-57.076584	0.0
-758.5273	604.66583	0.0
35.006443	-46.393616	0.0
1122.8867	628.0039	0.0
1071.6846	-203.82187	0.0
33.539772	-57.09431	0.0
29.956217	-51.20374	0.0
34.95551	-46.39785	0.0
-832.54565	-8.523254	0.0
571.45123	-758.23755	0.0
-354.61847	249.9437	0.0
-878.1802	3.3748474	0.0
29.949978	-51.25447	0.0
33.58785	-57.11166	0.0
34.90479	-46.40254	0.0
1092.6296	642.92993	0.0
33.63593	-57.128483	0.0
33.68415	-57.14488	0.0
33.732693	-57.160873	0.0
33.78121	-57.176376	0.0
-719.7977	-707.714	0.0
-771.7384	579.83246	0.0
1111.1362	-424.38788	0.0
29.944227	-51.305077	0.0
595.3521	-766.30835	0.0
-948.46423	10.914276	0.0
29.938944	-51.355747	0.0
31.01762	-48.586853	0.0
33.829884	-57.191437	0.0
-1018.9733	5.9018555	0.0
644.437	-777.8745	0.0
929.8522	629.83374	0.0
33.878838	-57.20608	0.0
973.8916	-686.255	0.0
-1042.14	1.4580383	0.0
-1065.0043	-4.350647	0.0
33.927773	-57.220226	0.0
33.97684	-57.233936	0.0
34.85412	-46.4077	0.0
29.934113	-51.40662	0.0
-333.4975	268.52103	0.0
34.02618	-57.247227	0.0
37.922363	-46.96612	0.0
34.07549	-57.260017	0.0
-683.52734	-677.573	0.0
34.124928	-57.272354	0.0
-666.7953	-660.9455	0.0
34.17462	-57.28427	0.0
-314.3983	289.17065	0.0
34.803318	-46.413338	0.0
992.4786	-669.1986	0.0
34.224255	-57.29568	0.0
34.274002	-57.306652	0.0
29.929766	-51.45738	0.0
1112.0052	-348.81155	0.0
37.876755	-46.94346	0.0
34.324	-57.317196	0.0
-1244.4193	-113.16138	0.0
30.987244	-48.627724	0.0
-651.0769	-643.3546	0.0
29.925888	-51.508175	0.0
-636.42773	-624.86346	0.0
-1130.9755	-29.736938	0.0
34.75274	-46.419434	0.0
-1143.6857	-737.846	0.0
852.1755	-5.765625	0.0
397.36673	-132.24551	0.0
29.922466	-51.55916	0.0
34.37395	-57.32724	0.0
34.423973	-57.33683	0.0
34.47409	-57.345936	0.0
34.70223	-46.425987	0.0
-1100.8763	-757.6284	0.0
382.30475	-152.48268	0.0
29.91952	-51.61002	0.0
-297.52322	311.67572	0.0
34.524456	-57.354626	0.0
29.91705	-51.660885	0.0
-258.37317	526.9577	0.0
-389.7726	701.92444	0.0
-290.08026	604.83856	0.0
29.91504	-51.71196	0.0
39.604065	-48.27077	0.0
-1078.6677	-765.5836	0.0
39.570404	-48.23254	0.0
-1056.0269	-772.2091	0.0
-1202.7712	-699.04504	0.0
30.957237	-48.668896	0.0
-1183.8542	-713.1395	0.0
867.04504	-752.3502	0.0
34.574734	-57.362827	0.0
29.913504	-51.762875	0.0
345.1335	-218.29192	0.0
1159.62	336.04364	0.0
-283.05154	335.7962	0.0
34.62508	-57.37056	0.0
902.37067	610.26276	0.0
878.82605	586.09924	0.0
-573.5962	-498.84274	0.0
1180.9045	362.22046	0.0
961.5703	-67.55505	0.0
828.276	2.3049011	0.0
-1151.8357	-40.75363	0.0
37.830944	-46.92119	0.0
-782.32544	553.7717	0.0
315.94083	-314.6248	0.0
34.675667	-57.377842	0.0
-305.7917	628.1708	0.0
1197.1729	391.77707	0.0
1104.69	-298.91592	0.0
941.332	-52.4924	0.0
29.912449	-51.813805	0.0
29.91185	-51.864906	0.0
-414.93774	714.4915	0.0
34.726143	-57.38465	0.0
30.927513	-48.710472	0.0
-1300.6724	-188.66241	0.0
38.621704	-47.38521	0.0
-790.17725	526.76166	0.0
34.651604	-46.433025	0.0
779.1911	13.871094	0.0
34.776688	-57.390984	0.0
34.82746	-57.396866	0.0
-1327.0837	-530.00104	0.0
34.878113	-57.402264	0.0
29.911724	-51.91585	0.0
34.601223	-46.440514	0.0
34.92881	-57.40721	0.0
34.979725	-57.41168	0.0
31.626781	-47.901596	0.0
35.0305	-57.415684	0.0
1073.1807	285.5042	0.0
35.08132	-57.419212	0.0
35.13233	-57.42227	0.0
-1009.76886	-781.38245	0.0
-795.2102	499.087	0.0
35.1832	-57.424866	0.0
29.912071	-51.966774	0.0
35.234104	-57.42699	0.0
35.285175	-57.42866	0.0
35.336113	-57.429832	0.0
34.550896	-46.448467	0.0
729.0438	19.194275	0.0
35.38704	-57.43054	0.0
35.43815	-57.430775	0.0
35.489082	-57.430542	0.0
35.54003	-57.429848	0.0
35.59112	-57.428684	0.0
29.912895	-52.017883	0.0
29.914179	-52.068817	0.0
35.642025	-57.42704	0.0
678.6249	18.190186	0.0
35.69292	-57.424934	0.0
37.784767	-46.899284	0.0
-441.26178	724.40405	0.0
31.590055	-47.9369	0.0
29.915936	-52.119717	0.0
35.87236	-46.393726	0.0
1041.3228	-611.52014	0.0
35.74396	-57.422356	0.0
-797.3699	471.04172	0.0
35.794815	-57.419292	0.0
-1321.7142	-230.86641	0.0
35.845627	-57.41577	0.0
35.896576	-57.411785	0.0
29.918165	-52.170765	0.0
29.92086	-52.221638	0.0
31.553665	-47.972538	0.0
29.924026	-52.272484	0.0
653.56055	15.316345	0.0
-564.7019	-312.0709	0.0
35.947323	-57.407337	0.0
35.998024	-57.40241	0.0
29.92767	-52.323463	0.0
-915.63055	-783.07214	0.0
29.931774	-52.374237	0.0
29.93634	-52.424973	0.0
-892.24146	-780.0086	0.0
36.048847	-57.39701	0.0
37.738544	-46.87788	0.0
29.941397	-52.475822	0.0
859.9737	558.11957	0.0
29.946907	-52.526466	0.0
-869.07355	-775.5647	0.0
36.09945	-57.391148	0.0
36.14999	-57.384834	0.0
34.500504	-46.45691	0.0
29.95288	-52.577053	0.0
29.959341	-52.627747	0.0
-603.6438	-201.17404	0.0
29.966244	-52.678226	0.0
-1307.5698	-572.9329	0.0
37.692116	-46.856884	0.0
-1348.158	-321.23016	0.0
-642.0753	-141.84523	0.0
846.42017	527.2239	0.0
1091.1783	-250.33057	0.0
1006.1932	280.115	0.0
-844.861	-771.1045	0.0
36.200645	-57.378014	0.0
628.72925	10.874939	0.0
30.898277	-48.75218	0.0
30.86943	-48.794163	0.0
933.69196	-716.703	0.0
36.25106	-57.370766	0.0
36.301414	-57.36304	0.0
38.579792	-47.35598	0.0
36.35186	-57.354836	0.0
36.402054	-57.34618	0.0
-1209.9985	-80.92554	0.0
39.536278	-48.19449	0.0
34.450344	-46.465786	0.0
36.45217	-57.33708	0.0
604.2229	4.882416	0.0
36.50237	-57.32748	0.0
36.552307	-57.317436	0.0
36.60216	-57.30695	0.0
30.840866	-48.836544	0.0
-690.3945	-90.25131	0.0
-796.6349	442.9224	0.0
36.65206	-57.295956	0.0
36.701706	-57.28456	0.0
36.75125	-57.272686	0.0
36.800846	-57.260323	0.0
-793.0137	415.02786	0.0
29.973614	-52.72861	0.0
36.850143	-57.247536	0.0
39.50192	-48.15687	0.0
36.899334	-57.234303	0.0
-786.5426	387.65396	0.0
-1283.1145	-613.2567	0.0
36.94857	-57.220562	0.0
-271.13672	361.27643	0.0
37.645363	-46.83628	0.0
36.997505	-57.206425	0.0
-7.825775	-730.19934	0.0
34.40026	-46.47513	0.0
-747.07776	-48.01831	0.0
34.350117	-46.48496	0.0
29.981476	-52.779118	0.0
37.598564	-46.816143	0.0
34.30023	-46.49522	0.0
1102.6752	-474.1022	0.0
37.04631	-57.191837	0.0
-1341.3833	-485.06253	0.0
34.25042	-46.50595	0.0
-767.52783	-36.260895	0.0
37.095146	-57.176743	0.0
37.143658	-57.16125	0.0
37.192043	-57.145317	0.0
37.240437	-57.128876	0.0
37.28851	-57.11206	0.0
-739.2084	-721.12024	0.0
30.316965	-49.826355	0.0
29.989773	-52.82938	0.0
37.33644	-57.094788	0.0
29.998539	-52.879562	0.0
-1353.6112	-391.70654	0.0
37.384357	-57.077015	0.0
31.517483	-48.00864	0.0
37.431946	-57.05887	0.0
34.20056	-46.517166	0.0
1039.9293	279.79535	0.0
838.60175	494.40457	0.0
-1352.6366	-415.27682	0.0
37.479374	-57.04028	0.0
34.150967	-46.528805	0.0
1107.6866	-449.37793	0.0
37.526783	-57.021194	0.0
912.786	316.185	0.0
34.101494	-46.540905	0.0
836.76807	460.71606	0.0
38.53775	-47.32721	0.0
1059.7864	-181.57693	0.0
37.551582	-46.79647	0.0
-901.44446	7.2759705	0.0
37.573856	-57.00173	0.0
-454.57727	199.9353	0.0
840.98	427.24222	0.0
206.93765	219.07181	0.0
-261.90564	387.84705	0.0
-972.05145	10.638306	0.0
-995.58276	8.965668	0.0
619.7129	-772.8629	0.0
-777.29114	361.09015	0.0
34.051956	-46.553493	0.0
-1350.2673	-438.7465	0.0
37.62076	-56.98183	0.0
37.667614	-56.96144	0.0
30.007793	-52.929813	0.0
851.10114	395.05795	0.0
-510.087	191.26907	0.0
34.00271	-46.566505	0.0
39.46722	-48.11959	0.0
35.82156	-46.38996	0.0
30.017473	-52.97983	0.0
30.812798	-48.879044	0.0
1046.5148	-160.12305	0.0
35.770733	-46.386665	0.0
866.806	365.1982	0.0
37.714138	-56.94069	0.0
37.76046	-56.919495	0.0
37.80674	-56.89783	0.0
30.027626	-53.02975	0.0
33.953583	-46.57996	0.0
37.85267	-56.875782	0.0
33.90442	-46.593933	0.0
37.898384	-56.853317	0.0
38.495422	-47.298855	0.0
39.43205	-48.082504	0.0
37.504265	-46.77714	0.0
39.396664	-48.045864	0.0
33.855545	-46.60829	0.0
37.94404	-56.830364	0.0
37.456932	-46.758324	0.0
39.360943	-48.009552	0.0
37.98935	-56.80708	0.0
31.481747	-48.044937	0.0
33.806812	-46.623108	0.0
38.034428	-56.78336	0.0
30.78511	-48.921814	0.0
37.40943	-46.739944	0.0
33.758053	-46.63843	0.0
37.361595	-46.721943	0.0
38.07944	-56.759144	0.0
39.324768	-47.97344	0.0
33.709602	-46.654144	0.0
33.661297	-46.67029	0.0
39.288376	-47.937805	0.0
38.452724	-47.270775	0.0
38.124073	-56.734604	0.0
38.16848	-56.709652	0.0
38.21281	-56.6842	0.0
38.25675	-56.65843	0.0
-610.5416	-585.4446	0.0
39.251682	-47.902493	0.0
33.61297	-46.686966	0.0
38.300446	-56.632263	0.0
30.038269	-53.079735	0.0
37.313766	-46.704453	0.0
33.564972	-46.704	0.0
38.344044	-56.605602	0.0
38.387264	-56.57862	0.0
38.430214	-56.55125	0.0
33.517124	-46.721497	0.0
38.473053	-56.523388	0.0
-1087.4838	-11.503693	0.0
39.214516	-47.867405	0.0
38.515503	-56.49523	0.0
38.557693	-56.466667	0.0
38.59975	-56.43765	0.0
327.5069	-265.53992	0.0
30.049337	-53.129456	0.0
37.26577	-46.687374	0.0
719.8097	-783.4877	0.0
37.217445	-46.670715	0.0
37.169155	-46.65455	0.0
38.64141	-56.408318	0.0
38.682777	-56.378616	0.0
38.724037	-56.348434	0.0
38.764847	-56.317966	0.0
30.75774	-48.96497	0.0
38.805393	-56.28713	0.0
38.845776	-56.2558	0.0
37.120693	-46.63882	0.0
38.88573	-56.224213	0.0
38.92542	-56.19227	0.0
38.96492	-56.159836	0.0
39.00399	-56.127155	0.0
30.06086	-53.179077	0.0
-559.84576	-429.50598	0.0
39.04276	-56.09412	0.0
39.08136	-56.060623	0.0
1026.261	-631.7572	0.0
31.446354	-48.08157	0.0
39.11952	-56.02688	0.0
39.157364	-55.992775	0.0
39.195	-55.958214	0.0
39.23222	-55.92343	0.0
39.269096	-55.888298	0.0
39.305782	-55.852703	0.0
39.342007	-55.816895	0.0
38.40991	-47.2432	0.0
39.377907	-55.78076	0.0
310.32776	-389.99734	0.0
-765.3581	335.61798	0.0
39.4136	-55.744164	0.0
889.99304	-741.8726	0.0
314.49554	-440.25394	0.0
-750.86896	311.50836	0.0
39.44882	-55.70737	0.0
-255.4548	415.2261	0.0
33.469296	-46.739487	0.0
39.483707	-55.670246	0.0
39.51836	-55.632687	0.0
-986.3131	-783.8987	0.0
31.411184	-48.118652	0.0
30.072886	-53.22874	0.0
33.421787	-46.757862	0.0
33.374435	-46.77667	0.0
703.81714	19.484375	0.0
-962.7506	-785.0206	0.0
39.55256	-55.594936	0.0
30.085327	-53.27814	0.0
39.177147	-47.832783	0.0
39.586395	-55.556866	0.0
341.46484	-537.2328	0.0
39.62	-55.51835	0.0
30.09822	-53.32742	0.0
30.111614	-53.376755	0.0
-558.5773	-358.8302	0.0
39.65313	-55.47966	0.0
39.685905	-55.44067	0.0
30.125414	-53.425777	0.0
30.13966	-53.474686	0.0
39.718433	-55.401253	0.0
39.75048	-55.361656	0.0
30.154423	-53.52362	0.0
39.782166	-55.32177	0.0
1104.878	297.05905	0.0
30.169575	-53.57225	0.0
30.185173	-53.62073	0.0
39.81359	-55.28147	0.0
30.201275	-53.66924	0.0
31.37647	-48.155933	0.0
30.217772	-53.717438	0.0
39.84453	-55.241005	0.0
39.875107	-55.20026	0.0
-569.8305	-289.04465	0.0
-733.97656	289.01636	0.0
30.234707	-53.76546	0.0
-714.86255	268.38016	0.0
39.9054	-55.159096	0.0
30.252142	-53.813522	0.0
39.93521	-55.11779	0.0
-584.1299	-244.10605	0.0
30.269966	-53.861244	0.0
39.96464	-55.076218	0.0
39.993782	-55.03423	0.0
-593.25073	-222.35008	0.0
30.288221	-53.908787	0.0
40.022438	-54.992115	0.0
30.306988	-53.95633	0.0
30.326117	-54.003532	0.0
40.05071	-54.949745	0.0
31.3421	-48.19353	0.0
40.078693	-54.906967	0.0
-615.2737	-180.64958	0.0
40.10615	-54.86408	0.0
40.133247	-54.820934	0.0
30.34569	-54.050568	0.0
30.3657	-54.097412	0.0
30.386198	-54.144222	0.0
40.16001	-54.777412	0.0
30.407057	-54.19071	0.0
363.84085	-582.42584	0.0
30.428421	-54.237125	0.0
40.186302	-54.733765	0.0
1082.1626	-226.7699	0.0
-693.72754	249.81853	0.0
37.071953	-46.623493	0.0
40.212185	-54.689896	0.0
30.298037	-49.87365	0.0
40.237736	-54.645634	0.0
-468.46564	731.5578	0.0
-670.79565	233.5287	0.0
39.13948	-47.79849	0.0
33.327126	-46.795963	0.0
40.262794	-54.601295	0.0
30.730852	-49.008236	0.0
40.28746	-54.556713	0.0
37.0232	-46.60866	0.0
36.974342	-46.59429	0.0
40.31178	-54.511772	0.0
40.335613	-54.466747	0.0
40.35903	-54.421505	0.0
40.38209	-54.375904	0.0
30.45014	-54.28321	0.0
40.40467	-54.33023	0.0
40.426823	-54.284367	0.0
40.448612	-54.238144	0.0
40.469917	-54.19188	0.0
40.490795	-54.14542	0.0
40.51124	-54.098766	0.0
30.47228	-54.32907	0.0
39.101353	-47.76445	0.0
40.531322	-54.05175	0.0
36.92517	-46.580303	0.0
40.550907	-54.004726	0.0
33.280144	-46.815647	0.0
33.233334	-46.835762	0.0
39.063053	-47.730877	0.0
-1353.1877	-368.11978	0.0
30.494844	-54.37475	0.0
40.570053	-53.95753	0.0
38.366817	-47.21602	0.0
30.517902	-54.420357	0.0
40.58882	-53.91	0.0
36.876053	-46.56684	0.0
30.541306	-54.4656	0.0
40.607086	-53.86244	0.0
33.18657	-46.856365	0.0
40.624928	-53.81473	0.0
40.642365	-53.766685	0.0
40.659325	-53.71866	0.0
33.140152	-46.877342	0.0
30.704369	-49.05176	0.0
36.826805	-46.553818	0.0
30.678198	-49.095646	0.0
36.77727	-46.541214	0.0
30.565123	-54.510635	0.0
30.279488	-49.921272	0.0
30.26143	-49.968903	0.0
40.675823	-53.670456	0.0
40.691944	-53.621967	0.0
40.70755	-53.57348	0.0
40.72272	-53.524845	0.0
40.73748	-53.475918	0.0
30.243824	-50.016697	0.0
30.652525	-49.139637	0.0
40.75174	-53.427032	0.0
33.09393	-46.898727	0.0
-855.18665	-1.8977966	0.0
30.589436	-54.555584	0.0
30.614079	-54.600174	0.0
36.72781	-46.529102	0.0
40.765553	-53.37798	0.0
40.778965	-53.328663	0.0
36.67821	-46.517452	0.0
40.791866	-53.27939	0.0
30.639137	-54.644505	0.0
36.628353	-46.50623	0.0
40.804314	-53.229992	0.0
30.664686	-54.68878	0.0
30.690556	-54.732662	0.0
-323.8186	649.76294	0.0
-924.9003	9.792053	0.0
794.89905	-774.8779	0.0
-251.85254	443.12305	0.0
920.1905	-38.73178	0.0
40.816357	-53.18033	0.0
-646.31067	219.68344	0.0
36.578552	-46.49549	0.0
449.73636	-77.74753	0.0
898.22363	-26.32428	0.0
30.2266	-50.06482	0.0
40.82789	-53.13071	0.0
431.14926	-94.803955	0.0
-427.78394	208.49937	0.0
31.307962	-48.231567	0.0
669.42694	-781.32416	0.0
33.047745	-46.92063	0.0
-496.26025	735.876	0.0
1031.9224	-139.54482	0.0
-1109.4994	-19.975311	0.0
-343.96997	669.3882	0.0
33.001907	-46.942883	0.0
875.52405	-15.322113	0.0
-1237.9363	-667.62244	0.0
40.838974	-53.080997	0.0
413.6693	-112.99408	0.0
1113.2996	-374.0053	0.0
1134.0037	314.08777	0.0
-1164.137	-726.08765	0.0
39.024437	-47.697647	0.0
-620.53186	208.42824	0.0
-1227.6855	-96.532745	0.0
-593.73267	199.88425	0.0
1016.06665	-119.92346	0.0
40.84963	-53.031002	0.0
30.716831	-54.776302	0.0
843.48456	-761.3667	0.0
999.0105	-101.336426	0.0
32.956303	-46.96555	0.0
980.8207	-83.8569	0.0
-1220.82	-683.8546	0.0
694.58435	-783.1974	0.0
30.627256	-49.183872	0.0
36.528664	-46.485207	0.0
40.859795	-52.981094	0.0
40.86949	-52.93109	0.0
40.87875	-52.880836	0.0
40.887527	-52.830647	0.0
40.895844	-52.7804	0.0
38.985397	-47.664677	0.0
40.90372	-52.72989	0.0
40.911083	-52.6795	0.0
32.910748	-46.98872	0.0
40.918	-52.62902	0.0
40.924484	-52.57834	0.0
40.93047	-52.52775	0.0
40.93597	-52.4771	0.0
30.602304	-49.228477	0.0
30.57786	-49.273155	0.0
31.274303	-48.2698	0.0
31.240982	-48.308323	0.0
36.478516	-46.47537	0.0
55.405838	473.4076	0.0
40.941048	-52.426258	0.0
40.945633	-52.37552	0.0
40.949745	-52.32475	0.0
30.553823	-49.31807	0.0
36.42845	-46.46601	0.0
38.946175	-47.632164	0.0
36.378292	-46.457127	0.0
40.9534	-52.27377	0.0
335.57794	-241.63899	0.0
36.327892	-46.448677	0.0
30.53012	-49.363354	0.0
30.506918	-49.408703	0.0
32.865562	-47.012222	0.0
30.209873	-50.11293	0.0
-566.1964	194.14047	0.0
40.95658	-52.22293	0.0
320.95233	-289.90057	0.0
-266.24487	553.96234	0.0
40.95929	-52.17206	0.0
30.48413	-49.454258	0.0
40.961536	-52.121006	0.0
32.820587	-47.036156	0.0
40.963303	-52.0701	0.0
40.9646	-52.019173	0.0
32.77568	-47.06056	0.0
32.731167	-47.08531	0.0
30.743595	-54.819843	0.0
40.96543	-51.968067	0.0
40.965786	-51.917145	0.0
32.686874	-47.110466	0.0
40.965675	-51.8662	0.0
30.461693	-49.500183	0.0
30.770668	-54.862984	0.0
32.64267	-47.136124	0.0
38.906643	-47.600033	0.0
32.598846	-47.162106	0.0
30.798141	-54.90588	0.0
40.9651	-51.81509	0.0
40.96405	-51.76417	0.0
40.962517	-51.713245	0.0
32.555264	-47.18847	0.0
36.277576	-46.44071	0.0
40.960533	-51.662178	0.0
40.95807	-51.6113	0.0
30.439754	-49.546146	0.0
40.955135	-51.560444	0.0
40.95172	-51.509445	0.0
32.511795	-47.215332	0.0
40.94786	-51.458664	0.0
40.943516	-51.407906	0.0
32.468704	-47.242504	0.0
40.938698	-51.35702	0.0
40.933434	-51.30637	0.0
40.92769	-51.25575	0.0
32.425877	-47.270073	0.0
32.383156	-47.298134	0.0
40.921463	-51.205025	0.0
40.914787	-51.154526	0.0
40.907673	-51.104088	0.0
40.900024	-51.053555	0.0
32.340843	-47.326485	0.0
40.891964	-51.003258	0.0
40.88343	-50.953033	0.0
40.874405	-50.902744	0.0
32.298786	-47.355232	0.0
30.826101	-54.948666	0.0
40.864944	-50.852676	0.0
38.86672	-47.56814	0.0
40.85503	-50.802715	0.0
40.84462	-50.75267	0.0
32.25686	-47.384476	0.0
40.83378	-50.7029	0.0
40.822487	-50.653236	0.0
30.854355	-54.991047	0.0
40.81069	-50.603508	0.0
32.215343	-47.413986	0.0
40.79848	-50.554047	0.0
40.785824	-50.50472	0.0
40.772644	-50.455338	0.0
40.75906	-50.406242	0.0
30.41824	-49.592316	0.0
32.174103	-47.443882	0.0
32.13314	-47.474148	0.0
32.092316	-47.50491	0.0
40.745056	-50.35727	0.0
40.73051	-50.308273	0.0
40.715584	-50.259567	0.0
40.70021	-50.211	0.0
38.323357	-47.189144	0.0
30.883007	-55.033173	0.0
40.684338	-50.16243	0.0
32.05192	-47.535942	0.0
40.668064	-50.11415	0.0
30.91214	-55.07516	0.0
40.651344	-50.066032	0.0
32.011684	-47.567436	0.0
40.63413	-50.01791	0.0
40.616528	-49.97012	0.0
40.598495	-49.922478	0.0
40.579956	-49.874855	0.0
30.397081	-49.638844	0.0
30.37642	-49.685406	0.0
31.971859	-47.599213	0.0
40.56104	-49.827553	0.0
30.941555	-55.116737	0.0
40.541683	-49.780426	0.0
40.521824	-49.733337	0.0
40.501617	-49.686592	0.0
40.480965	-49.64001	0.0
31.932343	-47.63135	0.0
40.45982	-49.59349	0.0
40.4383	-49.547318	0.0
36.227192	-46.433216	0.0
40.41638	-49.501343	0.0
38.826603	-47.53673	0.0
40.39395	-49.45542	0.0
40.37118	-49.409863	0.0
40.34799	-49.3645	0.0
38.27978	-47.16276	0.0
40.324295	-49.319218	0.0
40.30027	-49.274292	0.0
40.275837	-49.22961	0.0
40.2509	-49.18499	0.0
40.22564	-49.140762	0.0
40.199974	-49.096764	0.0
40.173813	-49.05286	0.0
31.207922	-48.347294	0.0
377.11218	-603.87964	0.0
38.786224	-47.505688	0.0
36.176575	-46.426163	0.0
40.147343	-49.00934	0.0
40.120457	-48.96606	0.0
40.09309	-48.9229	0.0
40.06543	-48.880135	0.0
40.03737	-48.837624	0.0
40.00882	-48.79523	0.0
39.979973	-48.75324	0.0
31.893118	-47.66385	0.0
31.854057	-47.696804	0.0
745.0035	-782.19354	0.0
-801.7141	-754.13116	0.0
533.6349	-22.13028	0.0
424.6164	-662.66656	0.0
-524.3529	737.31354	0.0
-251.13928	471.24265	0.0
-708.44226	-75.06198	0.0
31.815443	-47.730026	0.0
-780.23816	-744.3694	0.0
442.80637	-680.1461	0.0
30.971361	-55.15806	0.0
489.9361	-47.299744	0.0
469.35785	-61.892	0.0
887.5902	338.62256	0.0
1096.1205	-498.46277	0.0
462.05756	-696.4488	0.0
39.950752	-48.71152	0.0
503.4378	-725.272	0.0
39.921043	-48.66993	0.0
36.12605	-46.41957	0.0
31.001642	-55.199226	0.0
36.07548	-46.41348	0.0
36.024693	-46.407833	0.0
31.032202	-55.239983	0.0
39.891033	-48.62877	0.0
31.063139	-55.28044	0.0
31.77713	-47.763596	0.0
31.094551	-55.320763	0.0
31.126228	-55.360653	0.0
31.158268	-55.400257	0.0
39.86067	-48.587868	0.0
31.190783	-55.43968	0.0
38.745537	-47.475037	0.0
35.97401	-46.40267	0.0
39.82982	-48.54712	0.0
31.223553	-55.478683	0.0
-535.35364	191.2586	0.0
-551.0127	735.8552	0.0
1154.6484	-33.591553	0.0
1154.6484	-0.57366943	0.0
1154.6484	32.444214	0.0
1154.6484	65.4621	0.0
1154.6484	98.47998	0.0
1159.6584	136.05457	0.0
1154.4387	138.09631	0.0
