# Supplementary material for: Immune-enrichment of non-small cell lung cancer baseline biopsies for multiplex profiling define prognostic immune checkpoint combinations for patient stratification
Source: J Immunother Cancer. 2019 Mar 28;7:86. doi: 10.1186/s40425-019-0544-x (PMC6437930; doi:10.1186/s40425-019-0544-x)
Supplement: Supplementary file 4 — Interactive NAViGaTOR .n3e file of ICP-interactors and pathways. (N3E 958 kb) [file 40425_2019_544_MOESM4_ESM.n3e › Basic Label Renderer.data]

NodeLabelSource
994
OID_DATA_MAP	Gene Name
OID_DATA_MAP	GeneCards
OID_DATA_MAP	Gene Name
INVALID
INVALID
INVALID
INVALID
INVALID
INVALID
INVALID
INVALID
INVALID
INVALID
INVALID
INVALID
INVALID
INVALID
INVALID
INVALID
INVALID
INVALID
INVALID
OID_DATA_MAP	GeneCards
OID_DATA_MAP	Gene Name
OID_DATA_MAP	Gene Name
INVALID
INVALID
INVALID
OID_DATA_MAP	Gene Name
OID_DATA_MAP	Gene Name
OID_DATA_MAP	GeneCards
INVALID
INVALID
OID_DATA_MAP	Gene Name
INVALID
OID_DATA_MAP	Gene Name
OID_DATA_MAP	Gene Name
INVALID
OID_DATA_MAP	Gene Name
OID_DATA_MAP	Gene Name
OID_DATA_MAP	Gene Name
OID_DATA_MAP	Gene Name
INVALID
OID_DATA_MAP	Gene Name
OID_DATA_MAP	Gene Name
OID_DATA_MAP	Gene Name
INVALID
OID_DATA_MAP	Gene Name
INVALID
INVALID
INVALID
INVALID
OID_DATA_MAP	Gene Name
OID_DATA_MAP	Gene Name
INVALID
INVALID
INVALID
OID_DATA_MAP	Gene Name
OID_DATA_MAP	Gene Name
OID_DATA_MAP	Gene Name
INVALID
INVALID
OID_DATA_MAP	Gene Name
INVALID
OID_DATA_MAP	Gene Name
INVALID
OID_DATA_MAP	Gene Name
INVALID
OID_DATA_MAP	GeneCards
INVALID
OID_DATA_MAP	Gene Name
INVALID
OID_DATA_MAP	Gene Name
INVALID
INVALID
OID_DATA_MAP	Gene Name
OID_DATA_MAP	Gene Name
OID_DATA_MAP	Gene Name
OID_DATA_MAP	Gene Name
INVALID
INVALID
INVALID
INVALID
INVALID
INVALID
OID_DATA_MAP	Gene Name
OID_DATA_MAP	Gene Name
OID_DATA_MAP	Gene Name
INVALID
OID_DATA_MAP	Gene Name
INVALID
INVALID
OID_DATA_MAP	Gene Name
INVALID
INVALID
INVALID
OID_DATA_MAP	Gene Name
INVALID
INVALID
INVALID
INVALID
INVALID
OID_DATA_MAP	Gene Name
INVALID
OID_DATA_MAP	Gene Name
INVALID
INVALID
INVALID
OID_DATA_MAP	Gene Name
OID_DATA_MAP	Gene Name
INVALID
OID_DATA_MAP	Gene Name
INVALID
OID_DATA_MAP	Gene Name
OID_DATA_MAP	Gene Name
OID_DATA_MAP	Gene Name
INVALID
OID_DATA_MAP	Gene Name
INVALID
INVALID
OID_DATA_MAP	Gene Name
INVALID
INVALID
INVALID
OID_DATA_MAP	Gene Name
OID_DATA_MAP	Gene Name
INVALID
OID_DATA_MAP	Gene Name
INVALID
INVALID
OID_DATA_MAP	Gene Name
INVALID
OID_DATA_MAP	Gene Name
OID_DATA_MAP	Gene Name
OID_DATA_MAP	Gene Name
INVALID
OID_DATA_MAP	Gene Name
OID_DATA_MAP	Gene Name
OID_DATA_MAP	Gene Name
INVALID
INVALID
OID_DATA_MAP	Gene Name
INVALID
OID_DATA_MAP	Gene Name
OID_DATA_MAP	Gene Name
INVALID
OID_DATA_MAP	Gene Name
INVALID
INVALID
OID_DATA_MAP	Gene Name
INVALID
INVALID
OID_DATA_MAP	Gene Name
INVALID
OID_DATA_MAP	Gene Name
OID_DATA_MAP	Gene Name
OID_DATA_MAP	Gene Name
INVALID
INVALID
INVALID
OID_DATA_MAP	Gene Name
OID_DATA_MAP	Gene Name
INVALID
INVALID
OID_DATA_MAP	Gene Name
INVALID
INVALID
OID_DATA_MAP	Gene Name
OID_DATA_MAP	Gene Name
OID_DATA_MAP	Gene Name
OID_DATA_MAP	Gene Name
OID_DATA_MAP	Gene Name
OID_DATA_MAP	Gene Name
INVALID
OID_DATA_MAP	Gene Name
OID_DATA_MAP	Gene Name
INVALID
OID_DATA_MAP	Gene Name
INVALID
INVALID
INVALID
OID_DATA_MAP	Gene Name
INVALID
OID_DATA_MAP	Gene Name
OID_DATA_MAP	GeneCards
INVALID
OID_DATA_MAP	Gene Name
INVALID
INVALID
INVALID
OID_DATA_MAP	Gene Name
INVALID
INVALID
INVALID
OID_DATA_MAP	Gene Name
OID_DATA_MAP	Gene Name
OID_DATA_MAP	Gene Name
INVALID
OID_DATA_MAP	Gene Name
OID_DATA_MAP	Gene Name
INVALID
INVALID
OID_DATA_MAP	Gene Name
INVALID
INVALID
INVALID
OID_DATA_MAP	Gene Name
INVALID
OID_DATA_MAP	Gene Name
INVALID
OID_DATA_MAP	Gene Name
OID_DATA_MAP	Gene Name
INVALID
OID_DATA_MAP	Gene Name
INVALID
OID_DATA_MAP	Gene Name
OID_DATA_MAP	Gene Name
INVALID
INVALID
INVALID
OID_DATA_MAP	Gene Name
OID_DATA_MAP	Gene Name
OID_DATA_MAP	Gene Name
OID_DATA_MAP	Gene Name
INVALID
INVALID
INVALID
OID_DATA_MAP	Gene Name
INVALID
INVALID
INVALID
INVALID
OID_DATA_MAP	Gene Name
OID_DATA_MAP	Gene Name
OID_DATA_MAP	Gene Name
INVALID
OID_DATA_MAP	Gene Name
OID_DATA_MAP	Gene Name
INVALID
INVALID
INVALID
OID_DATA_MAP	Gene Name
OID_DATA_MAP	Gene Name
OID_DATA_MAP	Gene Name
INVALID
OID_DATA_MAP	Gene Name
OID_DATA_MAP	Gene Name
OID_DATA_MAP	Gene Name
INVALID
INVALID
INVALID
INVALID
OID_DATA_MAP	Gene Name
INVALID
INVALID
INVALID
OID_DATA_MAP	Gene Name
INVALID
OID_DATA_MAP	Gene Name
INVALID
OID_DATA_MAP	Gene Name
INVALID
OID_DATA_MAP	Gene Name
INVALID
INVALID
INVALID
OID_DATA_MAP	Gene Name
INVALID
INVALID
OID_DATA_MAP	Gene Name
INVALID
OID_DATA_MAP	Gene Name
INVALID
OID_DATA_MAP	Gene Name
OID_DATA_MAP	Gene Name
INVALID
OID_DATA_MAP	Gene Name
OID_DATA_MAP	Gene Name
OID_DATA_MAP	HPA
INVALID
INVALID
INVALID
INVALID
INVALID
OID_DATA_MAP	Gene Name
OID_DATA_MAP	Gene Name
INVALID
OID_DATA_MAP	Gene Name
INVALID
INVALID
OID_DATA_MAP	Gene Name
OID_DATA_MAP	Gene Name
OID_DATA_MAP	Gene Name
INVALID
INVALID
OID_DATA_MAP	Gene Name
INVALID
OID_DATA_MAP	Gene Name
OID_DATA_MAP	Gene Name
INVALID
OID_DATA_MAP	Gene Name
OID_DATA_MAP	Gene Name
INVALID
INVALID
OID_DATA_MAP	Gene Name
OID_DATA_MAP	Gene Name
OID_DATA_MAP	GeneCards
INVALID
OID_DATA_MAP	Gene Name
OID_DATA_MAP	Gene Name
OID_DATA_MAP	Gene Name
OID_DATA_MAP	Gene Name
OID_DATA_MAP	Gene Name
OID_DATA_MAP	Gene Name
OID_DATA_MAP	GeneCards
INVALID
OID_DATA_MAP	GeneCards
OID_DATA_MAP	Gene Name
INVALID
OID_DATA_MAP	Gene Name
OID_DATA_MAP	Gene Name
OID_DATA_MAP	Gene Name
OID_DATA_MAP	Gene Name
INVALID
INVALID
OID_DATA_MAP	Gene Name
INVALID
INVALID
OID_DATA_MAP	Gene Name
INVALID
OID_DATA_MAP	Gene Name
INVALID
OID_DATA_MAP	Gene Name
INVALID
INVALID
OID_DATA_MAP	Gene Name
INVALID
INVALID
INVALID
INVALID
INVALID
INVALID
INVALID
OID_DATA_MAP	Gene Name
INVALID
INVALID
OID_DATA_MAP	Gene Name
OID_DATA_MAP	GeneCards
INVALID
INVALID
INVALID
INVALID
INVALID
INVALID
OID_DATA_MAP	Gene Name
INVALID
INVALID
INVALID
INVALID
INVALID
INVALID
INVALID
INVALID
OID_DATA_MAP	Gene Name
INVALID
INVALID
OID_DATA_MAP	Gene Name
INVALID
INVALID
INVALID
OID_DATA_MAP	Gene Name
INVALID
OID_DATA_MAP	GeneCards
INVALID
OID_DATA_MAP	Gene Name
INVALID
INVALID
INVALID
INVALID
INVALID
INVALID
OID_DATA_MAP	Gene Name
OID_DATA_MAP	Gene Name
INVALID
INVALID
INVALID
OID_DATA_MAP	Gene Name
INVALID
INVALID
OID_DATA_MAP	Gene Name
INVALID
INVALID
INVALID
OID_DATA_MAP	Gene Name
INVALID
OID_DATA_MAP	Gene Name
INVALID
INVALID
INVALID
INVALID
INVALID
OID_DATA_MAP	Gene Name
INVALID
OID_DATA_MAP	Gene Name
INVALID
OID_DATA_MAP	Gene Name
OID_DATA_MAP	Gene Name
OID_DATA_MAP	Gene Name
OID_DATA_MAP	Gene Name
OID_DATA_MAP	Gene Name
OID_DATA_MAP	Gene Name
INVALID
OID_DATA_MAP	Gene Name
INVALID
INVALID
OID_DATA_MAP	Gene Name
INVALID
INVALID
INVALID
INVALID
INVALID
OID_DATA_MAP	Gene Name
INVALID
INVALID
INVALID
OID_DATA_MAP	Gene Name
INVALID
INVALID
INVALID
INVALID
OID_DATA_MAP	GeneCards
OID_DATA_MAP	Gene Name
INVALID
INVALID
INVALID
INVALID
OID_DATA_MAP	Gene Name
INVALID
INVALID
INVALID
INVALID
OID_DATA_MAP	Gene Name
OID_DATA_MAP	Gene Name
INVALID
OID_DATA_MAP	Gene Name
INVALID
INVALID
OID_DATA_MAP	Gene Name
INVALID
OID_DATA_MAP	Gene Name
INVALID
INVALID
INVALID
INVALID
OID_DATA_MAP	Gene Name
INVALID
OID_DATA_MAP	Gene Name
INVALID
OID_DATA_MAP	Gene Name
INVALID
INVALID
INVALID
INVALID
INVALID
OID_DATA_MAP	Gene Name
INVALID
INVALID
INVALID
INVALID
OID_DATA_MAP	Gene Name
INVALID
INVALID
INVALID
INVALID
OID_DATA_MAP	Gene Name
OID_DATA_MAP	Gene Name
OID_DATA_MAP	Gene Name
INVALID
INVALID
OID_DATA_MAP	Gene Name
INVALID
OID_DATA_MAP	Gene Name
INVALID
OID_DATA_MAP	Gene Name
INVALID
OID_DATA_MAP	Gene Name
INVALID
OID_DATA_MAP	Gene Name
INVALID
OID_DATA_MAP	Gene Name
OID_DATA_MAP	Gene Name
OID_DATA_MAP	Gene Name
OID_DATA_MAP	Gene Name
OID_DATA_MAP	Gene Name
OID_DATA_MAP	Gene Name
OID_DATA_MAP	Gene Name
OID_DATA_MAP	Gene Name
INVALID
OID_DATA_MAP	Gene Name
INVALID
INVALID
INVALID
OID_DATA_MAP	Gene Name
OID_DATA_MAP	Gene Name
INVALID
INVALID
INVALID
INVALID
INVALID
OID_DATA_MAP	Gene Name
INVALID
OID_DATA_MAP	Gene Name
INVALID
INVALID
INVALID
INVALID
INVALID
INVALID
INVALID
INVALID
INVALID
INVALID
INVALID
INVALID
INVALID
INVALID
INVALID
INVALID
INVALID
INVALID
INVALID
INVALID
INVALID
INVALID
INVALID
INVALID
INVALID
INVALID
INVALID
INVALID
INVALID
INVALID
INVALID
INVALID
INVALID
INVALID
OID_DATA_MAP	Gene Name
INVALID
INVALID
INVALID
INVALID
INVALID
INVALID
INVALID
INVALID
INVALID
INVALID
INVALID
OID_DATA_MAP	Gene Name
INVALID
INVALID
INVALID
INVALID
OID_DATA_MAP	Gene Name
INVALID
INVALID
OID_DATA_MAP	Gene Name
INVALID
INVALID
INVALID
INVALID
INVALID
INVALID
INVALID
INVALID
INVALID
INVALID
INVALID
INVALID
INVALID
INVALID
INVALID
OID_DATA_MAP	Gene Name
INVALID
INVALID
OID_DATA_MAP	Gene Name
INVALID
INVALID
INVALID
INVALID
INVALID
INVALID
INVALID
INVALID
INVALID
INVALID
OID_DATA_MAP	Gene Name
OID_DATA_MAP	Gene Name
INVALID
OID_DATA_MAP	Gene Name
OID_DATA_MAP	Gene Name
OID_DATA_MAP	Gene Name
INVALID
OID_DATA_MAP	Gene Name
INVALID
INVALID
INVALID
OID_DATA_MAP	Gene Name
INVALID
INVALID
INVALID
INVALID
OID_DATA_MAP	Gene Name
OID_DATA_MAP	Gene Name
INVALID
INVALID
INVALID
INVALID
OID_DATA_MAP	Gene Name
INVALID
INVALID
INVALID
OID_DATA_MAP	Gene Name
INVALID
INVALID
INVALID
INVALID
INVALID
INVALID
INVALID
INVALID
OID_DATA_MAP	Gene Name
INVALID
INVALID
INVALID
INVALID
INVALID
INVALID
INVALID
INVALID
OID_DATA_MAP	Gene Name
OID_DATA_MAP	Gene Name
INVALID
OID_DATA_MAP	Gene Name
INVALID
INVALID
INVALID
OID_DATA_MAP	Gene Name
INVALID
INVALID
INVALID
OID_DATA_MAP	Gene Name
INVALID
INVALID
INVALID
INVALID
INVALID
INVALID
INVALID
OID_DATA_MAP	Gene Name
INVALID
INVALID
INVALID
INVALID
INVALID
INVALID
INVALID
OID_DATA_MAP	Gene Name
INVALID
INVALID
OID_DATA_MAP	Gene Name
OID_DATA_MAP	Gene Name
INVALID
INVALID
INVALID
INVALID
OID_DATA_MAP	Gene Name
OID_DATA_MAP	Gene Name
INVALID
INVALID
INVALID
INVALID
INVALID
INVALID
INVALID
INVALID
INVALID
INVALID
INVALID
INVALID
INVALID
INVALID
INVALID
INVALID
INVALID
INVALID
INVALID
INVALID
INVALID
INVALID
INVALID
INVALID
INVALID
INVALID
OID_DATA_MAP	Gene Name
INVALID
INVALID
INVALID
INVALID
INVALID
INVALID
INVALID
INVALID
INVALID
INVALID
INVALID
INVALID
INVALID
INVALID
INVALID
INVALID
INVALID
INVALID
INVALID
INVALID
INVALID
INVALID
INVALID
INVALID
INVALID
INVALID
INVALID
INVALID
INVALID
OID_DATA_MAP	Gene Name
INVALID
INVALID
INVALID
INVALID
INVALID
INVALID
INVALID
INVALID
INVALID
INVALID
INVALID
INVALID
OID_DATA_MAP	Gene Name
OID_DATA_MAP	Gene Name
OID_DATA_MAP	Gene Name
OID_DATA_MAP	Gene Name
OID_DATA_MAP	Gene Name
INVALID
OID_DATA_MAP	GeneCards
INVALID
OID_DATA_MAP	Gene Name
OID_DATA_MAP	Gene Name
INVALID
INVALID
OID_DATA_MAP	Gene Name
OID_DATA_MAP	Gene Name
INVALID
OID_DATA_MAP	Gene Name
INVALID
OID_DATA_MAP	Gene Name
OID_DATA_MAP	Gene Name
OID_DATA_MAP	Gene Name
OID_DATA_MAP	Gene Name
INVALID
OID_DATA_MAP	Gene Name
OID_DATA_MAP	Gene Name
INVALID
OID_DATA_MAP	Gene Name
OID_DATA_MAP	Gene Name
OID_DATA_MAP	Gene Name
OID_DATA_MAP	Gene Name
INVALID
OID_DATA_MAP	Gene Name
OID_DATA_MAP	Gene Name
OID_DATA_MAP	Gene Name
OID_DATA_MAP	Gene Name
INVALID
INVALID
OID_DATA_MAP	Gene Name
OID_DATA_MAP	Gene Name
INVALID
OID_DATA_MAP	Gene Name
OID_DATA_MAP	Gene Name
OID_DATA_MAP	Gene Name
INVALID
INVALID
INVALID
INVALID
INVALID
INVALID
INVALID
INVALID
INVALID
INVALID
INVALID
INVALID
INVALID
INVALID
INVALID
INVALID
INVALID
INVALID
INVALID
INVALID
OID_DATA_MAP	Gene Name
INVALID
INVALID
INVALID
INVALID
INVALID
INVALID
INVALID
INVALID
OID_DATA_MAP	Gene Name
INVALID
INVALID
INVALID
INVALID
INVALID
OID_DATA_MAP	GeneCards
INVALID
OID_DATA_MAP	GeneCards
OID_DATA_MAP	Gene Name
INVALID
INVALID
INVALID
INVALID
INVALID
INVALID
INVALID
INVALID
INVALID
INVALID
INVALID
INVALID
INVALID
INVALID
INVALID
INVALID
INVALID
INVALID
INVALID
INVALID
INVALID
INVALID
INVALID
INVALID
INVALID
INVALID
INVALID
INVALID
INVALID
INVALID
INVALID
INVALID
INVALID
INVALID
INVALID
INVALID
INVALID
INVALID
INVALID
INVALID
INVALID
INVALID
INVALID
INVALID
INVALID
INVALID
INVALID
INVALID
INVALID
INVALID
INVALID
INVALID
INVALID
INVALID
INVALID
INVALID
INVALID
INVALID
INVALID
INVALID
INVALID
INVALID
INVALID
INVALID
INVALID
INVALID
INVALID
INVALID
INVALID
INVALID
INVALID
INVALID
INVALID
INVALID
INVALID
INVALID
INVALID
INVALID
INVALID
INVALID
INVALID
INVALID
INVALID
INVALID
INVALID
INVALID
INVALID
INVALID
INVALID
INVALID
INVALID
INVALID
INVALID
INVALID
INVALID
INVALID
INVALID
INVALID
INVALID
INVALID
INVALID
INVALID
INVALID
INVALID
INVALID
INVALID
INVALID
INVALID
INVALID
OID_DATA_MAP	Gene Name
INVALID
INVALID
INVALID
INVALID
INVALID
INVALID
INVALID
INVALID
INVALID
INVALID
INVALID
OID_DATA_MAP	Gene Name
OID_DATA_MAP	Gene Name
OID_DATA_MAP	Gene Name
OID_DATA_MAP	Gene Name
OID_DATA_MAP	Gene Name
OID_DATA_MAP	Gene Name
OID_DATA_MAP	GeneCards
INVALID
OID_DATA_MAP	Gene Name
OID_DATA_MAP	Gene Name
INVALID
OID_DATA_MAP	Gene Name
OID_DATA_MAP	Gene Name
OID_DATA_MAP	Gene Name
OID_DATA_MAP	Gene Name
OID_DATA_MAP	Gene Name
INVALID
OID_DATA_MAP	Gene Name
INVALID
INVALID
INVALID
INVALID
INVALID
INVALID
INVALID
INVALID
INVALID
INVALID
INVALID
INVALID
INVALID
INVALID
INVALID
INVALID
INVALID
INVALID
OID_DATA_MAP	Gene Name
OID_DATA_MAP	Gene Name
OID_ATTRIBUTE_MAP	10
OID_ATTRIBUTE_MAP	10
OID_ATTRIBUTE_MAP	10
OID_ATTRIBUTE_MAP	10
OID_ATTRIBUTE_MAP	10
INVALID
INVALID

NodeLabelLimit
994
0
0
0
0
0
0
0
0
0
0
0
0
0
0
0
0
0
0
0
0
0
0
0
0
0
0
0
0
0
0
0
0
0
0
0
0
0
0
0
0
0
0
0
0
0
0
0
0
0
0
0
0
0
0
0
0
0
0
0
0
0
0
0
0
0
0
0
0
0
0
0
0
0
0
0
0
0
0
0
0
0
0
0
0
0
0
0
0
0
0
0
0
0
0
0
0
0
0
0
0
0
0
0
0
0
0
0
0
0
0
0
0
0
0
0
0
0
0
0
0
0
0
0
0
0
0
0
0
0
0
0
0
0
0
0
0
0
0
0
0
0
0
0
0
0
0
0
0
0
0
0
0
0
0
0
0
0
0
0
0
0
0
0
0
0
0
0
0
0
0
0
0
0
0
0
0
0
0
0
0
0
0
0
0
0
0
0
0
0
0
0
0
0
0
0
0
0
0
0
0
0
0
0
0
0
0
0
0
0
0
0
0
0
0
0
0
0
0
0
0
0
0
0
0
0
0
0
0
0
0
0
0
0
0
0
0
0
0
0
0
0
0
0
0
0
0
0
0
0
0
0
0
0
0
0
0
0
0
0
0
0
0
0
0
0
0
0
0
0
0
0
0
0
0
0
0
0
0
0
0
0
0
0
0
0
0
0
0
0
0
0
0
0
0
0
0
0
0
0
0
0
0
0
0
0
0
0
0
0
0
0
0
0
0
0
0
0
0
0
0
0
0
0
0
0
0
0
0
0
0
0
0
0
0
0
0
0
0
0
0
0
0
0
0
0
0
0
0
0
0
0
0
0
0
0
0
0
0
0
0
0
0
0
0
0
0
0
0
0
0
0
0
0
0
0
0
0
0
0
0
0
0
0
0
0
0
0
0
0
0
0
0
0
0
0
0
0
0
0
0
0
0
0
0
0
0
0
0
0
0
0
0
0
0
0
0
0
0
0
0
0
0
0
0
0
0
0
0
0
0
0
0
0
0
0
0
0
0
0
0
0
0
0
0
0
0
0
0
0
0
0
0
0
0
0
0
0
0
0
0
0
0
0
0
0
0
0
0
0
0
0
0
0
0
0
0
0
0
0
0
0
0
0
0
0
0
0
0
0
0
0
0
0
0
0
0
0
0
0
0
0
0
0
0
0
0
0
0
0
0
0
0
0
0
0
0
0
0
0
0
0
0
0
0
0
0
0
0
0
0
0
0
0
0
0
0
0
0
0
0
0
0
0
0
0
0
0
0
0
0
0
0
0
0
0
0
0
0
0
0
0
0
0
0
0
0
0
0
0
0
0
0
0
0
0
0
0
0
0
0
0
0
0
0
0
0
0
0
0
0
0
0
0
0
0
0
0
0
0
0
0
0
0
0
0
0
0
0
0
0
0
0
0
0
0
0
0
0
0
0
0
0
0
0
0
0
0
0
0
0
0
0
0
0
0
0
0
0
0
0
0
0
0
0
0
0
0
0
0
0
0
0
0
0
0
0
0
0
0
0
0
0
0
0
0
0
0
0
0
0
0
0
0
0
0
0
0
0
0
0
0
0
0
0
0
0
0
0
0
0
0
0
0
0
0
0
0
0
0
0
0
0
0
0
0
0
0
0
0
0
0
0
0
0
0
0
0
0
0
0
0
0
0
0
0
0
0
0
0
0
0
0
0
0
0
0
0
0
0
0
0
0
0
0
0
0
0
0
0
0
0
0
0
0
0
0
0
0
0
0
0
0
0
0
0
0
0
0
0
0
0
0
0
0
0
0
0
0
0
0
0
0
0
0
0
0
0
0
0
0
0
0
0
0
0
0
0
0
0
0
0
0
0
0
0
0
0
0
0
0
0
0
0
0
0
0
0
0
0
0
0
0
0
0
0
0
0
0
0
0
0
0
0
0
0
0
0
0
0
0
0
0
0
0
0
0
0
0
0
0
0
0
0
0
0
0
0
0
0
0
0
0
0
0
0
0
0
0
0
0
0
0
0
0
0
0
0
0
0
0
0
0
0
0
0
0
0
0
0
0
0
0
0
0
0
0
0
0
0
0
0
0
0
0
0
0
0
0
0
0
0
0
0
0
0
0
0
0
0
0
0
0
0
0
0
0
0
0
0
0
0
0
0
0
0
0
0
0
0
0
0
0
0
0
0
0
0
0
0
0
0
0
0
0
0
0
0
0
0
0
0
0
0
0
0
0
0
0
0
0
0
0
0
0
0
0
0
0
0
0
0
0
0
0
0
0
0
0
0
0
0
0
0
0

NodeLabelColor
994
0.0	0.8	0.4	1.0
0.0	0.8	0.4	1.0
1.0	0.0	0.2	1.0
0.0	0.0	0.0	1.0
0.0	0.0	0.0	1.0
0.0	0.0	0.0	1.0
0.0	0.0	0.0	1.0
0.0	0.0	0.0	1.0
0.0	0.0	0.0	1.0
0.0	0.0	0.0	1.0
0.0	0.0	0.0	1.0
0.0	0.0	0.0	1.0
0.0	0.0	0.0	1.0
0.0	0.0	0.0	1.0
0.0	0.0	0.0	1.0
0.0	0.0	0.0	1.0
0.0	0.0	0.0	1.0
0.0	0.0	0.0	1.0
0.0	0.0	0.0	1.0
0.0	0.0	0.0	1.0
0.0	0.0	0.0	1.0
0.0	0.0	0.0	1.0
1.0	0.0	0.2	1.0
0.0	0.8	0.4	1.0
0.0	0.8	0.4	1.0
0.0	0.8	0.4	1.0
0.0	0.0	0.0	1.0
0.0	0.8	0.4	1.0
0.0	0.8	0.4	1.0
0.0	0.8	0.4	1.0
0.0	0.8	0.4	1.0
1.0	0.0	0.2	1.0
0.0	0.0	0.0	1.0
0.0	0.8	0.4	1.0
0.0	0.8	0.4	1.0
1.0	0.0	0.2	1.0
1.0	0.0	0.2	1.0
0.0	0.0	0.0	1.0
1.0	0.0	0.2	1.0
1.0	0.0	0.2	1.0
0.0	0.8	0.4	1.0
0.0	0.8	0.4	1.0
1.0	0.0	0.2	1.0
0.0	0.8	0.4	1.0
1.0	0.0	0.2	1.0
0.0	0.8	0.4	1.0
0.0	0.8	0.4	1.0
0.0	0.8	0.4	1.0
0.0	0.0	0.0	1.0
0.0	0.0	0.0	1.0
0.0	0.0	0.0	1.0
0.0	0.8	0.4	1.0
0.0	0.8	0.4	1.0
1.0	0.0	0.2	1.0
0.0	0.8	0.4	1.0
0.0	0.8	0.4	1.0
0.0	0.0	0.0	1.0
0.0	0.8	0.4	1.0
0.0	0.8	0.4	1.0
0.0	0.8	0.4	1.0
0.0	0.0	0.0	1.0
1.0	0.0	0.2	1.0
0.0	0.8	0.4	1.0
0.0	0.0	0.0	1.0
1.0	0.0	0.2	1.0
0.0	0.8	0.4	1.0
0.0	0.8	0.4	1.0
1.0	0.0	0.2	1.0
0.0	0.8	0.4	1.0
1.0	0.0	0.2	1.0
1.0	0.0	0.2	1.0
0.0	0.0	0.0	1.0
1.0	0.0	0.2	1.0
1.0	0.0	0.2	1.0
0.0	0.8	0.4	1.0
0.0	0.8	0.4	1.0
0.0	0.8	0.4	1.0
1.0	0.0	0.2	1.0
0.0	0.8	0.4	1.0
0.0	0.0	0.0	1.0
0.0	0.0	0.0	1.0
0.0	0.0	0.0	1.0
0.0	0.8	0.4	1.0
0.0	0.0	0.0	1.0
0.0	0.8	0.4	1.0
1.0	0.0	0.2	1.0
0.0	0.8	0.4	1.0
0.0	0.8	0.4	1.0
1.0	0.0	0.2	1.0
0.0	0.8	0.4	1.0
0.0	0.0	0.0	1.0
0.0	0.8	0.4	1.0
1.0	0.0	0.2	1.0
0.0	0.0	0.0	1.0
0.0	0.0	0.0	1.0
1.0	0.0	0.2	1.0
0.0	0.8	0.4	1.0
0.0	0.0	0.0	1.0
0.0	0.0	0.0	1.0
0.0	0.0	0.0	1.0
0.0	0.0	0.0	1.0
0.0	0.0	0.0	1.0
0.0	0.8	0.4	1.0
1.0	0.0	0.2	1.0
0.0	0.8	0.4	1.0
0.0	0.0	0.0	1.0
0.0	0.0	0.0	1.0
0.0	0.0	0.0	1.0
1.0	0.0	0.2	1.0
0.0	0.8	0.4	1.0
1.0	0.0	0.2	1.0
0.0	0.8	0.4	1.0
0.0	0.8	0.4	1.0
1.0	0.0	0.2	1.0
1.0	0.0	0.2	1.0
1.0	0.0	0.2	1.0
0.0	0.8	0.4	1.0
0.0	0.8	0.4	1.0
0.0	0.8	0.4	1.0
0.0	0.8	0.4	1.0
0.0	0.8	0.4	1.0
0.0	0.0	0.0	1.0
0.0	0.0	0.0	1.0
0.0	0.0	0.0	1.0
0.0	0.8	0.4	1.0
0.0	0.8	0.4	1.0
1.0	0.0	0.2	1.0
0.0	0.8	0.4	1.0
0.0	0.0	0.0	1.0
0.0	0.0	0.0	1.0
0.0	0.8	0.4	1.0
0.0	0.8	0.4	1.0
0.0	0.8	0.4	1.0
0.0	0.8	0.4	1.0
0.0	0.8	0.4	1.0
0.0	0.0	0.0	1.0
0.0	0.8	0.4	1.0
0.0	0.8	0.4	1.0
1.0	0.0	0.2	1.0
1.0	0.0	0.2	1.0
0.0	0.0	0.0	1.0
0.0	0.8	0.4	1.0
1.0	0.0	0.2	1.0
1.0	0.0	0.2	1.0
1.0	0.0	0.2	1.0
0.0	0.0	0.0	1.0
1.0	0.0	0.2	1.0
0.0	0.8	0.4	1.0
0.0	0.0	0.0	1.0
0.0	0.8	0.4	1.0
0.0	0.0	0.0	1.0
0.0	0.0	0.0	1.0
0.0	0.8	0.4	1.0
0.0	0.0	0.0	1.0
1.0	0.0	0.2	1.0
0.0	0.8	0.4	1.0
0.0	0.8	0.4	1.0
0.0	0.0	0.0	1.0
0.0	0.0	0.0	1.0
0.0	0.8	0.4	1.0
1.0	0.0	0.2	1.0
0.0	0.8	0.4	1.0
0.0	0.0	0.0	1.0
0.0	0.0	0.0	1.0
0.0	0.8	0.4	1.0
0.0	0.0	0.0	1.0
0.0	0.0	0.0	1.0
0.0	0.8	0.4	1.0
0.0	0.8	0.4	1.0
0.0	0.8	0.4	1.0
0.0	0.8	0.4	1.0
1.0	0.0	0.2	1.0
0.0	0.8	0.4	1.0
0.0	0.8	0.4	1.0
0.0	0.8	0.4	1.0
0.0	0.8	0.4	1.0
0.0	0.0	0.0	1.0
1.0	0.0	0.2	1.0
0.0	0.8	0.4	1.0
0.0	0.0	0.0	1.0
0.0	0.0	0.0	1.0
0.0	0.8	0.4	1.0
0.0	0.0	0.0	1.0
0.0	0.8	0.4	1.0
0.0	0.8	0.4	1.0
0.0	0.0	0.0	1.0
0.0	0.8	0.4	1.0
0.0	0.8	0.4	1.0
0.0	0.0	0.0	1.0
0.0	0.0	0.0	1.0
0.0	0.8	0.4	1.0
0.0	0.0	0.0	1.0
0.0	0.0	0.0	1.0
0.0	0.0	0.0	1.0
0.0	0.8	0.4	1.0
0.0	0.8	0.4	1.0
0.0	0.8	0.4	1.0
0.0	0.0	0.0	1.0
0.0	0.8	0.4	1.0
1.0	0.0	0.2	1.0
0.0	0.0	0.0	1.0
0.0	0.0	0.0	1.0
0.0	0.8	0.4	1.0
0.0	0.0	0.0	1.0
0.0	0.0	0.0	1.0
1.0	0.0	0.2	1.0
0.0	0.8	0.4	1.0
0.0	0.0	0.0	1.0
0.0	0.8	0.4	1.0
0.0	0.0	0.0	1.0
0.0	0.8	0.4	1.0
0.0	0.8	0.4	1.0
0.0	0.0	0.0	1.0
1.0	0.0	0.2	1.0
0.0	0.8	0.4	1.0
1.0	0.0	0.2	1.0
0.0	0.8	0.4	1.0
0.0	0.0	0.0	1.0
1.0	0.0	0.2	1.0
0.0	0.0	0.0	1.0
0.0	0.8	0.4	1.0
0.0	0.8	0.4	1.0
1.0	0.0	0.2	1.0
0.0	0.8	0.4	1.0
1.0	0.0	0.2	1.0
0.0	0.0	0.0	1.0
0.0	0.0	0.0	1.0
1.0	0.0	0.2	1.0
0.0	0.0	0.0	1.0
0.0	0.0	0.0	1.0
0.0	0.0	0.0	1.0
0.0	0.0	0.0	1.0
0.0	0.8	0.4	1.0
1.0	0.0	0.2	1.0
0.0	0.8	0.4	1.0
0.0	0.8	0.4	1.0
0.0	0.8	0.4	1.0
0.0	0.8	0.4	1.0
0.0	0.0	0.0	1.0
0.0	0.0	0.0	1.0
1.0	0.0	0.2	1.0
0.0	0.8	0.4	1.0
0.0	0.8	0.4	1.0
1.0	0.0	0.2	1.0
0.0	0.0	0.0	1.0
0.0	0.8	0.4	1.0
0.0	0.8	0.4	1.0
0.0	0.8	0.4	1.0
0.0	0.0	0.0	1.0
0.0	0.0	0.0	1.0
0.0	0.8	0.4	1.0
0.0	0.8	0.4	1.0
1.0	0.0	0.2	1.0
0.0	0.0	0.0	1.0
0.0	0.0	0.0	1.0
0.0	0.8	0.4	1.0
0.0	0.8	0.4	1.0
0.0	0.0	0.0	1.0
0.0	0.8	0.4	1.0
0.0	0.0	0.0	1.0
1.0	0.0	0.2	1.0
0.0	0.0	0.0	1.0
0.0	0.8	0.4	1.0
0.0	0.0	0.0	1.0
0.0	0.0	0.0	1.0
1.0	0.0	0.2	1.0
0.0	0.8	0.4	1.0
0.0	0.0	0.0	1.0
0.0	0.0	0.0	1.0
0.0	0.8	0.4	1.0
0.0	0.0	0.0	1.0
0.0	0.8	0.4	1.0
0.0	0.0	0.0	1.0
0.0	0.8	0.4	1.0
0.0	0.8	0.4	1.0
0.0	0.0	0.0	1.0
0.0	0.8	0.4	1.0
0.0	0.8	0.4	1.0
0.0	0.8	0.4	1.0
0.0	0.8	0.4	1.0
0.0	0.0	0.0	1.0
0.0	0.0	0.0	1.0
0.0	0.0	0.0	1.0
0.0	0.8	0.4	1.0
0.0	0.8	0.4	1.0
0.0	0.8	0.4	1.0
0.0	0.8	0.4	1.0
1.0	0.0	0.2	1.0
0.0	0.0	0.0	1.0
0.0	0.8	0.4	1.0
1.0	0.0	0.2	1.0
1.0	0.0	0.2	1.0
1.0	0.0	0.2	1.0
0.0	0.0	0.0	1.0
0.0	0.8	0.4	1.0
0.0	0.8	0.4	1.0
0.0	0.8	0.4	1.0
0.0	0.8	0.4	1.0
0.0	0.8	0.4	1.0
0.0	0.8	0.4	1.0
0.0	0.8	0.4	1.0
0.0	0.8	0.4	1.0
0.0	0.8	0.4	1.0
0.0	0.8	0.4	1.0
0.0	0.8	0.4	1.0
1.0	0.0	0.2	1.0
1.0	0.0	0.2	1.0
0.0	0.0	0.0	1.0
1.0	0.0	0.2	1.0
1.0	0.0	0.2	1.0
0.0	0.8	0.4	1.0
1.0	0.0	0.2	1.0
0.0	0.8	0.4	1.0
0.0	0.8	0.4	1.0
0.0	0.8	0.4	1.0
0.0	0.0	0.0	1.0
1.0	0.0	0.2	1.0
0.0	0.8	0.4	1.0
0.0	0.8	0.4	1.0
1.0	0.0	0.2	1.0
1.0	0.0	0.2	1.0
0.0	0.8	0.4	1.0
0.0	0.8	0.4	1.0
0.0	0.8	0.4	1.0
1.0	0.0	0.2	1.0
1.0	0.0	0.2	1.0
0.0	0.8	0.4	1.0
0.0	0.0	0.0	1.0
0.0	0.8	0.4	1.0
0.0	0.0	0.0	1.0
1.0	0.0	0.2	1.0
0.0	0.0	0.0	1.0
0.0	0.8	0.4	1.0
0.0	0.0	0.0	1.0
0.0	0.0	0.0	1.0
0.0	0.8	0.4	1.0
0.0	0.0	0.0	1.0
0.0	0.8	0.4	1.0
0.0	0.0	0.0	1.0
0.0	0.0	0.0	1.0
0.0	0.0	0.0	1.0
0.0	0.0	0.0	1.0
0.0	0.0	0.0	1.0
1.0	0.0	0.2	1.0
0.0	0.0	0.0	1.0
0.0	0.8	0.4	1.0
0.0	0.8	0.4	1.0
1.0	0.0	0.2	1.0
0.0	0.0	0.0	1.0
0.0	0.0	0.0	1.0
0.0	0.0	0.0	1.0
0.0	0.0	0.0	1.0
0.0	0.8	0.4	1.0
0.0	0.0	0.0	1.0
0.0	0.8	0.4	1.0
0.0	0.0	0.0	1.0
1.0	0.0	0.2	1.0
0.0	0.0	0.0	1.0
0.0	0.0	0.0	1.0
0.0	0.0	0.0	1.0
1.0	0.0	0.2	1.0
1.0	0.0	0.2	1.0
0.0	0.0	0.0	1.0
0.0	0.8	0.4	1.0
0.0	0.0	0.0	1.0
0.0	0.0	0.0	1.0
1.0	0.0	0.2	1.0
0.0	0.0	0.0	1.0
1.0	0.0	0.2	1.0
0.0	0.0	0.0	1.0
0.0	0.8	0.4	1.0
0.0	0.0	0.0	1.0
1.0	0.0	0.2	1.0
0.0	0.0	0.0	1.0
0.0	0.8	0.4	1.0
0.0	0.0	0.0	1.0
0.0	0.0	0.0	1.0
1.0	0.0	0.2	1.0
0.0	0.0	0.0	1.0
0.0	0.0	0.0	1.0
0.0	0.0	0.0	1.0
0.0	0.8	0.4	1.0
0.0	0.8	0.4	1.0
0.0	0.0	0.0	1.0
0.0	0.0	0.0	1.0
0.0	0.0	0.0	1.0
0.0	0.8	0.4	1.0
0.0	0.8	0.4	1.0
0.0	0.0	0.0	1.0
0.0	0.8	0.4	1.0
0.0	0.0	0.0	1.0
0.0	0.8	0.4	1.0
0.0	0.0	0.0	1.0
1.0	0.0	0.2	1.0
0.0	0.0	0.0	1.0
0.0	0.8	0.4	1.0
0.0	0.0	0.0	1.0
0.0	0.0	0.0	1.0
0.0	0.0	0.0	1.0
0.0	0.0	0.0	1.0
0.0	0.0	0.0	1.0
0.0	0.8	0.4	1.0
0.0	0.8	0.4	1.0
0.0	0.8	0.4	1.0
0.0	0.8	0.4	1.0
0.0	0.8	0.4	1.0
0.0	0.8	0.4	1.0
1.0	0.0	0.2	1.0
0.0	0.8	0.4	1.0
1.0	0.0	0.2	1.0
0.0	0.8	0.4	1.0
1.0	0.0	0.2	1.0
0.0	0.8	0.4	1.0
0.0	0.0	0.0	1.0
1.0	0.0	0.2	1.0
0.0	0.8	0.4	1.0
0.0	0.0	0.0	1.0
0.0	0.0	0.0	1.0
0.0	0.0	0.0	1.0
0.0	0.0	0.0	1.0
0.0	0.0	0.0	1.0
0.0	0.8	0.4	1.0
0.0	0.0	0.0	1.0
0.0	0.8	0.4	1.0
0.0	0.0	0.0	1.0
0.0	0.8	0.4	1.0
0.0	0.0	0.0	1.0
0.0	0.0	0.0	1.0
0.0	0.0	0.0	1.0
0.0	0.0	0.0	1.0
0.0	0.8	0.4	1.0
1.0	0.0	0.2	1.0
0.0	0.0	0.0	1.0
0.0	0.0	0.0	1.0
0.0	0.0	0.0	1.0
0.0	0.0	0.0	1.0
1.0	0.0	0.2	1.0
0.0	0.0	0.0	1.0
0.0	0.0	0.0	1.0
0.0	0.0	0.0	1.0
0.0	0.0	0.0	1.0
1.0	0.0	0.2	1.0
0.0	0.8	0.4	1.0
0.0	0.0	0.0	1.0
1.0	0.0	0.2	1.0
0.0	0.0	0.0	1.0
0.0	0.0	0.0	1.0
0.0	0.0	0.0	1.0
0.0	0.0	0.0	1.0
0.0	0.8	0.4	1.0
0.0	0.0	0.0	1.0
0.0	0.0	0.0	1.0
0.0	0.0	0.0	1.0
0.0	0.0	0.0	1.0
0.0	0.8	0.4	1.0
0.0	0.0	0.0	1.0
0.0	0.8	0.4	1.0
0.0	0.0	0.0	1.0
0.0	0.8	0.4	1.0
0.0	0.0	0.0	1.0
0.0	0.0	0.0	1.0
0.0	0.0	0.0	1.0
0.0	0.0	0.0	1.0
0.0	0.0	0.0	1.0
0.0	0.8	0.4	1.0
0.0	0.0	0.0	1.0
0.0	0.0	0.0	1.0
0.0	0.0	0.0	1.0
1.0	0.0	0.2	1.0
0.0	0.8	0.4	1.0
0.0	0.0	0.0	1.0
1.0	0.0	0.2	1.0
0.0	0.8	0.4	1.0
0.0	0.0	0.0	1.0
1.0	0.0	0.2	1.0
1.0	0.0	0.2	1.0
0.0	0.8	0.4	1.0
0.0	0.0	0.0	1.0
1.0	0.0	0.2	1.0
0.0	0.8	0.4	1.0
1.0	0.0	0.2	1.0
1.0	0.0	0.2	1.0
0.0	0.8	0.4	1.0
1.0	0.0	0.2	1.0
1.0	0.0	0.2	1.0
0.0	0.8	0.4	1.0
0.0	0.8	0.4	1.0
0.0	0.8	0.4	1.0
0.0	0.0	0.0	1.0
1.0	0.0	0.2	1.0
1.0	0.0	0.2	1.0
0.0	0.8	0.4	1.0
1.0	0.0	0.2	1.0
0.0	0.8	0.4	1.0
0.0	0.8	0.4	1.0
0.0	0.8	0.4	1.0
1.0	0.0	0.2	1.0
0.0	0.0	0.0	1.0
0.0	0.8	0.4	1.0
0.0	0.0	0.0	1.0
0.0	0.0	0.0	1.0
0.0	0.0	0.0	1.0
1.0	0.0	0.2	1.0
1.0	0.0	0.2	1.0
0.0	0.0	0.0	1.0
0.0	0.0	0.0	1.0
0.0	0.0	0.0	1.0
0.0	0.0	0.0	1.0
0.0	0.0	0.0	1.0
0.0	0.8	0.4	1.0
0.0	0.0	0.0	1.0
1.0	0.0	0.2	1.0
0.0	0.0	0.0	1.0
0.0	0.0	0.0	1.0
0.0	0.0	0.0	1.0
0.0	0.0	0.0	1.0
0.0	0.0	0.0	1.0
0.0	0.0	0.0	1.0
0.0	0.0	0.0	1.0
0.0	0.0	0.0	1.0
0.0	0.0	0.0	1.0
0.0	0.0	0.0	1.0
1.0	0.0	0.2	1.0
0.0	0.0	0.0	1.0
0.0	0.0	0.0	1.0
0.0	0.0	0.0	1.0
0.0	0.0	0.0	1.0
0.0	0.0	0.0	1.0
0.0	0.0	0.0	1.0
0.0	0.8	0.4	1.0
0.0	0.0	0.0	1.0
0.0	0.0	0.0	1.0
0.0	0.0	0.0	1.0
0.0	0.0	0.0	1.0
0.0	0.0	0.0	1.0
0.0	0.8	0.4	1.0
0.0	0.0	0.0	1.0
0.0	0.0	0.0	1.0
0.0	0.0	0.0	1.0
0.0	0.0	0.0	1.0
0.0	0.0	0.0	1.0
0.0	0.0	0.0	1.0
0.0	0.0	0.0	1.0
0.0	0.0	0.0	1.0
0.0	0.0	0.0	1.0
0.0	0.8	0.4	1.0
0.0	0.8	0.4	1.0
1.0	0.0	0.2	1.0
0.0	0.0	0.0	1.0
0.0	0.0	0.0	1.0
0.0	0.0	0.0	1.0
0.0	0.0	0.0	1.0
0.0	0.0	0.0	1.0
0.0	0.0	0.0	1.0
0.0	0.0	0.0	1.0
0.0	0.0	0.0	1.0
0.0	0.0	0.0	1.0
0.0	0.0	0.0	1.0
0.0	0.8	0.4	1.0
0.0	0.8	0.4	1.0
0.0	0.0	0.0	1.0
0.0	0.0	0.0	1.0
0.0	0.0	0.0	1.0
0.0	0.8	0.4	1.0
0.0	0.0	0.0	1.0
0.0	0.0	0.0	1.0
0.0	0.8	0.4	1.0
0.0	0.0	0.0	1.0
0.0	0.0	0.0	1.0
0.0	0.0	0.0	1.0
0.0	0.0	0.0	1.0
0.0	0.0	0.0	1.0
0.0	0.0	0.0	1.0
0.0	0.0	0.0	1.0
0.0	0.0	0.0	1.0
0.0	0.0	0.0	1.0
0.0	0.0	0.0	1.0
0.0	0.0	0.0	1.0
0.0	0.0	0.0	1.0
0.0	0.0	0.0	1.0
0.0	0.0	0.0	1.0
0.0	0.0	0.0	1.0
0.0	0.8	0.4	1.0
0.0	0.8	0.4	1.0
0.0	0.0	0.0	1.0
0.0	0.8	0.4	1.0
0.0	0.0	0.0	1.0
0.0	0.0	0.0	1.0
0.0	0.0	0.0	1.0
0.0	0.0	0.0	1.0
0.0	0.0	0.0	1.0
0.0	0.0	0.0	1.0
0.0	0.0	0.0	1.0
0.0	0.0	0.0	1.0
0.0	0.0	0.0	1.0
0.0	0.0	0.0	1.0
0.0	0.8	0.4	1.0
1.0	0.0	0.2	1.0
0.0	0.8	0.4	1.0
0.0	0.8	0.4	1.0
0.0	0.8	0.4	1.0
1.0	0.0	0.2	1.0
0.0	0.0	0.0	1.0
1.0	0.0	0.2	1.0
0.0	0.0	0.0	1.0
0.0	0.0	0.0	1.0
0.0	0.0	0.0	1.0
0.0	0.8	0.4	1.0
0.0	0.0	0.0	1.0
0.0	0.0	0.0	1.0
0.0	0.0	0.0	1.0
0.0	0.0	0.0	1.0
0.0	0.8	0.4	1.0
0.0	0.8	0.4	1.0
0.0	0.0	0.0	1.0
0.0	0.0	0.0	1.0
0.0	0.0	0.0	1.0
0.0	0.0	0.0	1.0
0.0	0.8	0.4	1.0
0.0	0.0	0.0	1.0
0.0	0.0	0.0	1.0
0.0	0.0	0.0	1.0
0.0	0.8	0.4	1.0
0.0	0.0	0.0	1.0
0.0	0.0	0.0	1.0
0.0	0.0	0.0	1.0
0.0	0.0	0.0	1.0
0.0	0.0	0.0	1.0
0.0	0.0	0.0	1.0
0.0	0.0	0.0	1.0
0.0	0.0	0.0	1.0
1.0	0.0	0.2	1.0
0.0	0.0	0.0	1.0
0.0	0.0	0.0	1.0
0.0	0.0	0.0	1.0
0.0	0.0	0.0	1.0
0.0	0.0	0.0	1.0
0.0	0.0	0.0	1.0
0.0	0.0	0.0	1.0
0.0	0.0	0.0	1.0
0.0	0.8	0.4	1.0
1.0	0.0	0.2	1.0
0.0	0.0	0.0	1.0
1.0	0.0	0.2	1.0
0.0	0.0	0.0	1.0
0.0	0.0	0.0	1.0
0.0	0.0	0.0	1.0
0.0	0.8	0.4	1.0
0.0	0.0	0.0	1.0
0.0	0.0	0.0	1.0
0.0	0.0	0.0	1.0
0.0	0.8	0.4	1.0
1.0	0.0	0.2	1.0
0.0	0.0	0.0	1.0
0.0	0.0	0.0	1.0
0.0	0.0	0.0	1.0
0.0	0.0	0.0	1.0
0.0	0.0	0.0	1.0
0.0	0.8	0.4	1.0
0.0	0.8	0.4	1.0
0.0	0.0	0.0	1.0
0.0	0.0	0.0	1.0
0.0	0.0	0.0	1.0
0.0	0.0	0.0	1.0
0.0	0.8	0.4	1.0
0.0	0.0	0.0	1.0
0.0	0.0	0.0	1.0
0.0	0.8	0.4	1.0
1.0	0.0	0.2	1.0
0.0	0.0	0.0	1.0
0.0	0.8	0.4	1.0
1.0	0.0	0.2	1.0
1.0	0.0	0.2	1.0
0.0	0.0	0.0	1.0
0.0	0.0	0.0	1.0
0.0	0.0	0.0	1.0
1.0	0.0	0.2	1.0
1.0	0.0	0.2	1.0
0.0	0.0	0.0	1.0
0.0	0.0	0.0	1.0
0.0	0.0	0.0	1.0
0.0	0.0	0.0	1.0
0.0	0.0	0.0	1.0
0.0	0.0	0.0	1.0
0.0	0.0	0.0	1.0
0.0	0.0	0.0	1.0
0.0	0.0	0.0	1.0
0.0	0.0	0.0	1.0
0.0	0.0	0.0	1.0
0.0	0.0	0.0	1.0
0.0	0.0	0.0	1.0
0.0	0.0	0.0	1.0
0.0	0.0	0.0	1.0
0.0	0.0	0.0	1.0
0.0	0.0	0.0	1.0
0.0	0.0	0.0	1.0
0.0	0.0	0.0	1.0
0.0	0.0	0.0	1.0
0.0	0.0	0.0	1.0
0.0	0.0	0.0	1.0
0.0	0.0	0.0	1.0
0.0	0.0	0.0	1.0
0.0	0.0	0.0	1.0
0.0	0.0	0.0	1.0
0.0	0.8	0.4	1.0
0.0	0.0	0.0	1.0
0.0	0.0	0.0	1.0
0.0	0.0	0.0	1.0
0.0	0.0	0.0	1.0
0.0	0.0	0.0	1.0
0.0	0.0	0.0	1.0
0.0	0.0	0.0	1.0
0.0	0.8	0.4	1.0
0.0	0.0	0.0	1.0
0.0	0.0	0.0	1.0
0.0	0.0	0.0	1.0
0.0	0.0	0.0	1.0
0.0	0.0	0.0	1.0
0.0	0.0	0.0	1.0
0.0	0.0	0.0	1.0
0.0	0.0	0.0	1.0
0.0	0.0	0.0	1.0
0.0	0.0	0.0	1.0
0.0	0.0	0.0	1.0
0.0	0.0	0.0	1.0
0.0	0.0	0.0	1.0
0.0	0.0	0.0	1.0
0.0	0.0	0.0	1.0
0.0	0.0	0.0	1.0
0.0	0.0	0.0	1.0
0.0	0.0	0.0	1.0
0.0	0.0	0.0	1.0
0.0	0.0	0.0	1.0
0.0	0.0	0.0	1.0
0.0	0.8	0.4	1.0
0.0	0.0	0.0	1.0
0.0	0.0	0.0	1.0
0.0	0.0	0.0	1.0
0.0	0.0	0.0	1.0
0.0	0.0	0.0	1.0
0.0	0.0	0.0	1.0
0.0	0.0	0.0	1.0
0.0	0.0	0.0	1.0
0.0	0.0	0.0	1.0
0.0	0.0	0.0	1.0
0.0	0.0	0.0	1.0
0.0	0.0	0.0	1.0
1.0	0.0	0.2	1.0
0.0	0.8	0.4	1.0
0.0	0.8	0.4	1.0
1.0	0.0	0.2	1.0
0.0	0.8	0.4	1.0
0.0	0.8	0.4	1.0
1.0	0.0	0.2	1.0
1.0	0.0	0.2	1.0
0.0	0.8	0.4	1.0
0.0	0.8	0.4	1.0
0.0	0.8	0.4	1.0
0.0	0.8	0.4	1.0
0.0	0.8	0.4	1.0
1.0	0.0	0.2	1.0
1.0	0.0	0.2	1.0
0.0	0.8	0.4	1.0
1.0	0.0	0.2	1.0
1.0	0.0	0.2	1.0
0.0	0.8	0.4	1.0
0.0	0.8	0.4	1.0
1.0	0.0	0.2	1.0
1.0	0.0	0.2	1.0
0.0	0.8	0.4	1.0
0.0	0.8	0.4	1.0
1.0	0.0	0.2	1.0
0.0	0.8	0.4	1.0
0.0	0.8	0.4	1.0
1.0	0.0	0.2	1.0
0.0	0.8	0.4	1.0
0.0	0.8	0.4	1.0
1.0	0.0	0.2	1.0
0.0	0.8	0.4	1.0
1.0	0.0	0.2	1.0
0.0	0.8	0.4	1.0
0.0	0.8	0.4	1.0
0.0	0.8	0.4	1.0
0.0	0.8	0.4	1.0
0.0	0.8	0.4	1.0
0.0	0.8	0.4	1.0
0.0	0.8	0.4	1.0
0.0	0.8	0.4	1.0
0.0	0.8	0.4	1.0
0.0	0.0	0.0	1.0
0.0	0.0	0.0	1.0
0.0	0.0	0.0	1.0
0.0	0.0	0.0	1.0
0.0	0.0	0.0	1.0
0.0	0.0	0.0	1.0
0.0	0.0	0.0	1.0
0.0	0.0	0.0	1.0
0.0	0.0	0.0	1.0
0.0	0.0	0.0	1.0
0.0	0.0	0.0	1.0
0.0	0.0	0.0	1.0
0.0	0.0	0.0	1.0
0.0	0.0	0.0	1.0
0.0	0.0	0.0	1.0
0.0	0.0	0.0	1.0
0.0	0.0	0.0	1.0
0.0	0.0	0.0	1.0
0.0	0.0	0.0	1.0
0.0	0.0	0.0	1.0
0.0	0.8	0.4	1.0
0.0	0.0	0.0	1.0
0.0	0.0	0.0	1.0
0.0	0.0	0.0	1.0
0.0	0.0	0.0	1.0
0.0	0.0	0.0	1.0
0.0	0.0	0.0	1.0
0.0	0.0	0.0	1.0
0.0	0.0	0.0	1.0
0.0	0.8	0.4	1.0
0.0	0.0	0.0	1.0
0.0	0.0	0.0	1.0
0.0	0.0	0.0	1.0
0.0	0.0	0.0	1.0
0.0	0.0	0.0	1.0
1.0	0.0	0.2	1.0
0.0	0.0	0.0	1.0
0.0	0.8	0.4	1.0
1.0	0.0	0.2	1.0
0.0	0.0	0.0	1.0
0.0	0.0	0.0	1.0
0.0	0.0	0.0	1.0
0.0	0.0	0.0	1.0
0.0	0.0	0.0	1.0
0.0	0.0	0.0	1.0
0.0	0.0	0.0	1.0
0.0	0.0	0.0	1.0
0.0	0.0	0.0	1.0
0.0	0.0	0.0	1.0
0.0	0.0	0.0	1.0
0.0	0.0	0.0	1.0
0.0	0.0	0.0	1.0
0.0	0.0	0.0	1.0
0.0	0.0	0.0	1.0
0.0	0.0	0.0	1.0
0.0	0.0	0.0	1.0
0.0	0.0	0.0	1.0
0.0	0.0	0.0	1.0
0.0	0.0	0.0	1.0
0.0	0.0	0.0	1.0
0.0	0.0	0.0	1.0
0.0	0.0	0.0	1.0
0.0	0.0	0.0	1.0
0.0	0.0	0.0	1.0
0.0	0.0	0.0	1.0
0.0	0.0	0.0	1.0
0.0	0.0	0.0	1.0
0.0	0.0	0.0	1.0
0.0	0.0	0.0	1.0
0.0	0.0	0.0	1.0
0.0	0.0	0.0	1.0
0.0	0.0	0.0	1.0
0.0	0.0	0.0	1.0
0.0	0.0	0.0	1.0
0.0	0.0	0.0	1.0
0.0	0.0	0.0	1.0
0.0	0.0	0.0	1.0
0.0	0.0	0.0	1.0
0.0	0.0	0.0	1.0
0.0	0.0	0.0	1.0
0.0	0.0	0.0	1.0
0.0	0.0	0.0	1.0
0.0	0.0	0.0	1.0
0.0	0.0	0.0	1.0
0.0	0.0	0.0	1.0
0.0	0.0	0.0	1.0
0.0	0.0	0.0	1.0
0.0	0.0	0.0	1.0
0.0	0.0	0.0	1.0
0.0	0.0	0.0	1.0
0.0	0.0	0.0	1.0
0.0	0.0	0.0	1.0
0.0	0.0	0.0	1.0
0.0	0.0	0.0	1.0
0.0	0.0	0.0	1.0
0.0	0.0	0.0	1.0
0.0	0.0	0.0	1.0
0.0	0.0	0.0	1.0
0.0	0.0	0.0	1.0
0.0	0.0	0.0	1.0
0.0	0.0	0.0	1.0
0.0	0.0	0.0	1.0
0.0	0.0	0.0	1.0
0.0	0.0	0.0	1.0
0.0	0.0	0.0	1.0
0.0	0.0	0.0	1.0
0.0	0.0	0.0	1.0
0.0	0.0	0.0	1.0
0.0	0.0	0.0	1.0
0.0	0.0	0.0	1.0
0.0	0.0	0.0	1.0
0.0	0.0	0.0	1.0
0.0	0.0	0.0	1.0
0.0	0.0	0.0	1.0
0.0	0.0	0.0	1.0
0.0	0.0	0.0	1.0
0.0	0.0	0.0	1.0
0.0	0.0	0.0	1.0
0.0	0.0	0.0	1.0
0.0	0.0	0.0	1.0
0.0	0.0	0.0	1.0
0.0	0.0	0.0	1.0
0.0	0.0	0.0	1.0
0.0	0.0	0.0	1.0
0.0	0.0	0.0	1.0
0.0	0.0	0.0	1.0
0.0	0.0	0.0	1.0
0.0	0.0	0.0	1.0
0.0	0.0	0.0	1.0
0.0	0.0	0.0	1.0
0.0	0.0	0.0	1.0
0.0	0.0	0.0	1.0
0.0	0.0	0.0	1.0
0.0	0.0	0.0	1.0
0.0	0.0	0.0	1.0
0.0	0.0	0.0	1.0
0.0	0.0	0.0	1.0
0.0	0.0	0.0	1.0
0.0	0.0	0.0	1.0
0.0	0.0	0.0	1.0
0.0	0.0	0.0	1.0
0.0	0.0	0.0	1.0
0.0	0.0	0.0	1.0
0.0	0.0	0.0	1.0
0.0	0.0	0.0	1.0
0.0	0.0	0.0	1.0
0.0	0.0	0.0	1.0
0.0	0.0	0.0	1.0
0.0	0.8	0.4	1.0
0.0	0.0	0.0	1.0
0.0	0.0	0.0	1.0
0.0	0.0	0.0	1.0
0.0	0.0	0.0	1.0
0.0	0.0	0.0	1.0
0.0	0.0	0.0	1.0
0.0	0.0	0.0	1.0
0.0	0.0	0.0	1.0
0.0	0.0	0.0	1.0
0.0	0.0	0.0	1.0
0.0	0.8	0.4	1.0
0.0	0.8	0.4	1.0
0.0	0.8	0.4	1.0
0.0	0.8	0.4	1.0
0.0	0.8	0.4	1.0
1.0	0.0	0.2	1.0
1.0	0.0	0.2	1.0
0.0	0.8	0.4	1.0
0.0	0.8	0.4	1.0
0.0	0.8	0.4	1.0
0.0	0.8	0.4	1.0
0.0	0.0	0.0	1.0
0.0	0.8	0.4	1.0
0.0	0.8	0.4	1.0
1.0	0.0	0.2	1.0
0.0	0.8	0.4	1.0
0.0	0.8	0.4	1.0
0.0	0.8	0.4	1.0
0.0	0.8	0.4	1.0
0.0	0.8	0.4	1.0
0.0	0.0	0.0	1.0
0.0	0.0	0.0	1.0
0.0	0.0	0.0	1.0
0.0	0.0	0.0	1.0
0.0	0.0	0.0	1.0
0.0	0.0	0.0	1.0
0.0	0.0	0.0	1.0
0.0	0.0	0.0	1.0
0.0	0.0	0.0	1.0
0.0	0.0	0.0	1.0
0.0	0.0	0.0	1.0
0.0	0.0	0.0	1.0
0.0	0.0	0.0	1.0
0.0	0.0	0.0	1.0
0.0	0.0	0.0	1.0
0.0	0.0	0.0	1.0
0.0	0.0	0.0	1.0
1.0	0.0	0.2	1.0
1.0	0.0	0.2	1.0
0.0	0.0	0.0	1.0
0.0	0.8	0.4	1.0
1.0	0.0	0.2	1.0
0.0	0.0	0.0	1.0
0.0	0.0	0.0	1.0
0.0	0.0	0.0	1.0
0.0	0.0	0.0	1.0

NodeBackgroundColor
994
1.0	1.0	1.0	1.0
1.0	1.0	1.0	1.0
1.0	1.0	1.0	1.0
1.0	1.0	1.0	1.0
1.0	1.0	1.0	1.0
1.0	1.0	1.0	1.0
1.0	1.0	1.0	1.0
1.0	1.0	1.0	1.0
1.0	1.0	1.0	1.0
1.0	1.0	1.0	1.0
1.0	1.0	1.0	1.0
1.0	1.0	1.0	1.0
1.0	1.0	1.0	1.0
1.0	1.0	1.0	1.0
1.0	1.0	1.0	1.0
1.0	1.0	1.0	1.0
1.0	1.0	1.0	1.0
1.0	1.0	1.0	1.0
1.0	1.0	1.0	1.0
1.0	1.0	1.0	1.0
1.0	1.0	1.0	1.0
1.0	1.0	1.0	1.0
1.0	1.0	1.0	1.0
1.0	1.0	1.0	1.0
1.0	1.0	1.0	1.0
1.0	1.0	1.0	1.0
1.0	1.0	1.0	1.0
1.0	1.0	1.0	1.0
1.0	1.0	1.0	1.0
1.0	1.0	1.0	1.0
1.0	1.0	1.0	1.0
1.0	1.0	1.0	1.0
1.0	1.0	1.0	1.0
1.0	1.0	1.0	1.0
1.0	1.0	1.0	1.0
1.0	1.0	1.0	1.0
1.0	1.0	1.0	1.0
1.0	1.0	1.0	1.0
1.0	1.0	1.0	1.0
1.0	1.0	1.0	1.0
1.0	1.0	1.0	1.0
1.0	1.0	1.0	1.0
1.0	1.0	1.0	1.0
1.0	1.0	1.0	1.0
1.0	1.0	1.0	1.0
1.0	1.0	1.0	1.0
1.0	1.0	1.0	1.0
1.0	1.0	1.0	1.0
1.0	1.0	1.0	1.0
1.0	1.0	1.0	1.0
1.0	1.0	1.0	1.0
1.0	1.0	1.0	1.0
1.0	1.0	1.0	1.0
1.0	1.0	1.0	1.0
1.0	1.0	1.0	1.0
1.0	1.0	1.0	1.0
1.0	1.0	1.0	1.0
1.0	1.0	1.0	1.0
1.0	1.0	1.0	1.0
1.0	1.0	1.0	1.0
1.0	1.0	1.0	1.0
1.0	1.0	1.0	1.0
1.0	1.0	1.0	1.0
1.0	1.0	1.0	1.0
1.0	1.0	1.0	1.0
1.0	1.0	1.0	1.0
1.0	1.0	1.0	1.0
1.0	1.0	1.0	1.0
1.0	1.0	1.0	1.0
1.0	1.0	1.0	1.0
1.0	1.0	1.0	1.0
1.0	1.0	1.0	1.0
1.0	1.0	1.0	1.0
1.0	1.0	1.0	1.0
1.0	1.0	1.0	1.0
1.0	1.0	1.0	1.0
1.0	1.0	1.0	1.0
1.0	1.0	1.0	1.0
1.0	1.0	1.0	1.0
1.0	1.0	1.0	1.0
1.0	1.0	1.0	1.0
1.0	1.0	1.0	1.0
1.0	1.0	1.0	1.0
1.0	1.0	1.0	1.0
1.0	1.0	1.0	1.0
1.0	1.0	1.0	1.0
1.0	1.0	1.0	1.0
1.0	1.0	1.0	1.0
1.0	1.0	1.0	1.0
1.0	1.0	1.0	1.0
1.0	1.0	1.0	1.0
1.0	1.0	1.0	1.0
1.0	1.0	1.0	1.0
1.0	1.0	1.0	1.0
1.0	1.0	1.0	1.0
1.0	1.0	1.0	1.0
1.0	1.0	1.0	1.0
1.0	1.0	1.0	1.0
1.0	1.0	1.0	1.0
1.0	1.0	1.0	1.0
1.0	1.0	1.0	1.0
1.0	1.0	1.0	1.0
1.0	1.0	1.0	1.0
1.0	1.0	1.0	1.0
1.0	1.0	1.0	1.0
1.0	1.0	1.0	1.0
1.0	1.0	1.0	1.0
1.0	1.0	1.0	1.0
1.0	1.0	1.0	1.0
1.0	1.0	1.0	1.0
1.0	1.0	1.0	1.0
1.0	1.0	1.0	1.0
1.0	1.0	1.0	1.0
1.0	1.0	1.0	1.0
1.0	1.0	1.0	1.0
1.0	1.0	1.0	1.0
1.0	1.0	1.0	1.0
1.0	1.0	1.0	1.0
1.0	1.0	1.0	1.0
1.0	1.0	1.0	1.0
1.0	1.0	1.0	1.0
1.0	1.0	1.0	1.0
1.0	1.0	1.0	1.0
1.0	1.0	1.0	1.0
1.0	1.0	1.0	1.0
1.0	1.0	1.0	1.0
1.0	1.0	1.0	1.0
1.0	1.0	1.0	1.0
1.0	1.0	1.0	1.0
1.0	1.0	1.0	1.0
1.0	1.0	1.0	1.0
1.0	1.0	1.0	1.0
1.0	1.0	1.0	1.0
1.0	1.0	1.0	1.0
1.0	1.0	1.0	1.0
1.0	1.0	1.0	1.0
1.0	1.0	1.0	1.0
1.0	1.0	1.0	1.0
1.0	1.0	1.0	1.0
1.0	1.0	1.0	1.0
1.0	1.0	1.0	1.0
1.0	1.0	1.0	1.0
1.0	1.0	1.0	1.0
1.0	1.0	1.0	1.0
1.0	1.0	1.0	1.0
1.0	1.0	1.0	1.0
1.0	1.0	1.0	1.0
1.0	1.0	1.0	1.0
1.0	1.0	1.0	1.0
1.0	1.0	1.0	1.0
1.0	1.0	1.0	1.0
1.0	1.0	1.0	1.0
1.0	1.0	1.0	1.0
1.0	1.0	1.0	1.0
1.0	1.0	1.0	1.0
1.0	1.0	1.0	1.0
1.0	1.0	1.0	1.0
1.0	1.0	1.0	1.0
1.0	1.0	1.0	1.0
1.0	1.0	1.0	1.0
1.0	1.0	1.0	1.0
1.0	1.0	1.0	1.0
1.0	1.0	1.0	1.0
1.0	1.0	1.0	1.0
1.0	1.0	1.0	1.0
1.0	1.0	1.0	1.0
1.0	1.0	1.0	1.0
1.0	1.0	1.0	1.0
1.0	1.0	1.0	1.0
1.0	1.0	1.0	1.0
1.0	1.0	1.0	1.0
1.0	1.0	1.0	1.0
1.0	1.0	1.0	1.0
1.0	1.0	1.0	1.0
1.0	1.0	1.0	1.0
1.0	1.0	1.0	1.0
1.0	1.0	1.0	1.0
1.0	1.0	1.0	1.0
1.0	1.0	1.0	1.0
1.0	1.0	1.0	1.0
1.0	1.0	1.0	1.0
1.0	1.0	1.0	1.0
1.0	1.0	1.0	1.0
1.0	1.0	1.0	1.0
1.0	1.0	1.0	1.0
1.0	1.0	1.0	1.0
1.0	1.0	1.0	1.0
1.0	1.0	1.0	1.0
1.0	1.0	1.0	1.0
1.0	1.0	1.0	1.0
1.0	1.0	1.0	1.0
1.0	1.0	1.0	1.0
1.0	1.0	1.0	1.0
1.0	1.0	1.0	1.0
1.0	1.0	1.0	1.0
1.0	1.0	1.0	1.0
1.0	1.0	1.0	1.0
1.0	1.0	1.0	1.0
1.0	1.0	1.0	1.0
1.0	1.0	1.0	1.0
1.0	1.0	1.0	1.0
1.0	1.0	1.0	1.0
1.0	1.0	1.0	1.0
1.0	1.0	1.0	1.0
1.0	1.0	1.0	1.0
1.0	1.0	1.0	1.0
1.0	1.0	1.0	1.0
1.0	1.0	1.0	1.0
1.0	1.0	1.0	1.0
1.0	1.0	1.0	1.0
1.0	1.0	1.0	1.0
1.0	1.0	1.0	1.0
1.0	1.0	1.0	1.0
1.0	1.0	1.0	1.0
1.0	1.0	1.0	1.0
1.0	1.0	1.0	1.0
1.0	1.0	1.0	1.0
1.0	1.0	1.0	1.0
1.0	1.0	1.0	1.0
1.0	1.0	1.0	1.0
1.0	1.0	1.0	1.0
1.0	1.0	1.0	1.0
1.0	1.0	1.0	1.0
1.0	1.0	1.0	1.0
1.0	1.0	1.0	1.0
1.0	1.0	1.0	1.0
1.0	1.0	1.0	1.0
1.0	1.0	1.0	1.0
1.0	1.0	1.0	1.0
1.0	1.0	1.0	1.0
1.0	1.0	1.0	1.0
1.0	1.0	1.0	1.0
1.0	1.0	1.0	1.0
1.0	1.0	1.0	1.0
1.0	1.0	1.0	1.0
1.0	1.0	1.0	1.0
1.0	1.0	1.0	1.0
1.0	1.0	1.0	1.0
1.0	1.0	1.0	1.0
1.0	1.0	1.0	1.0
1.0	1.0	1.0	1.0
1.0	1.0	1.0	1.0
1.0	1.0	1.0	1.0
1.0	1.0	1.0	1.0
1.0	1.0	1.0	1.0
1.0	1.0	1.0	1.0
1.0	1.0	1.0	1.0
1.0	1.0	1.0	1.0
1.0	1.0	1.0	1.0
1.0	1.0	1.0	1.0
1.0	1.0	1.0	1.0
1.0	1.0	1.0	1.0
1.0	1.0	1.0	1.0
1.0	1.0	1.0	1.0
1.0	1.0	1.0	1.0
1.0	1.0	1.0	1.0
1.0	1.0	1.0	1.0
1.0	1.0	1.0	1.0
1.0	1.0	1.0	1.0
1.0	1.0	1.0	1.0
1.0	1.0	1.0	1.0
1.0	1.0	1.0	1.0
1.0	1.0	1.0	1.0
1.0	1.0	1.0	1.0
1.0	1.0	1.0	1.0
1.0	1.0	1.0	1.0
1.0	1.0	1.0	1.0
1.0	1.0	1.0	1.0
1.0	1.0	1.0	1.0
1.0	1.0	1.0	1.0
1.0	1.0	1.0	1.0
1.0	1.0	1.0	1.0
1.0	1.0	1.0	1.0
1.0	1.0	1.0	1.0
1.0	1.0	1.0	1.0
1.0	1.0	1.0	1.0
1.0	1.0	1.0	1.0
1.0	1.0	1.0	1.0
1.0	1.0	1.0	1.0
1.0	1.0	1.0	1.0
1.0	1.0	1.0	1.0
1.0	1.0	1.0	1.0
1.0	1.0	1.0	1.0
1.0	1.0	1.0	1.0
1.0	1.0	1.0	1.0
1.0	1.0	1.0	1.0
1.0	1.0	1.0	1.0
1.0	1.0	1.0	1.0
1.0	1.0	1.0	1.0
1.0	1.0	1.0	1.0
1.0	1.0	1.0	1.0
1.0	1.0	1.0	1.0
1.0	1.0	1.0	1.0
1.0	1.0	1.0	1.0
1.0	1.0	1.0	1.0
1.0	1.0	1.0	1.0
1.0	1.0	1.0	1.0
1.0	1.0	1.0	1.0
1.0	1.0	1.0	1.0
1.0	1.0	1.0	1.0
1.0	1.0	1.0	1.0
1.0	1.0	1.0	1.0
1.0	1.0	1.0	1.0
1.0	1.0	1.0	1.0
1.0	1.0	1.0	1.0
1.0	1.0	1.0	1.0
1.0	1.0	1.0	1.0
1.0	1.0	1.0	1.0
1.0	1.0	1.0	1.0
1.0	1.0	1.0	1.0
1.0	1.0	1.0	1.0
1.0	1.0	1.0	1.0
1.0	1.0	1.0	1.0
1.0	1.0	1.0	1.0
1.0	1.0	1.0	1.0
1.0	1.0	1.0	1.0
1.0	1.0	1.0	1.0
1.0	1.0	1.0	1.0
1.0	1.0	1.0	1.0
1.0	1.0	1.0	1.0
1.0	1.0	1.0	1.0
1.0	1.0	1.0	1.0
1.0	1.0	1.0	1.0
1.0	1.0	1.0	1.0
1.0	1.0	1.0	1.0
1.0	1.0	1.0	1.0
1.0	1.0	1.0	1.0
1.0	1.0	1.0	1.0
1.0	1.0	1.0	1.0
1.0	1.0	1.0	1.0
1.0	1.0	1.0	1.0
1.0	1.0	1.0	1.0
1.0	1.0	1.0	1.0
1.0	1.0	1.0	1.0
1.0	1.0	1.0	1.0
1.0	1.0	1.0	1.0
1.0	1.0	1.0	1.0
1.0	1.0	1.0	1.0
1.0	1.0	1.0	1.0
1.0	1.0	1.0	1.0
1.0	1.0	1.0	1.0
1.0	1.0	1.0	1.0
1.0	1.0	1.0	1.0
1.0	1.0	1.0	1.0
1.0	1.0	1.0	1.0
1.0	1.0	1.0	1.0
1.0	1.0	1.0	1.0
1.0	1.0	1.0	1.0
1.0	1.0	1.0	1.0
1.0	1.0	1.0	1.0
1.0	1.0	1.0	1.0
1.0	1.0	1.0	1.0
1.0	1.0	1.0	1.0
1.0	1.0	1.0	1.0
1.0	1.0	1.0	1.0
1.0	1.0	1.0	1.0
1.0	1.0	1.0	1.0
1.0	1.0	1.0	1.0
1.0	1.0	1.0	1.0
1.0	1.0	1.0	1.0
1.0	1.0	1.0	1.0
1.0	1.0	1.0	1.0
1.0	1.0	1.0	1.0
1.0	1.0	1.0	1.0
1.0	1.0	1.0	1.0
1.0	1.0	1.0	1.0
1.0	1.0	1.0	1.0
1.0	1.0	1.0	1.0
1.0	1.0	1.0	1.0
1.0	1.0	1.0	1.0
1.0	1.0	1.0	1.0
1.0	1.0	1.0	1.0
1.0	1.0	1.0	1.0
1.0	1.0	1.0	1.0
1.0	1.0	1.0	1.0
1.0	1.0	1.0	1.0
1.0	1.0	1.0	1.0
1.0	1.0	1.0	1.0
1.0	1.0	1.0	1.0
1.0	1.0	1.0	1.0
1.0	1.0	1.0	1.0
1.0	1.0	1.0	1.0
1.0	1.0	1.0	1.0
1.0	1.0	1.0	1.0
1.0	1.0	1.0	1.0
1.0	1.0	1.0	1.0
1.0	1.0	1.0	1.0
1.0	1.0	1.0	1.0
1.0	1.0	1.0	1.0
1.0	1.0	1.0	1.0
1.0	1.0	1.0	1.0
1.0	1.0	1.0	1.0
1.0	1.0	1.0	1.0
1.0	1.0	1.0	1.0
1.0	1.0	1.0	1.0
1.0	1.0	1.0	1.0
1.0	1.0	1.0	1.0
1.0	1.0	1.0	1.0
1.0	1.0	1.0	1.0
1.0	1.0	1.0	1.0
1.0	1.0	1.0	1.0
1.0	1.0	1.0	1.0
1.0	1.0	1.0	1.0
1.0	1.0	1.0	1.0
1.0	1.0	1.0	1.0
1.0	1.0	1.0	1.0
1.0	1.0	1.0	1.0
1.0	1.0	1.0	1.0
1.0	1.0	1.0	1.0
1.0	1.0	1.0	1.0
1.0	1.0	1.0	1.0
1.0	1.0	1.0	1.0
1.0	1.0	1.0	1.0
1.0	1.0	1.0	1.0
1.0	1.0	1.0	1.0
1.0	1.0	1.0	1.0
1.0	1.0	1.0	1.0
1.0	1.0	1.0	1.0
1.0	1.0	1.0	1.0
1.0	1.0	1.0	1.0
1.0	1.0	1.0	1.0
1.0	1.0	1.0	1.0
1.0	1.0	1.0	1.0
1.0	1.0	1.0	1.0
1.0	1.0	1.0	1.0
1.0	1.0	1.0	1.0
1.0	1.0	1.0	1.0
1.0	1.0	1.0	1.0
1.0	1.0	1.0	1.0
1.0	1.0	1.0	1.0
1.0	1.0	1.0	1.0
1.0	1.0	1.0	1.0
1.0	1.0	1.0	1.0
1.0	1.0	1.0	1.0
1.0	1.0	1.0	1.0
1.0	1.0	1.0	1.0
1.0	1.0	1.0	1.0
1.0	1.0	1.0	1.0
1.0	1.0	1.0	1.0
1.0	1.0	1.0	1.0
1.0	1.0	1.0	1.0
1.0	1.0	1.0	1.0
1.0	1.0	1.0	1.0
1.0	1.0	1.0	1.0
1.0	1.0	1.0	1.0
1.0	1.0	1.0	1.0
1.0	1.0	1.0	1.0
1.0	1.0	1.0	1.0
1.0	1.0	1.0	1.0
1.0	1.0	1.0	1.0
1.0	1.0	1.0	1.0
1.0	1.0	1.0	1.0
1.0	1.0	1.0	1.0
1.0	1.0	1.0	1.0
1.0	1.0	1.0	1.0
1.0	1.0	1.0	1.0
1.0	1.0	1.0	1.0
1.0	1.0	1.0	1.0
1.0	1.0	1.0	1.0
1.0	1.0	1.0	1.0
1.0	1.0	1.0	1.0
1.0	1.0	1.0	1.0
1.0	1.0	1.0	1.0
1.0	1.0	1.0	1.0
1.0	1.0	1.0	1.0
1.0	1.0	1.0	1.0
1.0	1.0	1.0	1.0
1.0	1.0	1.0	1.0
1.0	1.0	1.0	1.0
1.0	1.0	1.0	1.0
1.0	1.0	1.0	1.0
1.0	1.0	1.0	1.0
1.0	1.0	1.0	1.0
1.0	1.0	1.0	1.0
1.0	1.0	1.0	1.0
1.0	1.0	1.0	1.0
1.0	1.0	1.0	1.0
1.0	1.0	1.0	1.0
1.0	1.0	1.0	1.0
1.0	1.0	1.0	1.0
1.0	1.0	1.0	1.0
1.0	1.0	1.0	1.0
1.0	1.0	1.0	1.0
1.0	1.0	1.0	1.0
1.0	1.0	1.0	1.0
1.0	1.0	1.0	1.0
1.0	1.0	1.0	1.0
1.0	1.0	1.0	1.0
1.0	1.0	1.0	1.0
1.0	1.0	1.0	1.0
1.0	1.0	1.0	1.0
1.0	1.0	1.0	1.0
1.0	1.0	1.0	1.0
1.0	1.0	1.0	1.0
1.0	1.0	1.0	1.0
1.0	1.0	1.0	1.0
1.0	1.0	1.0	1.0
1.0	1.0	1.0	1.0
1.0	1.0	1.0	1.0
1.0	1.0	1.0	1.0
1.0	1.0	1.0	1.0
1.0	1.0	1.0	1.0
1.0	1.0	1.0	1.0
1.0	1.0	1.0	1.0
1.0	1.0	1.0	1.0
1.0	1.0	1.0	1.0
1.0	1.0	1.0	1.0
1.0	1.0	1.0	1.0
1.0	1.0	1.0	1.0
1.0	1.0	1.0	1.0
1.0	1.0	1.0	1.0
1.0	1.0	1.0	1.0
1.0	1.0	1.0	1.0
1.0	1.0	1.0	1.0
1.0	1.0	1.0	1.0
1.0	1.0	1.0	1.0
1.0	1.0	1.0	1.0
1.0	1.0	1.0	1.0
1.0	1.0	1.0	1.0
1.0	1.0	1.0	1.0
1.0	1.0	1.0	1.0
1.0	1.0	1.0	1.0
1.0	1.0	1.0	1.0
1.0	1.0	1.0	1.0
1.0	1.0	1.0	1.0
1.0	1.0	1.0	1.0
1.0	1.0	1.0	1.0
1.0	1.0	1.0	1.0
1.0	1.0	1.0	1.0
1.0	1.0	1.0	1.0
1.0	1.0	1.0	1.0
1.0	1.0	1.0	1.0
1.0	1.0	1.0	1.0
1.0	1.0	1.0	1.0
1.0	1.0	1.0	1.0
1.0	1.0	1.0	1.0
1.0	1.0	1.0	1.0
1.0	1.0	1.0	1.0
1.0	1.0	1.0	1.0
1.0	1.0	1.0	1.0
1.0	1.0	1.0	1.0
1.0	1.0	1.0	1.0
1.0	1.0	1.0	1.0
1.0	1.0	1.0	1.0
1.0	1.0	1.0	1.0
1.0	1.0	1.0	1.0
1.0	1.0	1.0	1.0
1.0	1.0	1.0	1.0
1.0	1.0	1.0	1.0
1.0	1.0	1.0	1.0
1.0	1.0	1.0	1.0
1.0	1.0	1.0	1.0
1.0	1.0	1.0	1.0
1.0	1.0	1.0	1.0
1.0	1.0	1.0	1.0
1.0	1.0	1.0	1.0
1.0	1.0	1.0	1.0
1.0	1.0	1.0	1.0
1.0	1.0	1.0	1.0
1.0	1.0	1.0	1.0
1.0	1.0	1.0	1.0
1.0	1.0	1.0	1.0
1.0	1.0	1.0	1.0
1.0	1.0	1.0	1.0
1.0	1.0	1.0	1.0
1.0	1.0	1.0	1.0
1.0	1.0	1.0	1.0
1.0	1.0	1.0	1.0
1.0	1.0	1.0	1.0
1.0	1.0	1.0	1.0
1.0	1.0	1.0	1.0
1.0	1.0	1.0	1.0
1.0	1.0	1.0	1.0
1.0	1.0	1.0	1.0
1.0	1.0	1.0	1.0
1.0	1.0	1.0	1.0
1.0	1.0	1.0	1.0
1.0	1.0	1.0	1.0
1.0	1.0	1.0	1.0
1.0	1.0	1.0	1.0
1.0	1.0	1.0	1.0
1.0	1.0	1.0	1.0
1.0	1.0	1.0	1.0
1.0	1.0	1.0	1.0
1.0	1.0	1.0	1.0
1.0	1.0	1.0	1.0
1.0	1.0	1.0	1.0
1.0	1.0	1.0	1.0
1.0	1.0	1.0	1.0
1.0	1.0	1.0	1.0
1.0	1.0	1.0	1.0
1.0	1.0	1.0	1.0
1.0	1.0	1.0	1.0
1.0	1.0	1.0	1.0
1.0	1.0	1.0	1.0
1.0	1.0	1.0	1.0
1.0	1.0	1.0	1.0
1.0	1.0	1.0	1.0
1.0	1.0	1.0	1.0
1.0	1.0	1.0	1.0
1.0	1.0	1.0	1.0
1.0	1.0	1.0	1.0
1.0	1.0	1.0	1.0
1.0	1.0	1.0	1.0
1.0	1.0	1.0	1.0
1.0	1.0	1.0	1.0
1.0	1.0	1.0	1.0
1.0	1.0	1.0	1.0
1.0	1.0	1.0	1.0
1.0	1.0	1.0	1.0
1.0	1.0	1.0	1.0
1.0	1.0	1.0	1.0
1.0	1.0	1.0	1.0
1.0	1.0	1.0	1.0
1.0	1.0	1.0	1.0
1.0	1.0	1.0	1.0
1.0	1.0	1.0	1.0
1.0	1.0	1.0	1.0
1.0	1.0	1.0	1.0
1.0	1.0	1.0	1.0
1.0	1.0	1.0	1.0
1.0	1.0	1.0	1.0
1.0	1.0	1.0	1.0
1.0	1.0	1.0	1.0
1.0	1.0	1.0	1.0
1.0	1.0	1.0	1.0
1.0	1.0	1.0	1.0
1.0	1.0	1.0	1.0
1.0	1.0	1.0	1.0
1.0	1.0	1.0	1.0
1.0	1.0	1.0	1.0
1.0	1.0	1.0	1.0
1.0	1.0	1.0	1.0
1.0	1.0	1.0	1.0
1.0	1.0	1.0	1.0
1.0	1.0	1.0	1.0
1.0	1.0	1.0	1.0
1.0	1.0	1.0	1.0
1.0	1.0	1.0	1.0
1.0	1.0	1.0	1.0
1.0	1.0	1.0	1.0
1.0	1.0	1.0	1.0
1.0	1.0	1.0	1.0
1.0	1.0	1.0	1.0
1.0	1.0	1.0	1.0
1.0	1.0	1.0	1.0
1.0	1.0	1.0	1.0
1.0	1.0	1.0	1.0
1.0	1.0	1.0	1.0
1.0	1.0	1.0	1.0
1.0	1.0	1.0	1.0
1.0	1.0	1.0	1.0
1.0	1.0	1.0	1.0
1.0	1.0	1.0	1.0
1.0	1.0	1.0	1.0
1.0	1.0	1.0	1.0
1.0	1.0	1.0	1.0
1.0	1.0	1.0	1.0
1.0	1.0	1.0	1.0
1.0	1.0	1.0	1.0
1.0	1.0	1.0	1.0
1.0	1.0	1.0	1.0
1.0	1.0	1.0	1.0
1.0	1.0	1.0	1.0
1.0	1.0	1.0	1.0
1.0	1.0	1.0	1.0
1.0	1.0	1.0	1.0
1.0	1.0	1.0	1.0
1.0	1.0	1.0	1.0
1.0	1.0	1.0	1.0
1.0	1.0	1.0	1.0
1.0	1.0	1.0	1.0
1.0	1.0	1.0	1.0
1.0	1.0	1.0	1.0
1.0	1.0	1.0	1.0
1.0	1.0	1.0	1.0
1.0	1.0	1.0	1.0
1.0	1.0	1.0	1.0
1.0	1.0	1.0	1.0
1.0	1.0	1.0	1.0
1.0	1.0	1.0	1.0
1.0	1.0	1.0	1.0
1.0	1.0	1.0	1.0
1.0	1.0	1.0	1.0
1.0	1.0	1.0	1.0
1.0	1.0	1.0	1.0
1.0	1.0	1.0	1.0
1.0	1.0	1.0	1.0
1.0	1.0	1.0	1.0
1.0	1.0	1.0	1.0
1.0	1.0	1.0	1.0
1.0	1.0	1.0	1.0
1.0	1.0	1.0	1.0
1.0	1.0	1.0	1.0
1.0	1.0	1.0	1.0
1.0	1.0	1.0	1.0
1.0	1.0	1.0	1.0
1.0	1.0	1.0	1.0
1.0	1.0	1.0	1.0
1.0	1.0	1.0	1.0
1.0	1.0	1.0	1.0
1.0	1.0	1.0	1.0
1.0	1.0	1.0	1.0
1.0	1.0	1.0	1.0
1.0	1.0	1.0	1.0
1.0	1.0	1.0	1.0
1.0	1.0	1.0	1.0
1.0	1.0	1.0	1.0
1.0	1.0	1.0	1.0
1.0	1.0	1.0	1.0
1.0	1.0	1.0	1.0
1.0	1.0	1.0	1.0
1.0	1.0	1.0	1.0
1.0	1.0	1.0	1.0
1.0	1.0	1.0	1.0
1.0	1.0	1.0	1.0
1.0	1.0	1.0	1.0
1.0	1.0	1.0	1.0
1.0	1.0	1.0	1.0
1.0	1.0	1.0	1.0
1.0	1.0	1.0	1.0
1.0	1.0	1.0	1.0
1.0	1.0	1.0	1.0
1.0	1.0	1.0	1.0
1.0	1.0	1.0	1.0
1.0	1.0	1.0	1.0
1.0	1.0	1.0	1.0
1.0	1.0	1.0	1.0
1.0	1.0	1.0	1.0
1.0	1.0	1.0	1.0
1.0	1.0	1.0	1.0
1.0	1.0	1.0	1.0
1.0	1.0	1.0	1.0
1.0	1.0	1.0	1.0
1.0	1.0	1.0	1.0
1.0	1.0	1.0	1.0
1.0	1.0	1.0	1.0
1.0	1.0	1.0	1.0
1.0	1.0	1.0	1.0
1.0	1.0	1.0	1.0
1.0	1.0	1.0	1.0
1.0	1.0	1.0	1.0
1.0	1.0	1.0	1.0
1.0	1.0	1.0	1.0
1.0	1.0	1.0	1.0
1.0	1.0	1.0	1.0
1.0	1.0	1.0	1.0
1.0	1.0	1.0	1.0
1.0	1.0	1.0	1.0
1.0	1.0	1.0	1.0
1.0	1.0	1.0	1.0
1.0	1.0	1.0	1.0
1.0	1.0	1.0	1.0
1.0	1.0	1.0	1.0
1.0	1.0	1.0	1.0
1.0	1.0	1.0	1.0
1.0	1.0	1.0	1.0
1.0	1.0	1.0	1.0
1.0	1.0	1.0	1.0
1.0	1.0	1.0	1.0
1.0	1.0	1.0	1.0
1.0	1.0	1.0	1.0
1.0	1.0	1.0	1.0
1.0	1.0	1.0	1.0
1.0	1.0	1.0	1.0
1.0	1.0	1.0	1.0
1.0	1.0	1.0	1.0
1.0	1.0	1.0	1.0
1.0	1.0	1.0	1.0
1.0	1.0	1.0	1.0
1.0	1.0	1.0	1.0
1.0	1.0	1.0	1.0
1.0	1.0	1.0	1.0
1.0	1.0	1.0	1.0
1.0	1.0	1.0	1.0
1.0	1.0	1.0	1.0
1.0	1.0	1.0	1.0
1.0	1.0	1.0	1.0
1.0	1.0	1.0	1.0
1.0	1.0	1.0	1.0
1.0	1.0	1.0	1.0
1.0	1.0	1.0	1.0
1.0	1.0	1.0	1.0
1.0	1.0	1.0	1.0
1.0	1.0	1.0	1.0
1.0	1.0	1.0	1.0
1.0	1.0	1.0	1.0
1.0	1.0	1.0	1.0
1.0	1.0	1.0	1.0
1.0	1.0	1.0	1.0
1.0	1.0	1.0	1.0
1.0	1.0	1.0	1.0
1.0	1.0	1.0	1.0
1.0	1.0	1.0	1.0
1.0	1.0	1.0	1.0
1.0	1.0	1.0	1.0
1.0	1.0	1.0	1.0
1.0	1.0	1.0	1.0
1.0	1.0	1.0	1.0
1.0	1.0	1.0	1.0
1.0	1.0	1.0	1.0
1.0	1.0	1.0	1.0
1.0	1.0	1.0	1.0
1.0	1.0	1.0	1.0
1.0	1.0	1.0	1.0
1.0	1.0	1.0	1.0
1.0	1.0	1.0	1.0
1.0	1.0	1.0	1.0
1.0	1.0	1.0	1.0
1.0	1.0	1.0	1.0
1.0	1.0	1.0	1.0
1.0	1.0	1.0	1.0
1.0	1.0	1.0	1.0
1.0	1.0	1.0	1.0
1.0	1.0	1.0	1.0
1.0	1.0	1.0	1.0
1.0	1.0	1.0	1.0
1.0	1.0	1.0	1.0
1.0	1.0	1.0	1.0
1.0	1.0	1.0	1.0
1.0	1.0	1.0	1.0
1.0	1.0	1.0	1.0
1.0	1.0	1.0	1.0
1.0	1.0	1.0	1.0
1.0	1.0	1.0	1.0
1.0	1.0	1.0	1.0
1.0	1.0	1.0	1.0
1.0	1.0	1.0	1.0
1.0	1.0	1.0	1.0
1.0	1.0	1.0	1.0
1.0	1.0	1.0	1.0
1.0	1.0	1.0	1.0
1.0	1.0	1.0	1.0
1.0	1.0	1.0	1.0
1.0	1.0	1.0	1.0
1.0	1.0	1.0	1.0
1.0	1.0	1.0	1.0
1.0	1.0	1.0	1.0
1.0	1.0	1.0	1.0
1.0	1.0	1.0	1.0
1.0	1.0	1.0	1.0
1.0	1.0	1.0	1.0
1.0	1.0	1.0	1.0
1.0	1.0	1.0	1.0
1.0	1.0	1.0	1.0
1.0	1.0	1.0	1.0
1.0	1.0	1.0	1.0
1.0	1.0	1.0	1.0
1.0	1.0	1.0	1.0
1.0	1.0	1.0	1.0
1.0	1.0	1.0	1.0
1.0	1.0	1.0	1.0
1.0	1.0	1.0	1.0
1.0	1.0	1.0	1.0
1.0	1.0	1.0	1.0
1.0	1.0	1.0	1.0
1.0	1.0	1.0	1.0
1.0	1.0	1.0	1.0
1.0	1.0	1.0	1.0
1.0	1.0	1.0	1.0
1.0	1.0	1.0	1.0
1.0	1.0	1.0	1.0
1.0	1.0	1.0	1.0
1.0	1.0	1.0	1.0
1.0	1.0	1.0	1.0
1.0	1.0	1.0	1.0
1.0	1.0	1.0	1.0
1.0	1.0	1.0	1.0
1.0	1.0	1.0	1.0
1.0	1.0	1.0	1.0
1.0	1.0	1.0	1.0
1.0	1.0	1.0	1.0
1.0	1.0	1.0	1.0
1.0	1.0	1.0	1.0
1.0	1.0	1.0	1.0
1.0	1.0	1.0	1.0
1.0	1.0	1.0	1.0
1.0	1.0	1.0	1.0
1.0	1.0	1.0	1.0
1.0	1.0	1.0	1.0
1.0	1.0	1.0	1.0
1.0	1.0	1.0	1.0
1.0	1.0	1.0	1.0
1.0	1.0	1.0	1.0
1.0	1.0	1.0	1.0
1.0	1.0	1.0	1.0
1.0	1.0	1.0	1.0
1.0	1.0	1.0	1.0
1.0	1.0	1.0	1.0
1.0	1.0	1.0	1.0
1.0	1.0	1.0	1.0
1.0	1.0	1.0	1.0
1.0	1.0	1.0	1.0
1.0	1.0	1.0	1.0
1.0	1.0	1.0	1.0
1.0	1.0	1.0	1.0
1.0	1.0	1.0	1.0
1.0	1.0	1.0	1.0
1.0	1.0	1.0	1.0
1.0	1.0	1.0	1.0
1.0	1.0	1.0	1.0
1.0	1.0	1.0	1.0
1.0	1.0	1.0	1.0
1.0	1.0	1.0	1.0
1.0	1.0	1.0	1.0
1.0	1.0	1.0	1.0
1.0	1.0	1.0	1.0
1.0	1.0	1.0	1.0
1.0	1.0	1.0	1.0
1.0	1.0	1.0	1.0
1.0	1.0	1.0	1.0
1.0	1.0	1.0	1.0
1.0	1.0	1.0	1.0
1.0	1.0	1.0	1.0
1.0	1.0	1.0	1.0
1.0	1.0	1.0	1.0
1.0	1.0	1.0	1.0
1.0	1.0	1.0	1.0
1.0	1.0	1.0	1.0
1.0	1.0	1.0	1.0
1.0	1.0	1.0	1.0
1.0	1.0	1.0	1.0
1.0	1.0	1.0	1.0
1.0	1.0	1.0	1.0
1.0	1.0	1.0	1.0
1.0	1.0	1.0	1.0
1.0	1.0	1.0	1.0
1.0	1.0	1.0	1.0
1.0	1.0	1.0	1.0
1.0	1.0	1.0	1.0
1.0	1.0	1.0	1.0
1.0	1.0	1.0	1.0
1.0	1.0	1.0	1.0
1.0	1.0	1.0	1.0
1.0	1.0	1.0	1.0
1.0	1.0	1.0	1.0
1.0	1.0	1.0	1.0
1.0	1.0	1.0	1.0
1.0	1.0	1.0	1.0
1.0	1.0	1.0	1.0
1.0	1.0	1.0	1.0
1.0	1.0	1.0	1.0
1.0	1.0	1.0	1.0
1.0	1.0	1.0	1.0
1.0	1.0	1.0	1.0
1.0	1.0	1.0	1.0
1.0	1.0	1.0	1.0
1.0	1.0	1.0	1.0
1.0	1.0	1.0	1.0
1.0	1.0	1.0	1.0
1.0	1.0	1.0	1.0
1.0	1.0	1.0	1.0
1.0	1.0	1.0	1.0
1.0	1.0	1.0	1.0
1.0	1.0	1.0	1.0
1.0	1.0	1.0	1.0
1.0	1.0	1.0	1.0
1.0	1.0	1.0	1.0
1.0	1.0	1.0	1.0
1.0	1.0	1.0	1.0
1.0	1.0	1.0	1.0
1.0	1.0	1.0	1.0
1.0	1.0	1.0	1.0
1.0	1.0	1.0	1.0
1.0	1.0	1.0	1.0
1.0	1.0	1.0	1.0
1.0	1.0	1.0	1.0
1.0	1.0	1.0	1.0
1.0	1.0	1.0	1.0
1.0	1.0	1.0	1.0
1.0	1.0	1.0	1.0
1.0	1.0	1.0	1.0
1.0	1.0	1.0	1.0
1.0	1.0	1.0	1.0
1.0	1.0	1.0	1.0
1.0	1.0	1.0	1.0
1.0	1.0	1.0	1.0
1.0	1.0	1.0	1.0
1.0	1.0	1.0	1.0
1.0	1.0	1.0	1.0
1.0	1.0	1.0	1.0
1.0	1.0	1.0	1.0
1.0	1.0	1.0	1.0
1.0	1.0	1.0	1.0
1.0	1.0	1.0	1.0
1.0	1.0	1.0	1.0
1.0	1.0	1.0	1.0
1.0	1.0	1.0	1.0
1.0	1.0	1.0	1.0
1.0	1.0	1.0	1.0
1.0	1.0	1.0	1.0
1.0	1.0	1.0	1.0
1.0	1.0	1.0	1.0
1.0	1.0	1.0	1.0

NodeLabelJustification
994
2
4
2
2
2
2
2
2
2
2
2
2
2
2
2
2
2
2
2
2
2
2
2
2
2
2
2
2
2
2
2
2
2
2
2
2
2
2
2
2
2
2
2
2
2
2
2
2
2
2
2
2
2
2
2
2
2
2
2
2
2
2
2
2
2
2
2
2
2
2
2
2
2
2
2
2
2
2
2
2
2
2
2
2
2
2
2
2
2
2
2
2
2
2
2
2
2
2
2
2
2
2
2
2
2
2
2
2
2
2
2
2
2
2
2
2
2
2
2
2
2
2
2
2
2
2
2
2
2
2
2
2
2
2
2
2
2
2
2
2
2
2
2
2
2
2
2
2
2
2
2
2
2
2
2
2
2
2
2
2
2
2
2
2
2
2
2
2
2
2
2
2
2
2
2
2
2
2
2
2
2
2
2
2
2
2
2
2
2
2
2
2
2
2
2
2
2
2
2
2
2
2
2
2
2
2
2
2
2
2
2
2
2
2
2
2
2
2
2
2
2
2
2
2
2
2
2
2
2
2
2
2
2
2
2
2
2
2
2
2
2
2
2
2
2
2
2
2
2
2
2
2
2
2
2
2
2
2
2
2
2
2
2
2
2
2
2
2
2
2
2
2
2
2
2
2
2
2
2
2
2
2
2
2
2
2
2
2
2
2
2
2
2
2
2
2
2
2
2
2
2
2
2
2
2
2
2
2
2
2
2
2
2
2
2
2
2
2
2
2
2
2
2
2
2
2
2
2
2
2
2
2
2
2
2
2
2
2
2
2
2
2
2
2
2
2
2
2
2
2
2
2
2
2
2
2
2
2
2
2
2
2
2
2
2
2
2
2
2
2
2
2
2
2
2
2
2
2
2
2
2
2
2
2
2
2
2
2
2
2
2
2
2
2
2
2
2
2
2
2
2
2
2
2
2
2
2
2
2
2
2
2
2
2
2
2
2
2
2
2
2
2
2
2
2
2
2
2
2
2
2
2
2
2
2
2
2
2
2
2
2
2
2
2
2
2
2
0
2
2
2
2
2
2
2
2
2
2
2
2
2
2
2
2
2
2
2
2
2
2
2
2
2
2
2
2
2
2
2
2
2
2
2
2
2
2
2
2
2
2
2
2
2
2
2
2
2
2
2
2
2
2
2
2
2
2
2
2
2
2
2
2
2
2
2
2
2
2
2
2
2
2
2
2
2
2
2
2
2
2
2
2
2
2
2
2
2
2
2
2
2
2
2
2
2
2
2
2
2
2
2
2
2
2
2
2
2
2
2
2
2
2
2
2
2
2
2
2
2
2
2
2
2
2
2
2
2
2
2
2
2
2
2
2
2
2
2
2
2
2
2
2
2
2
2
2
2
2
2
2
2
2
2
2
2
2
2
2
2
2
2
2
2
2
2
2
2
2
2
2
2
2
2
2
2
2
2
2
2
2
2
2
2
2
2
2
2
2
2
2
2
2
2
2
2
2
2
2
2
2
2
2
2
2
2
2
2
2
2
2
2
2
2
2
2
2
2
2
2
2
2
2
2
2
2
2
2
2
2
2
2
2
2
2
2
2
2
2
2
2
2
2
2
2
2
2
2
2
2
2
2
2
2
2
2
2
2
2
2
2
2
2
2
2
2
2
2
2
2
2
2
2
2
2
2
2
2
2
2
2
2
2
2
2
2
2
2
2
2
2
2
2
2
2
2
2
2
2
2
2
2
2
2
2
2
2
2
2
2
2
2
2
2
2
2
2
2
2
2
2
2
2
2
2
2
2
2
2
2
2
2
2
2
2
2
2
2
2
2
2
2
2
2
2
2
2
2
2
2
2
2
2
2
2
2
2
2
2
2
4
2
2
2
2
2
2
2
2
2
2
2
2
2
2
2
2
2
2
2
2
2
2
2
2
2
2
2
2
2
2
2
2
2
2
2
2
2
2
2
2
2
2
2
2
2
2
2
2
2
2
2
2
2
2
2
2
2
2
2
2
2
2
2
2
2
2
2
2
2
2
2
2
2
2
2
2
2
2
2
2
2
2
2
2
2
2
2
2
2
2
2
2
2
2
2
2
2
2
2
2
2
2
2
2
2
2
2
2
2
2
2
2
2
2
2
2
2
2
2
2
2
2
2
2
2
2
2
2
2
2
2
2
2
2
2
2
2
2
2
2
2
2
2
2
2
2
2
2
2
2
2
2
2
2
2
2
2
2
2
2
2
2
2
2
2
2
2
2
2
2
2
2
2
2
2
2
2
2
2
2
2
2
8
8

NodeLabelSize
994
25
36
25
8
8
8
8
8
8
8
8
8
8
8
8
8
8
8
8
8
8
8
25
36
25
15
25
15
25
25
25
15
25
25
15
25
25
8
25
25
25
25
15
25
25
25
15
25
8
8
8
15
25
25
15
15
8
25
25
25
8
15
25
25
25
15
25
15
25
15
25
8
25
15
15
25
36
25
25
8
8
8
15
8
15
25
25
25
15
25
25
15
25
25
8
15
25
8
8
8
25
8
36
15
25
8
8
25
25
25
15
25
15
25
25
25
15
25
15
15
25
8
8
8
25
25
15
25
8
8
25
15
25
25
25
25
25
25
25
15
25
25
15
25
25
8
25
15
25
25
8
25
25
8
25
25
25
8
8
15
25
25
8
8
25
8
8
25
25
25
25
25
25
15
25
25
8
25
15
25
8
25
8
25
25
8
25
15
25
8
25
8
8
8
25
25
25
8
25
25
25
25
25
25
8
15
25
8
25
25
25
25
25
25
15
25
25
8
15
8
25
25
25
25
15
8
8
25
8
8
8
8
25
25
25
15
25
25
25
8
15
25
25
25
25
25
25
25
8
8
15
15
25
8
25
15
25
8
25
25
25
8
25
8
8
15
25
8
8
25
8
25
25
25
25
25
25
25
25
15
8
8
25
15
25
25
15
25
25
15
25
25
25
8
15
25
15
25
25
15
25
25
15
15
25
25
25
8
25
25
25
25
25
25
25
8
25
25
15
25
25
25
25
15
15
25
15
8
25
8
25
8
25
8
8
25
8
15
8
8
8
8
8
25
8
15
25
25
8
8
25
8
15
8
25
8
15
8
8
8
15
15
8
25
8
8
25
25
15
8
25
8
25
8
25
8
8
15
8
8
8
25
25
8
8
8
25
15
8
25
25
15
8
25
8
25
8
25
8
25
8
25
15
25
15
25
25
25
25
25
36
15
25
8
15
25
8
8
8
8
8
25
8
15
8
25
8
8
8
8
25
25
8
8
8
8
25
8
8
8
8
25
25
8
25
8
8
36
8
25
8
8
8
8
25
8
25
8
25
8
8
8
8
8
25
8
8
8
15
25
8
15
15
8
25
25
25
8
15
25
15
25
15
25
15
25
15
25
8
25
25
36
25
25
25
25
25
8
25
25
8
8
25
25
8
8
8
8
8
25
8
25
8
8
8
8
8
8
8
8
8
8
15
8
8
8
8
8
8
15
8
8
8
8
8
15
8
8
8
8
8
8
8
8
8
15
25
15
8
8
8
8
8
8
8
8
8
8
25
15
8
8
8
25
8
8
25
8
8
25
8
8
8
8
8
8
8
8
8
8
8
8
25
15
8
25
8
8
8
8
8
8
8
8
8
8
25
25
15
25
25
25
8
25
8
8
8
25
8
25
8
8
25
25
8
8
8
8
25
8
8
8
25
8
8
8
8
8
8
8
8
25
8
8
8
8
8
8
8
8
25
25
8
25
25
8
8
25
8
8
8
25
15
8
8
8
8
8
15
25
8
8
8
8
15
8
8
36
15
8
25
25
15
8
8
25
36
25
8
8
8
8
8
8
8
8
8
8
8
8
8
8
8
8
8
8
8
8
8
8
8
8
8
8
25
8
8
8
8
8
8
8
15
8
8
8
8
8
8
8
8
8
8
8
8
8
8
8
8
8
8
8
8
8
25
8
8
8
8
8
8
8
8
8
8
8
8
25
25
25
25
25
15
25
15
25
25
15
15
25
25
15
25
15
25
25
25
25
15
25
25
15
36
25
25
25
15
25
25
25
25
15
15
25
25
15
25
25
25
8
8
8
8
8
8
8
8
8
8
8
8
8
8
8
8
8
8
8
8
36
8
8
8
8
8
8
8
8
25
8
8
8
8
8
25
25
25
25
8
8
8
8
8
8
8
8
8
8
8
8
8
8
8
8
8
8
8
8
8
8
8
8
8
8
8
8
8
8
8
8
8
8
8
8
8
8
8
8
8
8
8
8
8
8
8
8
8
8
8
8
8
8
8
8
8
8
8
8
8
8
8
8
8
8
8
8
8
8
8
8
8
8
8
8
8
8
8
8
8
8
8
8
8
8
8
8
8
8
8
8
8
8
8
8
8
8
8
8
8
8
8
8
8
8
8
8
8
25
8
8
8
8
8
8
8
8
8
8
15
25
25
25
25
25
25
25
15
25
25
25
25
25
25
25
25
15
25
15
8
8
8
8
8
8
8
8
8
8
8
8
8
8
8
8
8
36
36
21
21
21
21
21
8
8

NodeLabelAngle
994
5.405746
1.4174764
1.7771708
2.8209388
1.0402414
0.66197604
3.8542936
0.67119235
2.7379005
0.6804392
3.86351
2.3042762
3.8727567
2.3134925
3.881973
3.8911893
3.9004362
2.8301857
2.839402
2.7471473
3.9096525
0.9387705
0.95314425
4.2795177
5.5491176
3.9188688
1.5200349
2.8486183
2.441983
5.7021213
2.5960205
1.5292512
1.5384675
3.449661
1.5477144
0.12912005
6.0493064
3.9281156
6.228826
4.8672614
5.8206744
2.5012558
1.0494882
5.879947
1.381797
4.5166163
3.937332
2.6588523
1.5569307
3.9465482
3.955795
3.9650114
5.939224
4.25411
0.6896555
1.566147
3.9742277
2.5605323
0.14557856
6.057773
3.9834745
2.857865
2.145604
1.0587045
1.8801733
0.9479868
3.0358436
2.8670814
6.1170497
1.0679208
1.9831778
3.9926908
4.4336295
4.001907
4.0111537
6.235599
1.3393861
5.176271
3.0986755
4.02037
1.5753938
4.0295863
4.038833
4.0480494
4.0572658
0.1251604
3.2243392
1.4650499
1.0771676
3.350003
2.4518898
1.0863839
0.30468005
4.0665126
4.075729
1.5846101
3.412835
4.084945
4.094192
4.1034083
2.8762977
4.1126246
2.6790817
2.8855445
3.4756658
2.8947608
4.1218715
4.131088
0.4841997
0.011690315
1.4831086
3.5682142
1.5938264
2.0861804
1.5613166
1.7408367
4.140304
0.13023967
4.149551
2.461106
5.737613
4.158767
4.1679835
4.1772304
3.3311126
4.753719
2.9039772
5.234958
4.1864467
2.913224
2.7976348
2.470353
0.27124232
0.3080656
2.8569076
4.195663
2.9161842
3.6013296
2.189183
2.9224403
0.6988718
4.9836307
4.20491
1.9203564
0.66371936
2.4795692
0.4381296
2.9316566
4.214126
0.6044466
4.2233424
1.6030732
0.72299594
2.9409034
2.2921855
3.0347373
0.7822725
2.9501197
1.6122895
4.2325892
2.39519
5.800445
2.959336
2.9685829
6.240268
4.2418056
4.251022
5.863277
5.360622
3.6867635
2.2048805
2.4981925
3.7898252
1.6215059
1.9048697
1.9677054
4.2602687
5.2792735
2.9777992
4.269485
4.2787013
5.050094
4.287948
5.926109
3.852657
4.2971644
2.0933692
2.9870155
0.7081186
4.3063807
0.96009845
1.6307527
2.9962623
4.3156276
3.8053129
5.22792
4.857967
1.0956002
4.1039844
0.843239
4.324844
3.0054786
4.229648
4.33406
2.4887855
4.343307
3.8645895
1.639969
1.1379243
2.3227088
4.29248
1.1972009
4.3525233
2.601195
1.6491853
1.0227586
0.45973796
4.3617396
3.014695
1.6584321
1.2564737
4.355312
5.382276
1.3750268
3.0239418
4.3709865
1.6676484
1.2022783
4.380203
4.389419
4.398666
4.407882
5.346473
2.7041976
6.1774364
3.033158
4.4181437
1.5528527
3.0423744
2.4980323
4.4170985
1.7306792
4.5438075
2.0998762
4.4263453
5.423454
1.7899519
1.8492285
4.4355617
4.444778
1.6768647
3.0516212
5.4852786
4.454025
1.1048471
4.463241
5.4650226
4.4724574
5.5242953
4.481704
5.588281
1.6861116
5.4862857
4.4909205
4.500137
3.0608375
0.08274668
1.1140634
4.5093837
2.3827064
2.5072486
5.583572
3.0700538
5.6428485
2.0270545
1.6953279
4.220241
1.2137223
2.4703567
3.0793006
4.5186
4.5278163
4.5370326
1.7045442
4.3387904
2.5331886
3.088517
5.6912856
4.5462794
3.0977333
0.2321245
1.0561486
0.54113406
3.10698
0.7173349
4.398067
0.72655123
4.4573436
4.042415
2.516465
4.1016917
5.1092944
4.5554957
3.1161964
2.7216842
5.5107474
5.794288
4.564712
2.2793958
2.4589155
5.9985003
5.690267
0.8995592
1.2765504
2.0863311
1.1232797
2.807202
2.9730117
4.573959
0.6441385
5.8697867
0.20841044
0.9623949
3.1254127
3.1346595
1.1591531
4.583175
2.5257118
2.619809
0.9572031
2.9102046
1.713791
1.4022142
4.5923915
4.6016383
3.5089376
4.6108546
3.1438758
1.7230078
4.620071
4.6293178
2.3319557
4.638534
4.9721885
4.6477504
4.656997
4.575893
3.0132072
4.6662135
3.1530921
4.675445
4.684692
4.693908
1.7322241
1.5278779
4.7031245
4.7123713
4.7215877
4.730804
4.740051
3.162339
3.1715553
4.749267
1.6535417
4.7584834
1.1325265
1.2621537
2.341172
3.1807716
1.4923555
5.6747813
4.76773
3.1162097
4.7769465
2.7383583
4.786163
4.7954097
3.1900184
3.1992347
2.3503883
3.208451
1.7163774
0.18951625
4.804626
4.8138423
3.2176979
4.8129954
3.2269142
3.2361305
4.872268
4.823089
1.1417428
3.2453773
2.6384351
3.2545936
4.931545
4.8323054
4.8415217
1.7414709
3.26381
3.2730567
0.48589152
3.282273
3.627487
1.1509591
2.9754608
0.6637232
2.8179538
0.3340742
4.613149
4.9908214
4.8507686
1.7792059
2.534928
2.5441444
5.29779
4.859985
4.869201
0.9664499
4.878448
4.8876643
2.264157
0.73579806
1.7506872
4.8968806
1.8420416
4.9061275
4.9153438
4.92456
2.5533912
0.8415491
3.2192142
4.933807
4.943023
4.9522395
4.9614863
3.3222167
3.2914894
4.9707026
0.74501437
4.979919
3.4252193
3.74604
4.989166
5.8972907
1.160206
4.998382
4.7041564
1.7599036
1.019375
1.7691504
3.3007362
1.1694185
1.7783667
6.0517726
5.0075984
3.3903892
1.787583
1.0786477
5.016845
5.0260615
5.035278
5.0445247
5.053741
5.2871966
2.7563636
3.3099525
5.0629573
3.3191688
3.1532867
5.072204
2.359635
5.0814204
1.7968298
4.792669
2.9974735
3.2125633
5.0906367
1.8060461
6.1146045
5.0998836
4.07459
1.8152624
3.1769931
0.9756662
0.52256984
1.1786348
1.4342996
5.1091
4.970264
3.3565128
0.0
6.000295
1.6121255
1.6714021
4.4809756
3.528221
1.8245093
3.271836
5.118316
5.127563
3.3284156
3.5360315
4.764257
1.8337256
0.7542307
1.5015718
3.337632
2.5626075
0.5854036
1.5107881
3.7155511
5.1367793
5.1459956
5.1552424
3.3468482
1.8429419
5.1644588
1.8521887
5.173675
0.98488253
0.7634775
1.1878816
0.7726938
1.861405
5.182922
1.1970979
0.7819101
5.192138
2.3688514
1.8706213
5.2013545
2.5718238
1.2063142
1.8798681
1.215561
5.2106013
0.79115695
1.8890845
1.8983008
0.80037326
0.99412936
5.2198176
5.229034
5.238281
5.247497
5.761398
0.80958956
1.9075476
5.2567134
3.356095
1.2247773
1.9167639
5.26596
5.2751765
5.284393
1.9259802
5.2936397
1.9085051
0.8188364
5.302856
5.3120723
5.321319
2.847348
3.3653114
1.2339936
4.732303
1.2432405
1.2524568
5.3305354
5.3397517
5.3489985
5.358215
2.5810707
5.367431
5.376678
1.2616731
5.3858943
5.3951106
5.4043574
5.4135737
3.3745277
6.1763263
5.42279
5.432037
5.6119494
2.3780677
5.441253
5.4504695
5.4597163
5.4689326
5.478149
5.487396
5.496612
1.0033456
5.5058284
3.1615074
3.6312253
5.515075
5.1721263
3.2871711
3.734228
5.5242915
6.1032977
1.935227
5.533508
5.5427547
4.6351695
2.3873146
3.3837745
1.9444433
1.9536597
1.5907136
4.6944423
5.551971
3.3929908
0.8280527
5.5611873
3.5384977
5.570434
3.4022071
3.411454
0.07096689
5.5796504
5.5888667
3.4206703
3.4298866
5.5981135
5.60733
3.4391325
5.616546
5.151708
3.4483488
3.457565
5.625793
3.466812
2.3965309
3.4760282
5.6350093
5.6442256
0.24879283
3.8372304
3.4852445
3.940233
5.6534724
3.4944913
5.6626887
0.36734217
3.5037076
5.671905
5.681152
0.42661875
3.512924
5.690368
3.5221708
3.531387
5.6995845
2.4057472
5.7088313
0.5451681
5.7180476
5.727264
3.5406034
3.5498197
3.5590665
5.7365108
3.5682828
3.6641614
3.5775297
5.745727
0.39690608
4.043237
1.2709199
5.7549434
2.76558
5.76419
1.3651582
4.1462398
0.837269
1.9629065
5.7734065
2.590287
5.782623
1.2801362
1.2893525
5.7918696
5.801086
5.8103023
5.819549
3.586746
5.8287654
5.8379817
5.8472285
5.856445
5.865661
5.8748775
3.5959623
0.84651583
5.8841243
1.2985994
5.8933406
1.9721228
1.9813391
0.85573214
3.09401
3.6051786
5.902557
1.0125619
3.6144254
5.9118037
1.3078157
3.6236417
5.92102
1.9905859
5.9302363
5.939483
5.9486995
1.9998022
2.5995033
1.317032
2.60875
1.3262788
3.632858
2.7748268
2.784043
5.957916
5.9671626
5.976379
5.985595
5.994842
2.7932594
2.6179664
6.0040584
2.0090187
1.3157502
3.6421049
3.6513212
1.3354951
6.0132747
6.0225215
1.3447114
6.031738
3.6605375
1.3539582
6.040954
3.6697843
3.6790006
0.74713916
1.4935762
4.920799
6.2063003
1.0252229
6.050201
4.2492423
1.3631746
2.281861
1.0880586
2.8025062
6.0594172
2.344693
5.0732665
2.414994
4.6066394
2.0182655
1.4681588
0.6482355
1.9677778
0.8501436
2.0274818
1.1508867
3.923866
6.0686336
2.4075248
0.019914802
5.331228
4.1609645
0.86494845
4.3522468
2.3234298
4.4552493
0.7110674
6.0778804
3.688217
5.0464625
0.77389926
2.036698
0.83673114
3.9831388
4.6694713
2.6271827
1.3723909
6.0870967
6.096313
6.10556
6.114776
6.1239924
0.8741953
6.1332393
6.1424556
2.045945
6.151672
6.1609187
6.170135
6.1793513
2.6364295
2.6456459
2.4242103
2.4334266
1.3816377
1.3925048
6.188598
6.1978145
6.207031
2.6548622
1.390854
0.8834116
1.4000703
6.2162776
2.784516
1.4093171
2.664109
2.6733253
2.0551612
2.8117225
4.558252
6.225494
2.9101799
0.33512706
6.23471
2.6825416
6.243957
2.0643775
6.2531734
6.2623897
2.0736244
2.0828407
3.6974638
6.2716365
6.280853
2.092057
0.006883796
2.6917884
3.70668
2.1013038
0.8926279
2.1105201
3.7158964
0.016130622
0.025346931
0.03456324
2.1197364
1.4185334
0.043810066
0.053026374
2.7010047
0.062242683
0.071489505
2.1289833
0.080705814
0.08992212
2.1381996
0.09916895
0.10838526
0.117601566
2.1474159
2.1566627
0.1268484
0.13606471
0.14528102
0.15452784
2.165879
0.16374415
0.17296046
0.18220729
2.1750953
3.7251432
0.1914236
0.9018747
0.2006399
0.20988673
2.1843421
0.21910304
0.22831935
3.7343595
0.23756617
2.1935585
0.24678248
0.2559988
0.26524562
0.27446193
2.710221
2.2027748
2.211991
2.221238
0.28367823
0.29292506
0.30214137
0.31135768
1.0218087
3.7435758
0.3206045
2.2304542
0.3298208
3.7528226
0.33903712
2.239701
0.34828395
0.35750026
0.36671656
0.3759634
2.7194679
2.7286842
2.2489173
0.3851797
3.762039
0.394396
0.40364283
0.41285914
0.42207545
2.2581336
0.43132228
0.4405386
1.4277498
0.4497549
0.911091
0.45900172
0.46821803
0.47743434
1.031025
0.48668116
0.49589747
0.5051138
0.5143606
0.5235769
0.5327932
0.54204005
2.4426734
3.7269933
0.92030734
1.4369966
0.55125636
0.56047267
0.5697195
0.5789358
0.588154
0.59740084
0.60661715
2.26735
2.2765968
4.795135
5.1093707
2.0305336
3.915489
1.5711633
0.0261175
0.90082186
2.285813
5.1686473
3.9783208
3.7712553
2.1561973
2.2190292
3.8950708
5.9889407
4.0411525
0.61583346
4.166816
0.6250803
1.4462129
3.780502
1.4554292
1.464676
3.7897184
0.6342966
3.7989347
2.2950294
3.8081815
3.8173978
3.8266141
0.6435129
3.835861
0.92952365
1.4738923
0.65275973
3.8450773
4.6612544
1.6741678
0.0
0.0
0.0
0.0
0.0
-1.5707964
-1.5707964

NodeLabelAngled
994
true
false
true
true
true
true
true
true
true
true
true
true
true
true
true
true
true
true
true
true
true
true
true
true
true
true
true
true
true
true
true
true
true
true
true
true
true
true
true
true
true
true
true
true
true
true
true
true
true
true
true
true
true
true
true
true
true
true
true
true
true
true
true
true
true
true
true
true
true
true
true
true
true
true
true
true
true
true
true
true
true
true
true
true
true
true
true
true
true
true
true
true
true
true
true
true
true
true
true
true
true
true
true
true
true
true
true
true
true
true
true
true
true
true
true
true
true
true
true
true
true
true
true
true
true
true
true
true
true
true
true
true
true
true
true
true
true
true
true
true
true
true
true
true
true
true
true
true
true
true
true
true
true
true
true
true
true
true
true
true
true
true
true
true
true
true
true
true
true
true
true
true
true
true
true
true
true
true
true
true
true
true
true
true
true
true
true
true
true
true
true
true
true
true
true
true
true
true
true
true
true
true
true
true
true
true
true
true
true
true
true
true
true
true
true
true
true
true
true
true
true
true
true
true
true
true
true
true
true
true
true
true
true
true
true
true
true
true
true
true
true
true
true
true
true
true
true
true
true
true
true
true
true
true
true
true
true
true
true
true
true
true
true
true
true
true
true
true
true
true
true
true
true
true
true
true
true
true
true
true
true
true
true
true
true
true
true
true
true
true
true
true
true
true
true
true
true
true
true
true
true
true
true
true
true
true
true
true
true
true
true
true
true
true
true
true
true
true
true
true
true
true
true
true
true
true
true
true
true
true
true
true
true
true
true
true
true
true
true
true
true
true
true
true
true
true
true
true
true
true
true
true
true
true
true
true
true
true
true
true
true
true
true
true
true
true
true
true
true
true
true
true
true
true
true
true
true
true
true
true
true
true
true
true
true
true
true
true
true
true
true
true
true
true
true
true
true
true
true
true
true
true
true
true
true
true
true
true
true
true
true
true
true
true
true
true
true
true
true
true
true
true
true
true
true
true
true
true
true
true
true
true
true
true
true
true
true
true
true
true
true
true
true
true
true
true
true
false
true
true
true
true
true
true
true
true
true
true
true
true
true
true
true
true
true
true
true
true
true
true
true
true
true
true
true
true
true
true
true
true
true
true
true
true
true
true
true
true
true
true
true
true
true
true
true
true
true
true
true
true
true
true
true
true
true
true
true
true
true
true
true
true
true
true
true
true
true
true
true
true
true
true
true
true
true
true
true
true
true
true
true
true
true
true
true
true
true
true
true
true
true
true
true
true
true
true
true
true
true
true
true
true
true
true
true
true
true
true
true
true
true
true
true
true
true
true
true
true
true
true
true
true
true
true
true
true
true
true
true
true
true
true
true
true
true
true
true
true
true
true
true
true
true
true
true
true
true
true
true
true
true
true
true
true
true
true
true
true
true
true
true
true
true
true
true
true
true
true
true
true
true
true
true
true
true
true
true
true
true
true
true
true
true
true
true
true
true
true
true
true
true
true
true
true
true
true
true
true
true
true
true
true
true
true
true
true
true
true
true
true
true
true
true
true
true
true
true
true
true
true
true
true
true
true
true
true
true
true
true
true
true
true
true
true
true
true
true
true
true
true
true
true
true
true
true
true
true
true
true
true
true
true
true
true
true
true
true
true
true
true
true
true
true
true
true
true
true
true
true
true
true
true
true
true
true
true
true
true
true
true
true
true
true
true
true
true
true
true
true
true
true
true
true
true
true
true
true
true
true
true
true
true
true
true
true
true
true
true
true
true
true
true
true
true
true
true
true
true
true
true
true
true
true
true
true
true
true
true
true
true
true
true
true
true
true
true
true
true
true
true
true
true
true
true
true
true
true
true
true
true
true
true
true
true
true
true
true
true
true
false
true
true
true
true
true
true
true
true
true
true
true
true
true
true
true
true
true
true
true
true
true
true
true
true
true
true
true
true
true
true
true
true
true
true
true
true
true
true
true
true
true
true
true
true
true
true
true
true
true
true
true
true
true
true
true
true
true
true
true
true
true
true
true
true
true
true
true
true
true
true
true
true
true
true
true
true
true
true
true
true
true
true
true
true
true
true
true
true
true
true
true
true
true
true
true
true
true
true
true
true
true
true
true
true
true
true
true
true
true
true
true
true
true
true
true
true
true
true
true
true
true
true
true
true
true
true
true
true
true
true
true
true
true
true
true
true
true
true
true
true
true
true
true
true
true
true
true
true
true
true
true
true
true
true
true
true
true
true
true
true
true
true
true
true
true
true
true
true
true
true
true
true
true
true
true
true
true
false
false
false
false
false
false
false

NodeLabelR
994
11.0
11.0
11.0
0.0
0.0
0.0
0.0
0.0
0.0
0.0
0.0
0.0
0.0
0.0
0.0
0.0
0.0
0.0
0.0
0.0
0.0
0.0
11.0
11.0
11.0
11.0
11.0
11.0
11.0
11.0
11.0
11.0
11.0
11.0
11.0
11.0
11.0
0.0
11.0
11.0
11.0
11.0
11.0
11.0
11.0
11.0
11.0
11.0
0.0
0.0
0.0
11.0
11.0
11.0
11.0
11.0
0.0
11.0
11.0
11.0
0.0
11.0
11.0
11.0
11.0
11.0
11.0
11.0
11.0
11.0
11.0
0.0
11.0
11.0
11.0
11.0
11.0
11.0
11.0
0.0
0.0
0.0
11.0
0.0
11.0
11.0
11.0
11.0
11.0
11.0
11.0
11.0
11.0
11.0
0.0
11.0
11.0
0.0
0.0
0.0
11.0
0.0
11.0
11.0
11.0
0.0
0.0
11.0
11.0
11.0
11.0
11.0
11.0
11.0
11.0
11.0
11.0
11.0
11.0
11.0
11.0
0.0
0.0
0.0
11.0
11.0
11.0
11.0
0.0
0.0
11.0
11.0
11.0
11.0
11.0
11.0
11.0
11.0
11.0
11.0
11.0
11.0
11.0
11.0
11.0
0.0
11.0
11.0
11.0
11.0
0.0
11.0
11.0
0.0
11.0
11.0
11.0
0.0
0.0
11.0
11.0
11.0
0.0
0.0
11.0
0.0
0.0
11.0
11.0
11.0
11.0
11.0
11.0
11.0
11.0
11.0
0.0
11.0
11.0
11.0
0.0
11.0
0.0
11.0
11.0
0.0
11.0
11.0
11.0
0.0
11.0
0.0
0.0
0.0
11.0
11.0
11.0
0.0
11.0
11.0
11.0
11.0
11.0
11.0
0.0
11.0
11.0
0.0
11.0
11.0
11.0
11.0
11.0
11.0
11.0
11.0
11.0
0.0
11.0
0.0
11.0
11.0
11.0
11.0
11.0
0.0
0.0
11.0
0.0
0.0
0.0
0.0
11.0
11.0
11.0
11.0
11.0
11.0
11.0
0.0
11.0
11.0
11.0
11.0
11.0
11.0
11.0
11.0
0.0
0.0
11.0
11.0
11.0
0.0
11.0
11.0
11.0
0.0
11.0
11.0
11.0
0.0
11.0
0.0
0.0
11.0
11.0
0.0
0.0
11.0
0.0
11.0
11.0
11.0
11.0
11.0
11.0
11.0
11.0
11.0
0.0
0.0
11.0
11.0
11.0
11.0
11.0
11.0
11.0
11.0
11.0
11.0
11.0
0.0
11.0
11.0
11.0
11.0
11.0
11.0
11.0
11.0
11.0
11.0
11.0
11.0
11.0
0.0
11.0
11.0
11.0
11.0
11.0
11.0
11.0
0.0
11.0
11.0
11.0
11.0
11.0
11.0
11.0
11.0
11.0
11.0
11.0
0.0
11.0
0.0
11.0
0.0
11.0
0.0
0.0
11.0
0.0
11.0
0.0
0.0
0.0
0.0
0.0
11.0
0.0
11.0
11.0
11.0
0.0
0.0
11.0
0.0
11.0
0.0
11.0
0.0
11.0
0.0
0.0
0.0
11.0
11.0
0.0
11.0
0.0
0.0
11.0
11.0
11.0
0.0
11.0
0.0
11.0
0.0
11.0
0.0
0.0
11.0
0.0
0.0
0.0
11.0
11.0
0.0
0.0
0.0
11.0
11.0
0.0
11.0
11.0
11.0
0.0
11.0
0.0
11.0
0.0
11.0
0.0
11.0
0.0
11.0
11.0
11.0
11.0
11.0
11.0
11.0
11.0
11.0
11.0
11.0
11.0
0.0
11.0
11.0
0.0
0.0
0.0
0.0
0.0
11.0
0.0
11.0
0.0
11.0
0.0
0.0
0.0
0.0
11.0
11.0
0.0
0.0
0.0
0.0
11.0
0.0
0.0
0.0
0.0
11.0
11.0
0.0
11.0
0.0
0.0
11.0
0.0
11.0
0.0
0.0
0.0
0.0
11.0
0.0
11.0
0.0
11.0
0.0
0.0
0.0
0.0
0.0
11.0
0.0
0.0
0.0
11.0
11.0
0.0
11.0
11.0
0.0
11.0
11.0
11.0
0.0
11.0
11.0
11.0
11.0
11.0
11.0
11.0
11.0
11.0
11.0
0.0
11.0
11.0
11.0
11.0
11.0
11.0
11.0
11.0
0.0
11.0
11.0
0.0
0.0
11.0
11.0
0.0
0.0
0.0
0.0
0.0
11.0
0.0
11.0
0.0
0.0
0.0
0.0
0.0
0.0
0.0
0.0
0.0
0.0
11.0
0.0
0.0
0.0
0.0
0.0
0.0
11.0
0.0
0.0
0.0
0.0
0.0
11.0
0.0
0.0
0.0
0.0
0.0
0.0
0.0
0.0
0.0
11.0
11.0
11.0
0.0
0.0
0.0
0.0
0.0
0.0
0.0
0.0
0.0
0.0
11.0
11.0
0.0
0.0
0.0
11.0
0.0
0.0
11.0
0.0
0.0
11.0
0.0
0.0
0.0
0.0
0.0
0.0
0.0
0.0
0.0
0.0
0.0
0.0
11.0
11.0
0.0
11.0
0.0
0.0
0.0
0.0
0.0
0.0
0.0
0.0
0.0
0.0
11.0
11.0
11.0
11.0
11.0
11.0
0.0
11.0
0.0
0.0
0.0
11.0
0.0
11.0
0.0
0.0
11.0
11.0
0.0
0.0
0.0
0.0
11.0
0.0
0.0
0.0
11.0
0.0
0.0
0.0
0.0
0.0
0.0
0.0
0.0
11.0
0.0
0.0
0.0
0.0
0.0
0.0
0.0
0.0
11.0
11.0
0.0
11.0
11.0
0.0
0.0
11.0
0.0
0.0
0.0
11.0
11.0
0.0
0.0
0.0
0.0
0.0
11.0
11.0
0.0
0.0
0.0
0.0
11.0
0.0
0.0
11.0
11.0
0.0
11.0
11.0
11.0
0.0
0.0
11.0
11.0
11.0
0.0
0.0
0.0
0.0
0.0
0.0
0.0
0.0
0.0
0.0
0.0
0.0
0.0
0.0
0.0
0.0
0.0
0.0
0.0
0.0
0.0
0.0
0.0
0.0
0.0
0.0
11.0
0.0
0.0
0.0
0.0
0.0
0.0
0.0
11.0
0.0
0.0
0.0
0.0
0.0
0.0
0.0
0.0
0.0
0.0
0.0
0.0
0.0
0.0
0.0
0.0
0.0
0.0
0.0
0.0
0.0
11.0
0.0
0.0
0.0
0.0
0.0
0.0
0.0
0.0
0.0
0.0
0.0
0.0
11.0
11.0
11.0
11.0
11.0
11.0
11.0
11.0
11.0
11.0
11.0
11.0
11.0
11.0
11.0
11.0
11.0
11.0
11.0
11.0
11.0
11.0
11.0
11.0
11.0
11.0
11.0
11.0
11.0
11.0
11.0
11.0
11.0
11.0
11.0
11.0
11.0
11.0
11.0
11.0
11.0
11.0
0.0
0.0
0.0
0.0
0.0
0.0
0.0
0.0
0.0
0.0
0.0
0.0
0.0
0.0
0.0
0.0
0.0
0.0
0.0
0.0
11.0
0.0
0.0
0.0
0.0
0.0
0.0
0.0
0.0
11.0
0.0
0.0
0.0
0.0
0.0
11.0
11.0
11.0
11.0
0.0
0.0
0.0
0.0
0.0
0.0
0.0
0.0
0.0
0.0
0.0
0.0
0.0
0.0
0.0
0.0
0.0
0.0
0.0
0.0
0.0
0.0
0.0
0.0
0.0
0.0
0.0
0.0
0.0
0.0
0.0
0.0
0.0
0.0
0.0
0.0
0.0
0.0
0.0
0.0
0.0
0.0
0.0
0.0
0.0
0.0
0.0
0.0
0.0
0.0
0.0
0.0
0.0
0.0
0.0
0.0
0.0
0.0
0.0
0.0
0.0
0.0
0.0
0.0
0.0
0.0
0.0
0.0
0.0
0.0
0.0
0.0
0.0
0.0
0.0
0.0
0.0
0.0
0.0
0.0
0.0
0.0
0.0
0.0
0.0
0.0
0.0
0.0
0.0
0.0
0.0
0.0
0.0
0.0
0.0
0.0
0.0
0.0
0.0
0.0
0.0
0.0
0.0
0.0
0.0
0.0
0.0
0.0
0.0
11.0
0.0
0.0
0.0
0.0
0.0
0.0
0.0
0.0
0.0
0.0
11.0
11.0
11.0
11.0
11.0
11.0
11.0
11.0
11.0
11.0
11.0
11.0
11.0
11.0
11.0
11.0
11.0
11.0
11.0
11.0
0.0
0.0
0.0
0.0
0.0
0.0
0.0
0.0
0.0
0.0
0.0
0.0
0.0
0.0
0.0
0.0
0.0
11.0
11.0
11.0
11.0
11.0
11.0
11.0
0.0
0.0

EdgeLabelSource
40555
INVALID
INVALID
INVALID
INVALID
INVALID
INVALID
INVALID
INVALID
INVALID
INVALID
INVALID
INVALID
INVALID
INVALID
INVALID
INVALID
INVALID
INVALID
INVALID
INVALID
INVALID
INVALID
INVALID
INVALID
INVALID
INVALID
INVALID
INVALID
INVALID
INVALID
INVALID
INVALID
INVALID
INVALID
INVALID
INVALID
INVALID
INVALID
INVALID
INVALID
INVALID
INVALID
INVALID
INVALID
INVALID
INVALID
INVALID
INVALID
INVALID
INVALID
INVALID
INVALID
INVALID
INVALID
INVALID
INVALID
INVALID
INVALID
INVALID
INVALID
INVALID
INVALID
INVALID
INVALID
INVALID
INVALID
INVALID
INVALID
INVALID
INVALID
INVALID
INVALID
INVALID
INVALID
INVALID
INVALID
INVALID
INVALID
INVALID
INVALID
INVALID
INVALID
INVALID
INVALID
INVALID
INVALID
INVALID
INVALID
INVALID
INVALID
INVALID
INVALID
INVALID
INVALID
INVALID
INVALID
INVALID
INVALID
INVALID
INVALID
INVALID
INVALID
INVALID
INVALID
INVALID
INVALID
INVALID
INVALID
INVALID
INVALID
INVALID
INVALID
INVALID
INVALID
INVALID
INVALID
INVALID
INVALID
INVALID
INVALID
INVALID
INVALID
INVALID
INVALID
INVALID
INVALID
INVALID
INVALID
INVALID
INVALID
INVALID
INVALID
INVALID
INVALID
INVALID
INVALID
INVALID
INVALID
INVALID
INVALID
INVALID
INVALID
INVALID
INVALID
INVALID
INVALID
INVALID
INVALID
INVALID
INVALID
INVALID
INVALID
INVALID
INVALID
INVALID
INVALID
INVALID
INVALID
INVALID
INVALID
INVALID
INVALID
INVALID
INVALID
INVALID
INVALID
INVALID
INVALID
INVALID
INVALID
INVALID
INVALID
INVALID
INVALID
INVALID
INVALID
INVALID
INVALID
INVALID
INVALID
INVALID
INVALID
INVALID
INVALID
INVALID
INVALID
INVALID
INVALID
INVALID
INVALID
INVALID
INVALID
INVALID
INVALID
INVALID
INVALID
INVALID
INVALID
INVALID
INVALID
INVALID
INVALID
INVALID
INVALID
INVALID
INVALID
INVALID
INVALID
INVALID
INVALID
INVALID
INVALID
INVALID
INVALID
INVALID
INVALID
INVALID
INVALID
INVALID
INVALID
INVALID
INVALID
INVALID
INVALID
INVALID
INVALID
INVALID
INVALID
INVALID
INVALID
INVALID
INVALID
INVALID
INVALID
INVALID
INVALID
INVALID
INVALID
INVALID
INVALID
INVALID
INVALID
INVALID
INVALID
INVALID
INVALID
INVALID
INVALID
INVALID
INVALID
INVALID
INVALID
INVALID
INVALID
INVALID
INVALID
INVALID
INVALID
INVALID
INVALID
INVALID
INVALID
INVALID
INVALID
INVALID
INVALID
INVALID
INVALID
INVALID
INVALID
INVALID
INVALID
INVALID
INVALID
INVALID
INVALID
INVALID
INVALID
INVALID
INVALID
INVALID
INVALID
INVALID
INVALID
INVALID
INVALID
INVALID
INVALID
INVALID
INVALID
INVALID
INVALID
INVALID
INVALID
INVALID
INVALID
INVALID
INVALID
INVALID
INVALID
INVALID
INVALID
INVALID
INVALID
INVALID
INVALID
INVALID
INVALID
INVALID
INVALID
INVALID
INVALID
INVALID
INVALID
INVALID
INVALID
INVALID
INVALID
INVALID
INVALID
INVALID
INVALID
INVALID
INVALID
INVALID
INVALID
INVALID
INVALID
INVALID
INVALID
INVALID
INVALID
INVALID
INVALID
INVALID
INVALID
INVALID
INVALID
INVALID
INVALID
INVALID
INVALID
INVALID
INVALID
INVALID
INVALID
INVALID
INVALID
INVALID
INVALID
INVALID
INVALID
INVALID
INVALID
INVALID
INVALID
INVALID
INVALID
INVALID
INVALID
INVALID
INVALID
INVALID
INVALID
INVALID
INVALID
INVALID
INVALID
INVALID
INVALID
INVALID
INVALID
INVALID
INVALID
INVALID
INVALID
INVALID
INVALID
INVALID
INVALID
INVALID
INVALID
INVALID
INVALID
INVALID
INVALID
INVALID
INVALID
INVALID
INVALID
INVALID
INVALID
INVALID
INVALID
INVALID
INVALID
INVALID
INVALID
INVALID
INVALID
INVALID
INVALID
INVALID
INVALID
INVALID
INVALID
INVALID
INVALID
INVALID
INVALID
INVALID
INVALID
INVALID
INVALID
INVALID
INVALID
INVALID
INVALID
INVALID
INVALID
INVALID
INVALID
INVALID
INVALID
INVALID
INVALID
INVALID
INVALID
INVALID
INVALID
INVALID
INVALID
INVALID
INVALID
INVALID
INVALID
INVALID
INVALID
INVALID
INVALID
INVALID
INVALID
INVALID
INVALID
INVALID
INVALID
INVALID
INVALID
INVALID
INVALID
INVALID
INVALID
INVALID
INVALID
INVALID
INVALID
INVALID
INVALID
INVALID
INVALID
INVALID
INVALID
INVALID
INVALID
INVALID
INVALID
INVALID
INVALID
INVALID
INVALID
INVALID
INVALID
INVALID
INVALID
INVALID
INVALID
INVALID
INVALID
INVALID
INVALID
INVALID
INVALID
INVALID
INVALID
INVALID
INVALID
INVALID
INVALID
INVALID
INVALID
INVALID
INVALID
INVALID
INVALID
INVALID
INVALID
INVALID
INVALID
INVALID
INVALID
INVALID
INVALID
INVALID
INVALID
INVALID
INVALID
INVALID
INVALID
INVALID
INVALID
INVALID
INVALID
INVALID
INVALID
INVALID
INVALID
INVALID
INVALID
INVALID
INVALID
INVALID
INVALID
INVALID
INVALID
INVALID
INVALID
INVALID
INVALID
INVALID
INVALID
INVALID
INVALID
INVALID
INVALID
INVALID
INVALID
INVALID
INVALID
INVALID
INVALID
INVALID
INVALID
INVALID
INVALID
INVALID
INVALID
INVALID
INVALID
INVALID
INVALID
INVALID
INVALID
INVALID
INVALID
INVALID
INVALID
INVALID
INVALID
INVALID
INVALID
INVALID
INVALID
INVALID
INVALID
INVALID
INVALID
INVALID
INVALID
INVALID
INVALID
INVALID
INVALID
INVALID
INVALID
INVALID
INVALID
INVALID
INVALID
INVALID
INVALID
INVALID
INVALID
INVALID
INVALID
INVALID
INVALID
INVALID
INVALID
INVALID
INVALID
INVALID
INVALID
INVALID
INVALID
INVALID
INVALID
INVALID
INVALID
INVALID
INVALID
INVALID
INVALID
INVALID
INVALID
INVALID
INVALID
INVALID
INVALID
INVALID
INVALID
INVALID
INVALID
INVALID
INVALID
INVALID
INVALID
INVALID
INVALID
INVALID
INVALID
INVALID
INVALID
INVALID
INVALID
INVALID
INVALID
INVALID
INVALID
INVALID
INVALID
INVALID
INVALID
INVALID
INVALID
INVALID
INVALID
INVALID
INVALID
INVALID
INVALID
INVALID
INVALID
INVALID
INVALID
INVALID
INVALID
INVALID
INVALID
INVALID
INVALID
INVALID
INVALID
INVALID
INVALID
INVALID
INVALID
INVALID
INVALID
INVALID
INVALID
INVALID
INVALID
INVALID
INVALID
INVALID
INVALID
INVALID
INVALID
INVALID
INVALID
INVALID
INVALID
INVALID
INVALID
INVALID
INVALID
INVALID
INVALID
INVALID
INVALID
INVALID
INVALID
INVALID
INVALID
INVALID
INVALID
INVALID
INVALID
INVALID
INVALID
INVALID
INVALID
INVALID
INVALID
INVALID
INVALID
INVALID
INVALID
INVALID
INVALID
INVALID
INVALID
INVALID
INVALID
INVALID
INVALID
INVALID
INVALID
INVALID
INVALID
INVALID
INVALID
INVALID
INVALID
INVALID
INVALID
INVALID
INVALID
INVALID
INVALID
INVALID
INVALID
INVALID
INVALID
INVALID
INVALID
INVALID
INVALID
INVALID
INVALID
INVALID
INVALID
INVALID
INVALID
INVALID
INVALID
INVALID
INVALID
INVALID
INVALID
INVALID
INVALID
INVALID
INVALID
INVALID
INVALID
INVALID
INVALID
INVALID
INVALID
INVALID
INVALID
INVALID
INVALID
INVALID
INVALID
INVALID
INVALID
INVALID
INVALID
INVALID
INVALID
INVALID
INVALID
INVALID
INVALID
INVALID
INVALID
INVALID
INVALID
INVALID
INVALID
INVALID
INVALID
INVALID
INVALID
INVALID
INVALID
INVALID
INVALID
INVALID
INVALID
INVALID
INVALID
INVALID
INVALID
INVALID
INVALID
INVALID
INVALID
INVALID
INVALID
INVALID
INVALID
INVALID
INVALID
INVALID
INVALID
INVALID
INVALID
INVALID
INVALID
INVALID
INVALID
INVALID
INVALID
INVALID
INVALID
INVALID
INVALID
INVALID
INVALID
INVALID
INVALID
INVALID
INVALID
INVALID
INVALID
INVALID
INVALID
INVALID
INVALID
INVALID
INVALID
INVALID
INVALID
INVALID
INVALID
INVALID
INVALID
INVALID
INVALID
INVALID
INVALID
INVALID
INVALID
INVALID
INVALID
INVALID
INVALID
INVALID
INVALID
INVALID
INVALID
INVALID
INVALID
INVALID
INVALID
INVALID
INVALID
INVALID
INVALID
INVALID
INVALID
INVALID
INVALID
INVALID
INVALID
INVALID
INVALID
INVALID
INVALID
INVALID
INVALID
INVALID
INVALID
INVALID
INVALID
INVALID
INVALID
INVALID
INVALID
INVALID
INVALID
INVALID
INVALID
INVALID
INVALID
INVALID
INVALID
INVALID
INVALID
INVALID
INVALID
INVALID
INVALID
INVALID
INVALID
INVALID
INVALID
INVALID
INVALID
INVALID
INVALID
INVALID
INVALID
INVALID
INVALID
INVALID
INVALID
INVALID
INVALID
INVALID
INVALID
INVALID
INVALID
INVALID
INVALID
INVALID
INVALID
INVALID
INVALID
INVALID
INVALID
INVALID
INVALID
INVALID
INVALID
INVALID
INVALID
INVALID
INVALID
INVALID
INVALID
INVALID
INVALID
INVALID
INVALID
INVALID
INVALID
INVALID
INVALID
INVALID
INVALID
INVALID
INVALID
INVALID
INVALID
INVALID
INVALID
INVALID
INVALID
INVALID
INVALID
INVALID
INVALID
INVALID
INVALID
INVALID
INVALID
INVALID
INVALID
INVALID
INVALID
INVALID
INVALID
INVALID
INVALID
INVALID
INVALID
INVALID
INVALID
INVALID
INVALID
INVALID
INVALID
INVALID
INVALID
INVALID
INVALID
INVALID
INVALID
INVALID
INVALID
INVALID
INVALID
INVALID
INVALID
INVALID
INVALID
INVALID
INVALID
INVALID
INVALID
INVALID
INVALID
INVALID
INVALID
INVALID
INVALID
INVALID
INVALID
INVALID
INVALID
INVALID
INVALID
INVALID
INVALID
INVALID
INVALID
INVALID
INVALID
INVALID
INVALID
INVALID
INVALID
INVALID
INVALID
INVALID
INVALID
INVALID
INVALID
INVALID
INVALID
INVALID
INVALID
INVALID
INVALID
INVALID
INVALID
INVALID
INVALID
INVALID
INVALID
INVALID
INVALID
INVALID
INVALID
INVALID
INVALID
INVALID
INVALID
INVALID
INVALID
INVALID
INVALID
INVALID
INVALID
INVALID
INVALID
INVALID
INVALID
INVALID
INVALID
INVALID
INVALID
INVALID
INVALID
INVALID
INVALID
INVALID
INVALID
INVALID
INVALID
INVALID
INVALID
INVALID
INVALID
INVALID
INVALID
INVALID
INVALID
INVALID
INVALID
INVALID
INVALID
INVALID
INVALID
INVALID
INVALID
INVALID
INVALID
INVALID
INVALID
INVALID
INVALID
INVALID
INVALID
INVALID
INVALID
INVALID
INVALID
INVALID
INVALID
INVALID
INVALID
INVALID
INVALID
INVALID
INVALID
INVALID
INVALID
INVALID
INVALID
INVALID
INVALID
INVALID
INVALID
INVALID
INVALID
INVALID
INVALID
INVALID
INVALID
INVALID
INVALID
INVALID
INVALID
INVALID
INVALID
INVALID
INVALID
INVALID
INVALID
INVALID
INVALID
INVALID
INVALID
INVALID
INVALID
INVALID
INVALID
INVALID
INVALID
INVALID
INVALID
INVALID
INVALID
INVALID
INVALID
INVALID
INVALID
INVALID
INVALID
INVALID
INVALID
INVALID
INVALID
INVALID
INVALID
INVALID
INVALID
INVALID
INVALID
INVALID
INVALID
INVALID
INVALID
INVALID
INVALID
INVALID
INVALID
INVALID
INVALID
INVALID
INVALID
INVALID
INVALID
INVALID
INVALID
INVALID
INVALID
INVALID
INVALID
INVALID
INVALID
INVALID
INVALID
INVALID
INVALID
INVALID
INVALID
INVALID
INVALID
INVALID
INVALID
INVALID
INVALID
INVALID
INVALID
INVALID
INVALID
INVALID
INVALID
INVALID
INVALID
INVALID
INVALID
INVALID
INVALID
INVALID
INVALID
INVALID
INVALID
INVALID
INVALID
INVALID
INVALID
INVALID
INVALID
INVALID
INVALID
INVALID
INVALID
INVALID
INVALID
INVALID
INVALID
INVALID
INVALID
INVALID
INVALID
INVALID
INVALID
INVALID
INVALID
INVALID
INVALID
INVALID
INVALID
INVALID
INVALID
INVALID
INVALID
INVALID
INVALID
INVALID
INVALID
INVALID
INVALID
INVALID
INVALID
INVALID
INVALID
INVALID
INVALID
INVALID
INVALID
INVALID
INVALID
INVALID
INVALID
INVALID
INVALID
INVALID
INVALID
INVALID
INVALID
INVALID
INVALID
INVALID
INVALID
INVALID
INVALID
INVALID
INVALID
INVALID
INVALID
INVALID
INVALID
INVALID
INVALID
INVALID
INVALID
INVALID
INVALID
INVALID
INVALID
INVALID
INVALID
INVALID
INVALID
INVALID
INVALID
INVALID
INVALID
INVALID
INVALID
INVALID
INVALID
INVALID
INVALID
INVALID
INVALID
INVALID
INVALID
INVALID
INVALID
INVALID
INVALID
INVALID
INVALID
INVALID
INVALID
INVALID
INVALID
INVALID
INVALID
INVALID
INVALID
INVALID
INVALID
INVALID
INVALID
INVALID
INVALID
INVALID
INVALID
INVALID
INVALID
INVALID
INVALID
INVALID
INVALID
INVALID
INVALID
INVALID
INVALID
INVALID
INVALID
INVALID
INVALID
INVALID
INVALID
INVALID
INVALID
INVALID
INVALID
INVALID
INVALID
INVALID
INVALID
INVALID
INVALID
INVALID
INVALID
INVALID
INVALID
INVALID
INVALID
INVALID
INVALID
INVALID
INVALID
INVALID
INVALID
INVALID
INVALID
INVALID
INVALID
INVALID
INVALID
INVALID
INVALID
INVALID
INVALID
INVALID
INVALID
INVALID
INVALID
INVALID
INVALID
INVALID
INVALID
INVALID
INVALID
INVALID
INVALID
INVALID
INVALID
INVALID
INVALID
INVALID
INVALID
INVALID
INVALID
INVALID
INVALID
INVALID
INVALID
INVALID
INVALID
INVALID
INVALID
INVALID
INVALID
INVALID
INVALID
INVALID
INVALID
INVALID
INVALID
INVALID
INVALID
INVALID
INVALID
INVALID
INVALID
INVALID
INVALID
INVALID
INVALID
INVALID
INVALID
INVALID
INVALID
INVALID
INVALID
INVALID
INVALID
INVALID
INVALID
INVALID
INVALID
INVALID
INVALID
INVALID
INVALID
INVALID
INVALID
INVALID
INVALID
INVALID
INVALID
INVALID
INVALID
INVALID
INVALID
INVALID
INVALID
INVALID
INVALID
INVALID
INVALID
INVALID
INVALID
INVALID
INVALID
INVALID
INVALID
INVALID
INVALID
INVALID
INVALID
INVALID
INVALID
INVALID
INVALID
INVALID
INVALID
INVALID
INVALID
INVALID
INVALID
INVALID
INVALID
INVALID
INVALID
INVALID
INVALID
INVALID
INVALID
INVALID
INVALID
INVALID
INVALID
INVALID
INVALID
INVALID
INVALID
INVALID
INVALID
INVALID
INVALID
INVALID
INVALID
INVALID
INVALID
INVALID
INVALID
INVALID
INVALID
INVALID
INVALID
INVALID
INVALID
INVALID
INVALID
INVALID
INVALID
INVALID
INVALID
INVALID
INVALID
INVALID
INVALID
INVALID
INVALID
INVALID
INVALID
INVALID
INVALID
INVALID
INVALID
INVALID
INVALID
INVALID
INVALID
INVALID
INVALID
INVALID
INVALID
INVALID
INVALID
INVALID
INVALID
INVALID
INVALID
INVALID
INVALID
INVALID
INVALID
INVALID
INVALID
INVALID
INVALID
INVALID
INVALID
INVALID
INVALID
INVALID
INVALID
INVALID
INVALID
INVALID
INVALID
INVALID
INVALID
INVALID
INVALID
INVALID
INVALID
INVALID
INVALID
INVALID
INVALID
INVALID
INVALID
INVALID
INVALID
INVALID
INVALID
INVALID
INVALID
INVALID
INVALID
INVALID
INVALID
INVALID
INVALID
INVALID
INVALID
INVALID
INVALID
INVALID
INVALID
INVALID
INVALID
INVALID
INVALID
INVALID
INVALID
INVALID
INVALID
INVALID
INVALID
INVALID
INVALID
INVALID
INVALID
INVALID
INVALID
INVALID
INVALID
INVALID
INVALID
INVALID
INVALID
INVALID
INVALID
INVALID
INVALID
INVALID
INVALID
INVALID
INVALID
INVALID
INVALID
INVALID
INVALID
INVALID
INVALID
INVALID
INVALID
INVALID
INVALID
INVALID
INVALID
INVALID
INVALID
INVALID
INVALID
INVALID
INVALID
INVALID
INVALID
INVALID
INVALID
INVALID
INVALID
INVALID
INVALID
INVALID
INVALID
INVALID
INVALID
INVALID
INVALID
INVALID
INVALID
INVALID
INVALID
INVALID
INVALID
INVALID
INVALID
INVALID
INVALID
INVALID
INVALID
INVALID
INVALID
INVALID
INVALID
INVALID
INVALID
INVALID
INVALID
INVALID
INVALID
INVALID
INVALID
INVALID
INVALID
INVALID
INVALID
INVALID
INVALID
INVALID
INVALID
INVALID
INVALID
INVALID
INVALID
INVALID
INVALID
INVALID
INVALID
INVALID
INVALID
INVALID
INVALID
INVALID
INVALID
INVALID
INVALID
INVALID
INVALID
INVALID
INVALID
INVALID
INVALID
INVALID
INVALID
INVALID
INVALID
INVALID
INVALID
INVALID
INVALID
INVALID
INVALID
INVALID
INVALID
INVALID
INVALID
INVALID
INVALID
INVALID
INVALID
INVALID
INVALID
INVALID
INVALID
INVALID
INVALID
INVALID
INVALID
INVALID
INVALID
INVALID
INVALID
INVALID
INVALID
INVALID
INVALID
INVALID
INVALID
INVALID
INVALID
INVALID
INVALID
INVALID
INVALID
INVALID
INVALID
INVALID
INVALID
INVALID
INVALID
INVALID
INVALID
INVALID
INVALID
INVALID
INVALID
INVALID
INVALID
INVALID
INVALID
INVALID
INVALID
INVALID
INVALID
INVALID
INVALID
INVALID
INVALID
INVALID
INVALID
INVALID
INVALID
INVALID
INVALID
INVALID
INVALID
INVALID
INVALID
INVALID
INVALID
INVALID
INVALID
INVALID
INVALID
INVALID
INVALID
INVALID
INVALID
INVALID
INVALID
INVALID
INVALID
INVALID
INVALID
INVALID
INVALID
INVALID
INVALID
INVALID
INVALID
INVALID
INVALID
INVALID
INVALID
INVALID
INVALID
INVALID
INVALID
INVALID
INVALID
INVALID
INVALID
INVALID
INVALID
INVALID
INVALID
INVALID
INVALID
INVALID
INVALID
INVALID
INVALID
INVALID
INVALID
INVALID
INVALID
INVALID
INVALID
INVALID
INVALID
INVALID
INVALID
INVALID
INVALID
INVALID
INVALID
INVALID
INVALID
INVALID
INVALID
INVALID
INVALID
INVALID
INVALID
INVALID
INVALID
INVALID
INVALID
INVALID
INVALID
INVALID
INVALID
INVALID
INVALID
INVALID
INVALID
INVALID
INVALID
INVALID
INVALID
INVALID
INVALID
INVALID
INVALID
INVALID
INVALID
INVALID
INVALID
INVALID
INVALID
INVALID
INVALID
INVALID
INVALID
INVALID
INVALID
INVALID
INVALID
INVALID
INVALID
INVALID
INVALID
INVALID
INVALID
INVALID
INVALID
INVALID
INVALID
INVALID
INVALID
INVALID
INVALID
INVALID
INVALID
INVALID
INVALID
INVALID
INVALID
INVALID
INVALID
INVALID
INVALID
INVALID
INVALID
INVALID
INVALID
INVALID
INVALID
INVALID
INVALID
INVALID
INVALID
INVALID
INVALID
INVALID
INVALID
INVALID
INVALID
INVALID
INVALID
INVALID
INVALID
INVALID
INVALID
INVALID
INVALID
INVALID
INVALID
INVALID
INVALID
INVALID
INVALID
INVALID
INVALID
INVALID
INVALID
INVALID
INVALID
INVALID
INVALID
INVALID
INVALID
INVALID
INVALID
INVALID
INVALID
INVALID
INVALID
INVALID
INVALID
INVALID
INVALID
INVALID
INVALID
INVALID
INVALID
INVALID
INVALID
INVALID
INVALID
INVALID
INVALID
INVALID
INVALID
INVALID
INVALID
INVALID
INVALID
INVALID
INVALID
INVALID
INVALID
INVALID
INVALID
INVALID
INVALID
INVALID
INVALID
INVALID
INVALID
INVALID
INVALID
INVALID
INVALID
INVALID
INVALID
INVALID
INVALID
INVALID
INVALID
INVALID
INVALID
INVALID
INVALID
INVALID
INVALID
INVALID
INVALID
INVALID
INVALID
INVALID
INVALID
INVALID
INVALID
INVALID
INVALID
INVALID
INVALID
INVALID
INVALID
INVALID
INVALID
INVALID
INVALID
INVALID
INVALID
INVALID
INVALID
INVALID
INVALID
INVALID
INVALID
INVALID
INVALID
INVALID
INVALID
INVALID
INVALID
INVALID
INVALID
INVALID
INVALID
INVALID
INVALID
INVALID
INVALID
INVALID
INVALID
INVALID
INVALID
INVALID
INVALID
INVALID
INVALID
INVALID
INVALID
INVALID
INVALID
INVALID
INVALID
INVALID
INVALID
INVALID
INVALID
INVALID
INVALID
INVALID
INVALID
INVALID
INVALID
INVALID
INVALID
INVALID
INVALID
INVALID
INVALID
INVALID
INVALID
INVALID
INVALID
INVALID
INVALID
INVALID
INVALID
INVALID
INVALID
INVALID
INVALID
INVALID
INVALID
INVALID
INVALID
INVALID
INVALID
INVALID
INVALID
INVALID
INVALID
INVALID
INVALID
INVALID
INVALID
INVALID
INVALID
INVALID
INVALID
INVALID
INVALID
INVALID
INVALID
INVALID
INVALID
INVALID
INVALID
INVALID
INVALID
INVALID
INVALID
INVALID
INVALID
INVALID
INVALID
INVALID
INVALID
INVALID
INVALID
INVALID
INVALID
INVALID
INVALID
INVALID
INVALID
INVALID
INVALID
INVALID
INVALID
INVALID
INVALID
INVALID
INVALID
INVALID
INVALID
INVALID
INVALID
INVALID
INVALID
INVALID
INVALID
INVALID
INVALID
INVALID
INVALID
INVALID
INVALID
INVALID
INVALID
INVALID
INVALID
INVALID
INVALID
INVALID
INVALID
INVALID
INVALID
INVALID
INVALID
INVALID
INVALID
INVALID
INVALID
INVALID
INVALID
INVALID
INVALID
INVALID
INVALID
INVALID
INVALID
INVALID
INVALID
INVALID
INVALID
INVALID
INVALID
INVALID
INVALID
INVALID
INVALID
INVALID
INVALID
INVALID
INVALID
INVALID
INVALID
INVALID
INVALID
INVALID
INVALID
INVALID
INVALID
INVALID
INVALID
INVALID
INVALID
INVALID
INVALID
INVALID
INVALID
INVALID
INVALID
INVALID
INVALID
INVALID
INVALID
INVALID
INVALID
INVALID
INVALID
INVALID
INVALID
INVALID
INVALID
INVALID
INVALID
INVALID
INVALID
INVALID
INVALID
INVALID
INVALID
INVALID
INVALID
INVALID
INVALID
INVALID
INVALID
INVALID
INVALID
INVALID
INVALID
INVALID
INVALID
INVALID
INVALID
INVALID
INVALID
INVALID
INVALID
INVALID
INVALID
INVALID
INVALID
INVALID
INVALID
INVALID
INVALID
INVALID
INVALID
INVALID
INVALID
INVALID
INVALID
INVALID
INVALID
INVALID
INVALID
INVALID
INVALID
INVALID
INVALID
INVALID
INVALID
INVALID
INVALID
INVALID
INVALID
INVALID
INVALID
INVALID
INVALID
INVALID
INVALID
INVALID
INVALID
INVALID
INVALID
INVALID
INVALID
INVALID
INVALID
INVALID
INVALID
INVALID
INVALID
INVALID
INVALID
INVALID
INVALID
INVALID
INVALID
INVALID
INVALID
INVALID
INVALID
INVALID
INVALID
INVALID
INVALID
INVALID
INVALID
INVALID
INVALID
INVALID
INVALID
INVALID
INVALID
INVALID
INVALID
INVALID
INVALID
INVALID
INVALID
INVALID
INVALID
INVALID
INVALID
INVALID
INVALID
INVALID
INVALID
INVALID
INVALID
INVALID
INVALID
INVALID
INVALID
INVALID
INVALID
INVALID
INVALID
INVALID
INVALID
INVALID
INVALID
INVALID
INVALID
INVALID
INVALID
INVALID
INVALID
INVALID
INVALID
INVALID
INVALID
INVALID
INVALID
INVALID
INVALID
INVALID
INVALID
INVALID
INVALID
INVALID
INVALID
INVALID
INVALID
INVALID
INVALID
INVALID
INVALID
INVALID
INVALID
INVALID
INVALID
INVALID
INVALID
INVALID
INVALID
INVALID
INVALID
INVALID
INVALID
INVALID
INVALID
INVALID
INVALID
INVALID
INVALID
INVALID
INVALID
INVALID
INVALID
INVALID
INVALID
INVALID
INVALID
INVALID
INVALID
INVALID
INVALID
INVALID
INVALID
INVALID
INVALID
INVALID
INVALID
INVALID
INVALID
INVALID
INVALID
INVALID
INVALID
INVALID
INVALID
INVALID
INVALID
INVALID
INVALID
INVALID
INVALID
INVALID
INVALID
INVALID
INVALID
INVALID
INVALID
INVALID
INVALID
INVALID
INVALID
INVALID
INVALID
INVALID
INVALID
INVALID
INVALID
INVALID
INVALID
INVALID
INVALID
INVALID
INVALID
INVALID
INVALID
INVALID
INVALID
INVALID
INVALID
INVALID
INVALID
INVALID
INVALID
INVALID
INVALID
INVALID
INVALID
INVALID
INVALID
INVALID
INVALID
INVALID
INVALID
INVALID
INVALID
INVALID
INVALID
INVALID
INVALID
INVALID
INVALID
INVALID
INVALID
INVALID
INVALID
INVALID
INVALID
INVALID
INVALID
INVALID
INVALID
INVALID
INVALID
INVALID
INVALID
INVALID
INVALID
INVALID
INVALID
INVALID
INVALID
INVALID
INVALID
INVALID
INVALID
INVALID
INVALID
INVALID
INVALID
INVALID
INVALID
INVALID
INVALID
INVALID
INVALID
INVALID
INVALID
INVALID
INVALID
INVALID
INVALID
INVALID
INVALID
INVALID
INVALID
INVALID
INVALID
INVALID
INVALID
INVALID
INVALID
INVALID
INVALID
INVALID
INVALID
INVALID
INVALID
INVALID
INVALID
INVALID
INVALID
INVALID
INVALID
INVALID
INVALID
INVALID
INVALID
INVALID
INVALID
INVALID
INVALID
INVALID
INVALID
INVALID
INVALID
INVALID
INVALID
INVALID
INVALID
INVALID
INVALID
INVALID
INVALID
INVALID
INVALID
INVALID
INVALID
INVALID
INVALID
INVALID
INVALID
INVALID
INVALID
INVALID
INVALID
INVALID
INVALID
INVALID
INVALID
INVALID
INVALID
INVALID
INVALID
INVALID
INVALID
INVALID
INVALID
INVALID
INVALID
INVALID
INVALID
INVALID
INVALID
INVALID
INVALID
INVALID
INVALID
INVALID
INVALID
INVALID
INVALID
INVALID
INVALID
INVALID
INVALID
INVALID
INVALID
INVALID
INVALID
INVALID
INVALID
INVALID
INVALID
INVALID
INVALID
INVALID
INVALID
INVALID
INVALID
INVALID
INVALID
INVALID
INVALID
INVALID
INVALID
INVALID
INVALID
INVALID
INVALID
INVALID
INVALID
INVALID
INVALID
INVALID
INVALID
INVALID
INVALID
INVALID
INVALID
INVALID
INVALID
INVALID
INVALID
INVALID
INVALID
INVALID
INVALID
INVALID
INVALID
INVALID
INVALID
INVALID
INVALID
INVALID
INVALID
INVALID
INVALID
INVALID
INVALID
INVALID
INVALID
INVALID
INVALID
INVALID
INVALID
INVALID
INVALID
INVALID
INVALID
INVALID
INVALID
INVALID
INVALID
INVALID
INVALID
INVALID
INVALID
INVALID
INVALID
INVALID
INVALID
INVALID
INVALID
INVALID
INVALID
INVALID
INVALID
INVALID
INVALID
INVALID
INVALID
INVALID
INVALID
INVALID
INVALID
INVALID
INVALID
INVALID
INVALID
INVALID
INVALID
INVALID
INVALID
INVALID
INVALID
INVALID
INVALID
INVALID
INVALID
INVALID
INVALID
INVALID
INVALID
INVALID
INVALID
INVALID
INVALID
INVALID
INVALID
INVALID
INVALID
INVALID
INVALID
INVALID
INVALID
INVALID
INVALID
INVALID
INVALID
INVALID
INVALID
INVALID
INVALID
INVALID
INVALID
INVALID
INVALID
INVALID
INVALID
INVALID
INVALID
INVALID
INVALID
INVALID
INVALID
INVALID
INVALID
INVALID
INVALID
INVALID
INVALID
INVALID
INVALID
INVALID
INVALID
INVALID
INVALID
INVALID
INVALID
INVALID
INVALID
INVALID
INVALID
INVALID
INVALID
INVALID
INVALID
INVALID
INVALID
INVALID
INVALID
INVALID
INVALID
INVALID
INVALID
INVALID
INVALID
INVALID
INVALID
INVALID
INVALID
INVALID
INVALID
INVALID
INVALID
INVALID
INVALID
INVALID
INVALID
INVALID
INVALID
INVALID
INVALID
INVALID
INVALID
INVALID
INVALID
INVALID
INVALID
INVALID
INVALID
INVALID
INVALID
INVALID
INVALID
INVALID
INVALID
INVALID
INVALID
INVALID
INVALID
INVALID
INVALID
INVALID
INVALID
INVALID
INVALID
INVALID
INVALID
INVALID
INVALID
INVALID
INVALID
INVALID
INVALID
INVALID
INVALID
INVALID
INVALID
INVALID
INVALID
INVALID
INVALID
INVALID
INVALID
INVALID
INVALID
INVALID
INVALID
INVALID
INVALID
INVALID
INVALID
INVALID
INVALID
INVALID
INVALID
INVALID
INVALID
INVALID
INVALID
INVALID
INVALID
INVALID
INVALID
INVALID
INVALID
INVALID
INVALID
INVALID
INVALID
INVALID
INVALID
INVALID
INVALID
INVALID
INVALID
INVALID
INVALID
INVALID
INVALID
INVALID
INVALID
INVALID
INVALID
INVALID
INVALID
INVALID
INVALID
INVALID
INVALID
INVALID
INVALID
INVALID
INVALID
INVALID
INVALID
INVALID
INVALID
INVALID
INVALID
INVALID
INVALID
INVALID
INVALID
INVALID
INVALID
INVALID
INVALID
INVALID
INVALID
INVALID
INVALID
INVALID
INVALID
INVALID
INVALID
INVALID
INVALID
INVALID
INVALID
INVALID
INVALID
INVALID
INVALID
INVALID
INVALID
INVALID
INVALID
INVALID
INVALID
INVALID
INVALID
INVALID
INVALID
INVALID
INVALID
INVALID
INVALID
INVALID
INVALID
INVALID
INVALID
INVALID
INVALID
INVALID
INVALID
INVALID
INVALID
INVALID
INVALID
INVALID
INVALID
INVALID
INVALID
INVALID
INVALID
INVALID
INVALID
INVALID
INVALID
INVALID
INVALID
INVALID
INVALID
INVALID
INVALID
INVALID
INVALID
INVALID
INVALID
INVALID
INVALID
INVALID
INVALID
INVALID
INVALID
INVALID
INVALID
INVALID
INVALID
INVALID
INVALID
INVALID
INVALID
INVALID
INVALID
INVALID
INVALID
INVALID
INVALID
INVALID
INVALID
INVALID
INVALID
INVALID
INVALID
INVALID
INVALID
INVALID
INVALID
INVALID
INVALID
INVALID
INVALID
INVALID
INVALID
INVALID
INVALID
INVALID
INVALID
INVALID
INVALID
INVALID
INVALID
INVALID
INVALID
INVALID
INVALID
INVALID
INVALID
INVALID
INVALID
INVALID
INVALID
INVALID
INVALID
INVALID
INVALID
INVALID
INVALID
INVALID
INVALID
INVALID
INVALID
INVALID
INVALID
INVALID
INVALID
INVALID
INVALID
INVALID
INVALID
INVALID
INVALID
INVALID
INVALID
INVALID
INVALID
INVALID
INVALID
INVALID
INVALID
INVALID
INVALID
INVALID
INVALID
INVALID
INVALID
INVALID
INVALID
INVALID
INVALID
INVALID
INVALID
INVALID
INVALID
INVALID
INVALID
INVALID
INVALID
INVALID
INVALID
INVALID
INVALID
INVALID
INVALID
INVALID
INVALID
INVALID
INVALID
INVALID
INVALID
INVALID
INVALID
INVALID
INVALID
INVALID
INVALID
INVALID
INVALID
INVALID
INVALID
INVALID
INVALID
INVALID
INVALID
INVALID
INVALID
INVALID
INVALID
INVALID
INVALID
INVALID
INVALID
INVALID
INVALID
INVALID
INVALID
INVALID
INVALID
INVALID
INVALID
INVALID
INVALID
INVALID
INVALID
INVALID
INVALID
INVALID
INVALID
INVALID
INVALID
INVALID
INVALID
INVALID
INVALID
INVALID
INVALID
INVALID
INVALID
INVALID
INVALID
INVALID
INVALID
INVALID
INVALID
INVALID
INVALID
INVALID
INVALID
INVALID
INVALID
INVALID
INVALID
INVALID
INVALID
INVALID
INVALID
INVALID
INVALID
INVALID
INVALID
INVALID
INVALID
INVALID
INVALID
INVALID
INVALID
INVALID
INVALID
INVALID
INVALID
INVALID
INVALID
INVALID
INVALID
INVALID
INVALID
INVALID
INVALID
INVALID
INVALID
INVALID
INVALID
INVALID
INVALID
INVALID
INVALID
INVALID
INVALID
INVALID
INVALID
INVALID
INVALID
INVALID
INVALID
INVALID
INVALID
INVALID
INVALID
INVALID
INVALID
INVALID
INVALID
INVALID
INVALID
INVALID
INVALID
INVALID
INVALID
INVALID
INVALID
INVALID
INVALID
INVALID
INVALID
INVALID
INVALID
INVALID
INVALID
INVALID
INVALID
INVALID
INVALID
INVALID
INVALID
INVALID
INVALID
INVALID
INVALID
INVALID
INVALID
INVALID
INVALID
INVALID
INVALID
INVALID
INVALID
INVALID
INVALID
INVALID
INVALID
INVALID
INVALID
INVALID
INVALID
INVALID
INVALID
INVALID
INVALID
INVALID
INVALID
INVALID
INVALID
INVALID
INVALID
INVALID
INVALID
INVALID
INVALID
INVALID
INVALID
INVALID
INVALID
INVALID
INVALID
INVALID
INVALID
INVALID
INVALID
INVALID
INVALID
INVALID
INVALID
INVALID
INVALID
INVALID
INVALID
INVALID
INVALID
INVALID
INVALID
INVALID
INVALID
INVALID
INVALID
INVALID
INVALID
INVALID
INVALID
INVALID
INVALID
INVALID
INVALID
INVALID
INVALID
INVALID
INVALID
INVALID
INVALID
INVALID
INVALID
INVALID
INVALID
INVALID
INVALID
INVALID
INVALID
INVALID
INVALID
INVALID
INVALID
INVALID
INVALID
INVALID
INVALID
INVALID
INVALID
INVALID
INVALID
INVALID
INVALID
INVALID
INVALID
INVALID
INVALID
INVALID
INVALID
INVALID
INVALID
INVALID
INVALID
INVALID
INVALID
INVALID
INVALID
INVALID
INVALID
INVALID
INVALID
INVALID
INVALID
INVALID
INVALID
INVALID
INVALID
INVALID
INVALID
INVALID
INVALID
INVALID
INVALID
INVALID
INVALID
INVALID
INVALID
INVALID
INVALID
INVALID
INVALID
INVALID
INVALID
INVALID
INVALID
INVALID
INVALID
INVALID
INVALID
INVALID
INVALID
INVALID
INVALID
INVALID
INVALID
INVALID
INVALID
INVALID
INVALID
INVALID
INVALID
INVALID
INVALID
INVALID
INVALID
INVALID
INVALID
INVALID
INVALID
INVALID
INVALID
INVALID
INVALID
INVALID
INVALID
INVALID
INVALID
INVALID
INVALID
INVALID
INVALID
INVALID
INVALID
INVALID
INVALID
INVALID
INVALID
INVALID
INVALID
INVALID
INVALID
INVALID
INVALID
INVALID
INVALID
INVALID
INVALID
INVALID
INVALID
INVALID
INVALID
INVALID
INVALID
INVALID
INVALID
INVALID
INVALID
INVALID
INVALID
INVALID
INVALID
INVALID
INVALID
INVALID
INVALID
INVALID
INVALID
INVALID
INVALID
INVALID
INVALID
INVALID
INVALID
INVALID
INVALID
INVALID
INVALID
INVALID
INVALID
INVALID
INVALID
INVALID
INVALID
INVALID
INVALID
INVALID
INVALID
INVALID
INVALID
INVALID
INVALID
INVALID
INVALID
INVALID
INVALID
INVALID
INVALID
INVALID
INVALID
INVALID
INVALID
INVALID
INVALID
INVALID
INVALID
INVALID
INVALID
INVALID
INVALID
INVALID
INVALID
INVALID
INVALID
INVALID
INVALID
INVALID
INVALID
INVALID
INVALID
INVALID
INVALID
INVALID
INVALID
INVALID
INVALID
INVALID
INVALID
INVALID
INVALID
INVALID
INVALID
INVALID
INVALID
INVALID
INVALID
INVALID
INVALID
INVALID
INVALID
INVALID
INVALID
INVALID
INVALID
INVALID
INVALID
INVALID
INVALID
INVALID
INVALID
INVALID
INVALID
INVALID
INVALID
INVALID
INVALID
INVALID
INVALID
INVALID
INVALID
INVALID
INVALID
INVALID
INVALID
INVALID
INVALID
INVALID
INVALID
INVALID
INVALID
INVALID
INVALID
INVALID
INVALID
INVALID
INVALID
INVALID
INVALID
INVALID
INVALID
INVALID
INVALID
INVALID
INVALID
INVALID
INVALID
INVALID
INVALID
INVALID
INVALID
INVALID
INVALID
INVALID
INVALID
INVALID
INVALID
INVALID
INVALID
INVALID
INVALID
INVALID
INVALID
INVALID
INVALID
INVALID
INVALID
INVALID
INVALID
INVALID
INVALID
INVALID
INVALID
INVALID
INVALID
INVALID
INVALID
INVALID
INVALID
INVALID
INVALID
INVALID
INVALID
INVALID
INVALID
INVALID
INVALID
INVALID
INVALID
INVALID
INVALID
INVALID
INVALID
INVALID
INVALID
INVALID
INVALID
INVALID
INVALID
INVALID
INVALID
INVALID
INVALID
INVALID
INVALID
INVALID
INVALID
INVALID
INVALID
INVALID
INVALID
INVALID
INVALID
INVALID
INVALID
INVALID
INVALID
INVALID
INVALID
INVALID
INVALID
INVALID
INVALID
INVALID
INVALID
INVALID
INVALID
INVALID
INVALID
INVALID
INVALID
INVALID
INVALID
INVALID
INVALID
INVALID
INVALID
INVALID
INVALID
INVALID
INVALID
INVALID
INVALID
INVALID
INVALID
INVALID
INVALID
INVALID
INVALID
INVALID
INVALID
INVALID
INVALID
INVALID
INVALID
INVALID
INVALID
INVALID
INVALID
INVALID
INVALID
INVALID
INVALID
INVALID
INVALID
INVALID
INVALID
INVALID
INVALID
INVALID
INVALID
INVALID
INVALID
INVALID
INVALID
INVALID
INVALID
INVALID
INVALID
INVALID
INVALID
INVALID
INVALID
INVALID
INVALID
INVALID
INVALID
INVALID
INVALID
INVALID
INVALID
INVALID
INVALID
INVALID
INVALID
INVALID
INVALID
INVALID
INVALID
INVALID
INVALID
INVALID
INVALID
INVALID
INVALID
INVALID
INVALID
INVALID
INVALID
INVALID
INVALID
INVALID
INVALID
INVALID
INVALID
INVALID
INVALID
INVALID
INVALID
INVALID
INVALID
INVALID
INVALID
INVALID
INVALID
INVALID
INVALID
INVALID
INVALID
INVALID
INVALID
INVALID
INVALID
INVALID
INVALID
INVALID
INVALID
INVALID
INVALID
INVALID
INVALID
INVALID
INVALID
INVALID
INVALID
INVALID
INVALID
INVALID
INVALID
INVALID
INVALID
INVALID
INVALID
INVALID
INVALID
INVALID
INVALID
INVALID
INVALID
INVALID
INVALID
INVALID
INVALID
INVALID
INVALID
INVALID
INVALID
INVALID
INVALID
INVALID
INVALID
INVALID
INVALID
INVALID
INVALID
INVALID
INVALID
INVALID
INVALID
INVALID
INVALID
INVALID
INVALID
INVALID
INVALID
INVALID
INVALID
INVALID
INVALID
INVALID
INVALID
INVALID
INVALID
INVALID
INVALID
INVALID
INVALID
INVALID
INVALID
INVALID
INVALID
INVALID
INVALID
INVALID
INVALID
INVALID
INVALID
INVALID
INVALID
INVALID
INVALID
INVALID
INVALID
INVALID
INVALID
INVALID
INVALID
INVALID
INVALID
INVALID
INVALID
INVALID
INVALID
INVALID
INVALID
INVALID
INVALID
INVALID
INVALID
INVALID
INVALID
INVALID
INVALID
INVALID
INVALID
INVALID
INVALID
INVALID
INVALID
INVALID
INVALID
INVALID
INVALID
INVALID
INVALID
INVALID
INVALID
INVALID
INVALID
INVALID
INVALID
INVALID
INVALID
INVALID
INVALID
INVALID
INVALID
INVALID
INVALID
INVALID
INVALID
INVALID
INVALID
INVALID
INVALID
INVALID
INVALID
INVALID
INVALID
INVALID
INVALID
INVALID
INVALID
INVALID
INVALID
INVALID
INVALID
INVALID
INVALID
INVALID
INVALID
INVALID
INVALID
INVALID
INVALID
INVALID
INVALID
INVALID
INVALID
INVALID
INVALID
INVALID
INVALID
INVALID
INVALID
INVALID
INVALID
INVALID
INVALID
INVALID
INVALID
INVALID
INVALID
INVALID
INVALID
INVALID
INVALID
INVALID
INVALID
INVALID
INVALID
INVALID
INVALID
INVALID
INVALID
INVALID
INVALID
INVALID
INVALID
INVALID
INVALID
INVALID
INVALID
INVALID
INVALID
INVALID
INVALID
INVALID
INVALID
INVALID
INVALID
INVALID
INVALID
INVALID
INVALID
INVALID
INVALID
INVALID
INVALID
INVALID
INVALID
INVALID
INVALID
INVALID
INVALID
INVALID
INVALID
INVALID
INVALID
INVALID
INVALID
INVALID
INVALID
INVALID
INVALID
INVALID
INVALID
INVALID
INVALID
INVALID
INVALID
INVALID
INVALID
INVALID
INVALID
INVALID
INVALID
INVALID
INVALID
INVALID
INVALID
INVALID
INVALID
INVALID
INVALID
INVALID
INVALID
INVALID
INVALID
INVALID
INVALID
INVALID
INVALID
INVALID
INVALID
INVALID
INVALID
INVALID
INVALID
INVALID
INVALID
INVALID
INVALID
INVALID
INVALID
INVALID
INVALID
INVALID
INVALID
INVALID
INVALID
INVALID
INVALID
INVALID
INVALID
INVALID
INVALID
INVALID
INVALID
INVALID
INVALID
INVALID
INVALID
INVALID
INVALID
INVALID
INVALID
INVALID
INVALID
INVALID
INVALID
INVALID
INVALID
INVALID
INVALID
INVALID
INVALID
INVALID
INVALID
INVALID
INVALID
INVALID
INVALID
INVALID
INVALID
INVALID
INVALID
INVALID
INVALID
INVALID
INVALID
INVALID
INVALID
INVALID
INVALID
INVALID
INVALID
INVALID
INVALID
INVALID
INVALID
INVALID
INVALID
INVALID
INVALID
INVALID
INVALID
INVALID
INVALID
INVALID
INVALID
INVALID
INVALID
INVALID
INVALID
INVALID
INVALID
INVALID
INVALID
INVALID
INVALID
INVALID
INVALID
INVALID
INVALID
INVALID
INVALID
INVALID
INVALID
INVALID
INVALID
INVALID
INVALID
INVALID
INVALID
INVALID
INVALID
INVALID
INVALID
INVALID
INVALID
INVALID
INVALID
INVALID
INVALID
INVALID
INVALID
INVALID
INVALID
INVALID
INVALID
INVALID
INVALID
INVALID
INVALID
INVALID
INVALID
INVALID
INVALID
INVALID
INVALID
INVALID
INVALID
INVALID
INVALID
INVALID
INVALID
INVALID
INVALID
INVALID
INVALID
INVALID
INVALID
INVALID
INVALID
INVALID
INVALID
INVALID
INVALID
INVALID
INVALID
INVALID
INVALID
INVALID
INVALID
INVALID
INVALID
INVALID
INVALID
INVALID
INVALID
INVALID
INVALID
INVALID
INVALID
INVALID
INVALID
INVALID
INVALID
INVALID
INVALID
INVALID
INVALID
INVALID
INVALID
INVALID
INVALID
INVALID
INVALID
INVALID
INVALID
INVALID
INVALID
INVALID
INVALID
INVALID
INVALID
INVALID
INVALID
INVALID
INVALID
INVALID
INVALID
INVALID
INVALID
INVALID
INVALID
INVALID
INVALID
INVALID
INVALID
INVALID
INVALID
INVALID
INVALID
INVALID
INVALID
INVALID
INVALID
INVALID
INVALID
INVALID
INVALID
INVALID
INVALID
INVALID
INVALID
INVALID
INVALID
INVALID
INVALID
INVALID
INVALID
INVALID
INVALID
INVALID
INVALID
INVALID
INVALID
INVALID
INVALID
INVALID
INVALID
INVALID
INVALID
INVALID
INVALID
INVALID
INVALID
INVALID
INVALID
INVALID
INVALID
INVALID
INVALID
INVALID
INVALID
INVALID
INVALID
INVALID
INVALID
INVALID
INVALID
INVALID
INVALID
INVALID
INVALID
INVALID
INVALID
INVALID
INVALID
INVALID
INVALID
INVALID
INVALID
INVALID
INVALID
INVALID
INVALID
INVALID
INVALID
INVALID
INVALID
INVALID
INVALID
INVALID
INVALID
INVALID
INVALID
INVALID
INVALID
INVALID
INVALID
INVALID
INVALID
INVALID
INVALID
INVALID
INVALID
INVALID
INVALID
INVALID
INVALID
INVALID
INVALID
INVALID
INVALID
INVALID
INVALID
INVALID
INVALID
INVALID
INVALID
INVALID
INVALID
INVALID
INVALID
INVALID
INVALID
INVALID
INVALID
INVALID
INVALID
INVALID
INVALID
INVALID
INVALID
INVALID
INVALID
INVALID
INVALID
INVALID
INVALID
INVALID
INVALID
INVALID
INVALID
INVALID
INVALID
INVALID
INVALID
INVALID
INVALID
INVALID
INVALID
INVALID
INVALID
INVALID
INVALID
INVALID
INVALID
INVALID
INVALID
INVALID
INVALID
INVALID
INVALID
INVALID
INVALID
INVALID
INVALID
INVALID
INVALID
INVALID
INVALID
INVALID
INVALID
INVALID
INVALID
INVALID
INVALID
INVALID
INVALID
INVALID
INVALID
INVALID
INVALID
INVALID
INVALID
INVALID
INVALID
INVALID
INVALID
INVALID
INVALID
INVALID
INVALID
INVALID
INVALID
INVALID
INVALID
INVALID
INVALID
INVALID
INVALID
INVALID
INVALID
INVALID
INVALID
INVALID
INVALID
INVALID
INVALID
INVALID
INVALID
INVALID
INVALID
INVALID
INVALID
INVALID
INVALID
INVALID
INVALID
INVALID
INVALID
INVALID
INVALID
INVALID
INVALID
INVALID
INVALID
INVALID
INVALID
INVALID
INVALID
INVALID
INVALID
INVALID
INVALID
INVALID
INVALID
INVALID
INVALID
INVALID
INVALID
INVALID
INVALID
INVALID
INVALID
INVALID
INVALID
INVALID
INVALID
INVALID
INVALID
INVALID
INVALID
INVALID
INVALID
INVALID
INVALID
INVALID
INVALID
INVALID
INVALID
INVALID
INVALID
INVALID
INVALID
INVALID
INVALID
INVALID
INVALID
INVALID
INVALID
INVALID
INVALID
INVALID
INVALID
INVALID
INVALID
INVALID
INVALID
INVALID
INVALID
INVALID
INVALID
INVALID
INVALID
INVALID
INVALID
INVALID
INVALID
INVALID
INVALID
INVALID
INVALID
INVALID
INVALID
INVALID
INVALID
INVALID
INVALID
INVALID
INVALID
INVALID
INVALID
INVALID
INVALID
INVALID
INVALID
INVALID
INVALID
INVALID
INVALID
INVALID
INVALID
INVALID
INVALID
INVALID
INVALID
INVALID
INVALID
INVALID
INVALID
INVALID
INVALID
INVALID
INVALID
INVALID
INVALID
INVALID
INVALID
INVALID
INVALID
INVALID
INVALID
INVALID
INVALID
INVALID
INVALID
INVALID
INVALID
INVALID
INVALID
INVALID
INVALID
INVALID
INVALID
INVALID
INVALID
INVALID
INVALID
INVALID
INVALID
INVALID
INVALID
INVALID
INVALID
INVALID
INVALID
INVALID
INVALID
INVALID
INVALID
INVALID
INVALID
INVALID
INVALID
INVALID
INVALID
INVALID
INVALID
INVALID
INVALID
INVALID
INVALID
INVALID
INVALID
INVALID
INVALID
INVALID
INVALID
INVALID
INVALID
INVALID
INVALID
INVALID
INVALID
INVALID
INVALID
INVALID
INVALID
INVALID
INVALID
INVALID
INVALID
INVALID
INVALID
INVALID
INVALID
INVALID
INVALID
INVALID
INVALID
INVALID
INVALID
INVALID
INVALID
INVALID
INVALID
INVALID
INVALID
INVALID
INVALID
INVALID
INVALID
INVALID
INVALID
INVALID
INVALID
INVALID
INVALID
INVALID
INVALID
INVALID
INVALID
INVALID
INVALID
INVALID
INVALID
INVALID
INVALID
INVALID
INVALID
INVALID
INVALID
INVALID
INVALID
INVALID
INVALID
INVALID
INVALID
INVALID
INVALID
INVALID
INVALID
INVALID
INVALID
INVALID
INVALID
INVALID
INVALID
INVALID
INVALID
INVALID
INVALID
INVALID
INVALID
INVALID
INVALID
INVALID
INVALID
INVALID
INVALID
INVALID
INVALID
INVALID
INVALID
INVALID
INVALID
INVALID
INVALID
INVALID
INVALID
INVALID
INVALID
INVALID
INVALID
INVALID
INVALID
INVALID
INVALID
INVALID
INVALID
INVALID
INVALID
INVALID
INVALID
INVALID
INVALID
INVALID
INVALID
INVALID
INVALID
INVALID
INVALID
INVALID
INVALID
INVALID
INVALID
INVALID
INVALID
INVALID
INVALID
INVALID
INVALID
INVALID
INVALID
INVALID
INVALID
INVALID
INVALID
INVALID
INVALID
INVALID
INVALID
INVALID
INVALID
INVALID
INVALID
INVALID
INVALID
INVALID
INVALID
INVALID
INVALID
INVALID
INVALID
INVALID
INVALID
INVALID
INVALID
INVALID
INVALID
INVALID
INVALID
INVALID
INVALID
INVALID
INVALID
INVALID
INVALID
INVALID
INVALID
INVALID
INVALID
INVALID
INVALID
INVALID
INVALID
INVALID
INVALID
INVALID
INVALID
INVALID
INVALID
INVALID
INVALID
INVALID
INVALID
INVALID
INVALID
INVALID
INVALID
INVALID
INVALID
INVALID
INVALID
INVALID
INVALID
INVALID
INVALID
INVALID
INVALID
INVALID
INVALID
INVALID
INVALID
INVALID
INVALID
INVALID
INVALID
INVALID
INVALID
INVALID
INVALID
INVALID
INVALID
INVALID
INVALID
INVALID
INVALID
INVALID
INVALID
INVALID
INVALID
INVALID
INVALID
INVALID
INVALID
INVALID
INVALID
INVALID
INVALID
INVALID
INVALID
INVALID
INVALID
INVALID
INVALID
INVALID
INVALID
INVALID
INVALID
INVALID
INVALID
INVALID
INVALID
INVALID
INVALID
INVALID
INVALID
INVALID
INVALID
INVALID
INVALID
INVALID
INVALID
INVALID
INVALID
INVALID
INVALID
INVALID
INVALID
INVALID
INVALID
INVALID
INVALID
INVALID
INVALID
INVALID
INVALID
INVALID
INVALID
INVALID
INVALID
INVALID
INVALID
INVALID
INVALID
INVALID
INVALID
INVALID
INVALID
INVALID
INVALID
INVALID
INVALID
INVALID
INVALID
INVALID
INVALID
INVALID
INVALID
INVALID
INVALID
INVALID
INVALID
INVALID
INVALID
INVALID
INVALID
INVALID
INVALID
INVALID
INVALID
INVALID
INVALID
INVALID
INVALID
INVALID
INVALID
INVALID
INVALID
INVALID
INVALID
INVALID
INVALID
INVALID
INVALID
INVALID
INVALID
INVALID
INVALID
INVALID
INVALID
INVALID
INVALID
INVALID
INVALID
INVALID
INVALID
INVALID
INVALID
INVALID
INVALID
INVALID
INVALID
INVALID
INVALID
INVALID
INVALID
INVALID
INVALID
INVALID
INVALID
INVALID
INVALID
INVALID
INVALID
INVALID
INVALID
INVALID
INVALID
INVALID
INVALID
INVALID
INVALID
INVALID
INVALID
INVALID
INVALID
INVALID
INVALID
INVALID
INVALID
INVALID
INVALID
INVALID
INVALID
INVALID
INVALID
INVALID
INVALID
INVALID
INVALID
INVALID
INVALID
INVALID
INVALID
INVALID
INVALID
INVALID
INVALID
INVALID
INVALID
INVALID
INVALID
INVALID
INVALID
INVALID
INVALID
INVALID
INVALID
INVALID
INVALID
INVALID
INVALID
INVALID
INVALID
INVALID
INVALID
INVALID
INVALID
INVALID
INVALID
INVALID
INVALID
INVALID
INVALID
INVALID
INVALID
INVALID
INVALID
INVALID
INVALID
INVALID
INVALID
INVALID
INVALID
INVALID
INVALID
INVALID
INVALID
INVALID
INVALID
INVALID
INVALID
INVALID
INVALID
INVALID
INVALID
INVALID
INVALID
INVALID
INVALID
INVALID
INVALID
INVALID
INVALID
INVALID
INVALID
INVALID
INVALID
INVALID
INVALID
INVALID
INVALID
INVALID
INVALID
INVALID
INVALID
INVALID
INVALID
INVALID
INVALID
INVALID
INVALID
INVALID
INVALID
INVALID
INVALID
INVALID
INVALID
INVALID
INVALID
INVALID
INVALID
INVALID
INVALID
INVALID
INVALID
INVALID
INVALID
INVALID
INVALID
INVALID
INVALID
INVALID
INVALID
INVALID
INVALID
INVALID
INVALID
INVALID
INVALID
INVALID
INVALID
INVALID
INVALID
INVALID
INVALID
INVALID
INVALID
INVALID
INVALID
INVALID
INVALID
INVALID
INVALID
INVALID
INVALID
INVALID
INVALID
INVALID
INVALID
INVALID
INVALID
INVALID
INVALID
INVALID
INVALID
INVALID
INVALID
INVALID
INVALID
INVALID
INVALID
INVALID
INVALID
INVALID
INVALID
INVALID
INVALID
INVALID
INVALID
INVALID
INVALID
INVALID
INVALID
INVALID
INVALID
INVALID
INVALID
INVALID
INVALID
INVALID
INVALID
INVALID
INVALID
INVALID
INVALID
INVALID
INVALID
INVALID
INVALID
INVALID
INVALID
INVALID
INVALID
INVALID
INVALID
INVALID
INVALID
INVALID
INVALID
INVALID
INVALID
INVALID
INVALID
INVALID
INVALID
INVALID
INVALID
INVALID
INVALID
INVALID
INVALID
INVALID
INVALID
INVALID
INVALID
INVALID
INVALID
INVALID
INVALID
INVALID
INVALID
INVALID
INVALID
INVALID
INVALID
INVALID
INVALID
INVALID
INVALID
INVALID
INVALID
INVALID
INVALID
INVALID
INVALID
INVALID
INVALID
INVALID
INVALID
INVALID
INVALID
INVALID
INVALID
INVALID
INVALID
INVALID
INVALID
INVALID
INVALID
INVALID
INVALID
INVALID
INVALID
INVALID
INVALID
INVALID
INVALID
INVALID
INVALID
INVALID
INVALID
INVALID
INVALID
INVALID
INVALID
INVALID
INVALID
INVALID
INVALID
INVALID
INVALID
INVALID
INVALID
INVALID
INVALID
INVALID
INVALID
INVALID
INVALID
INVALID
INVALID
INVALID
INVALID
INVALID
INVALID
INVALID
INVALID
INVALID
INVALID
INVALID
INVALID
INVALID
INVALID
INVALID
INVALID
INVALID
INVALID
INVALID
INVALID
INVALID
INVALID
INVALID
INVALID
INVALID
INVALID
INVALID
INVALID
INVALID
INVALID
INVALID
INVALID
INVALID
INVALID
INVALID
INVALID
INVALID
INVALID
INVALID
INVALID
INVALID
INVALID
INVALID
INVALID
INVALID
INVALID
INVALID
INVALID
INVALID
INVALID
INVALID
INVALID
INVALID
INVALID
INVALID
INVALID
INVALID
INVALID
INVALID
INVALID
INVALID
INVALID
INVALID
INVALID
INVALID
INVALID
INVALID
INVALID
INVALID
INVALID
INVALID
INVALID
INVALID
INVALID
INVALID
INVALID
INVALID
INVALID
INVALID
INVALID
INVALID
INVALID
INVALID
INVALID
INVALID
INVALID
INVALID
INVALID
INVALID
INVALID
INVALID
INVALID
INVALID
INVALID
INVALID
INVALID
INVALID
INVALID
INVALID
INVALID
INVALID
INVALID
INVALID
INVALID
INVALID
INVALID
INVALID
INVALID
INVALID
INVALID
INVALID
INVALID
INVALID
INVALID
INVALID
INVALID
INVALID
INVALID
INVALID
INVALID
INVALID
INVALID
INVALID
INVALID
INVALID
INVALID
INVALID
INVALID
INVALID
INVALID
INVALID
INVALID
INVALID
INVALID
INVALID
INVALID
INVALID
INVALID
INVALID
INVALID
INVALID
INVALID
INVALID
INVALID
INVALID
INVALID
INVALID
INVALID
INVALID
INVALID
INVALID
INVALID
INVALID
INVALID
INVALID
INVALID
INVALID
INVALID
INVALID
INVALID
INVALID
INVALID
INVALID
INVALID
INVALID
INVALID
INVALID
INVALID
INVALID
INVALID
INVALID
INVALID
INVALID
INVALID
INVALID
INVALID
INVALID
INVALID
INVALID
INVALID
INVALID
INVALID
INVALID
INVALID
INVALID
INVALID
INVALID
INVALID
INVALID
INVALID
INVALID
INVALID
INVALID
INVALID
INVALID
INVALID
INVALID
INVALID
INVALID
INVALID
INVALID
INVALID
INVALID
INVALID
INVALID
INVALID
INVALID
INVALID
INVALID
INVALID
INVALID
INVALID
INVALID
INVALID
INVALID
INVALID
INVALID
INVALID
INVALID
INVALID
INVALID
INVALID
INVALID
INVALID
INVALID
INVALID
INVALID
INVALID
INVALID
INVALID
INVALID
INVALID
INVALID
INVALID
INVALID
INVALID
INVALID
INVALID
INVALID
INVALID
INVALID
INVALID
INVALID
INVALID
INVALID
INVALID
INVALID
INVALID
INVALID
INVALID
INVALID
INVALID
INVALID
INVALID
INVALID
INVALID
INVALID
INVALID
INVALID
INVALID
INVALID
INVALID
INVALID
INVALID
INVALID
INVALID
INVALID
INVALID
INVALID
INVALID
INVALID
INVALID
INVALID
INVALID
INVALID
INVALID
INVALID
INVALID
INVALID
INVALID
INVALID
INVALID
INVALID
INVALID
INVALID
INVALID
INVALID
INVALID
INVALID
INVALID
INVALID
INVALID
INVALID
INVALID
INVALID
INVALID
INVALID
INVALID
INVALID
INVALID
INVALID
INVALID
INVALID
INVALID
INVALID
INVALID
INVALID
INVALID
INVALID
INVALID
INVALID
INVALID
INVALID
INVALID
INVALID
INVALID
INVALID
INVALID
INVALID
INVALID
INVALID
INVALID
INVALID
INVALID
INVALID
INVALID
INVALID
INVALID
INVALID
INVALID
INVALID
INVALID
INVALID
INVALID
INVALID
INVALID
INVALID
INVALID
INVALID
INVALID
INVALID
INVALID
INVALID
INVALID
INVALID
INVALID
INVALID
INVALID
INVALID
INVALID
INVALID
INVALID
INVALID
INVALID
INVALID
INVALID
INVALID
INVALID
INVALID
INVALID
INVALID
INVALID
INVALID
INVALID
INVALID
INVALID
INVALID
INVALID
INVALID
INVALID
INVALID
INVALID
INVALID
INVALID
INVALID
INVALID
INVALID
INVALID
INVALID
INVALID
INVALID
INVALID
INVALID
INVALID
INVALID
INVALID
INVALID
INVALID
INVALID
INVALID
INVALID
INVALID
INVALID
INVALID
INVALID
INVALID
INVALID
INVALID
INVALID
INVALID
INVALID
INVALID
INVALID
INVALID
INVALID
INVALID
INVALID
INVALID
INVALID
INVALID
INVALID
INVALID
INVALID
INVALID
INVALID
INVALID
INVALID
INVALID
INVALID
INVALID
INVALID
INVALID
INVALID
INVALID
INVALID
INVALID
INVALID
INVALID
INVALID
INVALID
INVALID
INVALID
INVALID
INVALID
INVALID
INVALID
INVALID
INVALID
INVALID
INVALID
INVALID
INVALID
INVALID
INVALID
INVALID
INVALID
INVALID
INVALID
INVALID
INVALID
INVALID
INVALID
INVALID
INVALID
INVALID
INVALID
INVALID
INVALID
INVALID
INVALID
INVALID
INVALID
INVALID
INVALID
INVALID
INVALID
INVALID
INVALID
INVALID
INVALID
INVALID
INVALID
INVALID
INVALID
INVALID
INVALID
INVALID
INVALID
INVALID
INVALID
INVALID
INVALID
INVALID
INVALID
INVALID
INVALID
INVALID
INVALID
INVALID
INVALID
INVALID
INVALID
INVALID
INVALID
INVALID
INVALID
INVALID
INVALID
INVALID
INVALID
INVALID
INVALID
INVALID
INVALID
INVALID
INVALID
INVALID
INVALID
INVALID
INVALID
INVALID
INVALID
INVALID
INVALID
INVALID
INVALID
INVALID
INVALID
INVALID
INVALID
INVALID
INVALID
INVALID
INVALID
INVALID
INVALID
INVALID
INVALID
INVALID
INVALID
INVALID
INVALID
INVALID
INVALID
INVALID
INVALID
INVALID
INVALID
INVALID
INVALID
INVALID
INVALID
INVALID
INVALID
INVALID
INVALID
INVALID
INVALID
INVALID
INVALID
INVALID
INVALID
INVALID
INVALID
INVALID
INVALID
INVALID
INVALID
INVALID
INVALID
INVALID
INVALID
INVALID
INVALID
INVALID
INVALID
INVALID
INVALID
INVALID
INVALID
INVALID
INVALID
INVALID
INVALID
INVALID
INVALID
INVALID
INVALID
INVALID
INVALID
INVALID
INVALID
INVALID
INVALID
INVALID
INVALID
INVALID
INVALID
INVALID
INVALID
INVALID
INVALID
INVALID
INVALID
INVALID
INVALID
INVALID
INVALID
INVALID
INVALID
INVALID
INVALID
INVALID
INVALID
INVALID
INVALID
INVALID
INVALID
INVALID
INVALID
INVALID
INVALID
INVALID
INVALID
INVALID
INVALID
INVALID
INVALID
INVALID
INVALID
INVALID
INVALID
INVALID
INVALID
INVALID
INVALID
INVALID
INVALID
INVALID
INVALID
INVALID
INVALID
INVALID
INVALID
INVALID
INVALID
INVALID
INVALID
INVALID
INVALID
INVALID
INVALID
INVALID
INVALID
INVALID
INVALID
INVALID
INVALID
INVALID
INVALID
INVALID
INVALID
INVALID
INVALID
INVALID
INVALID
INVALID
INVALID
INVALID
INVALID
INVALID
INVALID
INVALID
INVALID
INVALID
INVALID
INVALID
INVALID
INVALID
INVALID
INVALID
INVALID
INVALID
INVALID
INVALID
INVALID
INVALID
INVALID
INVALID
INVALID
INVALID
INVALID
INVALID
INVALID
INVALID
INVALID
INVALID
INVALID
INVALID
INVALID
INVALID
INVALID
INVALID
INVALID
INVALID
INVALID
INVALID
INVALID
INVALID
INVALID
INVALID
INVALID
INVALID
INVALID
INVALID
INVALID
INVALID
INVALID
INVALID
INVALID
INVALID
INVALID
INVALID
INVALID
INVALID
INVALID
INVALID
INVALID
INVALID
INVALID
INVALID
INVALID
INVALID
INVALID
INVALID
INVALID
INVALID
INVALID
INVALID
INVALID
INVALID
INVALID
INVALID
INVALID
INVALID
INVALID
INVALID
INVALID
INVALID
INVALID
INVALID
INVALID
INVALID
INVALID
INVALID
INVALID
INVALID
INVALID
INVALID
INVALID
INVALID
INVALID
INVALID
INVALID
INVALID
INVALID
INVALID
INVALID
INVALID
INVALID
INVALID
INVALID
INVALID
INVALID
INVALID
INVALID
INVALID
INVALID
INVALID
INVALID
INVALID
INVALID
INVALID
INVALID
INVALID
INVALID
INVALID
INVALID
INVALID
INVALID
INVALID
INVALID
INVALID
INVALID
INVALID
INVALID
INVALID
INVALID
INVALID
INVALID
INVALID
INVALID
INVALID
INVALID
INVALID
INVALID
INVALID
INVALID
INVALID
INVALID
INVALID
INVALID
INVALID
INVALID
INVALID
INVALID
INVALID
INVALID
INVALID
INVALID
INVALID
INVALID
INVALID
INVALID
INVALID
INVALID
INVALID
INVALID
INVALID
INVALID
INVALID
INVALID
INVALID
INVALID
INVALID
INVALID
INVALID
INVALID
INVALID
INVALID
INVALID
INVALID
INVALID
INVALID
INVALID
INVALID
INVALID
INVALID
INVALID
INVALID
INVALID
INVALID
INVALID
INVALID
INVALID
INVALID
INVALID
INVALID
INVALID
INVALID
INVALID
INVALID
INVALID
INVALID
INVALID
INVALID
INVALID
INVALID
INVALID
INVALID
INVALID
INVALID
INVALID
INVALID
INVALID
INVALID
INVALID
INVALID
INVALID
INVALID
INVALID
INVALID
INVALID
INVALID
INVALID
INVALID
INVALID
INVALID
INVALID
INVALID
INVALID
INVALID
INVALID
INVALID
INVALID
INVALID
INVALID
INVALID
INVALID
INVALID
INVALID
INVALID
INVALID
INVALID
INVALID
INVALID
INVALID
INVALID
INVALID
INVALID
INVALID
INVALID
INVALID
INVALID
INVALID
INVALID
INVALID
INVALID
INVALID
INVALID
INVALID
INVALID
INVALID
INVALID
INVALID
INVALID
INVALID
INVALID
INVALID
INVALID
INVALID
INVALID
INVALID
INVALID
INVALID
INVALID
INVALID
INVALID
INVALID
INVALID
INVALID
INVALID
INVALID
INVALID
INVALID
INVALID
INVALID
INVALID
INVALID
INVALID
INVALID
INVALID
INVALID
INVALID
INVALID
INVALID
INVALID
INVALID
INVALID
INVALID
INVALID
INVALID
INVALID
INVALID
INVALID
INVALID
INVALID
INVALID
INVALID
INVALID
INVALID
INVALID
INVALID
INVALID
INVALID
INVALID
INVALID
INVALID
INVALID
INVALID
INVALID
INVALID
INVALID
INVALID
INVALID
INVALID
INVALID
INVALID
INVALID
INVALID
INVALID
INVALID
INVALID
INVALID
INVALID
INVALID
INVALID
INVALID
INVALID
INVALID
INVALID
INVALID
INVALID
INVALID
INVALID
INVALID
INVALID
INVALID
INVALID
INVALID
INVALID
INVALID
INVALID
INVALID
INVALID
INVALID
INVALID
INVALID
INVALID
INVALID
INVALID
INVALID
INVALID
INVALID
INVALID
INVALID
INVALID
INVALID
INVALID
INVALID
INVALID
INVALID
INVALID
INVALID
INVALID
INVALID
INVALID
INVALID
INVALID
INVALID
INVALID
INVALID
INVALID
INVALID
INVALID
INVALID
INVALID
INVALID
INVALID
INVALID
INVALID
INVALID
INVALID
INVALID
INVALID
INVALID
INVALID
INVALID
INVALID
INVALID
INVALID
INVALID
INVALID
INVALID
INVALID
INVALID
INVALID
INVALID
INVALID
INVALID
INVALID
INVALID
INVALID
INVALID
INVALID
INVALID
INVALID
INVALID
INVALID
INVALID
INVALID
INVALID
INVALID
INVALID
INVALID
INVALID
INVALID
INVALID
INVALID
INVALID
INVALID
INVALID
INVALID
INVALID
INVALID
INVALID
INVALID
INVALID
INVALID
INVALID
INVALID
INVALID
INVALID
INVALID
INVALID
INVALID
INVALID
INVALID
INVALID
INVALID
INVALID
INVALID
INVALID
INVALID
INVALID
INVALID
INVALID
INVALID
INVALID
INVALID
INVALID
INVALID
INVALID
INVALID
INVALID
INVALID
INVALID
INVALID
INVALID
INVALID
INVALID
INVALID
INVALID
INVALID
INVALID
INVALID
INVALID
INVALID
INVALID
INVALID
INVALID
INVALID
INVALID
INVALID
INVALID
INVALID
INVALID
INVALID
INVALID
INVALID
INVALID
INVALID
INVALID
INVALID
INVALID
INVALID
INVALID
INVALID
INVALID
INVALID
INVALID
INVALID
INVALID
INVALID
INVALID
INVALID
INVALID
INVALID
INVALID
INVALID
INVALID
INVALID
INVALID
INVALID
INVALID
INVALID
INVALID
INVALID
INVALID
INVALID
INVALID
INVALID
INVALID
INVALID
INVALID
INVALID
INVALID
INVALID
INVALID
INVALID
INVALID
INVALID
INVALID
INVALID
INVALID
INVALID
INVALID
INVALID
INVALID
INVALID
INVALID
INVALID
INVALID
INVALID
INVALID
INVALID
INVALID
INVALID
INVALID
INVALID
INVALID
INVALID
INVALID
INVALID
INVALID
INVALID
INVALID
INVALID
INVALID
INVALID
INVALID
INVALID
INVALID
INVALID
INVALID
INVALID
INVALID
INVALID
INVALID
INVALID
INVALID
INVALID
INVALID
INVALID
INVALID
INVALID
INVALID
INVALID
INVALID
INVALID
INVALID
INVALID
INVALID
INVALID
INVALID
INVALID
INVALID
INVALID
INVALID
INVALID
INVALID
INVALID
INVALID
INVALID
INVALID
INVALID
INVALID
INVALID
INVALID
INVALID
INVALID
INVALID
INVALID
INVALID
INVALID
INVALID
INVALID
INVALID
INVALID
INVALID
INVALID
INVALID
INVALID
INVALID
INVALID
INVALID
INVALID
INVALID
INVALID
INVALID
INVALID
INVALID
INVALID
INVALID
INVALID
INVALID
INVALID
INVALID
INVALID
INVALID
INVALID
INVALID
INVALID
INVALID
INVALID
INVALID
INVALID
INVALID
INVALID
INVALID
INVALID
INVALID
INVALID
INVALID
INVALID
INVALID
INVALID
INVALID
INVALID
INVALID
INVALID
INVALID
INVALID
INVALID
INVALID
INVALID
INVALID
INVALID
INVALID
INVALID
INVALID
INVALID
INVALID
INVALID
INVALID
INVALID
INVALID
INVALID
INVALID
INVALID
INVALID
INVALID
INVALID
INVALID
INVALID
INVALID
INVALID
INVALID
INVALID
INVALID
INVALID
INVALID
INVALID
INVALID
INVALID
INVALID
INVALID
INVALID
INVALID
INVALID
INVALID
INVALID
INVALID
INVALID
INVALID
INVALID
INVALID
INVALID
INVALID
INVALID
INVALID
INVALID
INVALID
INVALID
INVALID
INVALID
INVALID
INVALID
INVALID
INVALID
INVALID
INVALID
INVALID
INVALID
INVALID
INVALID
INVALID
INVALID
INVALID
INVALID
INVALID
INVALID
INVALID
INVALID
INVALID
INVALID
INVALID
INVALID
INVALID
INVALID
INVALID
INVALID
INVALID
INVALID
INVALID
INVALID
INVALID
INVALID
INVALID
INVALID
INVALID
INVALID
INVALID
INVALID
INVALID
INVALID
INVALID
INVALID
INVALID
INVALID
INVALID
INVALID
INVALID
INVALID
INVALID
INVALID
INVALID
INVALID
INVALID
INVALID
INVALID
INVALID
INVALID
INVALID
INVALID
INVALID
INVALID
INVALID
INVALID
INVALID
INVALID
INVALID
INVALID
INVALID
INVALID
INVALID
INVALID
INVALID
INVALID
INVALID
INVALID
INVALID
INVALID
INVALID
INVALID
INVALID
INVALID
INVALID
INVALID
INVALID
INVALID
INVALID
INVALID
INVALID
INVALID
INVALID
INVALID
INVALID
INVALID
INVALID
INVALID
INVALID
INVALID
INVALID
INVALID
INVALID
INVALID
INVALID
INVALID
INVALID
INVALID
INVALID
INVALID
INVALID
INVALID
INVALID
INVALID
INVALID
INVALID
INVALID
INVALID
INVALID
INVALID
INVALID
INVALID
INVALID
INVALID
INVALID
INVALID
INVALID
INVALID
INVALID
INVALID
INVALID
INVALID
INVALID
INVALID
INVALID
INVALID
INVALID
INVALID
INVALID
INVALID
INVALID
INVALID
INVALID
INVALID
INVALID
INVALID
INVALID
INVALID
INVALID
INVALID
INVALID
INVALID
INVALID
INVALID
INVALID
INVALID
INVALID
INVALID
INVALID
INVALID
INVALID
INVALID
INVALID
INVALID
INVALID
INVALID
INVALID
INVALID
INVALID
INVALID
INVALID
INVALID
INVALID
INVALID
INVALID
INVALID
INVALID
INVALID
INVALID
INVALID
INVALID
INVALID
INVALID
INVALID
INVALID
INVALID
INVALID
INVALID
INVALID
INVALID
INVALID
INVALID
INVALID
INVALID
INVALID
INVALID
INVALID
INVALID
INVALID
INVALID
INVALID
INVALID
INVALID
INVALID
INVALID
INVALID
INVALID
INVALID
INVALID
INVALID
INVALID
INVALID
INVALID
INVALID
INVALID
INVALID
INVALID
INVALID
INVALID
INVALID
INVALID
INVALID
INVALID
INVALID
INVALID
INVALID
INVALID
INVALID
INVALID
INVALID
INVALID
INVALID
INVALID
INVALID
INVALID
INVALID
INVALID
INVALID
INVALID
INVALID
INVALID
INVALID
INVALID
INVALID
INVALID
INVALID
INVALID
INVALID
INVALID
INVALID
INVALID
INVALID
INVALID
INVALID
INVALID
INVALID
INVALID
INVALID
INVALID
INVALID
INVALID
INVALID
INVALID
INVALID
INVALID
INVALID
INVALID
INVALID
INVALID
INVALID
INVALID
INVALID
INVALID
INVALID
INVALID
INVALID
INVALID
INVALID
INVALID
INVALID
INVALID
INVALID
INVALID
INVALID
INVALID
INVALID
INVALID
INVALID
INVALID
INVALID
INVALID
INVALID
INVALID
INVALID
INVALID
INVALID
INVALID
INVALID
INVALID
INVALID
INVALID
INVALID
INVALID
INVALID
INVALID
INVALID
INVALID
INVALID
INVALID
INVALID
INVALID
INVALID
INVALID
INVALID
INVALID
INVALID
INVALID
INVALID
INVALID
INVALID
INVALID
INVALID
INVALID
INVALID
INVALID
INVALID
INVALID
INVALID
INVALID
INVALID
INVALID
INVALID
INVALID
INVALID
INVALID
INVALID
INVALID
INVALID
INVALID
INVALID
INVALID
INVALID
INVALID
INVALID
INVALID
INVALID
INVALID
INVALID
INVALID
INVALID
INVALID
INVALID
INVALID
INVALID
INVALID
INVALID
INVALID
INVALID
INVALID
INVALID
INVALID
INVALID
INVALID
INVALID
INVALID
INVALID
INVALID
INVALID
INVALID
INVALID
INVALID
INVALID
INVALID
INVALID
INVALID
INVALID
INVALID
INVALID
INVALID
INVALID
INVALID
INVALID
INVALID
INVALID
INVALID
INVALID
INVALID
INVALID
INVALID
INVALID
INVALID
INVALID
INVALID
INVALID
INVALID
INVALID
INVALID
INVALID
INVALID
INVALID
INVALID
INVALID
INVALID
INVALID
INVALID
INVALID
INVALID
INVALID
INVALID
INVALID
INVALID
INVALID
INVALID
INVALID
INVALID
INVALID
INVALID
INVALID
INVALID
INVALID
INVALID
INVALID
INVALID
INVALID
INVALID
INVALID
INVALID
INVALID
INVALID
INVALID
INVALID
INVALID
INVALID
INVALID
INVALID
INVALID
INVALID
INVALID
INVALID
INVALID
INVALID
INVALID
INVALID
INVALID
INVALID
INVALID
INVALID
INVALID
INVALID
INVALID
INVALID
INVALID
INVALID
INVALID
INVALID
INVALID
INVALID
INVALID
INVALID
INVALID
INVALID
INVALID
INVALID
INVALID
INVALID
INVALID
INVALID
INVALID
INVALID
INVALID
INVALID
INVALID
INVALID
INVALID
INVALID
INVALID
INVALID
INVALID
INVALID
INVALID
INVALID
INVALID
INVALID
INVALID
INVALID
INVALID
INVALID
INVALID
INVALID
INVALID
INVALID
INVALID
INVALID
INVALID
INVALID
INVALID
INVALID
INVALID
INVALID
INVALID
INVALID
INVALID
INVALID
INVALID
INVALID
INVALID
INVALID
INVALID
INVALID
INVALID
INVALID
INVALID
INVALID
INVALID
INVALID
INVALID
INVALID
INVALID
INVALID
INVALID
INVALID
INVALID
INVALID
INVALID
INVALID
INVALID
INVALID
INVALID
INVALID
INVALID
INVALID
INVALID
INVALID
INVALID
INVALID
INVALID
INVALID
INVALID
INVALID
INVALID
INVALID
INVALID
INVALID
INVALID
INVALID
INVALID
INVALID
INVALID
INVALID
INVALID
INVALID
INVALID
INVALID
INVALID
INVALID
INVALID
INVALID
INVALID
INVALID
INVALID
INVALID
INVALID
INVALID
INVALID
INVALID
INVALID
INVALID
INVALID
INVALID
INVALID
INVALID
INVALID
INVALID
INVALID
INVALID
INVALID
INVALID
INVALID
INVALID
INVALID
INVALID
INVALID
INVALID
INVALID
INVALID
INVALID
INVALID
INVALID
INVALID
INVALID
INVALID
INVALID
INVALID
INVALID
INVALID
INVALID
INVALID
INVALID
INVALID
INVALID
INVALID
INVALID
INVALID
INVALID
INVALID
INVALID
INVALID
INVALID
INVALID
INVALID
INVALID
INVALID
INVALID
INVALID
INVALID
INVALID
INVALID
INVALID
INVALID
INVALID
INVALID
INVALID
INVALID
INVALID
INVALID
INVALID
INVALID
INVALID
INVALID
INVALID
INVALID
INVALID
INVALID
INVALID
INVALID
INVALID
INVALID
INVALID
INVALID
INVALID
INVALID
INVALID
INVALID
INVALID
INVALID
INVALID
INVALID
INVALID
INVALID
INVALID
INVALID
INVALID
INVALID
INVALID
INVALID
INVALID
INVALID
INVALID
INVALID
INVALID
INVALID
INVALID
INVALID
INVALID
INVALID
INVALID
INVALID
INVALID
INVALID
INVALID
INVALID
INVALID
INVALID
INVALID
INVALID
INVALID
INVALID
INVALID
INVALID
INVALID
INVALID
INVALID
INVALID
INVALID
INVALID
INVALID
INVALID
INVALID
INVALID
INVALID
INVALID
INVALID
INVALID
INVALID
INVALID
INVALID
INVALID
INVALID
INVALID
INVALID
INVALID
INVALID
INVALID
INVALID
INVALID
INVALID
INVALID
INVALID
INVALID
INVALID
INVALID
INVALID
INVALID
INVALID
INVALID
INVALID
INVALID
INVALID
INVALID
INVALID
INVALID
INVALID
INVALID
INVALID
INVALID
INVALID
INVALID
INVALID
INVALID
INVALID
INVALID
INVALID
INVALID
INVALID
INVALID
INVALID
INVALID
INVALID
INVALID
INVALID
INVALID
INVALID
INVALID
INVALID
INVALID
INVALID
INVALID
INVALID
INVALID
INVALID
INVALID
INVALID
INVALID
INVALID
INVALID
INVALID
INVALID
INVALID
INVALID
INVALID
INVALID
INVALID
INVALID
INVALID
INVALID
INVALID
INVALID
INVALID
INVALID
INVALID
INVALID
INVALID
INVALID
INVALID
INVALID
INVALID
INVALID
INVALID
INVALID
INVALID
INVALID
INVALID
INVALID
INVALID
INVALID
INVALID
INVALID
INVALID
INVALID
INVALID
INVALID
INVALID
INVALID
INVALID
INVALID
INVALID
INVALID
INVALID
INVALID
INVALID
INVALID
INVALID
INVALID
INVALID
INVALID
INVALID
INVALID
INVALID
INVALID
INVALID
INVALID
INVALID
INVALID
INVALID
INVALID
INVALID
INVALID
INVALID
INVALID
INVALID
INVALID
INVALID
INVALID
INVALID
INVALID
INVALID
INVALID
INVALID
INVALID
INVALID
INVALID
INVALID
INVALID
INVALID
INVALID
INVALID
INVALID
INVALID
INVALID
INVALID
INVALID
INVALID
INVALID
INVALID
INVALID
INVALID
INVALID
INVALID
INVALID
INVALID
INVALID
INVALID
INVALID
INVALID
INVALID
INVALID
INVALID
INVALID
INVALID
INVALID
INVALID
INVALID
INVALID
INVALID
INVALID
INVALID
INVALID
INVALID
INVALID
INVALID
INVALID
INVALID
INVALID
INVALID
INVALID
INVALID
INVALID
INVALID
INVALID
INVALID
INVALID
INVALID
INVALID
INVALID
INVALID
INVALID
INVALID
INVALID
INVALID
INVALID
INVALID
INVALID
INVALID
INVALID
INVALID
INVALID
INVALID
INVALID
INVALID
INVALID
INVALID
INVALID
INVALID
INVALID
INVALID
INVALID
INVALID
INVALID
INVALID
INVALID
INVALID
INVALID
INVALID
INVALID
INVALID
INVALID
INVALID
INVALID
INVALID
INVALID
INVALID
INVALID
INVALID
INVALID
INVALID
INVALID
INVALID
INVALID
INVALID
INVALID
INVALID
INVALID
INVALID
INVALID
INVALID
INVALID
INVALID
INVALID
INVALID
INVALID
INVALID
INVALID
INVALID
INVALID
INVALID
INVALID
INVALID
INVALID
INVALID
INVALID
INVALID
INVALID
INVALID
INVALID
INVALID
INVALID
INVALID
INVALID
INVALID
INVALID
INVALID
INVALID
INVALID
INVALID
INVALID
INVALID
INVALID
INVALID
INVALID
INVALID
INVALID
INVALID
INVALID
INVALID
INVALID
INVALID
INVALID
INVALID
INVALID
INVALID
INVALID
INVALID
INVALID
INVALID
INVALID
INVALID
INVALID
INVALID
INVALID
INVALID
INVALID
INVALID
INVALID
INVALID
INVALID
INVALID
INVALID
INVALID
INVALID
INVALID
INVALID
INVALID
INVALID
INVALID
INVALID
INVALID
INVALID
INVALID
INVALID
INVALID
INVALID
INVALID
INVALID
INVALID
INVALID
INVALID
INVALID
INVALID
INVALID
INVALID
INVALID
INVALID
INVALID
INVALID
INVALID
INVALID
INVALID
INVALID
INVALID
INVALID
INVALID
INVALID
INVALID
INVALID
INVALID
INVALID
INVALID
INVALID
INVALID
INVALID
INVALID
INVALID
INVALID
INVALID
INVALID
INVALID
INVALID
INVALID
INVALID
INVALID
INVALID
INVALID
INVALID
INVALID
INVALID
INVALID
INVALID
INVALID
INVALID
INVALID
INVALID
INVALID
INVALID
INVALID
INVALID
INVALID
INVALID
INVALID
INVALID
INVALID
INVALID
INVALID
INVALID
INVALID
INVALID
INVALID
INVALID
INVALID
INVALID
INVALID
INVALID
INVALID
INVALID
INVALID
INVALID
INVALID
INVALID
INVALID
INVALID
INVALID
INVALID
INVALID
INVALID
INVALID
INVALID
INVALID
INVALID
INVALID
INVALID
INVALID
INVALID
INVALID
INVALID
INVALID
INVALID
INVALID
INVALID
INVALID
INVALID
INVALID
INVALID
INVALID
INVALID
INVALID
INVALID
INVALID
INVALID
INVALID
INVALID
INVALID
INVALID
INVALID
INVALID
INVALID
INVALID
INVALID
INVALID
INVALID
INVALID
INVALID
INVALID
INVALID
INVALID
INVALID
INVALID
INVALID
INVALID
INVALID
INVALID
INVALID
INVALID
INVALID
INVALID
INVALID
INVALID
INVALID
INVALID
INVALID
INVALID
INVALID
INVALID
INVALID
INVALID
INVALID
INVALID
INVALID
INVALID
INVALID
INVALID
INVALID
INVALID
INVALID
INVALID
INVALID
INVALID
INVALID
INVALID
INVALID
INVALID
INVALID
INVALID
INVALID
INVALID
INVALID
INVALID
INVALID
INVALID
INVALID
INVALID
INVALID
INVALID
INVALID
INVALID
INVALID
INVALID
INVALID
INVALID
INVALID
INVALID
INVALID
INVALID
INVALID
INVALID
INVALID
INVALID
INVALID
INVALID
INVALID
INVALID
INVALID
INVALID
INVALID
INVALID
INVALID
INVALID
INVALID
INVALID
INVALID
INVALID
INVALID
INVALID
INVALID
INVALID
INVALID
INVALID
INVALID
INVALID
INVALID
INVALID
INVALID
INVALID
INVALID
INVALID
INVALID
INVALID
INVALID
INVALID
INVALID
INVALID
INVALID
INVALID
INVALID
INVALID
INVALID
INVALID
INVALID
INVALID
INVALID
INVALID
INVALID
INVALID
INVALID
INVALID
INVALID
INVALID
INVALID
INVALID
INVALID
INVALID
INVALID
INVALID
INVALID
INVALID
INVALID
INVALID
INVALID
INVALID
INVALID
INVALID
INVALID
INVALID
INVALID
INVALID
INVALID
INVALID
INVALID
INVALID
INVALID
INVALID
INVALID
INVALID
INVALID
INVALID
INVALID
INVALID
INVALID
INVALID
INVALID
INVALID
INVALID
INVALID
INVALID
INVALID
INVALID
INVALID
INVALID
INVALID
INVALID
INVALID
INVALID
INVALID
INVALID
INVALID
INVALID
INVALID
INVALID
INVALID
INVALID
INVALID
INVALID
INVALID
INVALID
INVALID
INVALID
INVALID
INVALID
INVALID
INVALID
INVALID
INVALID
INVALID
INVALID
INVALID
INVALID
INVALID
INVALID
INVALID
INVALID
INVALID
INVALID
INVALID
INVALID
INVALID
INVALID
INVALID
INVALID
INVALID
INVALID
INVALID
INVALID
INVALID
INVALID
INVALID
INVALID
INVALID
INVALID
INVALID
INVALID
INVALID
INVALID
INVALID
INVALID
INVALID
INVALID
INVALID
INVALID
INVALID
INVALID
INVALID
INVALID
INVALID
INVALID
INVALID
INVALID
INVALID
INVALID
INVALID
INVALID
INVALID
INVALID
INVALID
INVALID
INVALID
INVALID
INVALID
INVALID
INVALID
INVALID
INVALID
INVALID
INVALID
INVALID
INVALID
INVALID
INVALID
INVALID
INVALID
INVALID
INVALID
INVALID
INVALID
INVALID
INVALID
INVALID
INVALID
INVALID
INVALID
INVALID
INVALID
INVALID
INVALID
INVALID
INVALID
INVALID
INVALID
INVALID
INVALID
INVALID
INVALID
INVALID
INVALID
INVALID
INVALID
INVALID
INVALID
INVALID
INVALID
INVALID
INVALID
INVALID
INVALID
INVALID
INVALID
INVALID
INVALID
INVALID
INVALID
INVALID
INVALID
INVALID
INVALID
INVALID
INVALID
INVALID
INVALID
INVALID
INVALID
INVALID
INVALID
INVALID
INVALID
INVALID
INVALID
INVALID
INVALID
INVALID
INVALID
INVALID
INVALID
INVALID
INVALID
INVALID
INVALID
INVALID
INVALID
INVALID
INVALID
INVALID
INVALID
INVALID
INVALID
INVALID
INVALID
INVALID
INVALID
INVALID
INVALID
INVALID
INVALID
INVALID
INVALID
INVALID
INVALID
INVALID
INVALID
INVALID
INVALID
INVALID
INVALID
INVALID
INVALID
INVALID
INVALID
INVALID
INVALID
INVALID
INVALID
INVALID
INVALID
INVALID
INVALID
INVALID
INVALID
INVALID
INVALID
INVALID
INVALID
INVALID
INVALID
INVALID
INVALID
INVALID
INVALID
INVALID
INVALID
INVALID
INVALID
INVALID
INVALID
INVALID
INVALID
INVALID
INVALID
INVALID
INVALID
INVALID
INVALID
INVALID
INVALID
INVALID
INVALID
INVALID
INVALID
INVALID
INVALID
INVALID
INVALID
INVALID
INVALID
INVALID
INVALID
INVALID
INVALID
INVALID
INVALID
INVALID
INVALID
INVALID
INVALID
INVALID
INVALID
INVALID
INVALID
INVALID
INVALID
INVALID
INVALID
INVALID
INVALID
INVALID
INVALID
INVALID
INVALID
INVALID
INVALID
INVALID
INVALID
INVALID
INVALID
INVALID
INVALID
INVALID
INVALID
INVALID
INVALID
INVALID
INVALID
INVALID
INVALID
INVALID
INVALID
INVALID
INVALID
INVALID
INVALID
INVALID
INVALID
INVALID
INVALID
INVALID
INVALID
INVALID
INVALID
INVALID
INVALID
INVALID
INVALID
INVALID
INVALID
INVALID
INVALID
INVALID
INVALID
INVALID
INVALID
INVALID
INVALID
INVALID
INVALID
INVALID
INVALID
INVALID
INVALID
INVALID
INVALID
INVALID
INVALID
INVALID
INVALID
INVALID
INVALID
INVALID
INVALID
INVALID
INVALID
INVALID
INVALID
INVALID
INVALID
INVALID
INVALID
INVALID
INVALID
INVALID
INVALID
INVALID
INVALID
INVALID
INVALID
INVALID
INVALID
INVALID
INVALID
INVALID
INVALID
INVALID
INVALID
INVALID
INVALID
INVALID
INVALID
INVALID
INVALID
INVALID
INVALID
INVALID
INVALID
INVALID
INVALID
INVALID
INVALID
INVALID
INVALID
INVALID
INVALID
INVALID
INVALID
INVALID
INVALID
INVALID
INVALID
INVALID
INVALID
INVALID
INVALID
INVALID
INVALID
INVALID
INVALID
INVALID
INVALID
INVALID
INVALID
INVALID
INVALID
INVALID
INVALID
INVALID
INVALID
INVALID
INVALID
INVALID
INVALID
INVALID
INVALID
INVALID
INVALID
INVALID
INVALID
INVALID
INVALID
INVALID
INVALID
INVALID
INVALID
INVALID
INVALID
INVALID
INVALID
INVALID
INVALID
INVALID
INVALID
INVALID
INVALID
INVALID
INVALID
INVALID
INVALID
INVALID
INVALID
INVALID
INVALID
INVALID
INVALID
INVALID
INVALID
INVALID
INVALID
INVALID
INVALID
INVALID
INVALID
INVALID
INVALID
INVALID
INVALID
INVALID
INVALID
INVALID
INVALID
INVALID
INVALID
INVALID
INVALID
INVALID
INVALID
INVALID
INVALID
INVALID
INVALID
INVALID
INVALID
INVALID
INVALID
INVALID
INVALID
INVALID
INVALID
INVALID
INVALID
INVALID
INVALID
INVALID
INVALID
INVALID
INVALID
INVALID
INVALID
INVALID
INVALID
INVALID
INVALID
INVALID
INVALID
INVALID
INVALID
INVALID
INVALID
INVALID
INVALID
INVALID
INVALID
INVALID
INVALID
INVALID
INVALID
INVALID
INVALID
INVALID
INVALID
INVALID
INVALID
INVALID
INVALID
INVALID
INVALID
INVALID
INVALID
INVALID
INVALID
INVALID
INVALID
INVALID
INVALID
INVALID
INVALID
INVALID
INVALID
INVALID
INVALID
INVALID
INVALID
INVALID
INVALID
INVALID
INVALID
INVALID
INVALID
INVALID
INVALID
INVALID
INVALID
INVALID
INVALID
INVALID
INVALID
INVALID
INVALID
INVALID
INVALID
INVALID
INVALID
INVALID
INVALID
INVALID
INVALID
INVALID
INVALID
INVALID
INVALID
INVALID
INVALID
INVALID
INVALID
INVALID
INVALID
INVALID
INVALID
INVALID
INVALID
INVALID
INVALID
INVALID
INVALID
INVALID
INVALID
INVALID
INVALID
INVALID
INVALID
INVALID
INVALID
INVALID
INVALID
INVALID
INVALID
INVALID
INVALID
INVALID
INVALID
INVALID
INVALID
INVALID
INVALID
INVALID
INVALID
INVALID
INVALID
INVALID
INVALID
INVALID
INVALID
INVALID
INVALID
INVALID
INVALID
INVALID
INVALID
INVALID
INVALID
INVALID
INVALID
INVALID
INVALID
INVALID
INVALID
INVALID
INVALID
INVALID
INVALID
INVALID
INVALID
INVALID
INVALID
INVALID
INVALID
INVALID
INVALID
INVALID
INVALID
INVALID
INVALID
INVALID
INVALID
INVALID
INVALID
INVALID
INVALID
INVALID
INVALID
INVALID
INVALID
INVALID
INVALID
INVALID
INVALID
INVALID
INVALID
INVALID
INVALID
INVALID
INVALID
INVALID
INVALID
INVALID
INVALID
INVALID
INVALID
INVALID
INVALID
INVALID
INVALID
INVALID
INVALID
INVALID
INVALID
INVALID
INVALID
INVALID
INVALID
INVALID
INVALID
INVALID
INVALID
INVALID
INVALID
INVALID
INVALID
INVALID
INVALID
INVALID
INVALID
INVALID
INVALID
INVALID
INVALID
INVALID
INVALID
INVALID
INVALID
INVALID
INVALID
INVALID
INVALID
INVALID
INVALID
INVALID
INVALID
INVALID
INVALID
INVALID
INVALID
INVALID
INVALID
INVALID
INVALID
INVALID
INVALID
INVALID
INVALID
INVALID
INVALID
INVALID
INVALID
INVALID
INVALID
INVALID
INVALID
INVALID
INVALID
INVALID
INVALID
INVALID
INVALID
INVALID
INVALID
INVALID
INVALID
INVALID
INVALID
INVALID
INVALID
INVALID
INVALID
INVALID
INVALID
INVALID
INVALID
INVALID
INVALID
INVALID
INVALID
INVALID
INVALID
INVALID
INVALID
INVALID
INVALID
INVALID
INVALID
INVALID
INVALID
INVALID
INVALID
INVALID
INVALID
INVALID
INVALID
INVALID
INVALID
INVALID
INVALID
INVALID
INVALID
INVALID
INVALID
INVALID
INVALID
INVALID
INVALID
INVALID
INVALID
INVALID
INVALID
INVALID
INVALID
INVALID
INVALID
INVALID
INVALID
INVALID
INVALID
INVALID
INVALID
INVALID
INVALID
INVALID
INVALID
INVALID
INVALID
INVALID
INVALID
INVALID
INVALID
INVALID
INVALID
INVALID
INVALID
INVALID
INVALID
INVALID
INVALID
INVALID
INVALID
INVALID
INVALID
INVALID
INVALID
INVALID
INVALID
INVALID
INVALID
INVALID
INVALID
INVALID
INVALID
INVALID
INVALID
INVALID
INVALID
INVALID
INVALID
INVALID
INVALID
INVALID
INVALID
INVALID
INVALID
INVALID
INVALID
INVALID
INVALID
INVALID
INVALID
INVALID
INVALID
INVALID
INVALID
INVALID
INVALID
INVALID
INVALID
INVALID
INVALID
INVALID
INVALID
INVALID
INVALID
INVALID
INVALID
INVALID
INVALID
INVALID
INVALID
INVALID
INVALID
INVALID
INVALID
INVALID
INVALID
INVALID
INVALID
INVALID
INVALID
INVALID
INVALID
INVALID
INVALID
INVALID
INVALID
INVALID
INVALID
INVALID
INVALID
INVALID
INVALID
INVALID
INVALID
INVALID
INVALID
INVALID
INVALID
INVALID
INVALID
INVALID
INVALID
INVALID
INVALID
INVALID
INVALID
INVALID
INVALID
INVALID
INVALID
INVALID
INVALID
INVALID
INVALID
INVALID
INVALID
INVALID
INVALID
INVALID
INVALID
INVALID
INVALID
INVALID
INVALID
INVALID
INVALID
INVALID
INVALID
INVALID
INVALID
INVALID
INVALID
INVALID
INVALID
INVALID
INVALID
INVALID
INVALID
INVALID
INVALID
INVALID
INVALID
INVALID
INVALID
INVALID
INVALID
INVALID
INVALID
INVALID
INVALID
INVALID
INVALID
INVALID
INVALID
INVALID
INVALID
INVALID
INVALID
INVALID
INVALID
INVALID
INVALID
INVALID
INVALID
INVALID
INVALID
INVALID
INVALID
INVALID
INVALID
INVALID
INVALID
INVALID
INVALID
INVALID
INVALID
INVALID
INVALID
INVALID
INVALID
INVALID
INVALID
INVALID
INVALID
INVALID
INVALID
INVALID
INVALID
INVALID
INVALID
INVALID
INVALID
INVALID
INVALID
INVALID
INVALID
INVALID
INVALID
INVALID
INVALID
INVALID
INVALID
INVALID
INVALID
INVALID
INVALID
INVALID
INVALID
INVALID
INVALID
INVALID
INVALID
INVALID
INVALID
INVALID
INVALID
INVALID
INVALID
INVALID
INVALID
INVALID
INVALID
INVALID
INVALID
INVALID
INVALID
INVALID
INVALID
INVALID
INVALID
INVALID
INVALID
INVALID
INVALID
INVALID
INVALID
INVALID
INVALID
INVALID
INVALID
INVALID
INVALID
INVALID
INVALID
INVALID
INVALID
INVALID
INVALID
INVALID
INVALID
INVALID
INVALID
INVALID
INVALID
INVALID
INVALID
INVALID
INVALID
INVALID
INVALID
INVALID
INVALID
INVALID
INVALID
INVALID
INVALID
INVALID
INVALID
INVALID
INVALID
INVALID
INVALID
INVALID
INVALID
INVALID
INVALID
INVALID
INVALID
INVALID
INVALID
INVALID
INVALID
INVALID
INVALID
INVALID
INVALID
INVALID
INVALID
INVALID
INVALID
INVALID
INVALID
INVALID
INVALID
INVALID
INVALID
INVALID
INVALID
INVALID
INVALID
INVALID
INVALID
INVALID
INVALID
INVALID
INVALID
INVALID
INVALID
INVALID
INVALID
INVALID
INVALID
INVALID
INVALID
INVALID
INVALID
INVALID
INVALID
INVALID
INVALID
INVALID
INVALID
INVALID
INVALID
INVALID
INVALID
INVALID
INVALID
INVALID
INVALID
INVALID
INVALID
INVALID
INVALID
INVALID
INVALID
INVALID
INVALID
INVALID
INVALID
INVALID
INVALID
INVALID
INVALID
INVALID
INVALID
INVALID
INVALID
INVALID
INVALID
INVALID
INVALID
INVALID
INVALID
INVALID
INVALID
INVALID
INVALID
INVALID
INVALID
INVALID
INVALID
INVALID
INVALID
INVALID
INVALID
INVALID
INVALID
INVALID
INVALID
INVALID
INVALID
INVALID
INVALID
INVALID
INVALID
INVALID
INVALID
INVALID
INVALID
INVALID
INVALID
INVALID
INVALID
INVALID
INVALID
INVALID
INVALID
INVALID
INVALID
INVALID
INVALID
INVALID
INVALID
INVALID
INVALID
INVALID
INVALID
INVALID
INVALID
INVALID
INVALID
INVALID
INVALID
INVALID
INVALID
INVALID
INVALID
INVALID
INVALID
INVALID
INVALID
INVALID
INVALID
INVALID
INVALID
INVALID
INVALID
INVALID
INVALID
INVALID
INVALID
INVALID
INVALID
INVALID
INVALID
INVALID
INVALID
INVALID
INVALID
INVALID
INVALID
INVALID
INVALID
INVALID
INVALID
INVALID
INVALID
INVALID
INVALID
INVALID
INVALID
INVALID
INVALID
INVALID
INVALID
INVALID
INVALID
INVALID
INVALID
INVALID
INVALID
INVALID
INVALID
INVALID
INVALID
INVALID
INVALID
INVALID
INVALID
INVALID
INVALID
INVALID
INVALID
INVALID
INVALID
INVALID
INVALID
INVALID
INVALID
INVALID
INVALID
INVALID
INVALID
INVALID
INVALID
INVALID
INVALID
INVALID
INVALID
INVALID
INVALID
INVALID
INVALID
INVALID
INVALID
INVALID
INVALID
INVALID
INVALID
INVALID
INVALID
INVALID
INVALID
INVALID
INVALID
INVALID
INVALID
INVALID
INVALID
INVALID
INVALID
INVALID
INVALID
INVALID
INVALID
INVALID
INVALID
INVALID
INVALID
INVALID
INVALID
INVALID
INVALID
INVALID
INVALID
INVALID
INVALID
INVALID
INVALID
INVALID
INVALID
INVALID
INVALID
INVALID
INVALID
INVALID
INVALID
INVALID
INVALID
INVALID
INVALID
INVALID
INVALID
INVALID
INVALID
INVALID
INVALID
INVALID
INVALID
INVALID
INVALID
INVALID
INVALID
INVALID
INVALID
INVALID
INVALID
INVALID
INVALID
INVALID
INVALID
INVALID
INVALID
INVALID
INVALID
INVALID
INVALID
INVALID
INVALID
INVALID
INVALID
INVALID
INVALID
INVALID
INVALID
INVALID
INVALID
INVALID
INVALID
INVALID
INVALID
INVALID
INVALID
INVALID
INVALID
INVALID
INVALID
INVALID
INVALID
INVALID
INVALID
INVALID
INVALID
INVALID
INVALID
INVALID
INVALID
INVALID
INVALID
INVALID
INVALID
INVALID
INVALID
INVALID
INVALID
INVALID
INVALID
INVALID
INVALID
INVALID
INVALID
INVALID
INVALID
INVALID
INVALID
INVALID
INVALID
INVALID
INVALID
INVALID
INVALID
INVALID
INVALID
INVALID
INVALID
INVALID
INVALID
INVALID
INVALID
INVALID
INVALID
INVALID
INVALID
INVALID
INVALID
INVALID
INVALID
INVALID
INVALID
INVALID
INVALID
INVALID
INVALID
INVALID
INVALID
INVALID
INVALID
INVALID
INVALID
INVALID
INVALID
INVALID
INVALID
INVALID
INVALID
INVALID
INVALID
INVALID
INVALID
INVALID
INVALID
INVALID
INVALID
INVALID
INVALID
INVALID
INVALID
INVALID
INVALID
INVALID
INVALID
INVALID
INVALID
INVALID
INVALID
INVALID
INVALID
INVALID
INVALID
INVALID
INVALID
INVALID
INVALID
INVALID
INVALID
INVALID
INVALID
INVALID
INVALID
INVALID
INVALID
INVALID
INVALID
INVALID
INVALID
INVALID
INVALID
INVALID
INVALID
INVALID
INVALID
INVALID
INVALID
INVALID
INVALID
INVALID
INVALID
INVALID
INVALID
INVALID
INVALID
INVALID
INVALID
INVALID
INVALID
INVALID
INVALID
INVALID
INVALID
INVALID
INVALID
INVALID
INVALID
INVALID
INVALID
INVALID
INVALID
INVALID
INVALID
INVALID
INVALID
INVALID
INVALID
INVALID
INVALID
INVALID
INVALID
INVALID
INVALID
INVALID
INVALID
INVALID
INVALID
INVALID
INVALID
INVALID
INVALID
INVALID
INVALID
INVALID
INVALID
INVALID
INVALID
INVALID
INVALID
INVALID
INVALID
INVALID
INVALID
INVALID
INVALID
INVALID
INVALID
INVALID
INVALID
INVALID
INVALID
INVALID
INVALID
INVALID
INVALID
INVALID
INVALID
INVALID
INVALID
INVALID
INVALID
INVALID
INVALID
INVALID
INVALID
INVALID
INVALID
INVALID
INVALID
INVALID
INVALID
INVALID
INVALID
INVALID
INVALID
INVALID
INVALID
INVALID
INVALID
INVALID
INVALID
INVALID
INVALID
INVALID
INVALID
INVALID
INVALID
INVALID
INVALID
INVALID
INVALID
INVALID
INVALID
INVALID
INVALID
INVALID
INVALID
INVALID
INVALID
INVALID
INVALID
INVALID
INVALID
INVALID
INVALID
INVALID
INVALID
INVALID
INVALID
INVALID
INVALID
INVALID
INVALID
INVALID
INVALID
INVALID
INVALID
INVALID
INVALID
INVALID
INVALID
INVALID
INVALID
INVALID
INVALID
INVALID
INVALID
INVALID
INVALID
INVALID
INVALID
INVALID
INVALID
INVALID
INVALID
INVALID
INVALID
INVALID
INVALID
INVALID
INVALID
INVALID
INVALID
INVALID
INVALID
INVALID
INVALID
INVALID
INVALID
INVALID
INVALID
INVALID
INVALID
INVALID
INVALID
INVALID
INVALID
INVALID
INVALID
INVALID
INVALID
INVALID
INVALID
INVALID
INVALID
INVALID
INVALID
INVALID
INVALID
INVALID
INVALID
INVALID
INVALID
INVALID
INVALID
INVALID
INVALID
INVALID
INVALID
INVALID
INVALID
INVALID
INVALID
INVALID
INVALID
INVALID
INVALID
INVALID
INVALID
INVALID
INVALID
INVALID
INVALID
INVALID
INVALID
INVALID
INVALID
INVALID
INVALID
INVALID
INVALID
INVALID
INVALID
INVALID
INVALID
INVALID
INVALID
INVALID
INVALID
INVALID
INVALID
INVALID
INVALID
INVALID
INVALID
INVALID
INVALID
INVALID
INVALID
INVALID
INVALID
INVALID
INVALID
INVALID
INVALID
INVALID
INVALID
INVALID
INVALID
INVALID
INVALID
INVALID
INVALID
INVALID
INVALID
INVALID
INVALID
INVALID
INVALID
INVALID
INVALID
INVALID
INVALID
INVALID
INVALID
INVALID
INVALID
INVALID
INVALID
INVALID
INVALID
INVALID
INVALID
INVALID
INVALID
INVALID
INVALID
INVALID
INVALID
INVALID
INVALID
INVALID
INVALID
INVALID
INVALID
INVALID
INVALID
INVALID
INVALID
INVALID
INVALID
INVALID
INVALID
INVALID
INVALID
INVALID
INVALID
INVALID
INVALID
INVALID
INVALID
INVALID
INVALID
INVALID
INVALID
INVALID
INVALID
INVALID
INVALID
INVALID
INVALID
INVALID
INVALID
INVALID
INVALID
INVALID
INVALID
INVALID
INVALID
INVALID
INVALID
INVALID
INVALID
INVALID
INVALID
INVALID
INVALID
INVALID
INVALID
INVALID
INVALID
INVALID
INVALID
INVALID
INVALID
INVALID
INVALID
INVALID
INVALID
INVALID
INVALID
INVALID
INVALID
INVALID
INVALID
INVALID
INVALID
INVALID
INVALID
INVALID
INVALID
INVALID
INVALID
INVALID
INVALID
INVALID
INVALID
INVALID
INVALID
INVALID
INVALID
INVALID
INVALID
INVALID
INVALID
INVALID
INVALID
INVALID
INVALID
INVALID
INVALID
INVALID
INVALID
INVALID
INVALID
INVALID
INVALID
INVALID
INVALID
INVALID
INVALID
INVALID
INVALID
INVALID
INVALID
INVALID
INVALID
INVALID
INVALID
INVALID
INVALID
INVALID
INVALID
INVALID
INVALID
INVALID
INVALID
INVALID
INVALID
INVALID
INVALID
INVALID
INVALID
INVALID
INVALID
INVALID
INVALID
INVALID
INVALID
INVALID
INVALID
INVALID
INVALID
INVALID
INVALID
INVALID
INVALID
INVALID
INVALID
INVALID
INVALID
INVALID
INVALID
INVALID
INVALID
INVALID
INVALID
INVALID
INVALID
INVALID
INVALID
INVALID
INVALID
INVALID
INVALID
INVALID
INVALID
INVALID
INVALID
INVALID
INVALID
INVALID
INVALID
INVALID
INVALID
INVALID
INVALID
INVALID
INVALID
INVALID
INVALID
INVALID
INVALID
INVALID
INVALID
INVALID
INVALID
INVALID
INVALID
INVALID
INVALID
INVALID
INVALID
INVALID
INVALID
INVALID
INVALID
INVALID
INVALID
INVALID
INVALID
INVALID
INVALID
INVALID
INVALID
INVALID
INVALID
INVALID
INVALID
INVALID
INVALID
INVALID
INVALID
INVALID
INVALID
INVALID
INVALID
INVALID
INVALID
INVALID
INVALID
INVALID
INVALID
INVALID
INVALID
INVALID
INVALID
INVALID
INVALID
INVALID
INVALID
INVALID
INVALID
INVALID
INVALID
INVALID
INVALID
INVALID
INVALID
INVALID
INVALID
INVALID
INVALID
INVALID
INVALID
INVALID
INVALID
INVALID
INVALID
INVALID
INVALID
INVALID
INVALID
INVALID
INVALID
INVALID
INVALID
INVALID
INVALID
INVALID
INVALID
INVALID
INVALID
INVALID
INVALID
INVALID
INVALID
INVALID
INVALID
INVALID
INVALID
INVALID
INVALID
INVALID
INVALID
INVALID
INVALID
INVALID
INVALID
INVALID
INVALID
INVALID
INVALID
INVALID
INVALID
INVALID
INVALID
INVALID
INVALID
INVALID
INVALID
INVALID
INVALID
INVALID
INVALID
INVALID
INVALID
INVALID
INVALID
INVALID
INVALID
INVALID
INVALID
INVALID
INVALID
INVALID
INVALID
INVALID
INVALID
INVALID
INVALID
INVALID
INVALID
INVALID
INVALID
INVALID
INVALID
INVALID
INVALID
INVALID
INVALID
INVALID
INVALID
INVALID
INVALID
INVALID
INVALID
INVALID
INVALID
INVALID
INVALID
INVALID
INVALID
INVALID
INVALID
INVALID
INVALID
INVALID
INVALID
INVALID
INVALID
INVALID
INVALID
INVALID
INVALID
INVALID
INVALID
INVALID
INVALID
INVALID
INVALID
INVALID
INVALID
INVALID
INVALID
INVALID
INVALID
INVALID
INVALID
INVALID
INVALID
INVALID
INVALID
INVALID
INVALID
INVALID
INVALID
INVALID
INVALID
INVALID
INVALID
INVALID
INVALID
INVALID
INVALID
INVALID
INVALID
INVALID
INVALID
INVALID
INVALID
INVALID
INVALID
INVALID
INVALID
INVALID
INVALID
INVALID
INVALID
INVALID
INVALID
INVALID
INVALID
INVALID
INVALID
INVALID
INVALID
INVALID
INVALID
INVALID
INVALID
INVALID
INVALID
INVALID
INVALID
INVALID
INVALID
INVALID
INVALID
INVALID
INVALID
INVALID
INVALID
INVALID
INVALID
INVALID
INVALID
INVALID
INVALID
INVALID
INVALID
INVALID
INVALID
INVALID
INVALID
INVALID
INVALID
INVALID
INVALID
INVALID
INVALID
INVALID
INVALID
INVALID
INVALID
INVALID
INVALID
INVALID
INVALID
INVALID
INVALID
INVALID
INVALID
INVALID
INVALID
INVALID
INVALID
INVALID
INVALID
INVALID
INVALID
INVALID
INVALID
INVALID
INVALID
INVALID
INVALID
INVALID
INVALID
INVALID
INVALID
INVALID
INVALID
INVALID
INVALID
INVALID
INVALID
INVALID
INVALID
INVALID
INVALID
INVALID
INVALID
INVALID
INVALID
INVALID
INVALID
INVALID
INVALID
INVALID
INVALID
INVALID
INVALID
INVALID
INVALID
INVALID
INVALID
INVALID
INVALID
INVALID
INVALID
INVALID
INVALID
INVALID
INVALID
INVALID
INVALID
INVALID
INVALID
INVALID
INVALID
INVALID
INVALID
INVALID
INVALID
INVALID
INVALID
INVALID
INVALID
INVALID
INVALID
INVALID
INVALID
INVALID
INVALID
INVALID
INVALID
INVALID
INVALID
INVALID
INVALID
INVALID
INVALID
INVALID
INVALID
INVALID
INVALID
INVALID
INVALID
INVALID
INVALID
INVALID
INVALID
INVALID
INVALID
INVALID
INVALID
INVALID
INVALID
INVALID
INVALID
INVALID
INVALID
INVALID
INVALID
INVALID
INVALID
INVALID
INVALID
INVALID
INVALID
INVALID
INVALID
INVALID
INVALID
INVALID
INVALID
INVALID
INVALID
INVALID
INVALID
INVALID
INVALID
INVALID
INVALID
INVALID
INVALID
INVALID
INVALID
INVALID
INVALID
INVALID
INVALID
INVALID
INVALID
INVALID
INVALID
INVALID
INVALID
INVALID
INVALID
INVALID
INVALID
INVALID
INVALID
INVALID
INVALID
INVALID
INVALID
INVALID
INVALID
INVALID
INVALID
INVALID
INVALID
INVALID
INVALID
INVALID
INVALID
INVALID
INVALID
INVALID
INVALID
INVALID
INVALID
INVALID
INVALID
INVALID
INVALID
INVALID
INVALID
INVALID
INVALID
INVALID
INVALID
INVALID
INVALID
INVALID
INVALID
INVALID
INVALID
INVALID
INVALID
INVALID
INVALID
INVALID
INVALID
INVALID
INVALID
INVALID
INVALID
INVALID
INVALID
INVALID
INVALID
INVALID
INVALID
INVALID
INVALID
INVALID
INVALID
INVALID
INVALID
INVALID
INVALID
INVALID
INVALID
INVALID
INVALID
INVALID
INVALID
INVALID
INVALID
INVALID
INVALID
INVALID
INVALID
INVALID
INVALID
INVALID
INVALID
INVALID
INVALID
INVALID
INVALID
INVALID
INVALID
INVALID
INVALID
INVALID
INVALID
INVALID
INVALID
INVALID
INVALID
INVALID
INVALID
INVALID
INVALID
INVALID
INVALID
INVALID
INVALID
INVALID
INVALID
INVALID
INVALID
INVALID
INVALID
INVALID
INVALID
INVALID
INVALID
INVALID
INVALID
INVALID
INVALID
INVALID
INVALID
INVALID
INVALID
INVALID
INVALID
INVALID
INVALID
INVALID
INVALID
INVALID
INVALID
INVALID
INVALID
INVALID
INVALID
INVALID
INVALID
INVALID
INVALID
INVALID
INVALID
INVALID
INVALID
INVALID
INVALID
INVALID
INVALID
INVALID
INVALID
INVALID
INVALID
INVALID
INVALID
INVALID
INVALID
INVALID
INVALID
INVALID
INVALID
INVALID
INVALID
INVALID
INVALID
INVALID
INVALID
INVALID
INVALID
INVALID
INVALID
INVALID
INVALID
INVALID
INVALID
INVALID
INVALID
INVALID
INVALID
INVALID
INVALID
INVALID
INVALID
INVALID
INVALID
INVALID
INVALID
INVALID
INVALID
INVALID
INVALID
INVALID
INVALID
INVALID
INVALID
INVALID
INVALID
INVALID
INVALID
INVALID
INVALID
INVALID
INVALID
INVALID
INVALID
INVALID
INVALID
INVALID
INVALID
INVALID
INVALID
INVALID
INVALID
INVALID
INVALID
INVALID
INVALID
INVALID
INVALID
INVALID
INVALID
INVALID
INVALID
INVALID
INVALID
INVALID
INVALID
INVALID
INVALID
INVALID
INVALID
INVALID
INVALID
INVALID
INVALID
INVALID
INVALID
INVALID
INVALID
INVALID
INVALID
INVALID
INVALID
INVALID
INVALID
INVALID
INVALID
INVALID
INVALID
INVALID
INVALID
INVALID
INVALID
INVALID
INVALID
INVALID
INVALID
INVALID
INVALID
INVALID
INVALID
INVALID
INVALID
INVALID
INVALID
INVALID
INVALID
INVALID
INVALID
INVALID
INVALID
INVALID
INVALID
INVALID
INVALID
INVALID
INVALID
INVALID
INVALID
INVALID
INVALID
INVALID
INVALID
INVALID
INVALID
INVALID
INVALID
INVALID
INVALID
INVALID
INVALID
INVALID
INVALID
INVALID
INVALID
INVALID
INVALID
INVALID
INVALID
INVALID
INVALID
INVALID
INVALID
INVALID
INVALID
INVALID
INVALID
INVALID
INVALID
INVALID
INVALID
INVALID
INVALID
INVALID
INVALID
INVALID
INVALID
INVALID
INVALID
INVALID
INVALID
INVALID
INVALID
INVALID
INVALID
INVALID
INVALID
INVALID
INVALID
INVALID
INVALID
INVALID
INVALID
INVALID
INVALID
INVALID
INVALID
INVALID
INVALID
INVALID
INVALID
INVALID
INVALID
INVALID
INVALID
INVALID
INVALID
INVALID
INVALID
INVALID
INVALID
INVALID
INVALID
INVALID
INVALID
INVALID
INVALID
INVALID
INVALID
INVALID
INVALID
INVALID
INVALID
INVALID
INVALID
INVALID
INVALID
INVALID
INVALID
INVALID
INVALID
INVALID
INVALID
INVALID
INVALID
INVALID
INVALID
INVALID
INVALID
INVALID
INVALID
INVALID
INVALID
INVALID
INVALID
INVALID
INVALID
INVALID
INVALID
INVALID
INVALID
INVALID
INVALID
INVALID
INVALID
INVALID
INVALID
INVALID
INVALID
INVALID
INVALID
INVALID
INVALID
INVALID
INVALID
INVALID
INVALID
INVALID
INVALID
INVALID
INVALID
INVALID
INVALID
INVALID
INVALID
INVALID
INVALID
INVALID
INVALID
INVALID
INVALID
INVALID
INVALID
INVALID
INVALID
INVALID
INVALID
INVALID
INVALID
INVALID
INVALID
INVALID
INVALID
INVALID
INVALID
INVALID
INVALID
INVALID
INVALID
INVALID
INVALID
INVALID
INVALID
INVALID
INVALID
INVALID
INVALID
INVALID
INVALID
INVALID
INVALID
INVALID
INVALID
INVALID
INVALID
INVALID
INVALID
INVALID
INVALID
INVALID
INVALID
INVALID
INVALID
INVALID
INVALID
INVALID
INVALID
INVALID
INVALID
INVALID
INVALID
INVALID
INVALID
INVALID
INVALID
INVALID
INVALID
INVALID
INVALID
INVALID
INVALID
INVALID
INVALID
INVALID
INVALID
INVALID
INVALID
INVALID
INVALID
INVALID
INVALID
INVALID
INVALID
INVALID
INVALID
INVALID
INVALID
INVALID
INVALID
INVALID
INVALID
INVALID
INVALID
INVALID
INVALID
INVALID
INVALID
INVALID
INVALID
INVALID
INVALID
INVALID
INVALID
INVALID
INVALID
INVALID
INVALID
INVALID
INVALID
INVALID
INVALID
INVALID
INVALID
INVALID
INVALID
INVALID
INVALID
INVALID
INVALID
INVALID
INVALID
INVALID
INVALID
INVALID
INVALID
INVALID
INVALID
INVALID
INVALID
INVALID
INVALID
INVALID
INVALID
INVALID
INVALID
INVALID
INVALID
INVALID
INVALID
INVALID
INVALID
INVALID
INVALID
INVALID
INVALID
INVALID
INVALID
INVALID
INVALID
INVALID
INVALID
INVALID
INVALID
INVALID
INVALID
INVALID
INVALID
INVALID
INVALID
INVALID
INVALID
INVALID
INVALID
INVALID
INVALID
INVALID
INVALID
INVALID
INVALID
INVALID
INVALID
INVALID
INVALID
INVALID
INVALID
INVALID
INVALID
INVALID
INVALID
INVALID
INVALID
INVALID
INVALID
INVALID
INVALID
INVALID
INVALID
INVALID
INVALID
INVALID
INVALID
INVALID
INVALID
INVALID
INVALID
INVALID
INVALID
INVALID
INVALID
INVALID
INVALID
INVALID
INVALID
INVALID
INVALID
INVALID
INVALID
INVALID
INVALID
INVALID
INVALID
INVALID
INVALID
INVALID
INVALID
INVALID
INVALID
INVALID
INVALID
INVALID
INVALID
INVALID
INVALID
INVALID
INVALID
INVALID
INVALID
INVALID
INVALID
INVALID
INVALID
INVALID
INVALID
INVALID
INVALID
INVALID
INVALID
INVALID
INVALID
INVALID
INVALID
INVALID
INVALID
INVALID
INVALID
INVALID
INVALID
INVALID
INVALID
INVALID
INVALID
INVALID
INVALID
INVALID
INVALID
INVALID
INVALID
INVALID
INVALID
INVALID
INVALID
INVALID
INVALID
INVALID
INVALID
INVALID
INVALID
INVALID
INVALID
INVALID
INVALID
INVALID
INVALID
INVALID
INVALID
INVALID
INVALID
INVALID
INVALID
INVALID
INVALID
INVALID
INVALID
INVALID
INVALID
INVALID
INVALID
INVALID
INVALID
INVALID
INVALID
INVALID
INVALID
INVALID
INVALID
INVALID
INVALID
INVALID
INVALID
INVALID
INVALID
INVALID
INVALID
INVALID
INVALID
INVALID
INVALID
INVALID
INVALID
INVALID
INVALID
INVALID
INVALID
INVALID
INVALID
INVALID
INVALID
INVALID
INVALID
INVALID
INVALID
INVALID
INVALID
INVALID
INVALID
INVALID
INVALID
INVALID
INVALID
INVALID
INVALID
INVALID
INVALID
INVALID
INVALID
INVALID
INVALID
INVALID
INVALID
INVALID
INVALID
INVALID
INVALID
INVALID
INVALID
INVALID
INVALID
INVALID
INVALID
INVALID
INVALID
INVALID
INVALID
INVALID
INVALID
INVALID
INVALID
INVALID
INVALID
INVALID
INVALID
INVALID
INVALID
INVALID
INVALID
INVALID
INVALID
INVALID
INVALID
INVALID
INVALID
INVALID
INVALID
INVALID
INVALID
INVALID
INVALID
INVALID
INVALID
INVALID
INVALID
INVALID
INVALID
INVALID
INVALID
INVALID
INVALID
INVALID
INVALID
INVALID
INVALID
INVALID
INVALID
INVALID
INVALID
INVALID
INVALID
INVALID
INVALID
INVALID
INVALID
INVALID
INVALID
INVALID
INVALID
INVALID
INVALID
INVALID
INVALID
INVALID
INVALID
INVALID
INVALID
INVALID
INVALID
INVALID
INVALID
INVALID
INVALID
INVALID
INVALID
INVALID
INVALID
INVALID
INVALID
INVALID
INVALID
INVALID
INVALID
INVALID
INVALID
INVALID
INVALID
INVALID
INVALID
INVALID
INVALID
INVALID
INVALID
INVALID
INVALID
INVALID
INVALID
INVALID
INVALID
INVALID
INVALID
INVALID
INVALID
INVALID
INVALID
INVALID
INVALID
INVALID
INVALID
INVALID
INVALID
INVALID
INVALID
INVALID
INVALID
INVALID
INVALID
INVALID
INVALID
INVALID
INVALID
INVALID
INVALID
INVALID
INVALID
INVALID
INVALID
INVALID
INVALID
INVALID
INVALID
INVALID
INVALID
INVALID
INVALID
INVALID
INVALID
INVALID
INVALID
INVALID
INVALID
INVALID
INVALID
INVALID
INVALID
INVALID
INVALID
INVALID
INVALID
INVALID
INVALID
INVALID
INVALID
INVALID
INVALID
INVALID
INVALID
INVALID
INVALID
INVALID
INVALID
INVALID
INVALID
INVALID
INVALID
INVALID
INVALID
INVALID
INVALID
INVALID
INVALID
INVALID
INVALID
INVALID
INVALID
INVALID
INVALID
INVALID
INVALID
INVALID
INVALID
INVALID
INVALID
INVALID
INVALID
INVALID
INVALID
INVALID
INVALID
INVALID
INVALID
INVALID
INVALID
INVALID
INVALID
INVALID
INVALID
INVALID
INVALID
INVALID
INVALID
INVALID
INVALID
INVALID
INVALID
INVALID
INVALID
INVALID
INVALID
INVALID
INVALID
INVALID
INVALID
INVALID
INVALID
INVALID
INVALID
INVALID
INVALID
INVALID
INVALID
INVALID
INVALID
INVALID
INVALID
INVALID
INVALID
INVALID
INVALID
INVALID
INVALID
INVALID
INVALID
INVALID
INVALID
INVALID
INVALID
INVALID
INVALID
INVALID
INVALID
INVALID
INVALID
INVALID
INVALID
INVALID
INVALID
INVALID
INVALID
INVALID
INVALID
INVALID
INVALID
INVALID
INVALID
INVALID
INVALID
INVALID
INVALID
INVALID
INVALID
INVALID
INVALID
INVALID
INVALID
INVALID
INVALID
INVALID
INVALID
INVALID
INVALID
INVALID
INVALID
INVALID
INVALID
INVALID
INVALID
INVALID
INVALID
INVALID
INVALID
INVALID
INVALID
INVALID
INVALID
INVALID
INVALID
INVALID
INVALID
INVALID
INVALID
INVALID
INVALID
INVALID
INVALID
INVALID
INVALID
INVALID
INVALID
INVALID
INVALID
INVALID
INVALID
INVALID
INVALID
INVALID
INVALID
INVALID
INVALID
INVALID
INVALID
INVALID
INVALID
INVALID
INVALID
INVALID
INVALID
INVALID
INVALID
INVALID
INVALID
INVALID
INVALID
INVALID
INVALID
INVALID
INVALID
INVALID
INVALID
INVALID
INVALID
INVALID
INVALID
INVALID
INVALID
INVALID
INVALID
INVALID
INVALID
INVALID
INVALID
INVALID
INVALID
INVALID
INVALID
INVALID
INVALID
INVALID
INVALID
INVALID
INVALID
INVALID
INVALID
INVALID
INVALID
INVALID
INVALID
INVALID
INVALID
INVALID
INVALID
INVALID
INVALID
INVALID
INVALID
INVALID
INVALID
INVALID
INVALID
INVALID
INVALID
INVALID
INVALID
INVALID
INVALID
INVALID
INVALID
INVALID
INVALID
INVALID
INVALID
INVALID
INVALID
INVALID
INVALID
INVALID
INVALID
INVALID
INVALID
INVALID
INVALID
INVALID
INVALID
INVALID
INVALID
INVALID
INVALID
INVALID
INVALID
INVALID
INVALID
INVALID
INVALID
INVALID
INVALID
INVALID
INVALID
INVALID
INVALID
INVALID
INVALID
INVALID
INVALID
INVALID
INVALID
INVALID
INVALID
INVALID
INVALID
INVALID
INVALID
INVALID
INVALID
INVALID
INVALID
INVALID
INVALID
INVALID
INVALID
INVALID
INVALID
INVALID
INVALID
INVALID
INVALID
INVALID
INVALID
INVALID
INVALID
INVALID
INVALID
INVALID
INVALID
INVALID
INVALID
INVALID
INVALID
INVALID
INVALID
INVALID
INVALID
INVALID
INVALID
INVALID
INVALID
INVALID
INVALID
INVALID
INVALID
INVALID
INVALID
INVALID
INVALID
INVALID
INVALID
INVALID
INVALID
INVALID
INVALID
INVALID
INVALID
INVALID
INVALID
INVALID
INVALID
INVALID
INVALID
INVALID
INVALID
INVALID
INVALID
INVALID
INVALID
INVALID
INVALID
INVALID
INVALID
INVALID
INVALID
INVALID
INVALID
INVALID
INVALID
INVALID
INVALID
INVALID
INVALID
INVALID
INVALID
INVALID
INVALID
INVALID
INVALID
INVALID
INVALID
INVALID
INVALID
INVALID
INVALID
INVALID
INVALID
INVALID
INVALID
INVALID
INVALID
INVALID
INVALID
INVALID
INVALID
INVALID
INVALID
INVALID
INVALID
INVALID
INVALID
INVALID
INVALID
INVALID
INVALID
INVALID
INVALID
INVALID
INVALID
INVALID
INVALID
INVALID
INVALID
INVALID
INVALID
INVALID
INVALID
INVALID
INVALID
INVALID
INVALID
INVALID
INVALID
INVALID
INVALID
INVALID
INVALID
INVALID
INVALID
INVALID
INVALID
INVALID
INVALID
INVALID
INVALID
INVALID
INVALID
INVALID
INVALID
INVALID
INVALID
INVALID
INVALID
INVALID
INVALID
INVALID
INVALID
INVALID
INVALID
INVALID
INVALID
INVALID
INVALID
INVALID
INVALID
INVALID
INVALID
INVALID
INVALID
INVALID
INVALID
INVALID
INVALID
INVALID
INVALID
INVALID
INVALID
INVALID
INVALID
INVALID
INVALID
INVALID
INVALID
INVALID
INVALID
INVALID
INVALID
INVALID
INVALID
INVALID
INVALID
INVALID
INVALID
INVALID
INVALID
INVALID
INVALID
INVALID
INVALID
INVALID
INVALID
INVALID
INVALID
INVALID
INVALID
INVALID
INVALID
INVALID
INVALID
INVALID
INVALID
INVALID
INVALID
INVALID
INVALID
INVALID
INVALID
INVALID
INVALID
INVALID
INVALID
INVALID
INVALID
INVALID
INVALID
INVALID
INVALID
INVALID
INVALID
INVALID
INVALID
INVALID
INVALID
INVALID
INVALID
INVALID
INVALID
INVALID
INVALID
INVALID
INVALID
INVALID
INVALID
INVALID
INVALID
INVALID
INVALID
INVALID
INVALID
INVALID
INVALID
INVALID
INVALID
INVALID
INVALID
INVALID
INVALID
INVALID
INVALID
INVALID
INVALID
INVALID
INVALID
INVALID
INVALID
INVALID
INVALID
INVALID
INVALID
INVALID
INVALID
INVALID
INVALID
INVALID
INVALID
INVALID
INVALID
INVALID
INVALID
INVALID
INVALID
INVALID
INVALID
INVALID
INVALID
INVALID
INVALID
INVALID
INVALID
INVALID
INVALID
INVALID
INVALID
INVALID
INVALID
INVALID
INVALID
INVALID
INVALID
INVALID
INVALID
INVALID
INVALID
INVALID
INVALID
INVALID
INVALID
INVALID
INVALID
INVALID
INVALID
INVALID
INVALID
INVALID
INVALID
INVALID
INVALID
INVALID
INVALID
INVALID
INVALID
INVALID
INVALID
INVALID
INVALID
INVALID
INVALID
INVALID
INVALID
INVALID
INVALID
INVALID
INVALID
INVALID
INVALID
INVALID
INVALID
INVALID
INVALID
INVALID
INVALID
INVALID
INVALID
INVALID
INVALID
INVALID
INVALID
INVALID
INVALID
INVALID
INVALID
INVALID
INVALID
INVALID
INVALID
INVALID
INVALID
INVALID
INVALID
INVALID
INVALID
INVALID
INVALID
INVALID
INVALID
INVALID
INVALID
INVALID
INVALID
INVALID
INVALID
INVALID
INVALID
INVALID
INVALID
INVALID
INVALID
INVALID
INVALID
INVALID
INVALID
INVALID
INVALID
INVALID
INVALID
INVALID
INVALID
INVALID
INVALID
INVALID
INVALID
INVALID
INVALID
INVALID
INVALID
INVALID
INVALID
INVALID
INVALID
INVALID
INVALID
INVALID
INVALID
INVALID
INVALID
INVALID
INVALID
INVALID
INVALID
INVALID
INVALID
INVALID
INVALID
INVALID
INVALID
INVALID
INVALID
INVALID
INVALID
INVALID
INVALID
INVALID
INVALID
INVALID
INVALID
INVALID
INVALID
INVALID
INVALID
INVALID
INVALID
INVALID
INVALID
INVALID
INVALID
INVALID
INVALID
INVALID
INVALID
INVALID
INVALID
INVALID
INVALID
INVALID
INVALID
INVALID
INVALID
INVALID
INVALID
INVALID
INVALID
INVALID
INVALID
INVALID
INVALID
INVALID
INVALID
INVALID
INVALID
INVALID
INVALID
INVALID
INVALID
INVALID
INVALID
INVALID
INVALID
INVALID
INVALID
INVALID
INVALID
INVALID
INVALID
INVALID
INVALID
INVALID
INVALID
INVALID
INVALID
INVALID
INVALID
INVALID
INVALID
INVALID
INVALID
INVALID
INVALID
INVALID
INVALID
INVALID
INVALID
INVALID
INVALID
INVALID
INVALID
INVALID
INVALID
INVALID
INVALID
INVALID
INVALID
INVALID
INVALID
INVALID
INVALID
INVALID
INVALID
INVALID
INVALID
INVALID
INVALID
INVALID
INVALID
INVALID
INVALID
INVALID
INVALID
INVALID
INVALID
INVALID
INVALID
INVALID
INVALID
INVALID
INVALID
INVALID
INVALID
INVALID
INVALID
INVALID
INVALID
INVALID
INVALID
INVALID
INVALID
INVALID
INVALID
INVALID
INVALID
INVALID
INVALID
INVALID
INVALID
INVALID
INVALID
INVALID
INVALID
INVALID
INVALID
INVALID
INVALID
INVALID
INVALID
INVALID
INVALID
INVALID
INVALID
INVALID
INVALID
INVALID
INVALID
INVALID
INVALID
INVALID
INVALID
INVALID
INVALID
INVALID
INVALID
INVALID
INVALID
INVALID
INVALID
INVALID
INVALID
INVALID
INVALID
INVALID
INVALID
INVALID
INVALID
INVALID
INVALID
INVALID
INVALID
INVALID
INVALID
INVALID
INVALID
INVALID
INVALID
INVALID
INVALID
INVALID
INVALID
INVALID
INVALID
INVALID
INVALID
INVALID
INVALID
INVALID
INVALID
INVALID
INVALID
INVALID
INVALID
INVALID
INVALID
INVALID
INVALID
INVALID
INVALID
INVALID
INVALID
INVALID
INVALID
INVALID
INVALID
INVALID
INVALID
INVALID
INVALID
INVALID
INVALID
INVALID
INVALID
INVALID
INVALID
INVALID
INVALID
INVALID
INVALID
INVALID
INVALID
INVALID
INVALID
INVALID
INVALID
INVALID
INVALID
INVALID
INVALID
INVALID
INVALID
INVALID
INVALID
INVALID
INVALID
INVALID
INVALID
INVALID
INVALID
INVALID
INVALID
INVALID
INVALID
INVALID
INVALID
INVALID
INVALID
INVALID
INVALID
INVALID
INVALID
INVALID
INVALID
INVALID
INVALID
INVALID
INVALID
INVALID
INVALID
INVALID
INVALID
INVALID
INVALID
INVALID
INVALID
INVALID
INVALID
INVALID
INVALID
INVALID
INVALID
INVALID
INVALID
INVALID
INVALID
INVALID
INVALID
INVALID
INVALID
INVALID
INVALID
INVALID
INVALID
INVALID
INVALID
INVALID
INVALID
INVALID
INVALID
INVALID
INVALID
INVALID
INVALID
INVALID
INVALID
INVALID
INVALID
INVALID
INVALID
INVALID
INVALID
INVALID
INVALID
INVALID
INVALID
INVALID
INVALID
INVALID
INVALID
INVALID
INVALID
INVALID
INVALID
INVALID
INVALID
INVALID
INVALID
INVALID
INVALID
INVALID
INVALID
INVALID
INVALID
INVALID
INVALID
INVALID
INVALID
INVALID
INVALID
INVALID
INVALID
INVALID
INVALID
INVALID
INVALID
INVALID
INVALID
INVALID
INVALID
INVALID
INVALID
INVALID
INVALID
INVALID
INVALID
INVALID
INVALID
INVALID
INVALID
INVALID
INVALID
INVALID
INVALID
INVALID
INVALID
INVALID
INVALID
INVALID
INVALID
INVALID
INVALID
INVALID
INVALID
INVALID
INVALID
INVALID
INVALID
INVALID
INVALID
INVALID
INVALID
INVALID
INVALID
INVALID
INVALID
INVALID
INVALID
INVALID
INVALID
INVALID
INVALID
INVALID
INVALID
INVALID
INVALID
INVALID
INVALID
INVALID
INVALID
INVALID
INVALID
INVALID
INVALID
INVALID
INVALID
INVALID
INVALID
INVALID
INVALID
INVALID
INVALID
INVALID
INVALID
INVALID
INVALID
INVALID
INVALID
INVALID
INVALID
INVALID
INVALID
INVALID
INVALID
INVALID
INVALID
INVALID
INVALID
INVALID
INVALID
INVALID
INVALID
INVALID
INVALID
INVALID
INVALID
INVALID
INVALID
INVALID
INVALID
INVALID
INVALID
INVALID
INVALID
INVALID
INVALID
INVALID
INVALID
INVALID
INVALID
INVALID
INVALID
INVALID
INVALID
INVALID
INVALID
INVALID
INVALID
INVALID
INVALID
INVALID
INVALID
INVALID
INVALID
INVALID
INVALID
INVALID
INVALID
INVALID
INVALID
INVALID
INVALID
INVALID
INVALID
INVALID
INVALID
INVALID
INVALID
INVALID
INVALID
INVALID
INVALID
INVALID
INVALID
INVALID
INVALID
INVALID
INVALID
INVALID
INVALID
INVALID
INVALID
INVALID
INVALID
INVALID
INVALID
INVALID
INVALID
INVALID
INVALID
INVALID
INVALID
INVALID
INVALID
INVALID
INVALID
INVALID
INVALID
INVALID
INVALID
INVALID
INVALID
INVALID
INVALID
INVALID
INVALID
INVALID
INVALID
INVALID
INVALID
INVALID
INVALID
INVALID
INVALID
INVALID
INVALID
INVALID
INVALID
INVALID
INVALID
INVALID
INVALID
INVALID
INVALID
INVALID
INVALID
INVALID
INVALID
INVALID
INVALID
INVALID
INVALID
INVALID
INVALID
INVALID
INVALID
INVALID
INVALID
INVALID
INVALID
INVALID
INVALID
INVALID
INVALID
INVALID
INVALID
INVALID
INVALID
INVALID
INVALID
INVALID
INVALID
INVALID
INVALID
INVALID
INVALID
INVALID
INVALID
INVALID
INVALID
INVALID
INVALID
INVALID
INVALID
INVALID
INVALID
INVALID
INVALID
INVALID
INVALID
INVALID
INVALID
INVALID
INVALID
INVALID
INVALID
INVALID
INVALID
INVALID
INVALID
INVALID
INVALID
INVALID
INVALID
INVALID
INVALID
INVALID
INVALID
INVALID
INVALID
INVALID
INVALID
INVALID
INVALID
INVALID
INVALID
INVALID
INVALID
INVALID
INVALID
INVALID
INVALID
INVALID
INVALID
INVALID
INVALID
INVALID
INVALID
INVALID
INVALID
INVALID
INVALID
INVALID
INVALID
INVALID
INVALID
INVALID
INVALID
INVALID
INVALID
INVALID
INVALID
INVALID
INVALID
INVALID
INVALID
INVALID
INVALID
INVALID
INVALID
INVALID
INVALID
INVALID
INVALID
INVALID
INVALID
INVALID
INVALID
INVALID
INVALID
INVALID
INVALID
INVALID
INVALID
INVALID
INVALID
INVALID
INVALID
INVALID
INVALID
INVALID
INVALID
INVALID
INVALID
INVALID
INVALID
INVALID
INVALID
INVALID
INVALID
INVALID
INVALID
INVALID
INVALID
INVALID
INVALID
INVALID
INVALID
INVALID
INVALID
INVALID
INVALID
INVALID
INVALID
INVALID
INVALID
INVALID
INVALID
INVALID
INVALID
INVALID
INVALID
INVALID
INVALID
INVALID
INVALID
INVALID
INVALID
INVALID
INVALID
INVALID
INVALID
INVALID
INVALID
INVALID
INVALID
INVALID
INVALID
INVALID
INVALID
INVALID
INVALID
INVALID
INVALID
INVALID
INVALID
INVALID
INVALID
INVALID
INVALID
INVALID
INVALID
INVALID
INVALID
INVALID
INVALID
INVALID
INVALID
INVALID
INVALID
INVALID
INVALID
INVALID
INVALID
INVALID
INVALID
INVALID
INVALID
INVALID
INVALID
INVALID
INVALID
INVALID
INVALID
INVALID
INVALID
INVALID
INVALID
INVALID
INVALID
INVALID
INVALID
INVALID
INVALID
INVALID
INVALID
INVALID
INVALID
INVALID
INVALID
INVALID
INVALID
INVALID
INVALID
INVALID
INVALID
INVALID
INVALID
INVALID
INVALID
INVALID
INVALID
INVALID
INVALID
INVALID
INVALID
INVALID
INVALID
INVALID
INVALID
INVALID
INVALID
INVALID
INVALID
INVALID
INVALID
INVALID
INVALID
INVALID
INVALID
INVALID
INVALID
INVALID
INVALID
INVALID
INVALID
INVALID
INVALID
INVALID
INVALID
INVALID
INVALID
INVALID
INVALID
INVALID
INVALID
INVALID
INVALID
INVALID
INVALID
INVALID
INVALID
INVALID
INVALID
INVALID
INVALID
INVALID
INVALID
INVALID
INVALID
INVALID
INVALID
INVALID
INVALID
INVALID
INVALID
INVALID
INVALID
INVALID
INVALID
INVALID
INVALID
INVALID
INVALID
INVALID
INVALID
INVALID
INVALID
INVALID
INVALID
INVALID
INVALID
INVALID
INVALID
INVALID
INVALID
INVALID
INVALID
INVALID
INVALID
INVALID
INVALID
INVALID
INVALID
INVALID
INVALID
INVALID
INVALID
INVALID
INVALID
INVALID
INVALID
INVALID
INVALID
INVALID
INVALID
INVALID
INVALID
INVALID
INVALID
INVALID
INVALID
INVALID
INVALID
INVALID
INVALID
INVALID
INVALID
INVALID
INVALID
INVALID
INVALID
INVALID
INVALID
INVALID
INVALID
INVALID
INVALID
INVALID
INVALID
INVALID
INVALID
INVALID
INVALID
INVALID
INVALID
INVALID
INVALID
INVALID
INVALID
INVALID
INVALID
INVALID
INVALID
INVALID
INVALID
INVALID
INVALID
INVALID
INVALID
INVALID
INVALID
INVALID
INVALID
INVALID
INVALID
INVALID
INVALID
INVALID
INVALID
INVALID
INVALID
INVALID
INVALID
INVALID
INVALID
INVALID
INVALID
INVALID
INVALID
INVALID
INVALID
INVALID
INVALID
INVALID
INVALID
INVALID
INVALID
INVALID
INVALID
INVALID
INVALID
INVALID
INVALID
INVALID
INVALID
INVALID
INVALID
INVALID
INVALID
INVALID
INVALID
INVALID
INVALID
INVALID
INVALID
INVALID
INVALID
INVALID
INVALID
INVALID
INVALID
INVALID
INVALID
INVALID
INVALID
INVALID
INVALID
INVALID
INVALID
INVALID
INVALID
INVALID
INVALID
INVALID
INVALID
INVALID
INVALID
INVALID
INVALID
INVALID
INVALID
INVALID
INVALID
INVALID
INVALID
INVALID
INVALID
INVALID
INVALID
INVALID
INVALID
INVALID
INVALID
INVALID
INVALID
INVALID
INVALID
INVALID
INVALID
INVALID
INVALID
INVALID
INVALID
INVALID
INVALID
INVALID
INVALID
INVALID
INVALID
INVALID
INVALID
INVALID
INVALID
INVALID
INVALID
INVALID
INVALID
INVALID
INVALID
INVALID
INVALID
INVALID
INVALID
INVALID
INVALID
INVALID
INVALID
INVALID
INVALID
INVALID
INVALID
INVALID
INVALID
INVALID
INVALID
INVALID
INVALID
INVALID
INVALID
INVALID
INVALID
INVALID
INVALID
INVALID
INVALID
INVALID
INVALID
INVALID
INVALID
INVALID
INVALID
INVALID
INVALID
INVALID
INVALID
INVALID
INVALID
INVALID
INVALID
INVALID
INVALID
INVALID
INVALID
INVALID
INVALID
INVALID
INVALID
INVALID
INVALID
INVALID
INVALID
INVALID
INVALID
INVALID
INVALID
INVALID
INVALID
INVALID
INVALID
INVALID
INVALID
INVALID
INVALID
INVALID
INVALID
INVALID
INVALID
INVALID
INVALID
INVALID
INVALID
INVALID
INVALID
INVALID
INVALID
INVALID
INVALID
INVALID
INVALID
INVALID
INVALID
INVALID
INVALID
INVALID
INVALID
INVALID
INVALID
INVALID
INVALID
INVALID
INVALID
INVALID
INVALID
INVALID
INVALID
INVALID
INVALID
INVALID
INVALID
INVALID
INVALID
INVALID
INVALID
INVALID
INVALID
INVALID
INVALID
INVALID
INVALID
INVALID
INVALID
INVALID
INVALID
INVALID
INVALID
INVALID
INVALID
INVALID
INVALID
INVALID
INVALID
INVALID
INVALID
INVALID
INVALID
INVALID
INVALID
INVALID
INVALID
INVALID
INVALID
INVALID
INVALID
INVALID
INVALID
INVALID
INVALID
INVALID
INVALID
INVALID
INVALID
INVALID
INVALID
INVALID
INVALID
INVALID
INVALID
INVALID
INVALID
INVALID
INVALID
INVALID
INVALID
INVALID
INVALID
INVALID
INVALID
INVALID
INVALID
INVALID
INVALID
INVALID
INVALID
INVALID
INVALID
INVALID
INVALID
INVALID
INVALID
INVALID
INVALID
INVALID
INVALID
INVALID
INVALID
INVALID
INVALID
INVALID
INVALID
INVALID
INVALID
INVALID
INVALID
INVALID
INVALID
INVALID
INVALID
INVALID
INVALID
INVALID
INVALID
INVALID
INVALID
INVALID
INVALID
INVALID
INVALID
INVALID
INVALID
INVALID
INVALID
INVALID
INVALID
INVALID
INVALID
INVALID
INVALID
INVALID
INVALID
INVALID
INVALID
INVALID
INVALID
INVALID
INVALID
INVALID
INVALID
INVALID
INVALID
INVALID
INVALID
INVALID
INVALID
INVALID
INVALID
INVALID
INVALID
INVALID
INVALID
INVALID
INVALID
INVALID
INVALID
INVALID
INVALID
INVALID
INVALID
INVALID
INVALID
INVALID
INVALID
INVALID
INVALID
INVALID
INVALID
INVALID
INVALID
INVALID
INVALID
INVALID
INVALID
INVALID
INVALID
INVALID
INVALID
INVALID
INVALID
INVALID
INVALID
INVALID
INVALID
INVALID
INVALID
INVALID
INVALID
INVALID
INVALID
INVALID
INVALID
INVALID
INVALID
INVALID
INVALID
INVALID
INVALID
INVALID
INVALID
INVALID
INVALID
INVALID
INVALID
INVALID
INVALID
INVALID
INVALID
INVALID
INVALID
INVALID
INVALID
INVALID
INVALID
INVALID
INVALID
INVALID
INVALID
INVALID
INVALID
INVALID
INVALID
INVALID
INVALID
INVALID
INVALID
INVALID
INVALID
INVALID
INVALID
INVALID
INVALID
INVALID
INVALID
INVALID
INVALID
INVALID
INVALID
INVALID
INVALID
INVALID
INVALID
INVALID
INVALID
INVALID
INVALID
INVALID
INVALID
INVALID
INVALID
INVALID
INVALID
INVALID
INVALID
INVALID
INVALID
INVALID
INVALID
INVALID
INVALID
INVALID
INVALID
INVALID
INVALID
INVALID
INVALID
INVALID
INVALID
INVALID
INVALID
INVALID
INVALID
INVALID
INVALID
INVALID
INVALID
INVALID
INVALID
INVALID
INVALID
INVALID
INVALID
INVALID
INVALID
INVALID
INVALID
INVALID
INVALID
INVALID
INVALID
INVALID
INVALID
INVALID
INVALID
INVALID
INVALID
INVALID
INVALID
INVALID
INVALID
INVALID
INVALID
INVALID
INVALID
INVALID
INVALID
INVALID
INVALID
INVALID
INVALID
INVALID
INVALID
INVALID
INVALID
INVALID
INVALID
INVALID
INVALID
INVALID
INVALID
INVALID
INVALID
INVALID
INVALID
INVALID
INVALID
INVALID
INVALID
INVALID
INVALID
INVALID
INVALID
INVALID
INVALID
INVALID
INVALID
INVALID
INVALID
INVALID
INVALID
INVALID
INVALID
INVALID
INVALID
INVALID
INVALID
INVALID
INVALID
INVALID
INVALID
INVALID
INVALID
INVALID
INVALID
INVALID
INVALID
INVALID
INVALID
INVALID
INVALID
INVALID
INVALID
INVALID
INVALID
INVALID
INVALID
INVALID
INVALID
INVALID
INVALID
INVALID
INVALID
INVALID
INVALID
INVALID
INVALID
INVALID
INVALID
INVALID
INVALID
INVALID
INVALID
INVALID
INVALID
INVALID
INVALID
INVALID
INVALID
INVALID
INVALID
INVALID
INVALID
INVALID
INVALID
INVALID
INVALID
INVALID
INVALID
INVALID
INVALID
INVALID
INVALID
INVALID
INVALID
INVALID
INVALID
INVALID
INVALID
INVALID
INVALID
INVALID
INVALID
INVALID
INVALID
INVALID
INVALID
INVALID
INVALID
INVALID
INVALID
INVALID
INVALID
INVALID
INVALID
INVALID
INVALID
INVALID
INVALID
INVALID
INVALID
INVALID
INVALID
INVALID
INVALID
INVALID
INVALID
INVALID
INVALID
INVALID
INVALID
INVALID
INVALID
INVALID
INVALID
INVALID
INVALID
INVALID
INVALID
INVALID
INVALID
INVALID
INVALID
INVALID
INVALID
INVALID
INVALID
INVALID
INVALID
INVALID
INVALID
INVALID
INVALID
INVALID
INVALID
INVALID
INVALID
INVALID
INVALID
INVALID
INVALID
INVALID
INVALID
INVALID
INVALID
INVALID
INVALID
INVALID
INVALID
INVALID
INVALID
INVALID
INVALID
INVALID
INVALID
INVALID
INVALID
INVALID
INVALID
INVALID
INVALID
INVALID
INVALID
INVALID
INVALID
INVALID
INVALID
INVALID
INVALID
INVALID
INVALID
INVALID
INVALID
INVALID
INVALID
INVALID
INVALID
INVALID
INVALID
INVALID
INVALID
INVALID
INVALID
INVALID
INVALID
INVALID
INVALID
INVALID
INVALID
INVALID
INVALID
INVALID
INVALID
INVALID
INVALID
INVALID
INVALID
INVALID
INVALID
INVALID
INVALID
INVALID
INVALID
INVALID
INVALID
INVALID
INVALID
INVALID
INVALID
INVALID
INVALID
INVALID
INVALID
INVALID
INVALID
INVALID
INVALID
INVALID
INVALID
INVALID
INVALID
INVALID
INVALID
INVALID
INVALID
INVALID
INVALID
INVALID
INVALID
INVALID
INVALID
INVALID
INVALID
INVALID
INVALID
INVALID
INVALID
INVALID
INVALID
INVALID
INVALID
INVALID
INVALID
INVALID
INVALID
INVALID
INVALID
INVALID
INVALID
INVALID
INVALID
INVALID
INVALID
INVALID
INVALID
INVALID
INVALID
INVALID
INVALID
INVALID
INVALID
INVALID
INVALID
INVALID
INVALID
INVALID
INVALID
INVALID
INVALID
INVALID
INVALID
INVALID
INVALID
INVALID
INVALID
INVALID
INVALID
INVALID
INVALID
INVALID
INVALID
INVALID
INVALID
INVALID
INVALID
INVALID
INVALID
INVALID
INVALID
INVALID
INVALID
INVALID
INVALID
INVALID
INVALID
INVALID
INVALID
INVALID
INVALID
INVALID
INVALID
INVALID
INVALID
INVALID
INVALID
INVALID
INVALID
INVALID
INVALID
INVALID
INVALID
INVALID
INVALID
INVALID
INVALID
INVALID
INVALID
INVALID
INVALID
INVALID
INVALID
INVALID
INVALID
INVALID
INVALID
INVALID
INVALID
INVALID
INVALID
INVALID
INVALID
INVALID
INVALID
INVALID
INVALID
INVALID
INVALID
INVALID
INVALID
INVALID
INVALID
INVALID
INVALID
INVALID
INVALID
INVALID
INVALID
INVALID
INVALID
INVALID
INVALID
INVALID
INVALID
INVALID
INVALID
INVALID
INVALID
INVALID
INVALID
INVALID
INVALID
INVALID
INVALID
INVALID
INVALID
INVALID
INVALID
INVALID
INVALID
INVALID
INVALID
INVALID
INVALID
INVALID
INVALID
INVALID
INVALID
INVALID
INVALID
INVALID
INVALID
INVALID
INVALID
INVALID
INVALID
INVALID
INVALID
INVALID
INVALID
INVALID
INVALID
INVALID
INVALID
INVALID
INVALID
INVALID
INVALID
INVALID
INVALID
INVALID
INVALID
INVALID
INVALID
INVALID
INVALID
INVALID
INVALID
INVALID
INVALID
INVALID
INVALID
INVALID
INVALID
INVALID
INVALID
INVALID
INVALID
INVALID
INVALID
INVALID
INVALID
INVALID
INVALID
INVALID
INVALID
INVALID
INVALID
INVALID
INVALID
INVALID
INVALID
INVALID
INVALID
INVALID
INVALID
INVALID
INVALID
INVALID
INVALID
INVALID
INVALID
INVALID
INVALID
INVALID
INVALID
INVALID
INVALID
INVALID
INVALID
INVALID
INVALID
INVALID
INVALID
INVALID
INVALID
INVALID
INVALID
INVALID
INVALID
INVALID
INVALID
INVALID
INVALID
INVALID
INVALID
INVALID
INVALID
INVALID
INVALID
INVALID
INVALID
INVALID
INVALID
INVALID
INVALID
INVALID
INVALID
INVALID
INVALID
INVALID
INVALID
INVALID
INVALID
INVALID
INVALID
INVALID
INVALID
INVALID
INVALID
INVALID
INVALID
INVALID
INVALID
INVALID
INVALID
INVALID
INVALID
INVALID
INVALID
INVALID
INVALID
INVALID
INVALID
INVALID
INVALID
INVALID
INVALID
INVALID
INVALID
INVALID
INVALID
INVALID
INVALID
INVALID
INVALID
INVALID
INVALID
INVALID
INVALID
INVALID
INVALID
INVALID
INVALID
INVALID
INVALID
INVALID
INVALID
INVALID
INVALID
INVALID
INVALID
INVALID
INVALID
INVALID
INVALID
INVALID
INVALID
INVALID
INVALID
INVALID
INVALID
INVALID
INVALID
INVALID
INVALID
INVALID
INVALID
INVALID
INVALID
INVALID
INVALID
INVALID
INVALID
INVALID
INVALID
INVALID
INVALID
INVALID
INVALID
INVALID
INVALID
INVALID
INVALID
INVALID
INVALID
INVALID
INVALID
INVALID
INVALID
INVALID
INVALID
INVALID
INVALID
INVALID
INVALID
INVALID
INVALID
INVALID
INVALID
INVALID
INVALID
INVALID
INVALID
INVALID
INVALID
INVALID
INVALID
INVALID
INVALID
INVALID
INVALID
INVALID
INVALID
INVALID
INVALID
INVALID
INVALID
INVALID
INVALID
INVALID
INVALID
INVALID
INVALID
INVALID
INVALID
INVALID
INVALID
INVALID
INVALID
INVALID
INVALID
INVALID
INVALID
INVALID
INVALID
INVALID
INVALID
INVALID
INVALID
INVALID
INVALID
INVALID
INVALID
INVALID
INVALID
INVALID
INVALID
INVALID
INVALID
INVALID
INVALID
INVALID
INVALID
INVALID
INVALID
INVALID
INVALID
INVALID
INVALID
INVALID
INVALID
INVALID
INVALID
INVALID
INVALID
INVALID
INVALID
INVALID
INVALID
INVALID
INVALID
INVALID
INVALID
INVALID
INVALID
INVALID
INVALID
INVALID
INVALID
INVALID
INVALID
INVALID
INVALID
INVALID
INVALID
INVALID
INVALID
INVALID
INVALID
INVALID
INVALID
INVALID
INVALID
INVALID
INVALID
INVALID
INVALID
INVALID
INVALID
INVALID
INVALID
INVALID
INVALID
INVALID
INVALID
INVALID
INVALID
INVALID
INVALID
INVALID
INVALID
INVALID
INVALID
INVALID
INVALID
INVALID
INVALID
INVALID
INVALID
INVALID
INVALID
INVALID
INVALID
INVALID
INVALID
INVALID
INVALID
INVALID
INVALID
INVALID
INVALID
INVALID
INVALID
INVALID
INVALID
INVALID
INVALID
INVALID
INVALID
INVALID
INVALID
INVALID
INVALID
INVALID
INVALID
INVALID
INVALID
INVALID
INVALID
INVALID
INVALID
INVALID
INVALID
INVALID
INVALID
INVALID
INVALID
INVALID
INVALID
INVALID
INVALID
INVALID
INVALID
INVALID
INVALID
INVALID
INVALID
INVALID
INVALID
INVALID
INVALID
INVALID
INVALID
INVALID
INVALID
INVALID
INVALID
INVALID
INVALID
INVALID
INVALID
INVALID
INVALID
INVALID
INVALID
INVALID
INVALID
INVALID
INVALID
INVALID
INVALID
INVALID
INVALID
INVALID
INVALID
INVALID
INVALID
INVALID
INVALID
INVALID
INVALID
INVALID
INVALID
INVALID
INVALID
INVALID
INVALID
INVALID
INVALID
INVALID
INVALID
INVALID
INVALID
INVALID
INVALID
INVALID
INVALID
INVALID
INVALID
INVALID
INVALID
INVALID
INVALID
INVALID
INVALID
INVALID
INVALID
INVALID
INVALID
INVALID
INVALID
INVALID
INVALID
INVALID
INVALID
INVALID
INVALID
INVALID
INVALID
INVALID
INVALID
INVALID
INVALID
INVALID
INVALID
INVALID
INVALID
INVALID
INVALID
INVALID
INVALID
INVALID
INVALID
INVALID
INVALID
INVALID
INVALID
INVALID
INVALID
INVALID
INVALID
INVALID
INVALID
INVALID
INVALID
INVALID
INVALID
INVALID
INVALID
INVALID
INVALID
INVALID
INVALID
INVALID
INVALID
INVALID
INVALID
INVALID
INVALID
INVALID
INVALID
INVALID
INVALID
INVALID
INVALID
INVALID
INVALID
INVALID
INVALID
INVALID
INVALID
INVALID
INVALID
INVALID
INVALID
INVALID
INVALID
INVALID
INVALID
INVALID
INVALID
INVALID
INVALID
INVALID
INVALID
INVALID
INVALID
INVALID
INVALID
INVALID
INVALID
INVALID
INVALID
INVALID
INVALID
INVALID
INVALID
INVALID
INVALID
INVALID
INVALID
INVALID
INVALID
INVALID
INVALID
INVALID
INVALID
INVALID
INVALID
INVALID
INVALID
INVALID
INVALID
INVALID
INVALID
INVALID
INVALID
INVALID
INVALID
INVALID
INVALID
INVALID
INVALID
INVALID
INVALID
INVALID
INVALID
INVALID
INVALID
INVALID
INVALID
INVALID
INVALID
INVALID
INVALID
INVALID
INVALID
INVALID
INVALID
INVALID
INVALID
INVALID
INVALID
INVALID
INVALID
INVALID
INVALID
INVALID
INVALID
INVALID
INVALID
INVALID
INVALID
INVALID
INVALID
INVALID
INVALID
INVALID
INVALID
INVALID
INVALID
INVALID
INVALID
INVALID
INVALID
INVALID
INVALID
INVALID
INVALID
INVALID
INVALID
INVALID
INVALID
INVALID
INVALID
INVALID
INVALID
INVALID
INVALID
INVALID
INVALID
INVALID
INVALID
INVALID
INVALID
INVALID
INVALID
INVALID
INVALID
INVALID
INVALID
INVALID
INVALID
INVALID
INVALID
INVALID
INVALID
INVALID
INVALID
INVALID
INVALID
INVALID
INVALID
INVALID
INVALID
INVALID
INVALID
INVALID
INVALID
INVALID
INVALID
INVALID
INVALID
INVALID
INVALID
INVALID
INVALID
INVALID
INVALID
INVALID
INVALID
INVALID
INVALID
INVALID
INVALID
INVALID
INVALID
INVALID
INVALID
INVALID
INVALID
INVALID
INVALID
INVALID
INVALID
INVALID
INVALID
INVALID
INVALID
INVALID
INVALID
INVALID
INVALID
INVALID
INVALID
INVALID
INVALID
INVALID
INVALID
INVALID
INVALID
INVALID
INVALID
INVALID
INVALID
INVALID
INVALID
INVALID
INVALID
INVALID
INVALID
INVALID
INVALID
INVALID
INVALID
INVALID
INVALID
INVALID
INVALID
INVALID
INVALID
INVALID
INVALID
INVALID
INVALID
INVALID
INVALID
INVALID
INVALID
INVALID
INVALID
INVALID
INVALID
INVALID
INVALID
INVALID
INVALID
INVALID
INVALID
INVALID
INVALID
INVALID
INVALID
INVALID
INVALID
INVALID
INVALID
INVALID
INVALID
INVALID
INVALID
INVALID
INVALID
INVALID
INVALID
INVALID
INVALID
INVALID
INVALID
INVALID
INVALID
INVALID
INVALID
INVALID
INVALID
INVALID
INVALID
INVALID
INVALID
INVALID
INVALID
INVALID
INVALID
INVALID
INVALID
INVALID
INVALID
INVALID
INVALID
INVALID
INVALID
INVALID
INVALID
INVALID
INVALID
INVALID
INVALID
INVALID
INVALID
INVALID
INVALID
INVALID
INVALID
INVALID
INVALID
INVALID
INVALID
INVALID
INVALID
INVALID
INVALID
INVALID
INVALID
INVALID
INVALID
INVALID
INVALID
INVALID
INVALID
INVALID
INVALID
INVALID
INVALID
INVALID
INVALID
INVALID
INVALID
INVALID
INVALID
INVALID
INVALID
INVALID
INVALID
INVALID
INVALID
INVALID
INVALID
INVALID
INVALID
INVALID
INVALID
INVALID
INVALID
INVALID
INVALID
INVALID
INVALID
INVALID
INVALID
INVALID
INVALID
INVALID
INVALID
INVALID
INVALID
INVALID
INVALID
INVALID
INVALID
INVALID
INVALID
INVALID
INVALID
INVALID
INVALID
INVALID
INVALID
INVALID
INVALID
INVALID
INVALID
INVALID
INVALID
INVALID
INVALID
INVALID
INVALID
INVALID
INVALID
INVALID
INVALID
INVALID
INVALID
INVALID
INVALID
INVALID
INVALID
INVALID
INVALID
INVALID
INVALID
INVALID
INVALID
INVALID
INVALID
INVALID
INVALID
INVALID
INVALID
INVALID
INVALID
INVALID
INVALID
INVALID
INVALID
INVALID
INVALID
INVALID
INVALID
INVALID
INVALID
INVALID
INVALID
INVALID
INVALID
INVALID
INVALID
INVALID
INVALID
INVALID
INVALID
INVALID
INVALID
INVALID
INVALID
INVALID
INVALID
INVALID
INVALID
INVALID
INVALID
INVALID
INVALID
INVALID
INVALID
INVALID
INVALID
INVALID
INVALID
INVALID
INVALID
INVALID
INVALID
INVALID
INVALID
INVALID
INVALID
INVALID
INVALID
INVALID
INVALID
INVALID
INVALID
INVALID
INVALID
INVALID
INVALID
INVALID
INVALID
INVALID
INVALID
INVALID
INVALID
INVALID
INVALID
INVALID
INVALID
INVALID
INVALID
INVALID
INVALID
INVALID
INVALID
INVALID
INVALID
INVALID
INVALID
INVALID
INVALID
INVALID
INVALID
INVALID
INVALID
INVALID
INVALID
INVALID
INVALID
INVALID
INVALID
INVALID
INVALID
INVALID
INVALID
INVALID
INVALID
INVALID
INVALID
INVALID
INVALID
INVALID
INVALID
INVALID
INVALID
INVALID
INVALID
INVALID
INVALID
INVALID
INVALID
INVALID
INVALID
INVALID
INVALID
INVALID
INVALID
INVALID
INVALID
INVALID
INVALID
INVALID
INVALID
INVALID
INVALID
INVALID
INVALID
INVALID
INVALID
INVALID
INVALID
INVALID
INVALID
INVALID
INVALID
INVALID
INVALID
INVALID
INVALID
INVALID
INVALID
INVALID
INVALID
INVALID
INVALID
INVALID
INVALID
INVALID
INVALID
INVALID
INVALID
INVALID
INVALID
INVALID
INVALID
INVALID
INVALID
INVALID
INVALID
INVALID
INVALID
INVALID
INVALID
INVALID
INVALID
INVALID
INVALID
INVALID
INVALID
INVALID
INVALID
INVALID
INVALID
INVALID
INVALID
INVALID
INVALID
INVALID
INVALID
INVALID
INVALID
INVALID
INVALID
INVALID
INVALID
INVALID
INVALID
INVALID
INVALID
INVALID
INVALID
INVALID
INVALID
INVALID
INVALID
INVALID
INVALID
INVALID
INVALID
INVALID
INVALID
INVALID
INVALID
INVALID
INVALID
INVALID
INVALID
INVALID
INVALID
INVALID
INVALID
INVALID
INVALID
INVALID
INVALID
INVALID
INVALID
INVALID
INVALID
INVALID
INVALID
INVALID
INVALID
INVALID
INVALID
INVALID
INVALID
INVALID
INVALID
INVALID
INVALID
INVALID
INVALID
INVALID
INVALID
INVALID
INVALID
INVALID
INVALID
INVALID
INVALID
INVALID
INVALID
INVALID
INVALID
INVALID
INVALID
INVALID
INVALID
INVALID
INVALID
INVALID
INVALID
INVALID
INVALID
INVALID
INVALID
INVALID
INVALID
INVALID
INVALID
INVALID
INVALID
INVALID
INVALID
INVALID
INVALID
INVALID
INVALID
INVALID
INVALID
INVALID
INVALID
INVALID
INVALID
INVALID
INVALID
INVALID
INVALID
INVALID
INVALID
INVALID
INVALID
INVALID
INVALID
INVALID
INVALID
INVALID
INVALID
INVALID
INVALID
INVALID
INVALID
INVALID
INVALID
INVALID
INVALID
INVALID
INVALID
INVALID
INVALID
INVALID
INVALID
INVALID
INVALID
INVALID
INVALID
INVALID
INVALID
INVALID
INVALID
INVALID
INVALID
INVALID
INVALID
INVALID
INVALID
INVALID
INVALID
INVALID
INVALID
INVALID
INVALID
INVALID
INVALID
INVALID
INVALID
INVALID
INVALID
INVALID
INVALID
INVALID
INVALID
INVALID
INVALID
INVALID
INVALID
INVALID
INVALID
INVALID
INVALID
INVALID
INVALID
INVALID
INVALID
INVALID
INVALID
INVALID
INVALID
INVALID
INVALID
INVALID
INVALID
INVALID
INVALID
INVALID
INVALID
INVALID
INVALID
INVALID
INVALID
INVALID
INVALID
INVALID
INVALID
INVALID
INVALID
INVALID
INVALID
INVALID
INVALID
INVALID
INVALID
INVALID
INVALID
INVALID
INVALID
INVALID
INVALID
INVALID
INVALID
INVALID
INVALID
INVALID
INVALID
INVALID
INVALID
INVALID
INVALID
INVALID
INVALID
INVALID
INVALID
INVALID
INVALID
INVALID
INVALID
INVALID
INVALID
INVALID
INVALID
INVALID
INVALID
INVALID
INVALID
INVALID
INVALID
INVALID
INVALID
INVALID
INVALID
INVALID
INVALID
INVALID
INVALID
INVALID
INVALID
INVALID
INVALID
INVALID
INVALID
INVALID
INVALID
INVALID
INVALID
INVALID
INVALID
INVALID
INVALID
INVALID
INVALID
INVALID
INVALID
INVALID
INVALID
INVALID
INVALID
INVALID
INVALID
INVALID
INVALID
INVALID
INVALID
INVALID
INVALID
INVALID
INVALID
INVALID
INVALID
INVALID
INVALID
INVALID
INVALID
INVALID
INVALID
INVALID
INVALID
INVALID
INVALID
INVALID
INVALID
INVALID
INVALID
INVALID
INVALID
INVALID
INVALID
INVALID
INVALID
INVALID
INVALID
INVALID
INVALID
INVALID
INVALID
INVALID
INVALID
INVALID
INVALID
INVALID
INVALID
INVALID
INVALID
INVALID
INVALID
INVALID
INVALID
INVALID
INVALID
INVALID
INVALID
INVALID
INVALID
INVALID
INVALID
INVALID
INVALID
INVALID
INVALID
INVALID
INVALID
INVALID
INVALID
INVALID
INVALID
INVALID
INVALID
INVALID
INVALID
INVALID
INVALID
INVALID
INVALID
INVALID
INVALID
INVALID
INVALID
INVALID
INVALID
INVALID
INVALID
INVALID
INVALID
INVALID
INVALID
INVALID
INVALID
INVALID
INVALID
INVALID
INVALID
INVALID
INVALID
INVALID
INVALID
INVALID
INVALID
INVALID
INVALID
INVALID
INVALID
INVALID
INVALID
INVALID
INVALID
INVALID
INVALID
INVALID
INVALID
INVALID
INVALID
INVALID
INVALID
INVALID
INVALID
INVALID
INVALID
INVALID
INVALID
INVALID
INVALID
INVALID
INVALID
INVALID
INVALID
INVALID
INVALID
INVALID
INVALID
INVALID
INVALID
INVALID
INVALID
INVALID
INVALID
INVALID
INVALID
INVALID
INVALID
INVALID
INVALID
INVALID
INVALID
INVALID
INVALID
INVALID
INVALID
INVALID
INVALID
INVALID
INVALID
INVALID
INVALID
INVALID
INVALID
INVALID
INVALID
INVALID
INVALID
INVALID
INVALID
INVALID
INVALID
INVALID
INVALID
INVALID
INVALID
INVALID
INVALID
INVALID
INVALID
INVALID
INVALID
INVALID
INVALID
INVALID
INVALID
INVALID
INVALID
INVALID
INVALID
INVALID
INVALID
INVALID
INVALID
INVALID
INVALID
INVALID
INVALID
INVALID
INVALID
INVALID
INVALID
INVALID
INVALID
INVALID
INVALID
INVALID
INVALID
INVALID
INVALID
INVALID
INVALID
INVALID
INVALID
INVALID
INVALID
INVALID
INVALID
INVALID
INVALID
INVALID
INVALID
INVALID
INVALID
INVALID
INVALID
INVALID
INVALID
INVALID
INVALID
INVALID
INVALID
INVALID
INVALID
INVALID
INVALID
INVALID
INVALID
INVALID
INVALID
INVALID
INVALID
INVALID
INVALID
INVALID
INVALID
INVALID
INVALID
INVALID
INVALID
INVALID
INVALID
INVALID
INVALID
INVALID
INVALID
INVALID
INVALID
INVALID
INVALID
INVALID
INVALID
INVALID
INVALID
INVALID
INVALID
INVALID
INVALID
INVALID
INVALID
INVALID
INVALID
INVALID
INVALID
INVALID
INVALID
INVALID
INVALID
INVALID
INVALID
INVALID
INVALID
INVALID
INVALID
INVALID
INVALID
INVALID
INVALID
INVALID
INVALID
INVALID
INVALID
INVALID
INVALID
INVALID
INVALID
INVALID
INVALID
INVALID
INVALID
INVALID
INVALID
INVALID
INVALID
INVALID
INVALID
INVALID
INVALID
INVALID
INVALID
INVALID
INVALID
INVALID
INVALID
INVALID
INVALID
INVALID
INVALID
INVALID
INVALID
INVALID
INVALID
INVALID
INVALID
INVALID
INVALID
INVALID
INVALID
INVALID
INVALID
INVALID
INVALID
INVALID
INVALID
INVALID
INVALID
INVALID
INVALID
INVALID
INVALID
INVALID
INVALID
INVALID
INVALID
INVALID
INVALID
INVALID
INVALID
INVALID
INVALID
INVALID
INVALID
INVALID
INVALID
INVALID
INVALID
INVALID
INVALID
INVALID
INVALID
INVALID
INVALID
INVALID
INVALID
INVALID
INVALID
INVALID
INVALID
INVALID
INVALID
INVALID
INVALID
INVALID
INVALID
INVALID
INVALID
INVALID
INVALID
INVALID
INVALID
INVALID
INVALID
INVALID
INVALID
INVALID
INVALID
INVALID
INVALID
INVALID
INVALID
INVALID
INVALID
INVALID
INVALID
INVALID
INVALID
INVALID
INVALID
INVALID
INVALID
INVALID
INVALID
INVALID
INVALID
INVALID
INVALID
INVALID
INVALID
INVALID
INVALID
INVALID
INVALID
INVALID
INVALID
INVALID
INVALID
INVALID
INVALID
INVALID
INVALID
INVALID
INVALID
INVALID
INVALID
INVALID
INVALID
INVALID
INVALID
INVALID
INVALID
INVALID
INVALID
INVALID
INVALID
INVALID
INVALID
INVALID
INVALID
INVALID
INVALID
INVALID
INVALID
INVALID
INVALID
INVALID
INVALID
INVALID
INVALID
INVALID
INVALID
INVALID
INVALID
INVALID
INVALID
INVALID
INVALID
INVALID
INVALID
INVALID
INVALID
INVALID
INVALID
INVALID
INVALID
INVALID
INVALID
INVALID
INVALID
INVALID
INVALID
INVALID
INVALID
INVALID
INVALID
INVALID
INVALID
INVALID
INVALID
INVALID
INVALID
INVALID
INVALID
INVALID
INVALID
INVALID
INVALID
INVALID
INVALID
INVALID
INVALID
INVALID
INVALID
INVALID
INVALID
INVALID
INVALID
INVALID
INVALID
INVALID
INVALID
INVALID
INVALID
INVALID
INVALID
INVALID
INVALID
INVALID
INVALID
INVALID
INVALID
INVALID
INVALID
INVALID
INVALID
INVALID
INVALID
INVALID
INVALID
INVALID
INVALID
INVALID
INVALID
INVALID
INVALID
INVALID
INVALID
INVALID
INVALID
INVALID
INVALID
INVALID
INVALID
INVALID
INVALID
INVALID
INVALID
INVALID
INVALID
INVALID
INVALID
INVALID
INVALID
INVALID
INVALID
INVALID
INVALID
INVALID
INVALID
INVALID
INVALID
INVALID
INVALID
INVALID
INVALID
INVALID
INVALID
INVALID
INVALID
INVALID
INVALID
INVALID
INVALID
INVALID
INVALID
INVALID
INVALID
INVALID
INVALID
INVALID
INVALID
INVALID
INVALID
INVALID
INVALID
INVALID
INVALID
INVALID
INVALID
INVALID
INVALID
INVALID
INVALID
INVALID
INVALID
INVALID
INVALID
INVALID
INVALID
INVALID
INVALID
INVALID
INVALID
INVALID
INVALID
INVALID
INVALID
INVALID
INVALID
INVALID
INVALID
INVALID
INVALID
INVALID
INVALID
INVALID
INVALID
INVALID
INVALID
INVALID
INVALID
INVALID
INVALID
INVALID
INVALID
INVALID
INVALID
INVALID
INVALID
INVALID
INVALID
INVALID
INVALID
INVALID
INVALID
INVALID
INVALID
INVALID
INVALID
INVALID
INVALID
INVALID
INVALID
INVALID
INVALID
INVALID
INVALID
INVALID
INVALID
INVALID
INVALID
INVALID
INVALID
INVALID
INVALID
INVALID
INVALID
INVALID
INVALID
INVALID
INVALID
INVALID
INVALID
INVALID
INVALID
INVALID
INVALID
INVALID
INVALID
INVALID
INVALID
INVALID
INVALID
INVALID
INVALID
INVALID
INVALID
INVALID
INVALID
INVALID
INVALID
INVALID
INVALID
INVALID
INVALID
INVALID
INVALID
INVALID
INVALID
INVALID
INVALID
INVALID
INVALID
INVALID
INVALID
INVALID
INVALID
INVALID
INVALID
INVALID
INVALID
INVALID
INVALID
INVALID
INVALID
INVALID
INVALID
INVALID
INVALID
INVALID
INVALID
INVALID
INVALID
INVALID
INVALID
INVALID
INVALID
INVALID
INVALID
INVALID
INVALID
INVALID
INVALID
INVALID
INVALID
INVALID
INVALID
INVALID
INVALID
INVALID
INVALID
INVALID
INVALID
INVALID
INVALID
INVALID
INVALID
INVALID
INVALID
INVALID
INVALID
INVALID
INVALID
INVALID
INVALID
INVALID
INVALID
INVALID
INVALID
INVALID
INVALID
INVALID
INVALID
INVALID
INVALID
INVALID
INVALID
INVALID
INVALID
INVALID
INVALID
INVALID
INVALID
INVALID
INVALID
INVALID
INVALID
INVALID
INVALID
INVALID
INVALID
INVALID
INVALID
INVALID
INVALID
INVALID
INVALID
INVALID
INVALID
INVALID
INVALID
INVALID
INVALID
INVALID
INVALID
INVALID
INVALID
INVALID
INVALID
INVALID
INVALID
INVALID
INVALID
INVALID
INVALID
INVALID
INVALID
INVALID
INVALID
INVALID
INVALID
INVALID
INVALID
INVALID
INVALID
INVALID
INVALID
INVALID
INVALID
INVALID
INVALID
INVALID
INVALID
INVALID
INVALID
INVALID
INVALID
INVALID
INVALID
INVALID
INVALID
INVALID
INVALID
INVALID
INVALID
INVALID
INVALID
INVALID
INVALID
INVALID
INVALID
INVALID
INVALID
INVALID
INVALID
INVALID
INVALID
INVALID
INVALID
INVALID
INVALID
INVALID
INVALID
INVALID
INVALID
INVALID
INVALID
INVALID
INVALID
INVALID
INVALID
INVALID
INVALID
INVALID
INVALID
INVALID
INVALID
INVALID
INVALID
INVALID
INVALID
INVALID
INVALID
INVALID
INVALID
INVALID
INVALID
INVALID
INVALID
INVALID
INVALID
INVALID
INVALID
INVALID
INVALID
INVALID
INVALID
INVALID
INVALID
INVALID
INVALID
INVALID
INVALID
INVALID
INVALID
INVALID
INVALID
INVALID
INVALID
INVALID
INVALID
INVALID
INVALID
INVALID
INVALID
INVALID
INVALID
INVALID
INVALID
INVALID
INVALID
INVALID
INVALID
INVALID
INVALID
INVALID
INVALID
INVALID
INVALID
INVALID
INVALID
INVALID
INVALID
INVALID
INVALID
INVALID
INVALID
INVALID
INVALID
INVALID
INVALID
INVALID
INVALID
INVALID
INVALID
INVALID
INVALID
INVALID
INVALID
INVALID
INVALID
INVALID
INVALID
INVALID
INVALID
INVALID
INVALID
INVALID
INVALID
INVALID
INVALID
INVALID
INVALID
INVALID
INVALID
INVALID
INVALID
INVALID
INVALID
INVALID
INVALID
INVALID
INVALID
INVALID
INVALID
INVALID
INVALID
INVALID
INVALID
INVALID
INVALID
INVALID
INVALID
INVALID
INVALID
INVALID
INVALID
INVALID
INVALID
INVALID
INVALID
INVALID
INVALID
INVALID
INVALID
INVALID
INVALID
INVALID
INVALID
INVALID
INVALID
INVALID
INVALID
INVALID
INVALID
INVALID
INVALID
INVALID
INVALID
INVALID
INVALID
INVALID
INVALID
INVALID
INVALID
INVALID
INVALID
INVALID
INVALID
INVALID
INVALID
INVALID
INVALID
INVALID
INVALID
INVALID
INVALID
INVALID
INVALID
INVALID
INVALID
INVALID
INVALID
INVALID
INVALID
INVALID
INVALID
INVALID
INVALID
INVALID
INVALID
INVALID
INVALID
INVALID
INVALID
INVALID
INVALID
INVALID
INVALID
INVALID
INVALID
INVALID
INVALID
INVALID
INVALID
INVALID
INVALID
INVALID
INVALID
INVALID
INVALID
INVALID
INVALID
INVALID
INVALID
INVALID
INVALID
INVALID
INVALID
INVALID
INVALID
INVALID
INVALID
INVALID
INVALID
INVALID
INVALID
INVALID
INVALID
INVALID
INVALID
INVALID
INVALID
INVALID
INVALID
INVALID
INVALID
INVALID
INVALID
INVALID
INVALID
INVALID
INVALID
INVALID
INVALID
INVALID
INVALID
INVALID
INVALID
INVALID
INVALID
INVALID
INVALID
INVALID
INVALID
INVALID
INVALID
INVALID
INVALID
INVALID
INVALID
INVALID
INVALID
INVALID
INVALID
INVALID
INVALID
INVALID
INVALID
INVALID
INVALID
INVALID
INVALID
INVALID
INVALID
INVALID
INVALID
INVALID
INVALID
INVALID
INVALID
INVALID
INVALID
INVALID
INVALID
INVALID
INVALID
INVALID
INVALID
INVALID
INVALID
INVALID
INVALID
INVALID
INVALID
INVALID
INVALID
INVALID
INVALID
INVALID
INVALID
INVALID
INVALID
INVALID
INVALID
INVALID
INVALID
INVALID
INVALID
INVALID
INVALID
INVALID
INVALID
INVALID
INVALID
INVALID
INVALID
INVALID
INVALID
INVALID
INVALID
INVALID
INVALID
INVALID
INVALID
INVALID
INVALID
INVALID
INVALID
INVALID
INVALID
INVALID
INVALID
INVALID
INVALID
INVALID
INVALID
INVALID
INVALID
INVALID
INVALID
INVALID
INVALID
INVALID
INVALID
INVALID
INVALID
INVALID
INVALID
INVALID
INVALID
INVALID
INVALID
INVALID
INVALID
INVALID
INVALID
INVALID
INVALID
INVALID
INVALID
INVALID
INVALID
INVALID
INVALID
INVALID
INVALID
INVALID
INVALID
INVALID
INVALID
INVALID
INVALID
INVALID
INVALID
INVALID
INVALID
INVALID
INVALID
INVALID
INVALID
INVALID
INVALID
INVALID
INVALID
INVALID
INVALID
INVALID
INVALID
INVALID
INVALID
INVALID
INVALID
INVALID
INVALID
INVALID
INVALID
INVALID
INVALID
INVALID
INVALID
INVALID
INVALID
INVALID
INVALID
INVALID
INVALID
INVALID
INVALID
INVALID
INVALID
INVALID
INVALID
INVALID
INVALID
INVALID
INVALID
INVALID
INVALID
INVALID
INVALID
INVALID
INVALID
INVALID
INVALID
INVALID
INVALID
INVALID
INVALID
INVALID
INVALID
INVALID
INVALID
INVALID
INVALID
INVALID
INVALID
INVALID
INVALID
INVALID
INVALID
INVALID
INVALID
INVALID
INVALID
INVALID
INVALID
INVALID
INVALID
INVALID
INVALID
INVALID
INVALID
INVALID
INVALID
INVALID
INVALID
INVALID
INVALID
INVALID
INVALID
INVALID
INVALID
INVALID
INVALID
INVALID
INVALID
INVALID
INVALID
INVALID
INVALID
INVALID
INVALID
INVALID
INVALID
INVALID
INVALID
INVALID
INVALID
INVALID
INVALID
INVALID
INVALID
INVALID
INVALID
INVALID
INVALID
INVALID
INVALID
INVALID
INVALID
INVALID
INVALID
INVALID
INVALID
INVALID
INVALID
INVALID
INVALID
INVALID
INVALID
INVALID
INVALID
INVALID
INVALID
INVALID
INVALID
INVALID
INVALID
INVALID
INVALID
INVALID
INVALID
INVALID
INVALID
INVALID
INVALID
INVALID
INVALID
INVALID
INVALID
INVALID
INVALID
INVALID
INVALID
INVALID
INVALID
INVALID
INVALID
INVALID
INVALID
INVALID
INVALID
INVALID
INVALID
INVALID
INVALID
INVALID
INVALID
INVALID
INVALID
INVALID
INVALID
INVALID
INVALID
INVALID
INVALID
INVALID
INVALID
INVALID
INVALID
INVALID
INVALID
INVALID
INVALID
INVALID
INVALID
INVALID
INVALID
INVALID
INVALID
INVALID
INVALID
INVALID
INVALID
INVALID
INVALID
INVALID
INVALID
INVALID
INVALID
INVALID
INVALID
INVALID
INVALID
INVALID
INVALID
INVALID
INVALID
INVALID
INVALID
INVALID
INVALID
INVALID
INVALID
INVALID
INVALID
INVALID
INVALID
INVALID
INVALID
INVALID
INVALID
INVALID
INVALID
INVALID
INVALID
INVALID
INVALID
INVALID
INVALID
INVALID
INVALID
INVALID
INVALID
INVALID
INVALID
INVALID
INVALID
INVALID
INVALID
INVALID
INVALID
INVALID
INVALID
INVALID
INVALID
INVALID
INVALID
INVALID
INVALID
INVALID
INVALID
INVALID
INVALID
INVALID
INVALID
INVALID
INVALID
INVALID
INVALID
INVALID
INVALID
INVALID
INVALID
INVALID
INVALID
INVALID
INVALID
INVALID
INVALID
INVALID
INVALID
INVALID
INVALID
INVALID
INVALID
INVALID
INVALID
INVALID
INVALID
INVALID
INVALID
INVALID
INVALID
INVALID
INVALID
INVALID
INVALID
INVALID
INVALID
INVALID
INVALID
INVALID
INVALID
INVALID
INVALID
INVALID
INVALID
INVALID
INVALID
INVALID
INVALID
INVALID
INVALID
INVALID
INVALID
INVALID
INVALID
INVALID
INVALID
INVALID
INVALID
INVALID
INVALID
INVALID
INVALID
INVALID
INVALID
INVALID
INVALID
INVALID
INVALID
INVALID
INVALID
INVALID
INVALID
INVALID
INVALID
INVALID
INVALID
INVALID
INVALID
INVALID
INVALID
INVALID
INVALID
INVALID
INVALID
INVALID
INVALID
INVALID
INVALID
INVALID
INVALID
INVALID
INVALID
INVALID
INVALID
INVALID
INVALID
INVALID
INVALID
INVALID
INVALID
INVALID
INVALID
INVALID
INVALID
INVALID
INVALID
INVALID
INVALID
INVALID
INVALID
INVALID
INVALID
INVALID
INVALID
INVALID
INVALID
INVALID
INVALID
INVALID
INVALID
INVALID
INVALID
INVALID
INVALID
INVALID
INVALID
INVALID
INVALID
INVALID
INVALID
INVALID
INVALID
INVALID
INVALID
INVALID
INVALID
INVALID
INVALID
INVALID
INVALID
INVALID
INVALID
INVALID
INVALID
INVALID
INVALID
INVALID
INVALID
INVALID
INVALID
INVALID
INVALID
INVALID
INVALID
INVALID
INVALID
INVALID
INVALID
INVALID
INVALID
INVALID
INVALID
INVALID
INVALID
INVALID
INVALID
INVALID
INVALID
INVALID
INVALID
INVALID
INVALID
INVALID
INVALID
INVALID
INVALID
INVALID
INVALID
INVALID
INVALID
INVALID
INVALID
INVALID
INVALID
INVALID
INVALID
INVALID
INVALID
INVALID
INVALID
INVALID
INVALID
INVALID
INVALID
INVALID
INVALID
INVALID
INVALID
INVALID
INVALID
INVALID
INVALID
INVALID
INVALID
INVALID
INVALID
INVALID
INVALID
INVALID
INVALID
INVALID
INVALID
INVALID
INVALID
INVALID
INVALID
INVALID
INVALID
INVALID
INVALID
INVALID
INVALID
INVALID
INVALID
INVALID
INVALID
INVALID
INVALID
INVALID
INVALID
INVALID
INVALID
INVALID
INVALID
INVALID
INVALID
INVALID
INVALID
INVALID
INVALID
INVALID
INVALID
INVALID
INVALID
INVALID
INVALID
INVALID
INVALID
INVALID
INVALID
INVALID
INVALID
INVALID
INVALID
INVALID
INVALID
INVALID
INVALID
INVALID
INVALID
INVALID
INVALID
INVALID
INVALID
INVALID
INVALID
INVALID
INVALID
INVALID
INVALID
INVALID
INVALID
INVALID
INVALID
INVALID
INVALID
INVALID
INVALID
INVALID
INVALID
INVALID
INVALID
INVALID
INVALID
INVALID
INVALID
INVALID
INVALID
INVALID
INVALID
INVALID
INVALID
INVALID
INVALID
INVALID
INVALID
INVALID
INVALID
INVALID
INVALID
INVALID
INVALID
INVALID
INVALID
INVALID
INVALID
INVALID
INVALID
INVALID
INVALID
INVALID
INVALID
INVALID
INVALID
INVALID
INVALID
INVALID
INVALID
INVALID
INVALID
INVALID
INVALID
INVALID
INVALID
INVALID
INVALID
INVALID
INVALID
INVALID
INVALID
INVALID
INVALID
INVALID
INVALID
INVALID
INVALID
INVALID
INVALID
INVALID
INVALID
INVALID
INVALID
INVALID
INVALID
INVALID
INVALID
INVALID
INVALID
INVALID
INVALID
INVALID
INVALID
INVALID
INVALID
INVALID
INVALID
INVALID
INVALID
INVALID
INVALID
INVALID
INVALID
INVALID
INVALID
INVALID
INVALID
INVALID
INVALID
INVALID
INVALID
INVALID
INVALID
INVALID
INVALID
INVALID
INVALID
INVALID
INVALID
INVALID
INVALID
INVALID
INVALID
INVALID
INVALID
INVALID
INVALID
INVALID
INVALID
INVALID
INVALID
INVALID
INVALID
INVALID
INVALID
INVALID
INVALID
INVALID
INVALID
INVALID
INVALID
INVALID
INVALID
INVALID
INVALID
INVALID
INVALID
INVALID
INVALID
INVALID
INVALID
INVALID
INVALID
INVALID
INVALID
INVALID
INVALID
INVALID
INVALID
INVALID
INVALID
INVALID
INVALID
INVALID
INVALID
INVALID
INVALID
INVALID
INVALID
INVALID
INVALID
INVALID
INVALID
INVALID
INVALID
INVALID
INVALID
INVALID
INVALID
INVALID
INVALID
INVALID
INVALID
INVALID
INVALID
INVALID
INVALID
INVALID
INVALID
INVALID
INVALID
INVALID
INVALID
INVALID
INVALID
INVALID
INVALID
INVALID
INVALID
INVALID
INVALID
INVALID
INVALID
INVALID
INVALID
INVALID
INVALID
INVALID
INVALID
INVALID
INVALID
INVALID
INVALID
INVALID
INVALID
INVALID
INVALID
INVALID
INVALID
INVALID
INVALID
INVALID
INVALID
INVALID
INVALID
INVALID
INVALID
INVALID
INVALID
INVALID
INVALID
INVALID
INVALID
INVALID
INVALID
INVALID
INVALID
INVALID
INVALID
INVALID
INVALID
INVALID
INVALID
INVALID
INVALID
INVALID
INVALID
INVALID
INVALID
INVALID
INVALID
INVALID
INVALID
INVALID
INVALID
INVALID
INVALID
INVALID
INVALID
INVALID
INVALID
INVALID
INVALID
INVALID
INVALID
INVALID
INVALID
INVALID
INVALID
INVALID
INVALID
INVALID
INVALID
INVALID
INVALID
INVALID
INVALID
INVALID
INVALID
INVALID
INVALID
INVALID
INVALID
INVALID
INVALID
INVALID
INVALID
INVALID
INVALID
INVALID
INVALID
INVALID
INVALID
INVALID
INVALID
INVALID
INVALID
INVALID
INVALID
INVALID
INVALID
INVALID
INVALID
INVALID
INVALID
INVALID
INVALID
INVALID
INVALID
INVALID
INVALID
INVALID
INVALID
INVALID
INVALID
INVALID
INVALID
INVALID
INVALID
INVALID
INVALID
INVALID
INVALID
INVALID
INVALID
INVALID
INVALID
INVALID
INVALID
INVALID
INVALID
INVALID
INVALID
INVALID
INVALID
INVALID
INVALID
INVALID
INVALID
INVALID
INVALID
INVALID
INVALID
INVALID
INVALID
INVALID
INVALID
INVALID
INVALID
INVALID
INVALID
INVALID
INVALID
INVALID
INVALID
INVALID
INVALID
INVALID
INVALID
INVALID
INVALID
INVALID
INVALID
INVALID
INVALID
INVALID
INVALID
INVALID
INVALID
INVALID
INVALID
INVALID
INVALID
INVALID
INVALID
INVALID
INVALID
INVALID
INVALID
INVALID
INVALID
INVALID
INVALID
INVALID
INVALID
INVALID
INVALID
INVALID
INVALID
INVALID
INVALID
INVALID
INVALID
INVALID
INVALID
INVALID
INVALID
INVALID
INVALID
INVALID
INVALID
INVALID
INVALID
INVALID
INVALID
INVALID
INVALID
INVALID
INVALID
INVALID
INVALID
INVALID
INVALID
INVALID
INVALID
INVALID
INVALID
INVALID
INVALID
INVALID
INVALID
INVALID
INVALID
INVALID
INVALID
INVALID
INVALID
INVALID
INVALID
INVALID
INVALID
INVALID
INVALID
INVALID
INVALID
INVALID
INVALID
INVALID
INVALID
INVALID
INVALID
INVALID
INVALID
INVALID
INVALID
INVALID
INVALID
INVALID
INVALID
INVALID
INVALID
INVALID
INVALID
INVALID
INVALID
INVALID
INVALID
INVALID
INVALID
INVALID
INVALID
INVALID
INVALID
INVALID
INVALID
INVALID
INVALID
INVALID
INVALID
INVALID
INVALID
INVALID
INVALID
INVALID
INVALID
INVALID
INVALID
INVALID
INVALID
INVALID
INVALID
INVALID
INVALID
INVALID
INVALID
INVALID
INVALID
INVALID
INVALID
INVALID
INVALID
INVALID
INVALID
INVALID
INVALID
INVALID
INVALID
INVALID
INVALID
INVALID
INVALID
INVALID
INVALID
INVALID
INVALID
INVALID
INVALID
INVALID
INVALID
INVALID
INVALID
INVALID
INVALID
INVALID
INVALID
INVALID
INVALID
INVALID
INVALID
INVALID
INVALID
INVALID
INVALID
INVALID
INVALID
INVALID
INVALID
INVALID
INVALID
INVALID
INVALID
INVALID
INVALID
INVALID
INVALID
INVALID
INVALID
INVALID
INVALID
INVALID
INVALID
INVALID
INVALID
INVALID
INVALID
INVALID
INVALID
INVALID
INVALID
INVALID
INVALID
INVALID
INVALID
INVALID
INVALID
INVALID
INVALID
INVALID
INVALID
INVALID
INVALID
INVALID
INVALID
INVALID
INVALID
INVALID
INVALID
INVALID
INVALID
INVALID
INVALID
INVALID
INVALID
INVALID
INVALID
INVALID
INVALID
INVALID
INVALID
INVALID
INVALID
INVALID
INVALID
INVALID
INVALID
INVALID
INVALID
INVALID
INVALID
INVALID
INVALID
INVALID
INVALID
INVALID
INVALID
INVALID
INVALID
INVALID
INVALID
INVALID
INVALID
INVALID
INVALID
INVALID
INVALID
INVALID
INVALID
INVALID
INVALID
INVALID
INVALID
INVALID
INVALID
INVALID
INVALID
INVALID
INVALID
INVALID
INVALID
INVALID
INVALID
INVALID
INVALID
INVALID
INVALID
INVALID
INVALID
INVALID
INVALID
INVALID
INVALID
INVALID
INVALID
INVALID
INVALID
INVALID
INVALID
INVALID
INVALID
INVALID
INVALID
INVALID
INVALID
INVALID
INVALID
INVALID
INVALID
INVALID
INVALID
INVALID
INVALID
INVALID
INVALID
INVALID
INVALID
INVALID
INVALID
INVALID
INVALID
INVALID
INVALID
INVALID
INVALID
INVALID
INVALID
INVALID
INVALID
INVALID
INVALID
INVALID
INVALID
INVALID
INVALID
INVALID
INVALID
INVALID
INVALID
INVALID
INVALID
INVALID
INVALID
INVALID
INVALID
INVALID
INVALID
INVALID
INVALID
INVALID
INVALID
INVALID
INVALID
INVALID
INVALID
INVALID
INVALID
INVALID
INVALID
INVALID
INVALID
INVALID
INVALID
INVALID
INVALID
INVALID
INVALID
INVALID
INVALID
INVALID
INVALID
INVALID
INVALID
INVALID
INVALID
INVALID
INVALID
INVALID
INVALID
INVALID
INVALID
INVALID
INVALID
INVALID
INVALID
INVALID
INVALID
INVALID
INVALID
INVALID
INVALID
INVALID
INVALID
INVALID
INVALID
INVALID
INVALID
INVALID
INVALID
INVALID
INVALID
INVALID
INVALID
INVALID
INVALID
INVALID
INVALID
INVALID
INVALID
INVALID
INVALID
INVALID
INVALID
INVALID
INVALID
INVALID
INVALID
INVALID
INVALID
INVALID
INVALID
INVALID
INVALID
INVALID
INVALID
INVALID
INVALID
INVALID
INVALID
INVALID
INVALID
INVALID
INVALID
INVALID
INVALID
INVALID
INVALID
INVALID
INVALID
INVALID
INVALID
INVALID
INVALID
INVALID
INVALID
INVALID
INVALID
INVALID
INVALID
INVALID
INVALID
INVALID
INVALID
INVALID
INVALID
INVALID
INVALID
INVALID
INVALID
INVALID
INVALID
INVALID
INVALID
INVALID
INVALID
INVALID
INVALID
INVALID
INVALID
INVALID
INVALID
INVALID
INVALID
INVALID
INVALID
INVALID
INVALID
INVALID
INVALID
INVALID
INVALID
INVALID
INVALID
INVALID
INVALID
INVALID
INVALID
INVALID
INVALID
INVALID
INVALID
INVALID
INVALID
INVALID
INVALID
INVALID
INVALID
INVALID
INVALID
INVALID
INVALID
INVALID
INVALID
INVALID
INVALID
INVALID
INVALID
INVALID
INVALID
INVALID
INVALID
INVALID
INVALID
INVALID
INVALID
INVALID
INVALID
INVALID
INVALID
INVALID
INVALID
INVALID
INVALID
INVALID
INVALID
INVALID
INVALID
INVALID
INVALID
INVALID
INVALID
INVALID
INVALID
INVALID
INVALID
INVALID
INVALID
INVALID
INVALID
INVALID
INVALID
INVALID
INVALID
INVALID
INVALID
INVALID
INVALID
INVALID
INVALID
INVALID
INVALID
INVALID
INVALID
INVALID
INVALID
INVALID
INVALID
INVALID
INVALID
INVALID
INVALID
INVALID
INVALID
INVALID
INVALID
INVALID
INVALID
INVALID
INVALID
INVALID
INVALID
INVALID
INVALID
INVALID
INVALID
INVALID
INVALID
INVALID
INVALID
INVALID
INVALID
INVALID
INVALID
INVALID
INVALID
INVALID
INVALID
INVALID
INVALID
INVALID
INVALID
INVALID
INVALID
INVALID
INVALID
INVALID
INVALID
INVALID
INVALID
INVALID
INVALID
INVALID
INVALID
INVALID
INVALID
INVALID
INVALID
INVALID
INVALID
INVALID
INVALID
INVALID
INVALID
INVALID
INVALID
INVALID
INVALID
INVALID
INVALID
INVALID
INVALID
INVALID
INVALID
INVALID
INVALID
INVALID
INVALID
INVALID
INVALID
INVALID
INVALID
INVALID
INVALID
INVALID
INVALID
INVALID
INVALID
INVALID
INVALID
INVALID
INVALID
INVALID
INVALID
INVALID
INVALID
INVALID
INVALID
INVALID
INVALID
INVALID
INVALID
INVALID
INVALID
INVALID
INVALID
INVALID
INVALID
INVALID
INVALID
INVALID
INVALID
INVALID
INVALID
INVALID
INVALID
INVALID
INVALID
INVALID
INVALID
INVALID
INVALID
INVALID
INVALID
INVALID
INVALID
INVALID
INVALID
INVALID
INVALID
INVALID
INVALID
INVALID
INVALID
INVALID
INVALID
INVALID
INVALID
INVALID
INVALID
INVALID
INVALID
INVALID
INVALID
INVALID
INVALID
INVALID
INVALID
INVALID
INVALID
INVALID
INVALID
INVALID
INVALID
INVALID
INVALID
INVALID
INVALID
INVALID
INVALID
INVALID
INVALID
INVALID
INVALID
INVALID
INVALID
INVALID
INVALID
INVALID
INVALID
INVALID
INVALID
INVALID
INVALID
INVALID
INVALID
INVALID
INVALID
INVALID
INVALID
INVALID
INVALID
INVALID
INVALID
INVALID
INVALID
INVALID
INVALID
INVALID
INVALID
INVALID
INVALID
INVALID
INVALID
INVALID
INVALID
INVALID
INVALID
INVALID
INVALID
INVALID
INVALID
INVALID
INVALID
INVALID
INVALID
INVALID
INVALID
INVALID
INVALID
INVALID
INVALID
INVALID
INVALID
INVALID
INVALID
INVALID
INVALID
INVALID
INVALID
INVALID
INVALID
INVALID
INVALID
INVALID
INVALID
INVALID
INVALID
INVALID
INVALID
INVALID
INVALID
INVALID
INVALID
INVALID
INVALID
INVALID
INVALID
INVALID
INVALID
INVALID
INVALID
INVALID
INVALID
INVALID
INVALID
INVALID
INVALID
INVALID
INVALID
INVALID
INVALID
INVALID
INVALID
INVALID
INVALID
INVALID
INVALID
INVALID
INVALID
INVALID
INVALID
INVALID
INVALID
INVALID
INVALID
INVALID
INVALID
INVALID
INVALID
INVALID
INVALID
INVALID
INVALID
INVALID
INVALID
INVALID
INVALID
INVALID
INVALID
INVALID
INVALID
INVALID
INVALID
INVALID
INVALID
INVALID
INVALID
INVALID
INVALID
INVALID
INVALID
INVALID
INVALID
INVALID
INVALID
INVALID
INVALID
INVALID
INVALID
INVALID
INVALID
INVALID
INVALID
INVALID
INVALID
INVALID
INVALID
INVALID
INVALID
INVALID
INVALID
INVALID
INVALID
INVALID
INVALID
INVALID
INVALID
INVALID
INVALID
INVALID
INVALID
INVALID
INVALID
INVALID
INVALID
INVALID
INVALID
INVALID
INVALID
INVALID
INVALID
INVALID
INVALID
INVALID
INVALID
INVALID
INVALID
INVALID
INVALID
INVALID
INVALID
INVALID
INVALID
INVALID
INVALID
INVALID
INVALID
INVALID
INVALID
INVALID
INVALID
INVALID
INVALID
INVALID
INVALID
INVALID
INVALID
INVALID
INVALID
INVALID
INVALID
INVALID
INVALID
INVALID
INVALID
INVALID
INVALID
INVALID
INVALID
INVALID
INVALID
INVALID
INVALID
INVALID
INVALID
INVALID
INVALID
INVALID
INVALID
INVALID
INVALID
INVALID
INVALID
INVALID
INVALID
INVALID
INVALID
INVALID
INVALID
INVALID
INVALID
INVALID
INVALID
INVALID
INVALID
INVALID
INVALID
INVALID
INVALID
INVALID
INVALID
INVALID
INVALID
INVALID
INVALID
INVALID
INVALID
INVALID
INVALID
INVALID
INVALID
INVALID
INVALID
INVALID
INVALID
INVALID
INVALID
INVALID
INVALID
INVALID
INVALID
INVALID
INVALID
INVALID
INVALID
INVALID
INVALID
INVALID
INVALID
INVALID
INVALID
INVALID
INVALID
INVALID
INVALID
INVALID
INVALID
INVALID
INVALID
INVALID
INVALID
INVALID
INVALID
INVALID
INVALID
INVALID
INVALID
INVALID
INVALID
INVALID
INVALID
INVALID
INVALID
INVALID
INVALID
INVALID
INVALID
INVALID
INVALID
INVALID
INVALID
INVALID
INVALID
INVALID
INVALID
INVALID
INVALID
INVALID
INVALID
INVALID
INVALID
INVALID
INVALID
INVALID
INVALID
INVALID
INVALID
INVALID
INVALID
INVALID
INVALID
INVALID
INVALID
INVALID
INVALID
INVALID
INVALID
INVALID
INVALID
INVALID
INVALID
INVALID
INVALID
INVALID
INVALID
INVALID
INVALID
INVALID
INVALID
INVALID
INVALID
INVALID
INVALID
INVALID
INVALID
INVALID
INVALID
INVALID
INVALID
INVALID
INVALID
INVALID
INVALID
INVALID
INVALID
INVALID
INVALID
INVALID
INVALID
INVALID
INVALID
INVALID
INVALID
INVALID
INVALID
INVALID
INVALID
INVALID
INVALID
INVALID
INVALID
INVALID
INVALID
INVALID
INVALID
INVALID
INVALID
INVALID
INVALID
INVALID
INVALID
INVALID
INVALID
INVALID
INVALID
INVALID
INVALID
INVALID
INVALID
INVALID
INVALID
INVALID
INVALID
INVALID
INVALID
INVALID
INVALID
INVALID
INVALID
INVALID
INVALID
INVALID
INVALID
INVALID
INVALID
INVALID
INVALID
INVALID
INVALID
INVALID
INVALID
INVALID
INVALID
INVALID
INVALID
INVALID
INVALID
INVALID
INVALID
INVALID
INVALID
INVALID
INVALID
INVALID
INVALID
INVALID
INVALID
INVALID
INVALID
INVALID
INVALID
INVALID
INVALID
INVALID
INVALID
INVALID
INVALID
INVALID
INVALID
INVALID
INVALID
INVALID
INVALID
INVALID
INVALID
INVALID
INVALID
INVALID
INVALID
INVALID
INVALID
INVALID
INVALID
INVALID
INVALID
INVALID
INVALID
INVALID
INVALID
INVALID
INVALID
INVALID
INVALID
INVALID
INVALID
INVALID
INVALID
INVALID
INVALID
INVALID
INVALID
INVALID
INVALID
INVALID
INVALID
INVALID
INVALID
INVALID
INVALID
INVALID
INVALID
INVALID
INVALID
INVALID
INVALID
INVALID
INVALID
INVALID
INVALID
INVALID
INVALID
INVALID
INVALID
INVALID
INVALID
INVALID
INVALID
INVALID
INVALID
INVALID
INVALID
INVALID
INVALID
INVALID
INVALID
INVALID
INVALID
INVALID
INVALID
INVALID
INVALID
INVALID
INVALID
INVALID
INVALID
INVALID
INVALID
INVALID
INVALID
INVALID
INVALID
INVALID
INVALID
INVALID
INVALID
INVALID
INVALID
INVALID
INVALID
INVALID
INVALID
INVALID
INVALID
INVALID
INVALID
INVALID
INVALID
INVALID
INVALID
INVALID
INVALID
INVALID
INVALID
INVALID
INVALID
INVALID
INVALID
INVALID
INVALID
INVALID
INVALID
INVALID
INVALID
INVALID
INVALID
INVALID
INVALID
INVALID
INVALID
INVALID
INVALID
INVALID
INVALID
INVALID
INVALID
INVALID
INVALID
INVALID
INVALID
INVALID
INVALID
INVALID
INVALID
INVALID
INVALID
INVALID
INVALID
INVALID
INVALID
INVALID
INVALID
INVALID
INVALID
INVALID
INVALID
INVALID
INVALID
INVALID
INVALID
INVALID
INVALID
INVALID
INVALID
INVALID
INVALID
INVALID
INVALID
INVALID
INVALID
INVALID
INVALID
INVALID
INVALID
INVALID
INVALID
INVALID
INVALID
INVALID
INVALID
INVALID
INVALID
INVALID
INVALID
INVALID
INVALID
INVALID
INVALID
INVALID
INVALID
INVALID
INVALID
INVALID
INVALID
INVALID
INVALID
INVALID
INVALID
INVALID
INVALID
INVALID
INVALID
INVALID
INVALID
INVALID
INVALID
INVALID
INVALID
INVALID
INVALID
INVALID
INVALID
INVALID
INVALID
INVALID
INVALID
INVALID
INVALID
INVALID
INVALID
INVALID
INVALID
INVALID
INVALID
INVALID
INVALID
INVALID
INVALID
INVALID
INVALID
INVALID
INVALID
INVALID
INVALID
INVALID
INVALID
INVALID
INVALID
INVALID
INVALID
INVALID
INVALID
INVALID
INVALID
INVALID
INVALID
INVALID
INVALID
INVALID
INVALID
INVALID
INVALID
INVALID
INVALID
INVALID
INVALID
INVALID
INVALID
INVALID
INVALID
INVALID
INVALID
INVALID
INVALID
INVALID
INVALID
INVALID
INVALID
INVALID
INVALID
INVALID
INVALID
INVALID
INVALID
INVALID
INVALID
INVALID
INVALID
INVALID
INVALID
INVALID
INVALID
INVALID
INVALID
INVALID
INVALID
INVALID
INVALID
INVALID
INVALID
INVALID
INVALID
INVALID
INVALID
INVALID
INVALID
INVALID
INVALID
INVALID
INVALID
INVALID
INVALID
INVALID
INVALID
INVALID
INVALID
INVALID
INVALID
INVALID
INVALID
INVALID
INVALID
INVALID
INVALID
INVALID
INVALID
INVALID
INVALID
INVALID
INVALID
INVALID
INVALID
INVALID
INVALID
INVALID
INVALID
INVALID
INVALID
INVALID
INVALID
INVALID
INVALID
INVALID
INVALID
INVALID
INVALID
INVALID
INVALID
INVALID
INVALID
INVALID
INVALID
INVALID
INVALID
INVALID
INVALID
INVALID
INVALID
INVALID
INVALID
INVALID
INVALID
INVALID
INVALID
INVALID
INVALID
INVALID
INVALID
INVALID
INVALID
INVALID
INVALID
INVALID
INVALID
INVALID
INVALID
INVALID
INVALID
INVALID
INVALID
INVALID
INVALID
INVALID
INVALID
INVALID
INVALID
INVALID
INVALID
INVALID
INVALID
INVALID
INVALID
INVALID
INVALID
INVALID
INVALID
INVALID
INVALID
INVALID
INVALID
INVALID
INVALID
INVALID
INVALID
INVALID
INVALID
INVALID
INVALID
INVALID
INVALID
INVALID
INVALID
INVALID
INVALID
INVALID
INVALID
INVALID
INVALID
INVALID
INVALID
INVALID
INVALID
INVALID
INVALID
INVALID
INVALID
INVALID
INVALID
INVALID
INVALID
INVALID
INVALID
INVALID
INVALID
INVALID
INVALID
INVALID
INVALID
INVALID
INVALID
INVALID
INVALID
INVALID
INVALID
INVALID
INVALID
INVALID
INVALID
INVALID
INVALID
INVALID
INVALID
INVALID
INVALID
INVALID
INVALID
INVALID
INVALID
INVALID
INVALID
INVALID
INVALID
INVALID
INVALID
INVALID
INVALID
INVALID
INVALID
INVALID
INVALID
INVALID
INVALID
INVALID
INVALID
INVALID
INVALID
INVALID
INVALID
INVALID
INVALID
INVALID
INVALID
INVALID
INVALID
INVALID
INVALID
INVALID
INVALID
INVALID
INVALID
INVALID
INVALID
INVALID
INVALID
INVALID
INVALID
INVALID
INVALID
INVALID
INVALID
INVALID
INVALID
INVALID
INVALID
INVALID
INVALID
INVALID
INVALID
INVALID
INVALID
INVALID
INVALID
INVALID
INVALID
INVALID
INVALID
INVALID
INVALID
INVALID
INVALID
INVALID
INVALID
INVALID
INVALID
INVALID
INVALID
INVALID
INVALID
INVALID
INVALID
INVALID
INVALID
INVALID
INVALID
INVALID
INVALID
INVALID
INVALID
INVALID
INVALID
INVALID
INVALID
INVALID
INVALID
INVALID
INVALID
INVALID
INVALID
INVALID
INVALID
INVALID
INVALID
INVALID
INVALID
INVALID
INVALID
INVALID
INVALID
INVALID
INVALID
INVALID
INVALID
INVALID
INVALID
INVALID
INVALID
INVALID
INVALID
INVALID
INVALID
INVALID
INVALID
INVALID
INVALID
INVALID
INVALID
INVALID
INVALID
INVALID
INVALID
INVALID
INVALID
INVALID
INVALID
INVALID
INVALID
INVALID
INVALID
INVALID
INVALID
INVALID
INVALID
INVALID
INVALID
INVALID
INVALID
INVALID
INVALID
INVALID
INVALID
INVALID
INVALID
INVALID
INVALID
INVALID
INVALID
INVALID
INVALID
INVALID
INVALID
INVALID
INVALID
INVALID
INVALID
INVALID
INVALID
INVALID
INVALID
INVALID
INVALID
INVALID
INVALID
INVALID
INVALID
INVALID
INVALID
INVALID
INVALID
INVALID
INVALID
INVALID
INVALID
INVALID
INVALID
INVALID
INVALID
INVALID
INVALID
INVALID
INVALID
INVALID
INVALID
INVALID
INVALID
INVALID
INVALID
INVALID
INVALID
INVALID
INVALID
INVALID
INVALID
INVALID
INVALID
INVALID
INVALID
INVALID
INVALID
INVALID
INVALID
INVALID
INVALID
INVALID
INVALID
INVALID
INVALID
INVALID
INVALID
INVALID
INVALID
INVALID
INVALID
INVALID
INVALID
INVALID
INVALID
INVALID
INVALID
INVALID
INVALID
INVALID
INVALID
INVALID
INVALID
INVALID
INVALID
INVALID
INVALID
INVALID
INVALID
INVALID
INVALID
INVALID
INVALID
INVALID
INVALID
INVALID
INVALID
INVALID
INVALID
INVALID
INVALID
INVALID
INVALID
INVALID
INVALID
INVALID
INVALID
INVALID
INVALID
INVALID
INVALID
INVALID
INVALID
INVALID
INVALID
INVALID
INVALID
INVALID
INVALID
INVALID
INVALID
INVALID
INVALID
INVALID
INVALID
INVALID
INVALID
INVALID
INVALID
INVALID
INVALID
INVALID
INVALID
INVALID
INVALID
INVALID
INVALID
INVALID
INVALID
INVALID
INVALID
INVALID
INVALID
INVALID
INVALID
INVALID
INVALID
INVALID
INVALID
INVALID
INVALID
INVALID
INVALID
INVALID
INVALID
INVALID
INVALID
INVALID
INVALID
INVALID
INVALID
INVALID
INVALID
INVALID
INVALID
INVALID
INVALID
INVALID
INVALID
INVALID
INVALID
INVALID
INVALID
INVALID
INVALID
INVALID
INVALID
INVALID
INVALID
INVALID
INVALID
INVALID
INVALID
INVALID
INVALID
INVALID
INVALID
INVALID
INVALID
INVALID
INVALID
INVALID
INVALID
INVALID
INVALID
INVALID
INVALID
INVALID
INVALID
INVALID
INVALID
INVALID
INVALID
INVALID
INVALID
INVALID
INVALID
INVALID
INVALID
INVALID
INVALID
INVALID
INVALID
INVALID
INVALID
INVALID
INVALID
INVALID
INVALID
INVALID
INVALID
INVALID
INVALID
INVALID
INVALID
INVALID
INVALID
INVALID
INVALID
INVALID
INVALID
INVALID
INVALID
INVALID
INVALID
INVALID
INVALID
INVALID
INVALID
INVALID
INVALID
INVALID
INVALID
INVALID
INVALID
INVALID
INVALID
INVALID
INVALID
INVALID
INVALID
INVALID
INVALID
INVALID
INVALID
INVALID
INVALID
INVALID
INVALID
INVALID
INVALID
INVALID
INVALID
INVALID
INVALID
INVALID
INVALID
INVALID
INVALID
INVALID
INVALID
INVALID
INVALID
INVALID
INVALID
INVALID
INVALID
INVALID
INVALID
INVALID
INVALID
INVALID
INVALID
INVALID
INVALID
INVALID
INVALID
INVALID
INVALID
INVALID
INVALID
INVALID
INVALID
INVALID
INVALID
INVALID
INVALID
INVALID
INVALID
INVALID
INVALID
INVALID
INVALID
INVALID
INVALID
INVALID
INVALID
INVALID
INVALID
INVALID
INVALID
INVALID
INVALID
INVALID
INVALID
INVALID
INVALID
INVALID
INVALID
INVALID
INVALID
INVALID
INVALID
INVALID
INVALID
INVALID
INVALID
INVALID
INVALID
INVALID
INVALID
INVALID
INVALID
INVALID
INVALID
INVALID
INVALID
INVALID
INVALID
INVALID
INVALID
INVALID
INVALID
INVALID
INVALID
INVALID
INVALID
INVALID
INVALID
INVALID
INVALID
INVALID
INVALID
INVALID
INVALID
INVALID
INVALID
INVALID
INVALID
INVALID
INVALID
INVALID
INVALID
INVALID
INVALID
INVALID
INVALID
INVALID
INVALID
INVALID
INVALID
INVALID
INVALID
INVALID
INVALID
INVALID
INVALID
INVALID
INVALID
INVALID
INVALID
INVALID
INVALID
INVALID
INVALID
INVALID
INVALID
INVALID
INVALID
INVALID
INVALID
INVALID
INVALID
INVALID
INVALID
INVALID
INVALID
INVALID
INVALID
INVALID
INVALID
INVALID
INVALID
INVALID
INVALID
INVALID
INVALID
INVALID
INVALID
INVALID
INVALID
INVALID
INVALID
INVALID
INVALID
INVALID
INVALID
INVALID
INVALID
INVALID
INVALID
INVALID
INVALID
INVALID
INVALID
INVALID
INVALID
INVALID
INVALID
INVALID
INVALID
INVALID
INVALID
INVALID
INVALID
INVALID
INVALID
INVALID
INVALID
INVALID
INVALID
INVALID
INVALID
INVALID
INVALID
INVALID
INVALID
INVALID
INVALID
INVALID
INVALID
INVALID
INVALID
INVALID
INVALID
INVALID
INVALID
INVALID
INVALID
INVALID
INVALID
INVALID
INVALID
INVALID
INVALID
INVALID
INVALID
INVALID
INVALID
INVALID
INVALID
INVALID
INVALID
INVALID
INVALID
INVALID
INVALID
INVALID
INVALID
INVALID
INVALID
INVALID
INVALID
INVALID
INVALID
INVALID
INVALID
INVALID
INVALID
INVALID
INVALID
INVALID
INVALID
INVALID
INVALID
INVALID
INVALID
INVALID
INVALID
INVALID
INVALID
INVALID
INVALID
INVALID
INVALID
INVALID
INVALID
INVALID
INVALID
INVALID
INVALID
INVALID
INVALID
INVALID
INVALID
INVALID
INVALID
INVALID
INVALID
INVALID
INVALID
INVALID
INVALID
INVALID
INVALID
INVALID
INVALID
INVALID
INVALID
INVALID
INVALID
INVALID
INVALID
INVALID
INVALID
INVALID
INVALID
INVALID
INVALID
INVALID
INVALID
INVALID
INVALID
INVALID
INVALID
INVALID
INVALID
INVALID
INVALID
INVALID
INVALID
INVALID
INVALID
INVALID
INVALID
INVALID
INVALID
INVALID
INVALID
INVALID
INVALID
INVALID
INVALID
INVALID
INVALID
INVALID
INVALID
INVALID
INVALID
INVALID
INVALID
INVALID
INVALID
INVALID
INVALID
INVALID
INVALID
INVALID
INVALID
INVALID
INVALID
INVALID
INVALID
INVALID
INVALID
INVALID
INVALID
INVALID
INVALID
INVALID
INVALID
INVALID
INVALID
INVALID
INVALID
INVALID
INVALID
INVALID
INVALID
INVALID
INVALID
INVALID
INVALID
INVALID
INVALID
INVALID
INVALID
INVALID
INVALID
INVALID
INVALID
INVALID
INVALID
INVALID
INVALID
INVALID
INVALID
INVALID
INVALID
INVALID
INVALID
INVALID
INVALID
INVALID
INVALID
INVALID
INVALID
INVALID
INVALID
INVALID
INVALID
INVALID
INVALID
INVALID
INVALID
INVALID
INVALID
INVALID
INVALID
INVALID
INVALID
INVALID
INVALID
INVALID
INVALID
INVALID
INVALID
INVALID
INVALID
INVALID
INVALID
INVALID
INVALID
INVALID
INVALID
INVALID
INVALID
INVALID
INVALID
INVALID
INVALID
INVALID
INVALID
INVALID
INVALID
INVALID
INVALID
INVALID
INVALID
INVALID
INVALID
INVALID
INVALID
INVALID
INVALID
INVALID
INVALID
INVALID
INVALID
INVALID
INVALID
INVALID
INVALID
INVALID
INVALID
INVALID
INVALID
INVALID
INVALID
INVALID
INVALID
INVALID
INVALID
INVALID
INVALID
INVALID
INVALID
INVALID
INVALID
INVALID
INVALID
INVALID
INVALID
INVALID
INVALID
INVALID
INVALID
INVALID
INVALID
INVALID
INVALID
INVALID
INVALID
INVALID
INVALID
INVALID
INVALID
INVALID
INVALID
INVALID
INVALID
INVALID
INVALID
INVALID
INVALID
INVALID
INVALID
INVALID
INVALID
INVALID
INVALID
INVALID
INVALID
INVALID
INVALID
INVALID
INVALID
INVALID
INVALID
INVALID
INVALID
INVALID
INVALID
INVALID
INVALID
INVALID
INVALID
INVALID
INVALID
INVALID
INVALID
INVALID
INVALID
INVALID
INVALID
INVALID
INVALID
INVALID
INVALID
INVALID
INVALID
INVALID
INVALID
INVALID
INVALID
INVALID
INVALID
INVALID
INVALID
INVALID
INVALID
INVALID
INVALID
INVALID
INVALID
INVALID
INVALID
INVALID
INVALID
INVALID
INVALID
INVALID
INVALID
INVALID
INVALID
INVALID
INVALID
INVALID
INVALID
INVALID
INVALID
INVALID
INVALID
INVALID
INVALID
INVALID
INVALID
INVALID
INVALID
INVALID
INVALID
INVALID
INVALID
INVALID
INVALID
INVALID
INVALID
INVALID
INVALID
INVALID
INVALID
INVALID
INVALID
INVALID
INVALID
INVALID
INVALID
INVALID
INVALID
INVALID
INVALID
INVALID
INVALID
INVALID
INVALID
INVALID
INVALID
INVALID
INVALID
INVALID
INVALID
INVALID
INVALID
INVALID
INVALID
INVALID
INVALID
INVALID
INVALID
INVALID
INVALID
INVALID
INVALID
INVALID
INVALID
INVALID
INVALID
INVALID
INVALID
INVALID
INVALID
INVALID
INVALID
INVALID
INVALID
INVALID
INVALID
INVALID
INVALID
INVALID
INVALID
INVALID
INVALID
INVALID
INVALID
INVALID
INVALID
INVALID
INVALID
INVALID
INVALID
INVALID
INVALID
INVALID
INVALID
INVALID
INVALID
INVALID
INVALID
INVALID
INVALID
INVALID
INVALID
INVALID
INVALID
INVALID
INVALID
INVALID
INVALID
INVALID
INVALID
INVALID
INVALID
INVALID
INVALID
INVALID
INVALID
INVALID
INVALID
INVALID
INVALID
INVALID
INVALID
INVALID
INVALID
INVALID
INVALID
INVALID
INVALID
INVALID
INVALID
INVALID
INVALID
INVALID
INVALID
INVALID
INVALID
INVALID
INVALID
INVALID
INVALID
INVALID
INVALID
INVALID
INVALID
INVALID
INVALID
INVALID
INVALID
INVALID
INVALID
INVALID
INVALID
INVALID
INVALID
INVALID
INVALID
INVALID
INVALID
INVALID
INVALID
INVALID
INVALID
INVALID
INVALID
INVALID
INVALID
INVALID
INVALID
INVALID
INVALID
INVALID
INVALID
INVALID
INVALID
INVALID
INVALID
INVALID
INVALID
INVALID
INVALID
INVALID
INVALID
INVALID
INVALID
INVALID
INVALID
INVALID
INVALID
INVALID
INVALID
INVALID
INVALID
INVALID
INVALID
INVALID
INVALID
INVALID
INVALID
INVALID
INVALID
INVALID
INVALID
INVALID
INVALID
INVALID
INVALID
INVALID
INVALID
INVALID
INVALID
INVALID
INVALID
INVALID
INVALID
INVALID
INVALID
INVALID
INVALID
INVALID
INVALID
INVALID
INVALID
INVALID
INVALID
INVALID
INVALID
INVALID
INVALID
INVALID
INVALID
INVALID
INVALID
INVALID
INVALID
INVALID
INVALID
INVALID
INVALID
INVALID
INVALID
INVALID
INVALID
INVALID
INVALID
INVALID
INVALID
INVALID
INVALID
INVALID
INVALID
INVALID
INVALID
INVALID
INVALID
INVALID
INVALID
INVALID
INVALID
INVALID
INVALID
INVALID
INVALID
INVALID
INVALID
INVALID
INVALID
INVALID
INVALID
INVALID
INVALID
INVALID
INVALID
INVALID
INVALID
INVALID
INVALID
INVALID
INVALID
INVALID
INVALID
INVALID
INVALID
INVALID
INVALID
INVALID
INVALID
INVALID
INVALID
INVALID
INVALID
INVALID
INVALID
INVALID
INVALID
INVALID
INVALID
INVALID
INVALID
INVALID
INVALID
INVALID
INVALID
INVALID
INVALID
INVALID
INVALID
INVALID
INVALID
INVALID
INVALID
INVALID
INVALID
INVALID
INVALID
INVALID
INVALID
INVALID
INVALID
INVALID
INVALID
INVALID
INVALID
INVALID
INVALID
INVALID
INVALID
INVALID
INVALID
INVALID
INVALID
INVALID
INVALID
INVALID
INVALID
INVALID
INVALID
INVALID
INVALID
INVALID
INVALID
INVALID
INVALID
INVALID
INVALID
INVALID
INVALID
INVALID
INVALID
INVALID
INVALID
INVALID
INVALID
INVALID
INVALID
INVALID
INVALID
INVALID
INVALID
INVALID
INVALID
INVALID
INVALID
INVALID
INVALID
INVALID
INVALID
INVALID
INVALID
INVALID
INVALID
INVALID
INVALID
INVALID
INVALID
INVALID
INVALID
INVALID
INVALID
INVALID
INVALID
INVALID
INVALID
INVALID
INVALID
INVALID
INVALID
INVALID
INVALID
INVALID
INVALID
INVALID
INVALID
INVALID
INVALID
INVALID
INVALID
INVALID
INVALID
INVALID
INVALID
INVALID
INVALID
INVALID
INVALID
INVALID
INVALID
INVALID
INVALID
INVALID
INVALID
INVALID
INVALID
INVALID
INVALID
INVALID
INVALID
INVALID
INVALID
INVALID
INVALID
INVALID
INVALID
INVALID
INVALID
INVALID
INVALID
INVALID
INVALID
INVALID
INVALID
INVALID
INVALID
INVALID
INVALID
INVALID
INVALID
INVALID
INVALID
INVALID
INVALID
INVALID
INVALID
INVALID
INVALID
INVALID
INVALID
INVALID
INVALID
INVALID
INVALID
INVALID
INVALID
INVALID
INVALID
INVALID
INVALID
INVALID
INVALID
INVALID
INVALID
INVALID
INVALID
INVALID
INVALID
INVALID
INVALID
INVALID
INVALID
INVALID
INVALID
INVALID
INVALID
INVALID
INVALID
INVALID
INVALID
INVALID
INVALID
INVALID
INVALID
INVALID
INVALID
INVALID
INVALID
INVALID
INVALID
INVALID
INVALID
INVALID
INVALID
INVALID
INVALID
INVALID
INVALID
INVALID
INVALID
INVALID
INVALID
INVALID
INVALID
INVALID
INVALID
INVALID
INVALID
INVALID
INVALID
INVALID
INVALID
INVALID
INVALID
INVALID
INVALID
INVALID
INVALID
INVALID
INVALID
INVALID
INVALID
INVALID
INVALID
INVALID
INVALID
INVALID
INVALID
INVALID
INVALID
INVALID
INVALID
INVALID
INVALID
INVALID
INVALID
INVALID
INVALID
INVALID
INVALID
INVALID
INVALID
INVALID
INVALID
INVALID
INVALID
INVALID
INVALID
INVALID
INVALID
INVALID
INVALID
INVALID
INVALID
INVALID
INVALID
INVALID
INVALID
INVALID
INVALID
INVALID
INVALID
INVALID
INVALID
INVALID
INVALID
INVALID
INVALID
INVALID
INVALID
INVALID
INVALID
INVALID
INVALID
INVALID
INVALID
INVALID
INVALID
INVALID
INVALID
INVALID
INVALID
INVALID
INVALID
INVALID
INVALID
INVALID
INVALID
INVALID
INVALID
INVALID
INVALID
INVALID
INVALID
INVALID
INVALID
INVALID
INVALID
INVALID
INVALID
INVALID
INVALID
INVALID
INVALID
INVALID
INVALID
INVALID
INVALID
INVALID
INVALID
INVALID
INVALID
INVALID
INVALID
INVALID
INVALID
INVALID
INVALID
INVALID
INVALID
INVALID
INVALID
INVALID
INVALID
INVALID
INVALID
INVALID
INVALID
INVALID
INVALID
INVALID
INVALID
INVALID
INVALID
INVALID
INVALID
INVALID
INVALID
INVALID
INVALID
INVALID
INVALID
INVALID
INVALID
INVALID
INVALID
INVALID
INVALID
INVALID
INVALID
INVALID
INVALID
INVALID
INVALID
INVALID
INVALID
INVALID
INVALID
INVALID
INVALID
INVALID
INVALID
INVALID
INVALID
INVALID
INVALID
INVALID
INVALID
INVALID
INVALID
INVALID
INVALID
INVALID
INVALID
INVALID
INVALID
INVALID
INVALID
INVALID
INVALID
INVALID
INVALID
INVALID
INVALID
INVALID
INVALID
INVALID
INVALID
INVALID
INVALID
INVALID
INVALID
INVALID
INVALID
INVALID
INVALID
INVALID
INVALID
INVALID
INVALID
INVALID
INVALID
INVALID
INVALID
INVALID
INVALID
INVALID
INVALID
INVALID
INVALID
INVALID
INVALID
INVALID
INVALID
INVALID
INVALID
INVALID
INVALID
INVALID
INVALID
INVALID
INVALID
INVALID
INVALID
INVALID
INVALID
INVALID
INVALID
INVALID
INVALID
INVALID
INVALID
INVALID
INVALID
INVALID
INVALID
INVALID
INVALID
INVALID
INVALID
INVALID
INVALID
INVALID
INVALID
INVALID
INVALID
INVALID
INVALID
INVALID
INVALID
INVALID
INVALID
INVALID
INVALID
INVALID
INVALID
INVALID
INVALID
INVALID
INVALID
INVALID
INVALID
INVALID
INVALID
INVALID
INVALID
INVALID
INVALID
INVALID
INVALID
INVALID
INVALID
INVALID
INVALID
INVALID
INVALID
INVALID
INVALID
INVALID
INVALID
INVALID
INVALID
INVALID
INVALID
INVALID
INVALID
INVALID
INVALID
INVALID
INVALID
INVALID
INVALID
INVALID
INVALID
INVALID
INVALID
INVALID
INVALID
INVALID
INVALID
INVALID
INVALID
INVALID
INVALID
INVALID
INVALID
INVALID
INVALID
INVALID
INVALID
INVALID
INVALID
INVALID
INVALID
INVALID
INVALID
INVALID
INVALID
INVALID
INVALID
INVALID
INVALID
INVALID
INVALID
INVALID
INVALID
INVALID
INVALID
INVALID
INVALID
INVALID
INVALID
INVALID
INVALID
INVALID
INVALID
INVALID
INVALID
INVALID
INVALID
INVALID
INVALID
INVALID
INVALID
INVALID
INVALID
INVALID
INVALID
INVALID
INVALID
INVALID
INVALID
INVALID
INVALID
INVALID
INVALID
INVALID
INVALID
INVALID
INVALID
INVALID
INVALID
INVALID
INVALID
INVALID
INVALID
INVALID
INVALID
INVALID
INVALID
INVALID
INVALID
INVALID
INVALID
INVALID
INVALID
INVALID
INVALID
INVALID
INVALID
INVALID
INVALID
INVALID
INVALID
INVALID
INVALID
INVALID
INVALID
INVALID
INVALID
INVALID
INVALID
INVALID
INVALID
INVALID
INVALID
INVALID
INVALID
INVALID
INVALID
INVALID
INVALID
INVALID
INVALID
INVALID
INVALID
INVALID
INVALID
INVALID
INVALID
INVALID
INVALID
INVALID
INVALID
INVALID
INVALID
INVALID
INVALID
INVALID
INVALID
INVALID
INVALID
INVALID
INVALID
INVALID
INVALID
INVALID
INVALID
INVALID
INVALID
INVALID
INVALID
INVALID
INVALID
INVALID
INVALID
INVALID
INVALID
INVALID
INVALID
INVALID
INVALID
INVALID
INVALID
INVALID
INVALID
INVALID
INVALID
INVALID
INVALID
INVALID
INVALID
INVALID
INVALID
INVALID
INVALID
INVALID
INVALID
INVALID
INVALID
INVALID
INVALID
INVALID
INVALID
INVALID
INVALID
INVALID
INVALID
INVALID
INVALID
INVALID
INVALID
INVALID
INVALID
INVALID
INVALID
INVALID
INVALID
INVALID
INVALID
INVALID
INVALID
INVALID
INVALID
INVALID
INVALID
INVALID
INVALID
INVALID
INVALID
INVALID
INVALID
INVALID
INVALID
INVALID
INVALID
INVALID
INVALID
INVALID
INVALID
INVALID
INVALID
INVALID
INVALID
INVALID
INVALID
INVALID
INVALID
INVALID
INVALID
INVALID
INVALID
INVALID
INVALID
INVALID
INVALID
INVALID
INVALID
INVALID
INVALID
INVALID
INVALID
INVALID
INVALID
INVALID
INVALID
INVALID
INVALID
INVALID
INVALID
INVALID
INVALID
INVALID
INVALID
INVALID
INVALID
INVALID
INVALID
INVALID
INVALID
INVALID
INVALID
INVALID
INVALID
INVALID
INVALID
INVALID
INVALID
INVALID
INVALID
INVALID
INVALID
INVALID
INVALID
INVALID
INVALID
INVALID
INVALID
INVALID
INVALID
INVALID
INVALID
INVALID
INVALID
INVALID
INVALID
INVALID
INVALID
INVALID
INVALID
INVALID
INVALID
INVALID
INVALID
INVALID
INVALID
INVALID
INVALID
INVALID
INVALID
INVALID
INVALID
INVALID
INVALID
INVALID
INVALID
INVALID
INVALID
INVALID
INVALID
INVALID
INVALID
INVALID
INVALID
INVALID
INVALID
INVALID
INVALID
INVALID
INVALID
INVALID
INVALID
INVALID
INVALID
INVALID
INVALID
INVALID
INVALID
INVALID
INVALID
INVALID
INVALID
INVALID
INVALID
INVALID
INVALID
INVALID
INVALID
INVALID
INVALID
INVALID
INVALID
INVALID
INVALID
INVALID
INVALID
INVALID
INVALID
INVALID
INVALID
INVALID
INVALID
INVALID
INVALID
INVALID
INVALID
INVALID
INVALID
INVALID
INVALID
INVALID
INVALID
INVALID
INVALID
INVALID
INVALID
INVALID
INVALID
INVALID
INVALID
INVALID
INVALID
INVALID
INVALID
INVALID
INVALID
INVALID
INVALID
INVALID
INVALID
INVALID
INVALID
INVALID
INVALID
INVALID
INVALID
INVALID
INVALID
INVALID
INVALID
INVALID
INVALID
INVALID
INVALID
INVALID
INVALID
INVALID
INVALID
INVALID
INVALID
INVALID
INVALID
INVALID
INVALID
INVALID
INVALID
INVALID
INVALID
INVALID
INVALID
INVALID
INVALID
INVALID
INVALID
INVALID
INVALID
INVALID
INVALID
INVALID
INVALID
INVALID
INVALID
INVALID
INVALID
INVALID
INVALID
INVALID
INVALID
INVALID
INVALID
INVALID
INVALID
INVALID
INVALID
INVALID
INVALID
INVALID
INVALID
INVALID
INVALID
INVALID
INVALID
INVALID
INVALID
INVALID
INVALID
INVALID
INVALID
INVALID
INVALID
INVALID
INVALID
INVALID
INVALID
INVALID
INVALID
INVALID
INVALID
INVALID
INVALID
INVALID
INVALID
INVALID
INVALID
INVALID
INVALID
INVALID
INVALID
INVALID
INVALID
INVALID
INVALID
INVALID
INVALID
INVALID
INVALID
INVALID
INVALID
INVALID
INVALID
INVALID
INVALID
INVALID
INVALID
INVALID
INVALID
INVALID
INVALID
INVALID
INVALID
INVALID
INVALID
INVALID
INVALID
INVALID
INVALID
INVALID
INVALID
INVALID
INVALID
INVALID
INVALID
INVALID
INVALID
INVALID
INVALID
INVALID
INVALID
INVALID
INVALID
INVALID
INVALID
INVALID
INVALID
INVALID
INVALID
INVALID
INVALID
INVALID
INVALID
INVALID
INVALID
INVALID
INVALID
INVALID
INVALID
INVALID
INVALID
INVALID
INVALID
INVALID
INVALID
INVALID
INVALID
INVALID
INVALID
INVALID
INVALID
INVALID
INVALID
INVALID
INVALID
INVALID
INVALID
INVALID
INVALID
INVALID
INVALID
INVALID
INVALID
INVALID
INVALID
INVALID
INVALID
INVALID
INVALID
INVALID
INVALID
INVALID
INVALID
INVALID
INVALID
INVALID
INVALID
INVALID
INVALID
INVALID
INVALID
INVALID
INVALID
INVALID
INVALID
INVALID
INVALID
INVALID
INVALID
INVALID
INVALID
INVALID
INVALID
INVALID
INVALID
INVALID
INVALID
INVALID
INVALID
INVALID
INVALID
INVALID
INVALID
INVALID
INVALID
INVALID
INVALID
INVALID
INVALID
INVALID
INVALID
INVALID
INVALID
INVALID
INVALID
INVALID
INVALID
INVALID
INVALID
INVALID
INVALID
INVALID
INVALID
INVALID
INVALID
INVALID
INVALID
INVALID
INVALID
INVALID
INVALID
INVALID
INVALID
INVALID
INVALID
INVALID
INVALID
INVALID
INVALID
INVALID
INVALID
INVALID
INVALID
INVALID
INVALID
INVALID
INVALID
INVALID
INVALID
INVALID
INVALID
INVALID
INVALID
INVALID
INVALID
INVALID
INVALID
INVALID
INVALID
INVALID
INVALID
INVALID
INVALID
INVALID
INVALID
INVALID
INVALID
INVALID
INVALID
INVALID
INVALID
INVALID
INVALID
INVALID
INVALID
INVALID
INVALID
INVALID
INVALID
INVALID
INVALID
INVALID
INVALID
INVALID
INVALID
INVALID
INVALID
INVALID
INVALID
INVALID
INVALID
INVALID
INVALID
INVALID
INVALID
INVALID
INVALID
INVALID
INVALID
INVALID
INVALID
INVALID
INVALID
INVALID
INVALID
INVALID
INVALID
INVALID
INVALID
INVALID
INVALID
INVALID
INVALID
INVALID
INVALID
INVALID
INVALID
INVALID
INVALID
INVALID
INVALID
INVALID
INVALID
INVALID
INVALID
INVALID
INVALID
INVALID
INVALID
INVALID
INVALID
INVALID
INVALID
INVALID
INVALID
INVALID
INVALID
INVALID
INVALID
INVALID
INVALID
INVALID
INVALID
INVALID
INVALID
INVALID
INVALID
INVALID
INVALID
INVALID
INVALID
INVALID
INVALID
INVALID
INVALID
INVALID
INVALID
INVALID
INVALID
INVALID
INVALID
INVALID
INVALID
INVALID
INVALID
INVALID
INVALID
INVALID
INVALID
INVALID
INVALID
INVALID
INVALID
INVALID
INVALID
INVALID
INVALID
INVALID
INVALID
INVALID
INVALID
INVALID
INVALID
INVALID
INVALID
INVALID
INVALID
INVALID
INVALID
INVALID
INVALID
INVALID
INVALID
INVALID
INVALID
INVALID
INVALID
INVALID
INVALID
INVALID
INVALID
INVALID
INVALID
INVALID
INVALID
INVALID
INVALID
INVALID
INVALID
INVALID
INVALID
INVALID
INVALID
INVALID
INVALID
INVALID
INVALID
INVALID
INVALID
INVALID
INVALID
INVALID
INVALID
INVALID
INVALID
INVALID
INVALID
INVALID
INVALID
INVALID
INVALID
INVALID
INVALID
INVALID
INVALID
INVALID
INVALID
INVALID
INVALID
INVALID
INVALID
INVALID
INVALID
INVALID
INVALID
INVALID
INVALID
INVALID
INVALID
INVALID
INVALID
INVALID
INVALID
INVALID
INVALID
INVALID
INVALID
INVALID
INVALID
INVALID
INVALID
INVALID
INVALID
INVALID
INVALID
INVALID
INVALID
INVALID
INVALID
INVALID
INVALID
INVALID
INVALID
INVALID
INVALID
INVALID
INVALID
INVALID
INVALID
INVALID
INVALID
INVALID
INVALID
INVALID
INVALID
INVALID
INVALID
INVALID
INVALID
INVALID
INVALID
INVALID
INVALID
INVALID
INVALID
INVALID
INVALID
INVALID
INVALID
INVALID
INVALID
INVALID
INVALID
INVALID
INVALID
INVALID
INVALID
INVALID
INVALID
INVALID
INVALID
INVALID
INVALID
INVALID
INVALID
INVALID
INVALID
INVALID
INVALID
INVALID
INVALID
INVALID
INVALID
INVALID
INVALID
INVALID
INVALID
INVALID
INVALID
INVALID
INVALID
INVALID
INVALID
INVALID
INVALID
INVALID
INVALID
INVALID
INVALID
INVALID
INVALID
INVALID
INVALID
INVALID
INVALID
INVALID
INVALID
INVALID
INVALID
INVALID
INVALID
INVALID
INVALID
INVALID
INVALID
INVALID
INVALID
INVALID
INVALID
INVALID
INVALID
INVALID
INVALID
INVALID
INVALID
INVALID
INVALID
INVALID
INVALID
INVALID
INVALID
INVALID
INVALID
INVALID
INVALID
INVALID
INVALID
INVALID
INVALID
INVALID
INVALID
INVALID
INVALID
INVALID
INVALID
INVALID
INVALID
INVALID
INVALID
INVALID
INVALID
INVALID
INVALID
INVALID
INVALID
INVALID
INVALID
INVALID
INVALID
INVALID
INVALID
INVALID
INVALID
INVALID
INVALID
INVALID
INVALID
INVALID
INVALID
INVALID
INVALID
INVALID
INVALID
INVALID
INVALID
INVALID
INVALID
INVALID
INVALID
INVALID
INVALID
INVALID
INVALID
INVALID
INVALID
INVALID
INVALID
INVALID
INVALID
INVALID
INVALID
INVALID
INVALID
INVALID
INVALID
INVALID
INVALID
INVALID
INVALID
INVALID
INVALID
INVALID
INVALID
INVALID
INVALID
INVALID
INVALID
INVALID
INVALID
INVALID
INVALID
INVALID
INVALID
INVALID
INVALID
INVALID
INVALID
INVALID
INVALID
INVALID
INVALID
INVALID
INVALID
INVALID
INVALID
INVALID
INVALID
INVALID
INVALID
INVALID
INVALID
INVALID
INVALID
INVALID
INVALID
INVALID
INVALID
INVALID
INVALID
INVALID
INVALID
INVALID
INVALID
INVALID
INVALID
INVALID
INVALID
INVALID
INVALID
INVALID
INVALID
INVALID
INVALID
INVALID
INVALID
INVALID
INVALID
INVALID
INVALID
INVALID
INVALID
INVALID
INVALID
INVALID
INVALID
INVALID
INVALID
INVALID
INVALID
INVALID
INVALID
INVALID
INVALID
INVALID
INVALID
INVALID
INVALID
INVALID
INVALID
INVALID
INVALID
INVALID
INVALID
INVALID
INVALID
INVALID
INVALID
INVALID
INVALID
INVALID
INVALID
INVALID
INVALID
INVALID
INVALID
INVALID
INVALID
INVALID
INVALID
INVALID
INVALID
INVALID
INVALID
INVALID
INVALID
INVALID
INVALID
INVALID
INVALID
INVALID
INVALID
INVALID
INVALID
INVALID
INVALID
INVALID
INVALID
INVALID
INVALID
INVALID
INVALID
INVALID
INVALID
INVALID
INVALID
INVALID
INVALID
INVALID
INVALID
INVALID
INVALID
INVALID
INVALID
INVALID
INVALID
INVALID
INVALID
INVALID
INVALID
INVALID
INVALID
INVALID
INVALID
INVALID
INVALID
INVALID
INVALID
INVALID
INVALID
INVALID
INVALID
INVALID
INVALID
INVALID
INVALID
INVALID
INVALID
INVALID
INVALID
INVALID
INVALID
INVALID
INVALID
INVALID
INVALID
INVALID
INVALID
INVALID
INVALID
INVALID
INVALID
INVALID
INVALID
INVALID
INVALID
INVALID
INVALID
INVALID
INVALID
INVALID
INVALID
INVALID
INVALID
INVALID
INVALID
INVALID
INVALID
INVALID
INVALID
INVALID
INVALID
INVALID
INVALID
INVALID
INVALID
INVALID
INVALID
INVALID
INVALID
INVALID
INVALID
INVALID
INVALID
INVALID
INVALID
INVALID
INVALID
INVALID
INVALID
INVALID
INVALID
INVALID
INVALID
INVALID
INVALID
INVALID
INVALID
INVALID
INVALID
INVALID
INVALID
INVALID
INVALID
INVALID
INVALID
INVALID
INVALID
INVALID
INVALID
INVALID
INVALID
INVALID
INVALID
INVALID
INVALID
INVALID
INVALID
INVALID
INVALID
INVALID
INVALID
INVALID
INVALID
INVALID
INVALID
INVALID
INVALID
INVALID
INVALID
INVALID
INVALID
INVALID
INVALID
INVALID
INVALID
INVALID
INVALID
INVALID
INVALID
INVALID
INVALID
INVALID
INVALID
INVALID
INVALID
INVALID
INVALID
INVALID
INVALID
INVALID
INVALID
INVALID
INVALID
INVALID
INVALID
INVALID
INVALID
INVALID
INVALID
INVALID
INVALID
INVALID
INVALID
INVALID
INVALID
INVALID
INVALID
INVALID
INVALID
INVALID
INVALID
INVALID
INVALID
INVALID
INVALID
INVALID
INVALID
INVALID
INVALID
INVALID
INVALID
INVALID
INVALID
INVALID
INVALID
INVALID
INVALID
INVALID
INVALID
INVALID
INVALID
INVALID
INVALID
INVALID
INVALID
INVALID
INVALID
INVALID
INVALID
INVALID
INVALID
INVALID
INVALID
INVALID
INVALID
INVALID
INVALID
INVALID
INVALID
INVALID
INVALID
INVALID
INVALID
INVALID
INVALID
INVALID
INVALID
INVALID
INVALID
INVALID
INVALID
INVALID
INVALID
INVALID
INVALID
INVALID
INVALID
INVALID
INVALID
INVALID
INVALID
INVALID
INVALID
INVALID
INVALID
INVALID
INVALID
INVALID
INVALID
INVALID
INVALID
INVALID
INVALID
INVALID
INVALID
INVALID
INVALID
INVALID
INVALID
INVALID
INVALID
INVALID
INVALID
INVALID
INVALID
INVALID
INVALID
INVALID
INVALID
INVALID
INVALID
INVALID
INVALID
INVALID
INVALID
INVALID
INVALID
INVALID
INVALID
INVALID
INVALID
INVALID
INVALID
INVALID
INVALID
INVALID
INVALID
INVALID
INVALID
INVALID
INVALID
INVALID
INVALID
INVALID
INVALID
INVALID
INVALID
INVALID
INVALID
INVALID
INVALID
INVALID
INVALID
INVALID
INVALID
INVALID
INVALID
INVALID
INVALID
INVALID
INVALID
INVALID
INVALID
INVALID
INVALID
INVALID
INVALID
INVALID
INVALID
INVALID
INVALID
INVALID
INVALID
INVALID
INVALID
INVALID
INVALID
INVALID
INVALID
INVALID
INVALID
INVALID
INVALID
INVALID
INVALID
INVALID
INVALID
INVALID
INVALID
INVALID
INVALID
INVALID
INVALID
INVALID
INVALID
INVALID
INVALID
INVALID
INVALID
INVALID
INVALID
INVALID
INVALID
INVALID
INVALID
INVALID
INVALID
INVALID
INVALID
INVALID
INVALID
INVALID
INVALID
INVALID
INVALID
INVALID
INVALID
INVALID
INVALID
INVALID
INVALID
INVALID
INVALID
INVALID
INVALID
INVALID
INVALID
INVALID
INVALID
INVALID
INVALID
INVALID
INVALID
INVALID
INVALID
INVALID
INVALID
INVALID
INVALID
INVALID
INVALID
INVALID
INVALID
INVALID
INVALID
INVALID
INVALID
INVALID
INVALID
INVALID
INVALID
INVALID
INVALID
INVALID
INVALID
INVALID
INVALID
INVALID
INVALID
INVALID
INVALID
INVALID
INVALID
INVALID
INVALID
INVALID
INVALID
INVALID
INVALID
INVALID
INVALID
INVALID
INVALID
INVALID
INVALID
INVALID
INVALID
INVALID
INVALID
INVALID
INVALID
INVALID
INVALID
INVALID
INVALID
INVALID
INVALID
INVALID
INVALID
INVALID
INVALID
INVALID
INVALID
INVALID
INVALID
INVALID
INVALID
INVALID
INVALID
INVALID
INVALID
INVALID
INVALID
INVALID
INVALID
INVALID
INVALID
INVALID
INVALID
INVALID
INVALID
INVALID
INVALID
INVALID
INVALID
INVALID
INVALID
INVALID
INVALID
INVALID
INVALID
INVALID
INVALID
INVALID
INVALID
INVALID
INVALID
INVALID
INVALID
INVALID
INVALID
INVALID
INVALID
INVALID
INVALID
INVALID
INVALID
INVALID
INVALID
INVALID
INVALID
INVALID
INVALID
INVALID
INVALID
INVALID
INVALID
INVALID
INVALID
INVALID
INVALID
INVALID
INVALID
INVALID
INVALID
INVALID
INVALID
INVALID
INVALID
INVALID
INVALID
INVALID
INVALID
INVALID
INVALID
INVALID
INVALID
INVALID
INVALID
INVALID
INVALID
INVALID
INVALID
INVALID
INVALID
INVALID
INVALID
INVALID
INVALID
INVALID
INVALID
INVALID
INVALID
INVALID
INVALID
INVALID
INVALID
INVALID
INVALID
INVALID
INVALID
INVALID
INVALID
INVALID
INVALID
INVALID
INVALID
INVALID
INVALID
INVALID
INVALID
INVALID
INVALID
INVALID
INVALID
INVALID
INVALID
INVALID
INVALID
INVALID
INVALID
INVALID
INVALID
INVALID
INVALID
INVALID
INVALID
INVALID
INVALID
INVALID
INVALID
INVALID
INVALID
INVALID
INVALID
INVALID
INVALID
INVALID
INVALID
INVALID
INVALID
INVALID
INVALID
INVALID
INVALID
INVALID
INVALID
INVALID
INVALID
INVALID
INVALID
INVALID
INVALID
INVALID
INVALID
INVALID
INVALID
INVALID
INVALID
INVALID
INVALID
INVALID
INVALID
INVALID
INVALID
INVALID
INVALID
INVALID
INVALID
INVALID
INVALID
INVALID
INVALID
INVALID
INVALID
INVALID
INVALID
INVALID
INVALID
INVALID
INVALID
INVALID
INVALID
INVALID
INVALID
INVALID
INVALID
INVALID
INVALID
INVALID
INVALID
INVALID
INVALID
INVALID
INVALID
INVALID
INVALID
INVALID
INVALID
INVALID
INVALID
INVALID
INVALID
INVALID
INVALID
INVALID
INVALID
INVALID
INVALID
INVALID
INVALID
INVALID
INVALID
INVALID
INVALID
INVALID
INVALID
INVALID
INVALID
INVALID
INVALID
INVALID
INVALID
INVALID
INVALID
INVALID
INVALID
INVALID
INVALID
INVALID
INVALID
INVALID
INVALID
INVALID
INVALID
INVALID
INVALID
INVALID
INVALID
INVALID
INVALID
INVALID
INVALID
INVALID
INVALID
INVALID
INVALID
INVALID
INVALID
INVALID
INVALID
INVALID
INVALID
INVALID
INVALID
INVALID
INVALID
INVALID
INVALID
INVALID
INVALID
INVALID
INVALID
INVALID
INVALID
INVALID
INVALID
INVALID
INVALID
INVALID
INVALID
INVALID
INVALID
INVALID
INVALID
INVALID
INVALID
INVALID
INVALID
INVALID
INVALID
INVALID
INVALID
INVALID
INVALID
INVALID
INVALID
INVALID
INVALID
INVALID
INVALID
INVALID
INVALID
INVALID
INVALID
INVALID
INVALID
INVALID
INVALID
INVALID
INVALID
INVALID
INVALID
INVALID
INVALID
INVALID
INVALID
INVALID
INVALID
INVALID
INVALID
INVALID
INVALID
INVALID
INVALID
INVALID
INVALID
INVALID
INVALID
INVALID
INVALID
INVALID
INVALID
INVALID
INVALID
INVALID
INVALID
INVALID
INVALID
INVALID
INVALID
INVALID
INVALID
INVALID
INVALID
INVALID
INVALID
INVALID
INVALID
INVALID
INVALID
INVALID
INVALID
INVALID
INVALID
INVALID
INVALID
INVALID
INVALID
INVALID
INVALID
INVALID
INVALID
INVALID
INVALID
INVALID
INVALID
INVALID
INVALID
INVALID
INVALID
INVALID
INVALID
INVALID
INVALID
INVALID
INVALID
INVALID
INVALID
INVALID
INVALID
INVALID
INVALID
INVALID
INVALID
INVALID
INVALID
INVALID
INVALID
INVALID
INVALID
INVALID
INVALID
INVALID
INVALID
INVALID
INVALID
INVALID
INVALID
INVALID
INVALID
INVALID
INVALID
INVALID
INVALID
INVALID
INVALID
INVALID
INVALID
INVALID
INVALID
INVALID
INVALID
INVALID
INVALID
INVALID
INVALID
INVALID
INVALID
INVALID
INVALID
INVALID
INVALID
INVALID
INVALID
INVALID
INVALID
INVALID
INVALID
INVALID
INVALID
INVALID
INVALID
INVALID
INVALID
INVALID
INVALID
INVALID
INVALID
INVALID
INVALID
INVALID
INVALID
INVALID
INVALID
INVALID
INVALID
INVALID
INVALID
INVALID
INVALID
INVALID
INVALID
INVALID
INVALID
INVALID
INVALID
INVALID
INVALID
INVALID
INVALID
INVALID
INVALID
INVALID
INVALID
INVALID
INVALID
INVALID
INVALID
INVALID
INVALID
INVALID
INVALID
INVALID
INVALID
INVALID
INVALID
INVALID
INVALID
INVALID
INVALID
INVALID
INVALID
INVALID
INVALID
INVALID
INVALID
INVALID
INVALID
INVALID
INVALID
INVALID
INVALID
INVALID
INVALID
INVALID
INVALID
INVALID
INVALID
INVALID
INVALID
INVALID
INVALID
INVALID
INVALID
INVALID
INVALID
INVALID
INVALID
INVALID
INVALID
INVALID
INVALID
INVALID
INVALID
INVALID
INVALID
INVALID
INVALID
INVALID
INVALID
INVALID
INVALID
INVALID
INVALID
INVALID
INVALID
INVALID
INVALID
INVALID
INVALID
INVALID
INVALID
INVALID
INVALID
INVALID
INVALID
INVALID
INVALID
INVALID
INVALID
INVALID
INVALID
INVALID
INVALID
INVALID
INVALID
INVALID
INVALID
INVALID
INVALID
INVALID
INVALID
INVALID
INVALID
INVALID
INVALID
INVALID
INVALID
INVALID
INVALID
INVALID
INVALID
INVALID
INVALID
INVALID
INVALID
INVALID
INVALID
INVALID
INVALID
INVALID
INVALID
INVALID
INVALID
INVALID
INVALID
INVALID
INVALID
INVALID
INVALID
INVALID
INVALID
INVALID
INVALID
INVALID
INVALID
INVALID
INVALID
INVALID
INVALID
INVALID
INVALID
INVALID
INVALID
INVALID
INVALID
INVALID
INVALID
INVALID
INVALID
INVALID
INVALID
INVALID
INVALID
INVALID
INVALID
INVALID
INVALID
INVALID
INVALID
INVALID
INVALID
INVALID
INVALID
INVALID
INVALID
INVALID
INVALID
INVALID
INVALID
INVALID
INVALID
INVALID
INVALID
INVALID
INVALID
INVALID
INVALID
INVALID
INVALID
INVALID
INVALID
INVALID
INVALID
INVALID
INVALID
INVALID
INVALID
INVALID
INVALID
INVALID
INVALID
INVALID
INVALID
INVALID
INVALID
INVALID
INVALID
INVALID
INVALID
INVALID
INVALID
INVALID
INVALID
INVALID
INVALID
INVALID
INVALID
INVALID
INVALID
INVALID
INVALID
INVALID
INVALID
INVALID
INVALID
INVALID
INVALID
INVALID
INVALID
INVALID
INVALID
INVALID
INVALID
INVALID
INVALID
INVALID
INVALID
INVALID
INVALID
INVALID
INVALID
INVALID
INVALID
INVALID
INVALID
INVALID
INVALID
INVALID
INVALID
INVALID
INVALID
INVALID
INVALID
INVALID
INVALID
INVALID
INVALID
INVALID
INVALID
INVALID
INVALID
INVALID
INVALID
INVALID
INVALID
INVALID
INVALID
INVALID
INVALID
INVALID
INVALID
INVALID
INVALID
INVALID
INVALID
INVALID
INVALID
INVALID
INVALID
INVALID
INVALID
INVALID
INVALID
INVALID
INVALID
INVALID
INVALID
INVALID
INVALID
INVALID
INVALID
INVALID
INVALID
INVALID
INVALID
INVALID
INVALID
INVALID
INVALID
INVALID
INVALID
INVALID
INVALID
INVALID
INVALID
INVALID
INVALID
INVALID
INVALID
INVALID
INVALID
INVALID
INVALID
INVALID
INVALID
INVALID
INVALID
INVALID
INVALID
INVALID
INVALID
INVALID
INVALID
INVALID
INVALID
INVALID
INVALID
INVALID
INVALID
INVALID
INVALID
INVALID
INVALID
INVALID
INVALID
INVALID
INVALID
INVALID
INVALID
INVALID
INVALID
INVALID
INVALID
INVALID
INVALID
INVALID
INVALID
INVALID
INVALID
INVALID
INVALID
INVALID
INVALID
INVALID
INVALID
INVALID
INVALID
INVALID
INVALID
INVALID
INVALID
INVALID
INVALID
INVALID
INVALID
INVALID
INVALID
INVALID
INVALID
INVALID
INVALID
INVALID
INVALID
INVALID
INVALID
INVALID
INVALID
INVALID
INVALID
INVALID
INVALID
INVALID
INVALID
INVALID
INVALID
INVALID
INVALID
INVALID
INVALID
INVALID
INVALID
INVALID
INVALID
INVALID
INVALID
INVALID
INVALID
INVALID
INVALID
INVALID
INVALID
INVALID
INVALID
INVALID
INVALID
INVALID
INVALID
INVALID
INVALID
INVALID
INVALID
INVALID
INVALID
INVALID
INVALID
INVALID
INVALID
INVALID
INVALID
INVALID
INVALID
INVALID
INVALID
INVALID
INVALID
INVALID
INVALID
INVALID
INVALID
INVALID
INVALID
INVALID
INVALID
INVALID
INVALID
INVALID
INVALID
INVALID
INVALID
INVALID
INVALID
INVALID
INVALID
INVALID
INVALID
INVALID
INVALID
INVALID
INVALID
INVALID
INVALID
INVALID
INVALID
INVALID
INVALID
INVALID
INVALID
INVALID
INVALID
INVALID
INVALID
INVALID
INVALID
INVALID
INVALID
INVALID
INVALID
INVALID
INVALID
INVALID
INVALID
INVALID
INVALID
INVALID
INVALID
INVALID
INVALID
INVALID
INVALID
INVALID
INVALID
INVALID
INVALID
INVALID
INVALID
INVALID
INVALID
INVALID
INVALID
INVALID
INVALID
INVALID
INVALID
INVALID
INVALID
INVALID
INVALID
INVALID
INVALID
INVALID
INVALID
INVALID
INVALID
INVALID
INVALID
INVALID
INVALID
INVALID
INVALID
INVALID
INVALID
INVALID
INVALID
INVALID
INVALID
INVALID
INVALID
INVALID
INVALID
INVALID
INVALID
INVALID
INVALID
INVALID
INVALID
INVALID
INVALID
INVALID
INVALID
INVALID
INVALID
INVALID
INVALID
INVALID
INVALID
INVALID
INVALID
INVALID
INVALID
INVALID
INVALID
INVALID
INVALID
INVALID
INVALID
INVALID
INVALID
INVALID
INVALID
INVALID
INVALID
INVALID
INVALID
INVALID
INVALID
INVALID
INVALID
INVALID
INVALID
INVALID
INVALID
INVALID
INVALID
INVALID
INVALID
INVALID
INVALID
INVALID
INVALID
INVALID
INVALID
INVALID
INVALID
INVALID
INVALID
INVALID
INVALID
INVALID
INVALID
INVALID
INVALID
INVALID
INVALID
INVALID
INVALID
INVALID
INVALID
INVALID
INVALID
INVALID
INVALID
INVALID
INVALID
INVALID
INVALID
INVALID
INVALID
INVALID
INVALID
INVALID
INVALID
INVALID
INVALID
INVALID
INVALID
INVALID
INVALID
INVALID
INVALID
INVALID
INVALID
INVALID
INVALID
INVALID
INVALID
INVALID
INVALID
INVALID
INVALID
INVALID
INVALID
INVALID
INVALID
INVALID
INVALID
INVALID
INVALID
INVALID
INVALID
INVALID
INVALID
INVALID
INVALID
INVALID
INVALID
INVALID
INVALID
INVALID
INVALID
INVALID
INVALID
INVALID
INVALID
INVALID
INVALID
INVALID
INVALID
INVALID
INVALID
INVALID
INVALID
INVALID
INVALID
INVALID
INVALID
INVALID
INVALID
INVALID
INVALID
INVALID
INVALID
INVALID
INVALID
INVALID
INVALID
INVALID
INVALID
INVALID
INVALID
INVALID
INVALID
INVALID
INVALID
INVALID
INVALID
INVALID
INVALID
INVALID
INVALID
INVALID
INVALID
INVALID
INVALID
INVALID
INVALID
INVALID
INVALID
INVALID
INVALID
INVALID
INVALID
INVALID
INVALID
INVALID
INVALID
INVALID
INVALID
INVALID
INVALID
INVALID
INVALID
INVALID
INVALID
INVALID
INVALID
INVALID
INVALID
INVALID
INVALID
INVALID
INVALID
INVALID
INVALID
INVALID
INVALID
INVALID
INVALID
INVALID
INVALID
INVALID
INVALID
INVALID
INVALID
INVALID
INVALID
INVALID
INVALID
INVALID
INVALID
INVALID
INVALID
INVALID
INVALID
INVALID
INVALID
INVALID
INVALID
INVALID
INVALID
INVALID
INVALID
INVALID
INVALID
INVALID
INVALID
INVALID
INVALID
INVALID
INVALID
INVALID
INVALID
INVALID
INVALID
INVALID
INVALID
INVALID
INVALID
INVALID
INVALID
INVALID
INVALID
INVALID
INVALID
INVALID
INVALID
INVALID
INVALID
INVALID
INVALID
INVALID
INVALID
INVALID
INVALID
INVALID
INVALID
INVALID
INVALID
INVALID
INVALID
INVALID
INVALID
INVALID
INVALID
INVALID
INVALID
INVALID
INVALID
INVALID
INVALID
INVALID
INVALID
INVALID
INVALID
INVALID
INVALID
INVALID
INVALID
INVALID
INVALID
INVALID
INVALID
INVALID
INVALID
INVALID
INVALID
INVALID
INVALID
INVALID
INVALID
INVALID
INVALID
INVALID
INVALID
INVALID
INVALID
INVALID
INVALID
INVALID
INVALID
INVALID
INVALID
INVALID
INVALID
INVALID
INVALID
INVALID
INVALID
INVALID
INVALID
INVALID
INVALID
INVALID
INVALID
INVALID
INVALID
INVALID
INVALID
INVALID
INVALID
INVALID
INVALID
INVALID
INVALID
INVALID
INVALID
INVALID
INVALID
INVALID
INVALID
INVALID
INVALID
INVALID
INVALID
INVALID
INVALID
INVALID
INVALID
INVALID
INVALID
INVALID
INVALID
INVALID
INVALID
INVALID
INVALID
INVALID
INVALID
INVALID
INVALID
INVALID
INVALID
INVALID
INVALID
INVALID
INVALID
INVALID
INVALID
INVALID
INVALID
INVALID
INVALID
INVALID
INVALID
INVALID
INVALID
INVALID
INVALID
INVALID
INVALID
INVALID
INVALID
INVALID
INVALID
INVALID
INVALID
INVALID
INVALID
INVALID
INVALID
INVALID
INVALID
INVALID
INVALID
INVALID
INVALID
INVALID
INVALID
INVALID
INVALID
INVALID
INVALID
INVALID
INVALID
INVALID
INVALID
INVALID
INVALID
INVALID
INVALID
INVALID
INVALID
INVALID
INVALID
INVALID
INVALID
INVALID
INVALID
INVALID
INVALID
INVALID
INVALID
INVALID
INVALID
INVALID
INVALID
INVALID
INVALID
INVALID
INVALID
INVALID
INVALID
INVALID
INVALID
INVALID
INVALID
INVALID
INVALID
INVALID
INVALID
INVALID
INVALID
INVALID
INVALID
INVALID
INVALID
INVALID
INVALID
INVALID
INVALID
INVALID
INVALID
INVALID
INVALID
INVALID
INVALID
INVALID
INVALID
INVALID
INVALID
INVALID
INVALID
INVALID
INVALID
INVALID
INVALID
INVALID
INVALID
INVALID
INVALID
INVALID
INVALID
INVALID
INVALID
INVALID
INVALID
INVALID
INVALID
INVALID
INVALID
INVALID
INVALID
INVALID
INVALID
INVALID
INVALID
INVALID
INVALID
INVALID
INVALID
INVALID
INVALID
INVALID
INVALID
INVALID
INVALID
INVALID
INVALID
INVALID
INVALID
INVALID
INVALID
INVALID
INVALID
INVALID
INVALID
INVALID
INVALID
INVALID
INVALID
INVALID
INVALID
INVALID
INVALID
INVALID
INVALID
INVALID
INVALID
INVALID
INVALID
INVALID
INVALID
INVALID
INVALID
INVALID
INVALID
INVALID
INVALID
INVALID
INVALID
INVALID
INVALID
INVALID
INVALID
INVALID
INVALID
INVALID
INVALID
INVALID
INVALID
INVALID
INVALID
INVALID
INVALID
INVALID
INVALID
INVALID
INVALID
INVALID
INVALID
INVALID
INVALID
INVALID
INVALID
INVALID
INVALID
INVALID
INVALID
INVALID
INVALID
INVALID
INVALID
INVALID
INVALID
INVALID
INVALID
INVALID
INVALID
INVALID
INVALID
INVALID
INVALID
INVALID
INVALID
INVALID
INVALID
INVALID
INVALID
INVALID
INVALID
INVALID
INVALID
INVALID
INVALID
INVALID
INVALID
INVALID
INVALID
INVALID
INVALID
INVALID
INVALID
INVALID
INVALID
INVALID
INVALID
INVALID
INVALID
INVALID
INVALID
INVALID
INVALID
INVALID
INVALID
INVALID
INVALID
INVALID
INVALID
INVALID
INVALID
INVALID
INVALID
INVALID
INVALID
INVALID
INVALID
INVALID
INVALID
INVALID
INVALID
INVALID
INVALID
INVALID
INVALID
INVALID
INVALID
INVALID
INVALID
INVALID
INVALID
INVALID
INVALID
INVALID
INVALID
INVALID
INVALID
INVALID
INVALID
INVALID
INVALID
INVALID
INVALID
INVALID
INVALID
INVALID
INVALID
INVALID
INVALID
INVALID
INVALID
INVALID
INVALID
INVALID
INVALID
INVALID
INVALID
INVALID
INVALID
INVALID
INVALID
INVALID
INVALID
INVALID
INVALID
INVALID
INVALID
INVALID
INVALID
INVALID
INVALID
INVALID
INVALID
INVALID
INVALID
INVALID
INVALID
INVALID
INVALID
INVALID
INVALID
INVALID
INVALID
INVALID
INVALID
INVALID
INVALID
INVALID
INVALID
INVALID
INVALID
INVALID
INVALID
INVALID
INVALID
INVALID
INVALID
INVALID
INVALID
INVALID
INVALID
INVALID
INVALID
INVALID
INVALID
INVALID
INVALID
INVALID
INVALID
INVALID
INVALID
INVALID
INVALID
INVALID
INVALID
INVALID
INVALID
INVALID
INVALID
INVALID
INVALID
INVALID
INVALID
INVALID
INVALID
INVALID
INVALID
INVALID
INVALID
INVALID
INVALID
INVALID
INVALID
INVALID
INVALID
INVALID
INVALID
INVALID
INVALID
INVALID
INVALID
INVALID
INVALID
INVALID
INVALID
INVALID
INVALID
INVALID
INVALID
INVALID
INVALID
INVALID
INVALID
INVALID
INVALID
INVALID
INVALID
INVALID
INVALID
INVALID
INVALID
INVALID
INVALID
INVALID
INVALID
INVALID
INVALID
INVALID
INVALID
INVALID
INVALID
INVALID
INVALID
INVALID
INVALID
INVALID
INVALID
INVALID
INVALID
INVALID
INVALID
INVALID
INVALID
INVALID
INVALID
INVALID
INVALID
INVALID
INVALID
INVALID
INVALID
INVALID
INVALID
INVALID
INVALID
INVALID
INVALID
INVALID
INVALID
INVALID
INVALID
INVALID
INVALID
INVALID
INVALID
INVALID
INVALID
INVALID
INVALID
INVALID
INVALID
INVALID
INVALID
INVALID
INVALID
INVALID
INVALID
INVALID
INVALID
INVALID
INVALID
INVALID
INVALID
INVALID
INVALID
INVALID
INVALID
INVALID
INVALID
INVALID
INVALID
INVALID
INVALID
INVALID
INVALID
INVALID
INVALID
INVALID
INVALID
INVALID
INVALID
INVALID
INVALID
INVALID
INVALID
INVALID
INVALID
INVALID
INVALID
INVALID
INVALID
INVALID
INVALID
INVALID
INVALID
INVALID
INVALID
INVALID
INVALID
INVALID
INVALID
INVALID
INVALID
INVALID
INVALID
INVALID
INVALID
INVALID
INVALID
INVALID
INVALID
INVALID
INVALID
INVALID
INVALID
INVALID
INVALID
INVALID
INVALID
INVALID
INVALID
INVALID
INVALID
INVALID
INVALID
INVALID
INVALID
INVALID
INVALID
INVALID
INVALID
INVALID
INVALID
INVALID
INVALID
INVALID
INVALID
INVALID
INVALID
INVALID
INVALID
INVALID
INVALID
INVALID
INVALID
INVALID
INVALID
INVALID
INVALID
INVALID
INVALID
INVALID
INVALID
INVALID
INVALID
INVALID
INVALID
INVALID
INVALID
INVALID
INVALID
INVALID
INVALID
INVALID
INVALID
INVALID
INVALID
INVALID
INVALID
INVALID
INVALID
INVALID
INVALID
INVALID
INVALID
INVALID
INVALID
INVALID
INVALID
INVALID
INVALID
INVALID
INVALID
INVALID
INVALID
INVALID
INVALID
INVALID
INVALID
INVALID
INVALID
INVALID
INVALID
INVALID
INVALID
INVALID
INVALID
INVALID
INVALID
INVALID
INVALID
INVALID
INVALID
INVALID
INVALID
INVALID
INVALID
INVALID
INVALID
INVALID
INVALID
INVALID
INVALID
INVALID
INVALID
INVALID
INVALID
INVALID
INVALID
INVALID
INVALID
INVALID
INVALID
INVALID
INVALID
INVALID
INVALID
INVALID
INVALID
INVALID
INVALID
INVALID
INVALID
INVALID
INVALID
INVALID
INVALID
INVALID
INVALID
INVALID
INVALID
INVALID
INVALID
INVALID
INVALID
INVALID
INVALID
INVALID
INVALID
INVALID
INVALID
INVALID
INVALID
INVALID
INVALID
INVALID
INVALID
INVALID
INVALID
INVALID
INVALID
INVALID
INVALID
INVALID
INVALID
INVALID
INVALID
INVALID
INVALID
INVALID
INVALID
INVALID
INVALID
INVALID
INVALID
INVALID
INVALID
INVALID
INVALID
INVALID
INVALID
INVALID
INVALID
INVALID
INVALID
INVALID
INVALID
INVALID
INVALID
INVALID
INVALID
INVALID
INVALID
INVALID
INVALID
INVALID
INVALID
INVALID
INVALID
INVALID
INVALID
INVALID
INVALID
INVALID
INVALID
INVALID
INVALID
INVALID
INVALID
INVALID
INVALID
INVALID
INVALID
INVALID
INVALID
INVALID
INVALID
INVALID
INVALID
INVALID
INVALID
INVALID
INVALID
INVALID
INVALID
INVALID
INVALID
INVALID
INVALID
INVALID
INVALID
INVALID
INVALID
INVALID
INVALID
INVALID
INVALID
INVALID
INVALID
INVALID
INVALID
INVALID
INVALID
INVALID
INVALID
INVALID
INVALID
INVALID
INVALID
INVALID
INVALID
INVALID
INVALID
INVALID
INVALID
INVALID
INVALID
INVALID
INVALID
INVALID
INVALID
INVALID
INVALID
INVALID
INVALID
INVALID
INVALID
INVALID
INVALID
INVALID
INVALID
INVALID
INVALID
INVALID
INVALID
INVALID
INVALID
INVALID
INVALID
INVALID
INVALID
INVALID
INVALID
INVALID
INVALID
INVALID
INVALID
INVALID
INVALID
INVALID
INVALID
INVALID
INVALID
INVALID
INVALID
INVALID
INVALID
INVALID
INVALID
INVALID
INVALID
INVALID
INVALID
INVALID
INVALID
INVALID
INVALID
INVALID
INVALID
INVALID
INVALID
INVALID
INVALID
INVALID
INVALID
INVALID
INVALID
INVALID
INVALID
INVALID
INVALID
INVALID
INVALID
INVALID
INVALID
INVALID
INVALID
INVALID
INVALID
INVALID
INVALID
INVALID
INVALID
INVALID
INVALID
INVALID
INVALID
INVALID
INVALID
INVALID
INVALID
INVALID
INVALID
INVALID
INVALID
INVALID
INVALID
INVALID
INVALID
INVALID
INVALID
INVALID
INVALID
INVALID
INVALID
INVALID
INVALID
INVALID
INVALID
INVALID
INVALID
INVALID
INVALID
INVALID
INVALID
INVALID
INVALID
INVALID
INVALID
INVALID
INVALID
INVALID
INVALID
INVALID
INVALID
INVALID
INVALID
INVALID
INVALID
INVALID
INVALID
INVALID
INVALID
INVALID
INVALID
INVALID
INVALID
INVALID
INVALID
INVALID
INVALID
INVALID
INVALID
INVALID
INVALID
INVALID
INVALID
INVALID
INVALID
INVALID
INVALID
INVALID
INVALID
INVALID
INVALID
INVALID
INVALID
INVALID
INVALID
INVALID
INVALID
INVALID
INVALID
INVALID
INVALID
INVALID
INVALID
INVALID
INVALID
INVALID
INVALID
INVALID
INVALID
INVALID
INVALID
INVALID
INVALID
INVALID
INVALID
INVALID
INVALID
INVALID
INVALID
INVALID
INVALID
INVALID
INVALID
INVALID
INVALID
INVALID
INVALID
INVALID
INVALID
INVALID
INVALID
INVALID
INVALID
INVALID
INVALID
INVALID
INVALID
INVALID
INVALID
INVALID
INVALID
INVALID
INVALID
INVALID
INVALID
INVALID
INVALID
INVALID
INVALID
INVALID
INVALID
INVALID
INVALID
INVALID
INVALID
INVALID
INVALID
INVALID
INVALID
INVALID
INVALID
INVALID
INVALID
INVALID
INVALID
INVALID
INVALID
INVALID
INVALID
INVALID
INVALID
INVALID
INVALID
INVALID
INVALID
INVALID
INVALID
INVALID
INVALID
INVALID
INVALID
INVALID
INVALID
INVALID
INVALID
INVALID
INVALID
INVALID
INVALID
INVALID
INVALID
INVALID
INVALID
INVALID
INVALID
INVALID
INVALID
INVALID
INVALID
INVALID
INVALID
INVALID
INVALID
INVALID
INVALID
INVALID
INVALID
INVALID
INVALID
INVALID
INVALID
INVALID
INVALID
INVALID
INVALID
INVALID
INVALID
INVALID
INVALID
INVALID
INVALID
INVALID
INVALID
INVALID
INVALID
INVALID
INVALID
INVALID
INVALID
INVALID
INVALID
INVALID
INVALID
INVALID
INVALID
INVALID
INVALID
INVALID
INVALID
INVALID
INVALID
INVALID
INVALID
INVALID
INVALID
INVALID
INVALID
INVALID
INVALID
INVALID
INVALID
INVALID
INVALID
INVALID
INVALID
INVALID
INVALID
INVALID
INVALID
INVALID
INVALID
INVALID
INVALID
INVALID
INVALID
INVALID
INVALID
INVALID
INVALID
INVALID
INVALID
INVALID
INVALID
INVALID
INVALID
INVALID
INVALID
INVALID
INVALID
INVALID
INVALID
INVALID
INVALID
INVALID
INVALID
INVALID
INVALID
INVALID
INVALID
INVALID
INVALID
INVALID
INVALID
INVALID
INVALID
INVALID
INVALID
INVALID
INVALID
INVALID
INVALID
INVALID
INVALID
INVALID
INVALID
INVALID
INVALID
INVALID
INVALID
INVALID
INVALID
INVALID
INVALID
INVALID
INVALID
INVALID
INVALID
INVALID
INVALID
INVALID
INVALID
INVALID
INVALID
INVALID
INVALID
INVALID
INVALID
INVALID
INVALID
INVALID
INVALID
INVALID
INVALID
INVALID
INVALID
INVALID
INVALID
INVALID
INVALID
INVALID
INVALID
INVALID
INVALID
INVALID
INVALID
INVALID
INVALID
INVALID
INVALID
INVALID
INVALID
INVALID
INVALID
INVALID
INVALID
INVALID
INVALID
INVALID
INVALID
INVALID
INVALID
INVALID
INVALID
INVALID
INVALID
INVALID
INVALID
INVALID
INVALID
INVALID
INVALID
INVALID
INVALID
INVALID
INVALID
INVALID
INVALID
INVALID
INVALID
INVALID
INVALID
INVALID
INVALID
INVALID
INVALID
INVALID
INVALID
INVALID
INVALID
INVALID
INVALID
INVALID
INVALID
INVALID
INVALID
INVALID
INVALID
INVALID
INVALID
INVALID
INVALID
INVALID
INVALID
INVALID
INVALID
INVALID
INVALID
INVALID
INVALID
INVALID
INVALID
INVALID
INVALID
INVALID
INVALID
INVALID
INVALID
INVALID
INVALID
INVALID
INVALID
INVALID
INVALID
INVALID
INVALID
INVALID
INVALID
INVALID
INVALID
INVALID
INVALID
INVALID
INVALID
INVALID
INVALID
INVALID
INVALID
INVALID
INVALID
INVALID
INVALID
INVALID
INVALID
INVALID
INVALID
INVALID
INVALID
INVALID
INVALID
INVALID
INVALID
INVALID
INVALID
INVALID
INVALID
INVALID
INVALID
INVALID
INVALID
INVALID
INVALID
INVALID
INVALID
INVALID
INVALID
INVALID
INVALID
INVALID
INVALID
INVALID
INVALID
INVALID
INVALID
INVALID
INVALID
INVALID
INVALID
INVALID
INVALID
INVALID
INVALID
INVALID
INVALID
INVALID
INVALID
INVALID
INVALID
INVALID
INVALID
INVALID
INVALID
INVALID
INVALID
INVALID
INVALID
INVALID
INVALID
INVALID
INVALID
INVALID
INVALID
INVALID
INVALID
INVALID
INVALID
INVALID
INVALID
INVALID
INVALID
INVALID
INVALID
INVALID
INVALID
INVALID
INVALID
INVALID
INVALID
INVALID
INVALID
INVALID
INVALID
INVALID
INVALID
INVALID
INVALID
INVALID
INVALID
INVALID
INVALID
INVALID
INVALID
INVALID
INVALID
INVALID
INVALID
INVALID
INVALID
INVALID
INVALID
INVALID
INVALID
INVALID
INVALID
INVALID
INVALID
INVALID
INVALID
INVALID
INVALID
INVALID
INVALID
INVALID
INVALID
INVALID
INVALID
INVALID
INVALID
INVALID
INVALID
INVALID
INVALID
INVALID
INVALID
INVALID
INVALID
INVALID
INVALID
INVALID
INVALID
INVALID
INVALID
INVALID
INVALID
INVALID
INVALID
INVALID
INVALID
INVALID
INVALID
INVALID
INVALID
INVALID
INVALID
INVALID
INVALID
INVALID
INVALID
INVALID
INVALID
INVALID
INVALID
INVALID
INVALID
INVALID
INVALID
INVALID
INVALID
INVALID
INVALID
INVALID
INVALID
INVALID
INVALID
INVALID
INVALID
INVALID
INVALID
INVALID
INVALID
INVALID
INVALID
INVALID
INVALID
INVALID
INVALID
INVALID
INVALID
INVALID
INVALID
INVALID
INVALID
INVALID
INVALID
INVALID
INVALID
INVALID
INVALID
INVALID
INVALID
INVALID
INVALID
INVALID
INVALID
INVALID
INVALID
INVALID
INVALID
INVALID
INVALID
INVALID
INVALID
INVALID
INVALID
INVALID
INVALID
INVALID
INVALID
INVALID
INVALID
INVALID
INVALID
INVALID
INVALID
INVALID
INVALID
INVALID
INVALID
INVALID
INVALID
INVALID
INVALID
INVALID
INVALID
INVALID
INVALID
INVALID
INVALID
INVALID
INVALID
INVALID
INVALID
INVALID
INVALID
INVALID
INVALID
INVALID
INVALID
INVALID
INVALID
INVALID
INVALID
INVALID
INVALID
INVALID
INVALID
INVALID
INVALID
INVALID
INVALID
INVALID
INVALID
INVALID
INVALID
INVALID
INVALID
INVALID
INVALID
INVALID
INVALID
INVALID
INVALID
INVALID
INVALID
INVALID
INVALID
INVALID
INVALID
INVALID
INVALID
INVALID
INVALID
INVALID
INVALID
INVALID
INVALID
INVALID
INVALID
INVALID
INVALID
INVALID
INVALID
INVALID
INVALID
INVALID
INVALID
INVALID
INVALID
INVALID
INVALID
INVALID
INVALID
INVALID
INVALID
INVALID
INVALID
INVALID
INVALID
INVALID
INVALID
INVALID
INVALID
INVALID
INVALID
INVALID
INVALID
INVALID
INVALID
INVALID
INVALID
INVALID
INVALID
INVALID
INVALID
INVALID
INVALID
INVALID
INVALID
INVALID
INVALID
INVALID
INVALID
INVALID
INVALID
INVALID
INVALID
INVALID
INVALID
INVALID
INVALID
INVALID
INVALID
INVALID
INVALID
INVALID
INVALID
INVALID
INVALID
INVALID
INVALID
INVALID
INVALID
INVALID
INVALID
INVALID
INVALID
INVALID
INVALID
INVALID
INVALID
INVALID
INVALID
INVALID
INVALID
INVALID
INVALID
INVALID
INVALID
INVALID
INVALID
INVALID
INVALID
INVALID
INVALID
INVALID
INVALID
INVALID
INVALID
INVALID
INVALID
INVALID
INVALID
INVALID
INVALID
INVALID
INVALID
INVALID
INVALID
INVALID
INVALID
INVALID
INVALID
INVALID
INVALID
INVALID
INVALID
INVALID
INVALID
INVALID
INVALID
INVALID
INVALID
INVALID
INVALID
INVALID
INVALID
INVALID
INVALID
INVALID
INVALID
INVALID
INVALID
INVALID
INVALID
INVALID
INVALID
INVALID
INVALID
INVALID
INVALID
INVALID
INVALID
INVALID
INVALID
INVALID
INVALID
INVALID
INVALID
INVALID
INVALID
INVALID
INVALID
INVALID
INVALID
INVALID
INVALID
INVALID
INVALID
INVALID
INVALID
INVALID
INVALID
INVALID
INVALID
INVALID
INVALID
INVALID
INVALID
INVALID
INVALID
INVALID
INVALID
INVALID
INVALID
INVALID
INVALID
INVALID
INVALID
INVALID
INVALID
INVALID
INVALID
INVALID
INVALID
INVALID
INVALID
INVALID
INVALID
INVALID
INVALID
INVALID
INVALID
INVALID
INVALID
INVALID
INVALID
INVALID
INVALID
INVALID
INVALID
INVALID
INVALID
INVALID
INVALID
INVALID
INVALID
INVALID
INVALID
INVALID
INVALID
INVALID
INVALID
INVALID
INVALID
INVALID
INVALID
INVALID
INVALID
INVALID
INVALID
INVALID
INVALID
INVALID
INVALID
INVALID
INVALID
INVALID
INVALID
INVALID
INVALID
INVALID
INVALID
INVALID
INVALID
INVALID
INVALID
INVALID
INVALID
INVALID
INVALID
INVALID
INVALID
INVALID
INVALID
INVALID
INVALID
INVALID
INVALID
INVALID
INVALID
INVALID
INVALID
INVALID
INVALID
INVALID
INVALID
INVALID
INVALID
INVALID
INVALID
INVALID
INVALID
INVALID
INVALID
INVALID
INVALID
INVALID
INVALID
INVALID
INVALID
INVALID
INVALID
INVALID
INVALID
INVALID
INVALID
INVALID
INVALID
INVALID
INVALID
INVALID
INVALID
INVALID
INVALID
INVALID
INVALID
INVALID
INVALID
INVALID
INVALID
INVALID
INVALID
INVALID
INVALID
INVALID
INVALID
INVALID
INVALID
INVALID
INVALID
INVALID
INVALID
INVALID
INVALID
INVALID
INVALID
INVALID
INVALID
INVALID
INVALID
INVALID
INVALID
INVALID
INVALID
INVALID
INVALID
INVALID
INVALID
INVALID
INVALID
INVALID
INVALID
INVALID
INVALID
INVALID
INVALID
INVALID
INVALID
INVALID
INVALID
INVALID
INVALID
INVALID
INVALID
INVALID
INVALID
INVALID
INVALID
INVALID
INVALID
INVALID
INVALID
INVALID
INVALID
INVALID
INVALID
INVALID
INVALID
INVALID
INVALID
INVALID
INVALID
INVALID
INVALID
INVALID
INVALID
INVALID
INVALID
INVALID
INVALID
INVALID
INVALID
INVALID
INVALID
INVALID
INVALID
INVALID
INVALID
INVALID
INVALID
INVALID
INVALID
INVALID
INVALID
INVALID
INVALID
INVALID
INVALID
INVALID
INVALID
INVALID
INVALID
INVALID
INVALID
INVALID
INVALID
INVALID
INVALID
INVALID
INVALID
INVALID
INVALID
INVALID
INVALID
INVALID
INVALID
INVALID
INVALID
INVALID
INVALID
INVALID
INVALID
INVALID
INVALID
INVALID
INVALID
INVALID
INVALID
INVALID
INVALID
INVALID
INVALID
INVALID
INVALID
INVALID
INVALID
INVALID
INVALID
INVALID
INVALID
INVALID
INVALID
INVALID
INVALID
INVALID
INVALID
INVALID
INVALID
INVALID
INVALID
INVALID
INVALID
INVALID
INVALID
INVALID
INVALID
INVALID
INVALID
INVALID
INVALID
INVALID
INVALID
INVALID
INVALID
INVALID
INVALID
INVALID
INVALID
INVALID
INVALID
INVALID
INVALID
INVALID
INVALID
INVALID
INVALID
INVALID
INVALID
INVALID
INVALID
INVALID
INVALID
INVALID
INVALID
INVALID
INVALID
INVALID
INVALID
INVALID
INVALID
INVALID
INVALID
INVALID
INVALID
INVALID
INVALID
INVALID
INVALID
INVALID
INVALID
INVALID
INVALID
INVALID
INVALID
INVALID
INVALID
INVALID
INVALID
INVALID
INVALID
INVALID
INVALID
INVALID
INVALID
INVALID
INVALID
INVALID
INVALID
INVALID
INVALID
INVALID
INVALID
INVALID
INVALID
INVALID
INVALID
INVALID
INVALID
INVALID
INVALID
INVALID
INVALID
INVALID
INVALID
INVALID
INVALID
INVALID
INVALID
INVALID
INVALID
INVALID
INVALID
INVALID
INVALID
INVALID
INVALID
INVALID
INVALID
INVALID
INVALID
INVALID
INVALID
INVALID
INVALID
INVALID
INVALID
INVALID
INVALID
INVALID
INVALID
INVALID
INVALID
INVALID
INVALID
INVALID
INVALID
INVALID
INVALID
INVALID
INVALID
INVALID
INVALID
INVALID
INVALID
INVALID
INVALID
INVALID
INVALID
INVALID
INVALID
INVALID
INVALID
INVALID
INVALID
INVALID
INVALID
INVALID
INVALID
INVALID
INVALID
INVALID
INVALID
INVALID
INVALID
INVALID
INVALID
INVALID
INVALID
INVALID
INVALID
INVALID
INVALID
INVALID
INVALID
INVALID
INVALID
INVALID
INVALID
INVALID
INVALID
INVALID
INVALID
INVALID
INVALID
INVALID
INVALID
INVALID
INVALID
INVALID
INVALID
INVALID
INVALID
INVALID
INVALID
INVALID
INVALID
INVALID
INVALID
INVALID
INVALID
INVALID
INVALID
INVALID
INVALID
INVALID
INVALID
INVALID
INVALID
INVALID
INVALID
INVALID
INVALID
INVALID
INVALID
INVALID
INVALID
INVALID
INVALID
INVALID
INVALID
INVALID
INVALID
INVALID
INVALID
INVALID
INVALID
INVALID
INVALID
INVALID
INVALID
INVALID
INVALID
INVALID
INVALID
INVALID
INVALID
INVALID
INVALID
INVALID
INVALID
INVALID
INVALID
INVALID
INVALID
INVALID
INVALID
INVALID
INVALID
INVALID
INVALID
INVALID
INVALID
INVALID
INVALID
INVALID
INVALID
INVALID
INVALID
INVALID
INVALID
INVALID
INVALID
INVALID
INVALID
INVALID
INVALID
INVALID
INVALID
INVALID
INVALID
INVALID
INVALID
INVALID
INVALID
INVALID
INVALID
INVALID
INVALID
INVALID
INVALID
INVALID
INVALID
INVALID
INVALID
INVALID
INVALID
INVALID
INVALID
INVALID
INVALID
INVALID
INVALID
INVALID
INVALID
INVALID
INVALID
INVALID
INVALID
INVALID
INVALID
INVALID
INVALID
INVALID
INVALID
INVALID
INVALID
INVALID
INVALID
INVALID
INVALID
INVALID
INVALID
INVALID
INVALID
INVALID
INVALID
INVALID
INVALID
INVALID
INVALID
INVALID
INVALID
INVALID
INVALID
INVALID
INVALID
INVALID
INVALID
INVALID
INVALID
INVALID
INVALID
INVALID
INVALID
INVALID
INVALID
INVALID
INVALID
INVALID
INVALID
INVALID
INVALID
INVALID
INVALID
INVALID
INVALID
INVALID
INVALID
INVALID
INVALID
INVALID
INVALID
INVALID
INVALID
INVALID
INVALID
INVALID
INVALID
INVALID
INVALID
INVALID
INVALID
INVALID
INVALID
INVALID
INVALID
INVALID
INVALID
INVALID
INVALID
INVALID
INVALID
INVALID
INVALID
INVALID
INVALID
INVALID
INVALID
INVALID
INVALID
INVALID
INVALID
INVALID
INVALID
INVALID
INVALID
INVALID
INVALID
INVALID
INVALID
INVALID
INVALID
INVALID
INVALID
INVALID
INVALID
INVALID
INVALID
INVALID
INVALID
INVALID
INVALID
INVALID
INVALID
INVALID
INVALID
INVALID
INVALID
INVALID
INVALID
INVALID
INVALID
INVALID
INVALID
INVALID
INVALID
INVALID
INVALID
INVALID
INVALID
INVALID
INVALID
INVALID
INVALID
INVALID
INVALID
INVALID
INVALID
INVALID
INVALID
INVALID
INVALID
INVALID
INVALID
INVALID
INVALID
INVALID
INVALID
INVALID
INVALID
INVALID
INVALID
INVALID
INVALID
INVALID
INVALID
INVALID
INVALID
INVALID
INVALID
INVALID
INVALID
INVALID
INVALID
INVALID
INVALID
INVALID
INVALID
INVALID
INVALID
INVALID
INVALID
INVALID
INVALID
INVALID
INVALID
INVALID
INVALID
INVALID
INVALID
INVALID
INVALID
INVALID
INVALID
INVALID
INVALID
INVALID
INVALID
INVALID
INVALID
INVALID
INVALID
INVALID
INVALID
INVALID
INVALID
INVALID
INVALID
INVALID
INVALID
INVALID
INVALID
INVALID
INVALID
INVALID
INVALID
INVALID
INVALID
INVALID
INVALID
INVALID
INVALID
INVALID
INVALID
INVALID
INVALID
INVALID
INVALID
INVALID
INVALID
INVALID
INVALID
INVALID
INVALID
INVALID
INVALID
INVALID
INVALID
INVALID
INVALID
INVALID
INVALID
INVALID
INVALID
INVALID
INVALID
INVALID
INVALID
INVALID
INVALID
INVALID
INVALID
INVALID
INVALID
INVALID
INVALID
INVALID
INVALID
INVALID
INVALID
INVALID
INVALID
INVALID
INVALID
INVALID
INVALID
INVALID
INVALID
INVALID
INVALID
INVALID
INVALID
INVALID
INVALID
INVALID
INVALID
INVALID
INVALID
INVALID
INVALID
INVALID
INVALID
INVALID
INVALID
INVALID
INVALID
INVALID
INVALID
INVALID
INVALID
INVALID
INVALID
INVALID
INVALID
INVALID
INVALID
INVALID
INVALID
INVALID
INVALID
INVALID
INVALID
INVALID
INVALID
INVALID
INVALID
INVALID
INVALID
INVALID
INVALID
INVALID
INVALID
INVALID
INVALID
INVALID
INVALID
INVALID
INVALID
INVALID
INVALID
INVALID
INVALID
INVALID
INVALID
INVALID
INVALID
INVALID
INVALID
INVALID
INVALID
INVALID
INVALID
INVALID
INVALID
INVALID
INVALID
INVALID
INVALID
INVALID
INVALID
INVALID
INVALID
INVALID
INVALID
INVALID
INVALID
INVALID
INVALID
INVALID
INVALID
INVALID
INVALID
INVALID
INVALID
INVALID
INVALID
INVALID
INVALID
INVALID
INVALID
INVALID
INVALID
INVALID
INVALID
INVALID
INVALID
INVALID
INVALID
INVALID
INVALID
INVALID
INVALID
INVALID
INVALID
INVALID
INVALID
INVALID
INVALID
INVALID
INVALID
INVALID
INVALID
INVALID
INVALID
INVALID
INVALID
INVALID
INVALID
INVALID
INVALID
INVALID
INVALID
INVALID
INVALID
INVALID
INVALID
INVALID
INVALID
INVALID
INVALID
INVALID
INVALID
INVALID
INVALID
INVALID
INVALID
INVALID
INVALID
INVALID
INVALID
INVALID
INVALID
INVALID
INVALID
INVALID
INVALID
INVALID
INVALID
INVALID
INVALID
INVALID
INVALID
INVALID
INVALID
INVALID
INVALID
INVALID
INVALID
INVALID
INVALID
INVALID
INVALID
INVALID
INVALID
INVALID
INVALID
INVALID
INVALID
INVALID
INVALID
INVALID
INVALID
INVALID
INVALID
INVALID
INVALID
INVALID
INVALID
INVALID
INVALID
INVALID
INVALID
INVALID
INVALID
INVALID
INVALID
INVALID
INVALID
INVALID
INVALID
INVALID
INVALID
INVALID
INVALID
INVALID
INVALID
INVALID
INVALID
INVALID
INVALID
INVALID
INVALID
INVALID
INVALID
INVALID
INVALID
INVALID
INVALID
INVALID
INVALID
INVALID
INVALID
INVALID
INVALID
INVALID
INVALID
INVALID
INVALID
INVALID
INVALID
INVALID
INVALID
INVALID
INVALID
INVALID
INVALID
INVALID
INVALID
INVALID
INVALID
INVALID
INVALID
INVALID
INVALID
INVALID
INVALID
INVALID
INVALID
INVALID
INVALID
INVALID
INVALID
INVALID
INVALID
INVALID
INVALID
INVALID
INVALID
INVALID
INVALID
INVALID
INVALID
INVALID
INVALID
INVALID
INVALID
INVALID
INVALID
INVALID
INVALID
INVALID
INVALID
INVALID
INVALID
INVALID
INVALID
INVALID
INVALID
INVALID
INVALID
INVALID
INVALID
INVALID
INVALID
INVALID
INVALID
INVALID
INVALID
INVALID
INVALID
INVALID
INVALID
INVALID
INVALID
INVALID
INVALID
INVALID
INVALID
INVALID
INVALID
INVALID
INVALID
INVALID
INVALID
INVALID
INVALID
INVALID
INVALID
INVALID
INVALID
INVALID
INVALID
INVALID
INVALID
INVALID
INVALID
INVALID
INVALID
INVALID
INVALID
INVALID
INVALID
INVALID
INVALID
INVALID
INVALID
INVALID
INVALID
INVALID
INVALID
INVALID
INVALID
INVALID
INVALID
INVALID
INVALID
INVALID
INVALID
INVALID
INVALID
INVALID
INVALID
INVALID
INVALID
INVALID
INVALID
INVALID
INVALID
INVALID
INVALID
INVALID
INVALID
INVALID
INVALID
INVALID
INVALID
INVALID
INVALID
INVALID
INVALID
INVALID
INVALID
INVALID
INVALID
INVALID
INVALID
INVALID
INVALID
INVALID
INVALID
INVALID
INVALID
INVALID
INVALID
INVALID
INVALID
INVALID
INVALID
INVALID
INVALID
INVALID
INVALID
INVALID
INVALID
INVALID
INVALID
INVALID
INVALID
INVALID
INVALID
INVALID
INVALID
INVALID
INVALID
INVALID
INVALID
INVALID
INVALID
INVALID
INVALID
INVALID
INVALID
INVALID
INVALID
INVALID
INVALID
INVALID
INVALID
INVALID
INVALID
INVALID
INVALID
INVALID
INVALID
INVALID
INVALID
INVALID
INVALID
INVALID
INVALID
INVALID
INVALID
INVALID
INVALID
INVALID
INVALID
INVALID
INVALID
INVALID
INVALID
INVALID
INVALID
INVALID
INVALID
INVALID
INVALID
INVALID
INVALID
INVALID
INVALID
INVALID
INVALID
INVALID
INVALID
INVALID
INVALID
INVALID
INVALID
INVALID
INVALID
INVALID
INVALID
INVALID
INVALID
INVALID
INVALID
INVALID
INVALID
INVALID
INVALID
INVALID
INVALID
INVALID
INVALID
INVALID
INVALID
INVALID
INVALID
INVALID
INVALID
INVALID
INVALID
INVALID
INVALID
INVALID
INVALID
INVALID
INVALID
INVALID
INVALID
INVALID
INVALID
INVALID
INVALID
INVALID
INVALID
INVALID
INVALID
INVALID
INVALID
INVALID
INVALID
INVALID
INVALID
INVALID
INVALID
INVALID
INVALID
INVALID
INVALID
INVALID
INVALID
INVALID
INVALID
INVALID
INVALID
INVALID
INVALID
INVALID
INVALID
INVALID
INVALID
INVALID
INVALID
INVALID
INVALID
INVALID
INVALID
INVALID
INVALID
INVALID
INVALID
INVALID
INVALID
INVALID
INVALID
INVALID
INVALID
INVALID
INVALID
INVALID
INVALID
INVALID
INVALID
INVALID
INVALID
INVALID
INVALID
INVALID
INVALID
INVALID
INVALID
INVALID
INVALID
INVALID
INVALID
INVALID
INVALID
INVALID
INVALID
INVALID
INVALID
INVALID
INVALID
INVALID
INVALID
INVALID
INVALID
INVALID
INVALID
INVALID
INVALID
INVALID
INVALID
INVALID
INVALID
INVALID
INVALID
INVALID
INVALID
INVALID
INVALID
INVALID
INVALID
INVALID
INVALID
INVALID
INVALID
INVALID
INVALID
INVALID
INVALID
INVALID
INVALID
INVALID
INVALID
INVALID
INVALID
INVALID
INVALID
INVALID
INVALID
INVALID
INVALID
INVALID
INVALID
INVALID
INVALID
INVALID
INVALID
INVALID
INVALID
INVALID
INVALID
INVALID
INVALID
INVALID
INVALID
INVALID
INVALID
INVALID
INVALID
INVALID
INVALID
INVALID
INVALID
INVALID
INVALID
INVALID
INVALID
INVALID
INVALID
INVALID
INVALID
INVALID
INVALID
INVALID
INVALID
INVALID
INVALID
INVALID
INVALID
INVALID
INVALID
INVALID
INVALID
INVALID
INVALID
INVALID
INVALID
INVALID
INVALID
INVALID
INVALID
INVALID
INVALID
INVALID
INVALID
INVALID
INVALID
INVALID
INVALID
INVALID
INVALID
INVALID
INVALID
INVALID
INVALID
INVALID
INVALID
INVALID
INVALID
INVALID
INVALID
INVALID
INVALID
INVALID
INVALID
INVALID
INVALID
INVALID
INVALID
INVALID
INVALID
INVALID
INVALID
INVALID
INVALID
INVALID
INVALID
INVALID
INVALID
INVALID
INVALID
INVALID
INVALID
INVALID
INVALID
INVALID
INVALID
INVALID
INVALID
INVALID
INVALID
INVALID
INVALID
INVALID
INVALID
INVALID
INVALID
INVALID
INVALID
INVALID
INVALID
INVALID
INVALID
INVALID
INVALID
INVALID
INVALID
INVALID
INVALID
INVALID
INVALID
INVALID
INVALID
INVALID
INVALID
INVALID
INVALID
INVALID
INVALID
INVALID
INVALID
INVALID
INVALID
INVALID
INVALID
INVALID
INVALID
INVALID
INVALID
INVALID
INVALID
INVALID
INVALID
INVALID
INVALID
INVALID
INVALID
INVALID
INVALID
INVALID
INVALID
INVALID
INVALID
INVALID
INVALID
INVALID
INVALID
INVALID
INVALID
INVALID
INVALID
INVALID
INVALID
INVALID
INVALID
INVALID
INVALID
INVALID
INVALID
INVALID
INVALID
INVALID
INVALID
INVALID
INVALID
INVALID
INVALID
INVALID
INVALID
INVALID
INVALID
INVALID
INVALID
INVALID
INVALID
INVALID
INVALID
INVALID
INVALID
INVALID
INVALID
INVALID
INVALID
INVALID
INVALID
INVALID
INVALID
INVALID
INVALID
INVALID
INVALID
INVALID
INVALID
INVALID
INVALID
INVALID
INVALID
INVALID
INVALID
INVALID
INVALID
INVALID
INVALID
INVALID
INVALID
INVALID
INVALID
INVALID
INVALID
INVALID
INVALID
INVALID
INVALID
INVALID
INVALID
INVALID
INVALID
INVALID
INVALID
INVALID
INVALID
INVALID
INVALID
INVALID
INVALID
INVALID
INVALID
INVALID
INVALID
INVALID
INVALID
INVALID
INVALID
INVALID
INVALID
INVALID
INVALID
INVALID
INVALID
INVALID
INVALID
INVALID
INVALID
INVALID
INVALID
INVALID
INVALID
INVALID
INVALID
INVALID
INVALID
INVALID
INVALID
INVALID
INVALID
INVALID
INVALID
INVALID
INVALID
INVALID
INVALID
INVALID
INVALID
INVALID
INVALID
INVALID
INVALID
INVALID
INVALID
INVALID
INVALID
INVALID
INVALID
INVALID
INVALID
INVALID
INVALID
INVALID
INVALID
INVALID
INVALID
INVALID
INVALID
INVALID
INVALID
INVALID
INVALID
INVALID
INVALID
INVALID
INVALID
INVALID
INVALID
INVALID
INVALID
INVALID
INVALID
INVALID
INVALID
INVALID
INVALID
INVALID
INVALID
INVALID
INVALID
INVALID
INVALID
INVALID
INVALID
INVALID
INVALID
INVALID
INVALID
INVALID
INVALID
INVALID
INVALID
INVALID
INVALID
INVALID
INVALID
INVALID
INVALID
INVALID
INVALID
INVALID
INVALID
INVALID
INVALID
INVALID
INVALID
INVALID
INVALID
INVALID
INVALID
INVALID
INVALID
INVALID
INVALID
INVALID
INVALID
INVALID
INVALID
INVALID
INVALID
INVALID
INVALID
INVALID
INVALID
INVALID
INVALID
INVALID
INVALID
INVALID
INVALID
INVALID
INVALID
INVALID
INVALID
INVALID
INVALID
INVALID
INVALID
INVALID
INVALID
INVALID
INVALID
INVALID
INVALID
INVALID
INVALID
INVALID
INVALID
INVALID
INVALID
INVALID
INVALID
INVALID
INVALID
INVALID
INVALID
INVALID
INVALID
INVALID
INVALID
INVALID
INVALID
INVALID
INVALID
INVALID
INVALID
INVALID
INVALID
INVALID
INVALID
INVALID
INVALID
INVALID
INVALID
INVALID
INVALID
INVALID
INVALID
INVALID
INVALID
INVALID
INVALID
INVALID
INVALID
INVALID
INVALID
INVALID
INVALID
INVALID
INVALID
INVALID
INVALID
INVALID
INVALID
INVALID
INVALID
INVALID
INVALID
INVALID
INVALID
INVALID
INVALID
INVALID
INVALID
INVALID
INVALID
INVALID
INVALID
INVALID
INVALID
INVALID
INVALID
INVALID
INVALID
INVALID
INVALID
INVALID
INVALID
INVALID
INVALID
INVALID
INVALID
INVALID
INVALID
INVALID
INVALID
INVALID
INVALID
INVALID
INVALID
INVALID
INVALID
INVALID
INVALID
INVALID
INVALID
INVALID
INVALID
INVALID
INVALID
INVALID
INVALID
INVALID
INVALID
INVALID
INVALID
INVALID
INVALID
INVALID
INVALID
INVALID
INVALID
INVALID
INVALID
INVALID
INVALID
INVALID
INVALID
INVALID
INVALID
INVALID
INVALID
INVALID
INVALID
INVALID
INVALID
INVALID
INVALID
INVALID
INVALID
INVALID
INVALID
INVALID
INVALID
INVALID
INVALID
INVALID
INVALID
INVALID
INVALID
INVALID
INVALID
INVALID
INVALID
INVALID
INVALID
INVALID
INVALID
INVALID
INVALID
INVALID
INVALID
INVALID
INVALID
INVALID
INVALID
INVALID
INVALID
INVALID
INVALID
INVALID
INVALID
INVALID
INVALID
INVALID
INVALID
INVALID
INVALID
INVALID
INVALID
INVALID
INVALID
INVALID
INVALID
INVALID
INVALID
INVALID
INVALID
INVALID
INVALID
INVALID
INVALID
INVALID
INVALID
INVALID
INVALID
INVALID
INVALID
INVALID
INVALID
INVALID
INVALID
INVALID
INVALID
INVALID
INVALID
INVALID
INVALID
INVALID
INVALID
INVALID
INVALID
INVALID
INVALID
INVALID
INVALID
INVALID
INVALID
INVALID
INVALID
INVALID
INVALID
INVALID
INVALID
INVALID
INVALID
INVALID
INVALID
INVALID
INVALID
INVALID
INVALID
INVALID
INVALID
INVALID
INVALID
INVALID
INVALID
INVALID
INVALID
INVALID
INVALID
INVALID
INVALID
INVALID
INVALID
INVALID
INVALID
INVALID
INVALID
INVALID
INVALID
INVALID
INVALID
INVALID
INVALID
INVALID
INVALID
INVALID
INVALID
INVALID
INVALID
INVALID
INVALID
INVALID
INVALID
INVALID
INVALID
INVALID
INVALID
INVALID
INVALID
INVALID
INVALID
INVALID
INVALID
INVALID
INVALID
INVALID
INVALID
INVALID
INVALID
INVALID
INVALID
INVALID
INVALID
INVALID
INVALID
INVALID
INVALID
INVALID
INVALID
INVALID
INVALID
INVALID
INVALID
INVALID
INVALID
INVALID
INVALID
INVALID
INVALID
INVALID
INVALID
INVALID
INVALID
INVALID
INVALID
INVALID
INVALID
INVALID
INVALID
INVALID
INVALID
INVALID
INVALID
INVALID
INVALID
INVALID
INVALID
INVALID
INVALID
INVALID
INVALID
INVALID
INVALID
INVALID
INVALID
INVALID
INVALID
INVALID
INVALID
INVALID
INVALID
INVALID
INVALID
INVALID
INVALID
INVALID
INVALID
INVALID
INVALID
INVALID
INVALID
INVALID
INVALID
INVALID
INVALID
INVALID
INVALID
INVALID
INVALID
INVALID
INVALID
INVALID
INVALID
INVALID
INVALID
INVALID
INVALID
INVALID
INVALID
INVALID
INVALID
INVALID
INVALID
INVALID
INVALID
INVALID
INVALID
INVALID
INVALID
INVALID
INVALID
INVALID
INVALID
INVALID
INVALID
INVALID
INVALID
INVALID
INVALID
INVALID
INVALID
INVALID
INVALID
INVALID
INVALID
INVALID
INVALID
INVALID
INVALID
INVALID
INVALID
INVALID
INVALID
INVALID
INVALID
INVALID
INVALID
INVALID
INVALID
INVALID
INVALID
INVALID
INVALID
INVALID
INVALID
INVALID
INVALID
INVALID
INVALID
INVALID
INVALID
INVALID
INVALID
INVALID
INVALID
INVALID
INVALID
INVALID
INVALID
INVALID
INVALID
INVALID
INVALID
INVALID
INVALID
INVALID
INVALID
INVALID
INVALID
INVALID
INVALID
INVALID
INVALID
INVALID
INVALID
INVALID
INVALID
INVALID
INVALID
INVALID
INVALID
INVALID
INVALID
INVALID
INVALID
INVALID
INVALID
INVALID
INVALID
INVALID
INVALID
INVALID
INVALID
INVALID
INVALID
INVALID
INVALID
INVALID
INVALID
INVALID
INVALID
INVALID
INVALID
INVALID
INVALID
INVALID
INVALID
INVALID
INVALID
INVALID
INVALID
INVALID
INVALID
INVALID
INVALID
INVALID
INVALID
INVALID
INVALID
INVALID
INVALID
INVALID
INVALID
INVALID
INVALID
INVALID
INVALID
INVALID
INVALID
INVALID
INVALID
INVALID
INVALID
INVALID
INVALID
INVALID
INVALID
INVALID
INVALID
INVALID
INVALID
INVALID
INVALID
INVALID
INVALID
INVALID
INVALID
INVALID
INVALID
INVALID
INVALID
INVALID
INVALID
INVALID
INVALID
INVALID
INVALID
INVALID
INVALID
INVALID
INVALID
INVALID
INVALID
INVALID
INVALID
INVALID
INVALID
INVALID
INVALID
INVALID
INVALID
INVALID
INVALID
INVALID
INVALID
INVALID
INVALID
INVALID
INVALID
INVALID
INVALID
INVALID
INVALID
INVALID
INVALID
INVALID
INVALID
INVALID
INVALID
INVALID
INVALID
INVALID
INVALID
INVALID
INVALID
INVALID
INVALID
INVALID
INVALID
INVALID
INVALID
INVALID
INVALID
INVALID
INVALID
INVALID
INVALID
INVALID
INVALID
INVALID
INVALID
INVALID
INVALID
INVALID
INVALID
INVALID
INVALID
INVALID
INVALID
INVALID
INVALID
INVALID
INVALID
INVALID
INVALID
INVALID
INVALID
INVALID
INVALID
INVALID
INVALID
INVALID
INVALID
INVALID
INVALID
INVALID
INVALID
INVALID
INVALID
INVALID
INVALID
INVALID
INVALID
INVALID
INVALID
INVALID
INVALID
INVALID
INVALID
INVALID
INVALID
INVALID
INVALID
INVALID
INVALID
INVALID
INVALID
INVALID
INVALID
INVALID
INVALID
INVALID
INVALID
INVALID
INVALID
INVALID
INVALID
INVALID
INVALID
INVALID
INVALID
INVALID
INVALID
INVALID
INVALID
INVALID
INVALID
INVALID
INVALID
INVALID
INVALID
INVALID
INVALID
INVALID
INVALID
INVALID
INVALID
INVALID
INVALID
INVALID
INVALID
INVALID
INVALID
INVALID
INVALID
INVALID
INVALID
INVALID
INVALID
INVALID
INVALID
INVALID
INVALID
INVALID
INVALID
INVALID
INVALID
INVALID
INVALID
INVALID
INVALID
INVALID
INVALID
INVALID
INVALID
INVALID
INVALID
INVALID
INVALID
INVALID
INVALID
INVALID
INVALID
INVALID
INVALID
INVALID
INVALID
INVALID
INVALID
INVALID
INVALID
INVALID
INVALID
INVALID
INVALID
INVALID
INVALID
INVALID
INVALID
INVALID
INVALID
INVALID
INVALID
INVALID
INVALID
INVALID
INVALID
INVALID
INVALID
INVALID
INVALID
INVALID
INVALID
INVALID
INVALID
INVALID
INVALID
INVALID
INVALID
INVALID
INVALID
INVALID
INVALID
INVALID
INVALID
INVALID
INVALID
INVALID
INVALID
INVALID
INVALID
INVALID
INVALID
INVALID
INVALID
INVALID
INVALID
INVALID
INVALID
INVALID
INVALID
INVALID
INVALID
INVALID
INVALID
INVALID
INVALID
INVALID
INVALID
INVALID
INVALID
INVALID
INVALID
INVALID
INVALID
INVALID
INVALID
INVALID
INVALID
INVALID
INVALID
INVALID
INVALID
INVALID
INVALID
INVALID
INVALID
INVALID
INVALID
INVALID
INVALID
INVALID
INVALID
INVALID
INVALID
INVALID
INVALID
INVALID
INVALID
INVALID
INVALID
INVALID
INVALID
INVALID
INVALID
INVALID
INVALID
INVALID
INVALID
INVALID
INVALID
INVALID
INVALID
INVALID
INVALID
INVALID
INVALID
INVALID
INVALID
INVALID
INVALID
INVALID
INVALID
INVALID
INVALID
INVALID
INVALID
INVALID
INVALID
INVALID
INVALID
INVALID
INVALID
INVALID
INVALID
INVALID
INVALID
INVALID
INVALID
INVALID
INVALID
INVALID
INVALID
INVALID
INVALID
INVALID
INVALID
INVALID
INVALID
INVALID
INVALID
INVALID
INVALID
INVALID
INVALID
INVALID
INVALID
INVALID
INVALID
INVALID
INVALID
INVALID
INVALID
INVALID
INVALID
INVALID
INVALID
INVALID
INVALID
INVALID
INVALID
INVALID
INVALID
INVALID
INVALID
INVALID
INVALID
INVALID
INVALID
INVALID
INVALID
INVALID
INVALID
INVALID
INVALID
INVALID
INVALID
INVALID
INVALID
INVALID
INVALID
INVALID
INVALID
INVALID
INVALID
INVALID
INVALID
INVALID
INVALID
INVALID
INVALID
INVALID
INVALID
INVALID
INVALID
INVALID
INVALID
INVALID
INVALID
INVALID
INVALID
INVALID
INVALID
INVALID
INVALID
INVALID
INVALID
INVALID
INVALID
INVALID
INVALID
INVALID
INVALID
INVALID
INVALID
INVALID
INVALID
INVALID
INVALID
INVALID
INVALID
INVALID
INVALID
INVALID
INVALID
INVALID
INVALID
INVALID
INVALID
INVALID
INVALID
INVALID
INVALID
INVALID
INVALID
INVALID
INVALID
INVALID
INVALID
INVALID
INVALID
INVALID
INVALID
INVALID
INVALID
INVALID
INVALID
INVALID
INVALID
INVALID
INVALID
INVALID
INVALID
INVALID
INVALID
INVALID
INVALID
INVALID
INVALID
INVALID
INVALID
INVALID
INVALID
INVALID
INVALID
INVALID
INVALID
INVALID
INVALID
INVALID
INVALID
INVALID
INVALID
INVALID
INVALID
INVALID
INVALID
INVALID
INVALID
INVALID
INVALID
INVALID
INVALID
INVALID
INVALID
INVALID
INVALID
INVALID
INVALID
INVALID
INVALID
INVALID
INVALID
INVALID
INVALID
INVALID
INVALID
INVALID
INVALID
INVALID
INVALID
INVALID
INVALID
INVALID
INVALID
INVALID
INVALID
INVALID
INVALID
INVALID
INVALID
INVALID
INVALID
INVALID
INVALID
INVALID
INVALID
INVALID
INVALID
INVALID
INVALID
INVALID
INVALID
INVALID
INVALID
INVALID
INVALID
INVALID
INVALID
INVALID
INVALID
INVALID
INVALID
INVALID
INVALID
INVALID
INVALID
INVALID
INVALID
INVALID
INVALID
INVALID
INVALID
INVALID
INVALID
INVALID
INVALID
INVALID
INVALID
INVALID
INVALID
INVALID
INVALID
INVALID
INVALID
INVALID
INVALID
INVALID
INVALID
INVALID
INVALID
INVALID
INVALID
INVALID
INVALID
INVALID
INVALID
INVALID
INVALID
INVALID
INVALID
INVALID
INVALID
INVALID
INVALID
INVALID
INVALID
INVALID
INVALID
INVALID
INVALID
INVALID
INVALID
INVALID
INVALID
INVALID
INVALID
INVALID
INVALID
INVALID
INVALID
INVALID
INVALID
INVALID
INVALID
INVALID
INVALID
INVALID
INVALID
INVALID
INVALID
INVALID
INVALID
INVALID
INVALID
INVALID
INVALID
INVALID
INVALID
INVALID
INVALID
INVALID
INVALID
INVALID
INVALID
INVALID
INVALID
INVALID
INVALID
INVALID
INVALID
INVALID
INVALID
INVALID
INVALID
INVALID
INVALID
INVALID
INVALID
INVALID
INVALID
INVALID
INVALID
INVALID
INVALID
INVALID
INVALID
INVALID
INVALID
INVALID
INVALID
INVALID
INVALID
INVALID
INVALID
INVALID
INVALID
INVALID
INVALID
INVALID
INVALID
INVALID
INVALID
INVALID
INVALID
INVALID
INVALID
INVALID
INVALID
INVALID
INVALID
INVALID
INVALID
INVALID
INVALID
INVALID
INVALID
INVALID
INVALID
INVALID
INVALID
INVALID
INVALID
INVALID
INVALID
INVALID
INVALID
INVALID
INVALID
INVALID
INVALID
INVALID
INVALID
INVALID
INVALID
INVALID
INVALID
INVALID
INVALID
INVALID
INVALID
INVALID
INVALID
INVALID
INVALID
INVALID
INVALID
INVALID
INVALID
INVALID
INVALID
INVALID
INVALID
INVALID
INVALID
INVALID
INVALID
INVALID
INVALID
INVALID
INVALID
INVALID
INVALID
INVALID
INVALID
INVALID
INVALID
INVALID
INVALID
INVALID
INVALID
INVALID
INVALID
INVALID
INVALID
INVALID
INVALID
INVALID
INVALID
INVALID
INVALID
INVALID
INVALID
INVALID
INVALID
INVALID
INVALID
INVALID
INVALID
INVALID
INVALID
INVALID
INVALID
INVALID
INVALID
INVALID
INVALID
INVALID
INVALID
INVALID
INVALID
INVALID
INVALID
INVALID
INVALID
INVALID
INVALID
INVALID
INVALID
INVALID
INVALID
INVALID
INVALID
INVALID
INVALID
INVALID
INVALID
INVALID
INVALID
INVALID
INVALID
INVALID
INVALID
INVALID
INVALID
INVALID
INVALID
INVALID
INVALID
INVALID
INVALID
INVALID
INVALID
INVALID
INVALID
INVALID
INVALID
INVALID
INVALID
INVALID
INVALID
INVALID
INVALID
INVALID
INVALID
INVALID
INVALID
INVALID
INVALID
INVALID
INVALID
INVALID
INVALID
INVALID
INVALID
INVALID
INVALID
INVALID
INVALID
INVALID
INVALID
INVALID
INVALID
INVALID
INVALID
INVALID
INVALID
INVALID
INVALID
INVALID
INVALID
INVALID
INVALID
INVALID
INVALID
INVALID
INVALID
INVALID
INVALID
INVALID
INVALID
INVALID
INVALID
INVALID
INVALID
INVALID
INVALID
INVALID
INVALID
INVALID
INVALID
INVALID
INVALID
INVALID
INVALID
INVALID
INVALID
INVALID
INVALID
INVALID
INVALID
INVALID
INVALID
INVALID
INVALID
INVALID
INVALID
INVALID
INVALID
INVALID
INVALID
INVALID
INVALID
INVALID
INVALID
INVALID
INVALID
INVALID
INVALID
INVALID
INVALID
INVALID
INVALID
INVALID
INVALID
INVALID
INVALID
INVALID
INVALID
INVALID
INVALID
INVALID
INVALID
INVALID
INVALID
INVALID
INVALID
INVALID
INVALID
INVALID
INVALID
INVALID
INVALID
INVALID
INVALID
INVALID
INVALID
INVALID
INVALID
INVALID
INVALID
INVALID
INVALID
INVALID
INVALID
INVALID
INVALID
INVALID
INVALID
INVALID
INVALID
INVALID
INVALID
INVALID
INVALID
INVALID
INVALID
INVALID
INVALID
INVALID
INVALID
INVALID
INVALID
INVALID
INVALID
INVALID
INVALID
INVALID
INVALID
INVALID
INVALID
INVALID
INVALID
INVALID
INVALID
INVALID
INVALID
INVALID
INVALID
INVALID
INVALID
INVALID
INVALID
INVALID
INVALID
INVALID
INVALID
INVALID
INVALID
INVALID
INVALID
INVALID
INVALID
INVALID
INVALID
INVALID
INVALID
INVALID
INVALID
INVALID
INVALID
INVALID
INVALID
INVALID
INVALID
INVALID
INVALID
INVALID
INVALID
INVALID
INVALID
INVALID
INVALID
INVALID
INVALID
INVALID
INVALID
INVALID
INVALID
INVALID
INVALID
INVALID
INVALID
INVALID
INVALID
INVALID
INVALID
INVALID
INVALID
INVALID
INVALID
INVALID
INVALID
INVALID
INVALID
INVALID
INVALID
INVALID
INVALID
INVALID
INVALID
INVALID
INVALID
INVALID
INVALID
INVALID
INVALID
INVALID
INVALID
INVALID
INVALID
INVALID
INVALID
INVALID
INVALID
INVALID
INVALID
INVALID
INVALID
INVALID
INVALID
INVALID
INVALID
INVALID
INVALID
INVALID
INVALID
INVALID
INVALID
INVALID
INVALID
INVALID
INVALID
INVALID
INVALID
INVALID
INVALID
INVALID
INVALID
INVALID
INVALID
INVALID
INVALID
INVALID
INVALID
INVALID
INVALID
INVALID
INVALID
INVALID
INVALID
INVALID
INVALID
INVALID
INVALID
INVALID
INVALID
INVALID
INVALID
INVALID
INVALID
INVALID
INVALID
INVALID
INVALID
INVALID
INVALID
INVALID
INVALID
INVALID
INVALID
INVALID
INVALID
INVALID
INVALID
INVALID
INVALID
INVALID
INVALID
INVALID
INVALID
INVALID
INVALID
INVALID
INVALID
INVALID
INVALID
INVALID
INVALID
INVALID
INVALID
INVALID
INVALID
INVALID
INVALID
INVALID
INVALID
INVALID
INVALID
INVALID
INVALID
INVALID
INVALID
INVALID
INVALID
INVALID
INVALID
INVALID
INVALID
INVALID
INVALID
INVALID
INVALID
INVALID
INVALID
INVALID
INVALID
INVALID
INVALID
INVALID
INVALID
INVALID
INVALID
INVALID
INVALID
INVALID
INVALID
INVALID
INVALID
INVALID
INVALID
INVALID
INVALID
INVALID
INVALID
INVALID
INVALID
INVALID
INVALID
INVALID
INVALID
INVALID
INVALID
INVALID
INVALID
INVALID
INVALID
INVALID
INVALID
INVALID
INVALID
INVALID
INVALID
INVALID
INVALID
INVALID
INVALID
INVALID
INVALID
INVALID
INVALID
INVALID
INVALID
INVALID
INVALID
INVALID
INVALID
INVALID
INVALID
INVALID
INVALID
INVALID
INVALID
INVALID
INVALID
INVALID
INVALID
INVALID
INVALID
INVALID
INVALID
INVALID
INVALID
INVALID
INVALID
INVALID
INVALID
INVALID
INVALID
INVALID
INVALID
INVALID
INVALID
INVALID
INVALID
INVALID
INVALID
INVALID
INVALID
INVALID
INVALID
INVALID
INVALID
INVALID
INVALID
INVALID
INVALID
INVALID
INVALID
INVALID
INVALID
INVALID
INVALID
INVALID
INVALID
INVALID
INVALID
INVALID
INVALID
INVALID
INVALID
INVALID
INVALID
INVALID
INVALID
INVALID
INVALID
INVALID
INVALID
INVALID
INVALID
INVALID
INVALID
INVALID
INVALID
INVALID
INVALID
INVALID
INVALID
INVALID
INVALID
INVALID
INVALID
INVALID
INVALID
INVALID
INVALID
INVALID
INVALID
INVALID
INVALID
INVALID
INVALID
INVALID
INVALID
INVALID
INVALID
INVALID
INVALID
INVALID
INVALID
INVALID
INVALID
INVALID
INVALID
INVALID
INVALID
INVALID
INVALID
INVALID
INVALID
INVALID
INVALID
INVALID
INVALID
INVALID
INVALID
INVALID
INVALID
INVALID
INVALID
INVALID
INVALID
INVALID
INVALID
INVALID
INVALID
INVALID
INVALID
INVALID
INVALID
INVALID
INVALID
INVALID
INVALID
INVALID
INVALID
INVALID
INVALID
INVALID
INVALID
INVALID
INVALID
INVALID
INVALID
INVALID
INVALID
INVALID
INVALID
INVALID
INVALID
INVALID
INVALID
INVALID
INVALID
INVALID
INVALID
INVALID
INVALID
INVALID
INVALID
INVALID
INVALID
INVALID
INVALID
INVALID
INVALID
INVALID
INVALID
INVALID
INVALID
INVALID
INVALID
INVALID
INVALID
INVALID
INVALID
INVALID
INVALID
INVALID
INVALID
INVALID
INVALID
INVALID
INVALID
INVALID
INVALID
INVALID
INVALID
INVALID
INVALID
INVALID
INVALID
INVALID
INVALID
INVALID
INVALID
INVALID
INVALID
INVALID
INVALID
INVALID
INVALID
INVALID
INVALID
INVALID
INVALID
INVALID
INVALID
INVALID
INVALID
INVALID
INVALID
INVALID
INVALID
INVALID
INVALID
INVALID
INVALID
INVALID
INVALID
INVALID
INVALID
INVALID
INVALID
INVALID
INVALID
INVALID
INVALID
INVALID
INVALID
INVALID
INVALID
INVALID
INVALID
INVALID
INVALID
INVALID
INVALID
INVALID
INVALID
INVALID
INVALID
INVALID
INVALID
INVALID
INVALID
INVALID
INVALID
INVALID
INVALID
INVALID
INVALID
INVALID
INVALID
INVALID
INVALID
INVALID
INVALID
INVALID
INVALID
INVALID
INVALID
INVALID
INVALID
INVALID
INVALID
INVALID
INVALID
INVALID
INVALID
INVALID
INVALID
INVALID
INVALID
INVALID
INVALID
INVALID
INVALID
INVALID
INVALID
INVALID
INVALID
INVALID
INVALID
INVALID
INVALID
INVALID
INVALID
INVALID
INVALID
INVALID
INVALID
INVALID
INVALID
INVALID
INVALID
INVALID
INVALID
INVALID
INVALID
INVALID
INVALID
INVALID
INVALID
INVALID
INVALID
INVALID
INVALID
INVALID
INVALID
INVALID
INVALID
INVALID
INVALID
INVALID
INVALID
INVALID
INVALID
INVALID
INVALID
INVALID
INVALID
INVALID
INVALID
INVALID
INVALID
INVALID
INVALID
INVALID
INVALID
INVALID
INVALID
INVALID
INVALID
INVALID
INVALID
INVALID
INVALID
INVALID
INVALID
INVALID
INVALID
INVALID
INVALID
INVALID
INVALID
INVALID
INVALID
INVALID
INVALID
INVALID
INVALID
INVALID
INVALID
INVALID
INVALID
INVALID
INVALID
INVALID
INVALID
INVALID
INVALID
INVALID
INVALID
INVALID
INVALID
INVALID
INVALID
INVALID
INVALID
INVALID
INVALID
INVALID
INVALID
INVALID
INVALID
INVALID
INVALID
INVALID
INVALID
INVALID
INVALID
INVALID
INVALID
INVALID
INVALID
INVALID
INVALID
INVALID
INVALID
INVALID
INVALID
INVALID
INVALID
INVALID
INVALID
INVALID
INVALID
INVALID
INVALID
INVALID
INVALID
INVALID
INVALID
INVALID
INVALID
INVALID
INVALID
INVALID
INVALID
INVALID
INVALID
INVALID
INVALID
INVALID
INVALID
INVALID
INVALID
INVALID
INVALID
INVALID
INVALID
INVALID
INVALID
INVALID
INVALID
INVALID
INVALID
INVALID
INVALID
INVALID
INVALID
INVALID
INVALID
INVALID
INVALID
INVALID
INVALID
INVALID
INVALID
INVALID
INVALID
INVALID
INVALID
INVALID
INVALID
INVALID
INVALID
INVALID
INVALID
INVALID
INVALID
INVALID
INVALID
INVALID
INVALID
INVALID
INVALID
INVALID
INVALID
INVALID
INVALID
INVALID
INVALID
INVALID
INVALID
INVALID
INVALID
INVALID
INVALID
INVALID
INVALID
INVALID
INVALID
INVALID
INVALID
INVALID
INVALID
INVALID
INVALID
INVALID
INVALID
INVALID
INVALID
INVALID
INVALID
INVALID
INVALID
INVALID
INVALID
INVALID
INVALID
INVALID
INVALID
INVALID
INVALID
INVALID
INVALID
INVALID
INVALID
INVALID
INVALID
INVALID
INVALID
INVALID
INVALID
INVALID
INVALID
INVALID
INVALID
INVALID
INVALID
INVALID
INVALID
INVALID
INVALID
INVALID
INVALID
INVALID
INVALID
INVALID
INVALID
INVALID
INVALID
INVALID
INVALID
INVALID
INVALID
INVALID
INVALID
INVALID
INVALID
INVALID
INVALID
INVALID
INVALID
INVALID
INVALID
INVALID
INVALID
INVALID
INVALID
INVALID
INVALID
INVALID
INVALID
INVALID
INVALID
INVALID
INVALID
INVALID
INVALID
INVALID
INVALID
INVALID
INVALID
INVALID
INVALID
INVALID
INVALID
INVALID
INVALID
INVALID
INVALID
INVALID
INVALID
INVALID
INVALID
INVALID
INVALID
INVALID
INVALID
INVALID
INVALID
INVALID
INVALID
INVALID
INVALID
INVALID
INVALID
INVALID
INVALID
INVALID
INVALID
INVALID
INVALID
INVALID
INVALID
INVALID
INVALID
INVALID
INVALID
INVALID
INVALID
INVALID
INVALID
INVALID
INVALID
INVALID
INVALID
INVALID
INVALID
INVALID
INVALID
INVALID
INVALID
INVALID
INVALID
INVALID
INVALID
INVALID
INVALID
INVALID
INVALID
INVALID
INVALID
INVALID
INVALID
INVALID
INVALID
INVALID
INVALID
INVALID
INVALID
INVALID
INVALID
INVALID
INVALID
INVALID
INVALID
INVALID
INVALID
INVALID
INVALID
INVALID
INVALID
INVALID
INVALID
INVALID
INVALID
INVALID
INVALID
INVALID
INVALID
INVALID
INVALID
INVALID
INVALID
INVALID
INVALID
INVALID
INVALID
INVALID
INVALID
INVALID
INVALID
INVALID
INVALID
INVALID
INVALID
INVALID
INVALID
INVALID
INVALID
INVALID
INVALID
INVALID
INVALID
INVALID
INVALID
INVALID
INVALID
INVALID
INVALID
INVALID
INVALID
INVALID
INVALID
INVALID
INVALID
INVALID
INVALID
INVALID
INVALID
INVALID
INVALID
INVALID
INVALID
INVALID
INVALID
INVALID
INVALID
INVALID
INVALID
INVALID
INVALID
INVALID
INVALID
INVALID
INVALID
INVALID
INVALID
INVALID
INVALID
INVALID
INVALID
INVALID
INVALID
INVALID
INVALID
INVALID
INVALID
INVALID
INVALID
INVALID
INVALID
INVALID
INVALID
INVALID
INVALID
INVALID
INVALID
INVALID
INVALID
INVALID
INVALID
INVALID
INVALID
INVALID
INVALID
INVALID
INVALID
INVALID
INVALID
INVALID
INVALID
INVALID
INVALID
INVALID
INVALID
INVALID
INVALID
INVALID
INVALID
INVALID
INVALID
INVALID
INVALID
INVALID
INVALID
INVALID
INVALID
INVALID
INVALID
INVALID
INVALID
INVALID
INVALID
INVALID
INVALID
INVALID
INVALID
INVALID
INVALID
INVALID
INVALID
INVALID
INVALID
INVALID
INVALID
INVALID
INVALID
INVALID
INVALID
INVALID
INVALID
INVALID
INVALID
INVALID
INVALID
INVALID
INVALID
INVALID
INVALID
INVALID
INVALID
INVALID
INVALID
INVALID
INVALID
INVALID
INVALID
INVALID
INVALID
INVALID
INVALID
INVALID
INVALID
INVALID
INVALID
INVALID
INVALID
INVALID
INVALID
INVALID
INVALID
INVALID
INVALID
INVALID
INVALID
INVALID
INVALID
INVALID
INVALID
INVALID
INVALID
INVALID
INVALID
INVALID
INVALID
INVALID
INVALID
INVALID
INVALID
INVALID
INVALID
INVALID
INVALID
INVALID
INVALID
INVALID
INVALID
INVALID
INVALID
INVALID
INVALID
INVALID
INVALID
INVALID
INVALID
INVALID
INVALID
INVALID
INVALID
INVALID
INVALID
INVALID
INVALID
INVALID
INVALID
INVALID
INVALID
INVALID
INVALID
INVALID
INVALID
INVALID
INVALID
INVALID
INVALID
INVALID
INVALID
INVALID
INVALID
INVALID
INVALID
INVALID
INVALID
INVALID
INVALID
INVALID
INVALID
INVALID
INVALID
INVALID
INVALID
INVALID
INVALID
INVALID
INVALID
INVALID
INVALID
INVALID
INVALID
INVALID
INVALID
INVALID
INVALID
INVALID
INVALID
INVALID
INVALID
INVALID
INVALID
INVALID
INVALID
INVALID
INVALID
INVALID
INVALID
INVALID
INVALID
INVALID
INVALID
INVALID
INVALID
INVALID
INVALID
INVALID
INVALID
INVALID
INVALID
INVALID
INVALID
INVALID
INVALID
INVALID
INVALID
INVALID
INVALID
INVALID
INVALID
INVALID
INVALID
INVALID
INVALID
INVALID
INVALID
INVALID
INVALID
INVALID
INVALID
INVALID
INVALID
INVALID
INVALID
INVALID
INVALID
INVALID
INVALID
INVALID
INVALID
INVALID
INVALID
INVALID
INVALID
INVALID
INVALID
INVALID
INVALID
INVALID
INVALID
INVALID
INVALID
INVALID
INVALID
INVALID
INVALID
INVALID
INVALID
INVALID
INVALID
INVALID
INVALID
INVALID
INVALID
INVALID
INVALID
INVALID
INVALID
INVALID
INVALID
INVALID
INVALID
INVALID
INVALID
INVALID
INVALID
INVALID
INVALID
INVALID
INVALID
INVALID
INVALID
INVALID
INVALID
INVALID
INVALID
INVALID
INVALID
INVALID
INVALID
INVALID
INVALID
INVALID
INVALID
INVALID
INVALID
INVALID
INVALID
INVALID
INVALID
INVALID
INVALID
INVALID
INVALID
INVALID
INVALID
INVALID
INVALID
INVALID
INVALID
INVALID
INVALID
INVALID
INVALID
INVALID
INVALID
INVALID
INVALID
INVALID
INVALID
INVALID
INVALID
INVALID
INVALID
INVALID
INVALID
INVALID
INVALID
INVALID
INVALID
INVALID
INVALID
INVALID
INVALID
INVALID
INVALID
INVALID
INVALID
INVALID
INVALID
INVALID
INVALID
INVALID
INVALID
INVALID
INVALID
INVALID
INVALID
INVALID
INVALID
INVALID
INVALID
INVALID
INVALID
INVALID
INVALID
INVALID
INVALID
INVALID
INVALID
INVALID
INVALID
INVALID
INVALID
INVALID
INVALID
INVALID
INVALID
INVALID
INVALID
INVALID
INVALID
INVALID
INVALID
INVALID
INVALID
INVALID
INVALID
INVALID
INVALID
INVALID
INVALID
INVALID
INVALID
INVALID
INVALID
INVALID
INVALID
INVALID
INVALID
INVALID
INVALID
INVALID
INVALID
INVALID
INVALID
INVALID
INVALID
INVALID
INVALID
INVALID
INVALID
INVALID
INVALID
INVALID
INVALID
INVALID
INVALID
INVALID
INVALID
INVALID
INVALID
INVALID
INVALID
INVALID
INVALID
INVALID
INVALID
INVALID
INVALID
INVALID
INVALID
INVALID
INVALID
INVALID
INVALID
INVALID
INVALID
INVALID
INVALID
INVALID
INVALID
INVALID
INVALID
INVALID
INVALID
INVALID
INVALID
INVALID
INVALID
INVALID
INVALID
INVALID
INVALID
INVALID
INVALID
INVALID
INVALID
INVALID
INVALID
INVALID
INVALID
INVALID
INVALID
INVALID
INVALID
INVALID
INVALID
INVALID
INVALID
INVALID
INVALID
INVALID
INVALID
INVALID
INVALID
INVALID
INVALID
INVALID
INVALID
INVALID
INVALID
INVALID
INVALID
INVALID
INVALID
INVALID
INVALID
INVALID
INVALID
INVALID
INVALID
INVALID
INVALID
INVALID
INVALID
INVALID
INVALID
INVALID
INVALID
INVALID
INVALID
INVALID
INVALID
INVALID
INVALID
INVALID
INVALID
INVALID
INVALID
INVALID
INVALID
INVALID
INVALID
INVALID
INVALID
INVALID
INVALID
INVALID
INVALID
INVALID
INVALID
INVALID
INVALID
INVALID
INVALID
INVALID
INVALID
INVALID
INVALID
INVALID
INVALID
INVALID
INVALID
INVALID
INVALID
INVALID
INVALID
INVALID
INVALID
INVALID
INVALID
INVALID
INVALID
INVALID
INVALID
INVALID
INVALID
INVALID
INVALID
INVALID
INVALID
INVALID
INVALID
INVALID
INVALID
INVALID
INVALID
INVALID
INVALID
INVALID
INVALID
INVALID
INVALID
INVALID
INVALID
INVALID
INVALID
INVALID
INVALID
INVALID
INVALID
INVALID
INVALID
INVALID
INVALID
INVALID
INVALID
INVALID
INVALID
INVALID
INVALID
INVALID
INVALID
INVALID
INVALID
INVALID
INVALID
INVALID
INVALID
INVALID
INVALID
INVALID
INVALID
INVALID
INVALID
INVALID
INVALID
INVALID
INVALID
INVALID
INVALID
INVALID
INVALID
INVALID
INVALID
INVALID
INVALID
INVALID
INVALID
INVALID
INVALID
INVALID
INVALID
INVALID
INVALID
INVALID
INVALID
INVALID
INVALID
INVALID
INVALID
INVALID
INVALID
INVALID
INVALID
INVALID
INVALID
INVALID
INVALID
INVALID
INVALID
INVALID
INVALID
INVALID
INVALID
INVALID
INVALID
INVALID
INVALID
INVALID
INVALID
INVALID
INVALID
INVALID
INVALID
INVALID
INVALID
INVALID
INVALID
INVALID
INVALID
INVALID
INVALID
INVALID
INVALID
INVALID
INVALID
INVALID
INVALID
INVALID
INVALID
INVALID
INVALID
INVALID
INVALID
INVALID
INVALID
INVALID
INVALID
INVALID
INVALID
INVALID
INVALID
INVALID
INVALID
INVALID
INVALID
INVALID
INVALID
INVALID
INVALID
INVALID
INVALID
INVALID
INVALID
INVALID
INVALID
INVALID
INVALID
INVALID
INVALID
INVALID
INVALID
INVALID
INVALID
INVALID
INVALID
INVALID
INVALID
INVALID
INVALID
INVALID
INVALID
INVALID
INVALID
INVALID
INVALID
INVALID
INVALID
INVALID
INVALID
INVALID
INVALID
INVALID
INVALID
INVALID
INVALID
INVALID
INVALID
INVALID
INVALID
INVALID
INVALID
INVALID
INVALID
INVALID
INVALID
INVALID
INVALID
INVALID
INVALID
INVALID
INVALID
INVALID
INVALID
INVALID
INVALID
INVALID
INVALID
INVALID
INVALID
INVALID
INVALID
INVALID
INVALID
INVALID
INVALID
INVALID
INVALID
INVALID
INVALID
INVALID
INVALID
INVALID
INVALID
INVALID
INVALID
INVALID
INVALID
INVALID
INVALID
INVALID
INVALID
INVALID
INVALID
INVALID
INVALID
INVALID
INVALID
INVALID
INVALID
INVALID
INVALID
INVALID
INVALID
INVALID
INVALID
INVALID
INVALID
INVALID
INVALID
INVALID
INVALID
INVALID
INVALID
INVALID
INVALID
INVALID
INVALID
INVALID
INVALID
INVALID
INVALID
INVALID
INVALID
INVALID
INVALID
INVALID
INVALID
INVALID
INVALID
INVALID
INVALID
INVALID
INVALID
INVALID
INVALID
INVALID
INVALID
INVALID
INVALID
INVALID
INVALID
INVALID
INVALID
INVALID
INVALID
INVALID
INVALID
INVALID
INVALID
INVALID
INVALID
INVALID
INVALID
INVALID
INVALID
INVALID
INVALID
INVALID
INVALID
INVALID
INVALID
INVALID
INVALID
INVALID
INVALID
INVALID
INVALID
INVALID
INVALID
INVALID
INVALID
INVALID
INVALID
INVALID
INVALID
INVALID
INVALID
INVALID
INVALID
INVALID
INVALID
INVALID
INVALID
INVALID
INVALID
INVALID
INVALID
INVALID
INVALID
INVALID
INVALID
INVALID
INVALID
INVALID
INVALID
INVALID
INVALID
INVALID
INVALID
INVALID
INVALID
INVALID
INVALID
INVALID
INVALID
INVALID
INVALID
INVALID
INVALID
INVALID
INVALID
INVALID
INVALID
INVALID
INVALID
INVALID
INVALID
INVALID
INVALID
INVALID
INVALID
INVALID
INVALID
INVALID
INVALID
INVALID
INVALID
INVALID
INVALID
INVALID
INVALID
INVALID
INVALID
INVALID
INVALID
INVALID
INVALID
INVALID
INVALID
INVALID
INVALID
INVALID
INVALID
INVALID
INVALID
INVALID
INVALID
INVALID
INVALID
INVALID
INVALID
INVALID
INVALID
INVALID
INVALID
INVALID
INVALID
INVALID
INVALID
INVALID
INVALID
INVALID
INVALID
INVALID
INVALID
INVALID
INVALID
INVALID
INVALID
INVALID
INVALID
INVALID
INVALID
INVALID
INVALID
INVALID
INVALID
INVALID
INVALID
INVALID
INVALID
INVALID
INVALID
INVALID
INVALID
INVALID
INVALID
INVALID
INVALID
INVALID
INVALID
INVALID
INVALID
INVALID
INVALID
INVALID
INVALID
INVALID
INVALID
INVALID
INVALID
INVALID
INVALID
INVALID
INVALID
INVALID
INVALID
INVALID
INVALID
INVALID
INVALID
INVALID
INVALID
INVALID
INVALID
INVALID
INVALID
INVALID
INVALID
INVALID
INVALID
INVALID
INVALID
INVALID
INVALID
INVALID
INVALID
INVALID
INVALID
INVALID
INVALID
INVALID
INVALID
INVALID
INVALID
INVALID
INVALID
INVALID
INVALID
INVALID
INVALID
INVALID
INVALID
INVALID
INVALID
INVALID
INVALID
INVALID
INVALID
INVALID
INVALID
INVALID
INVALID
INVALID
INVALID
INVALID
INVALID
INVALID
INVALID
INVALID
INVALID
INVALID
INVALID
INVALID
INVALID
INVALID
INVALID
INVALID
INVALID
INVALID
INVALID
INVALID
INVALID
INVALID
INVALID
INVALID
INVALID
INVALID
INVALID
INVALID
INVALID
INVALID
INVALID
INVALID
INVALID
INVALID
INVALID
INVALID
INVALID
INVALID
INVALID
INVALID
INVALID
INVALID
INVALID
INVALID
INVALID
INVALID
INVALID
INVALID
INVALID
INVALID
INVALID
INVALID
INVALID
INVALID
INVALID
INVALID
INVALID
INVALID
INVALID
INVALID
INVALID
INVALID
INVALID
INVALID
INVALID
INVALID
INVALID
INVALID
INVALID
INVALID
INVALID
INVALID
INVALID
INVALID
INVALID
INVALID
INVALID
INVALID
INVALID
INVALID
INVALID
INVALID
INVALID
INVALID
INVALID
INVALID
INVALID
INVALID
INVALID
INVALID
INVALID
INVALID
INVALID
INVALID
INVALID
INVALID
INVALID
INVALID
INVALID
INVALID
INVALID
INVALID
INVALID
INVALID
INVALID
INVALID
INVALID
INVALID
INVALID
INVALID
INVALID
INVALID
INVALID
INVALID
INVALID
INVALID
INVALID
INVALID
INVALID
INVALID
INVALID
INVALID
INVALID
INVALID
INVALID
INVALID
INVALID
INVALID
INVALID
INVALID
INVALID
INVALID
INVALID
INVALID
INVALID
INVALID
INVALID
INVALID
INVALID
INVALID
INVALID
INVALID
INVALID
INVALID
INVALID
INVALID
INVALID
INVALID
INVALID
INVALID
INVALID
INVALID
INVALID
INVALID
INVALID
INVALID
INVALID
INVALID
INVALID
INVALID
INVALID
INVALID
INVALID
INVALID
INVALID
INVALID
INVALID
INVALID
INVALID
INVALID
INVALID
INVALID
INVALID
INVALID
INVALID
INVALID
INVALID
INVALID
INVALID
INVALID
INVALID
INVALID
INVALID
INVALID
INVALID
INVALID
INVALID
INVALID
INVALID
INVALID
INVALID
INVALID
INVALID
INVALID
INVALID
INVALID
INVALID
INVALID
INVALID
INVALID
INVALID
INVALID
INVALID
INVALID
INVALID
INVALID
INVALID
INVALID
INVALID
INVALID
INVALID
INVALID
INVALID
INVALID
INVALID
INVALID
INVALID
INVALID
INVALID
INVALID
INVALID
INVALID
INVALID
INVALID
INVALID
INVALID
INVALID
INVALID
INVALID
INVALID
INVALID
INVALID
INVALID
INVALID
INVALID
INVALID
INVALID
INVALID
INVALID
INVALID
INVALID
INVALID
INVALID
INVALID
INVALID
INVALID
INVALID
INVALID
INVALID
INVALID
INVALID
INVALID
INVALID
INVALID
INVALID
INVALID
INVALID
INVALID
INVALID
INVALID
INVALID
INVALID
INVALID
INVALID
INVALID
INVALID
INVALID
INVALID
INVALID
INVALID
INVALID
INVALID
INVALID
INVALID
INVALID
INVALID
INVALID
INVALID
INVALID
INVALID
INVALID
INVALID
INVALID
INVALID
INVALID
INVALID
INVALID
INVALID
INVALID
INVALID
INVALID
INVALID
INVALID
INVALID
INVALID
INVALID
INVALID
INVALID
INVALID
INVALID
INVALID
INVALID
INVALID
INVALID
INVALID
INVALID
INVALID
INVALID
INVALID
INVALID
INVALID
INVALID
INVALID
INVALID
INVALID
INVALID
INVALID
INVALID
INVALID
INVALID
INVALID
INVALID
INVALID
INVALID
INVALID
INVALID
INVALID
INVALID
INVALID
INVALID
INVALID
INVALID
INVALID
INVALID
INVALID
INVALID
INVALID
INVALID
INVALID
INVALID
INVALID
INVALID
INVALID
INVALID
INVALID
INVALID
INVALID
INVALID
INVALID
INVALID
INVALID
INVALID
INVALID
INVALID
INVALID
INVALID
INVALID
INVALID
INVALID
INVALID
INVALID
INVALID
INVALID
INVALID
INVALID
INVALID
INVALID
INVALID
INVALID
INVALID
INVALID
INVALID
INVALID
INVALID
INVALID
INVALID
INVALID
INVALID
INVALID
INVALID
INVALID
INVALID
INVALID
INVALID
INVALID
INVALID
INVALID
INVALID
INVALID
INVALID
INVALID
INVALID
INVALID
INVALID
INVALID
INVALID
INVALID
INVALID
INVALID
INVALID
INVALID
INVALID
INVALID
INVALID
INVALID
INVALID
INVALID
INVALID
INVALID
INVALID
INVALID
INVALID
INVALID
INVALID
INVALID
INVALID
INVALID
INVALID
INVALID
INVALID
INVALID
INVALID
INVALID
INVALID
INVALID
INVALID
INVALID
INVALID
INVALID
INVALID
INVALID
INVALID
INVALID
INVALID
INVALID
INVALID
INVALID
INVALID
INVALID
INVALID
INVALID
INVALID
INVALID
INVALID
INVALID
INVALID
INVALID
INVALID
INVALID
INVALID
INVALID
INVALID
INVALID
INVALID
INVALID
INVALID
INVALID
INVALID
INVALID
INVALID
INVALID
INVALID
INVALID
INVALID
INVALID
INVALID
INVALID
INVALID
INVALID
INVALID
INVALID
INVALID
INVALID
INVALID
INVALID
INVALID
INVALID
INVALID
INVALID
INVALID
INVALID
INVALID
INVALID
INVALID
INVALID
INVALID
INVALID
INVALID
INVALID
INVALID
INVALID
INVALID
INVALID
INVALID
INVALID
INVALID
INVALID
INVALID
INVALID
INVALID
INVALID
INVALID
INVALID
INVALID
INVALID
INVALID
INVALID
INVALID
INVALID
INVALID
INVALID
INVALID
INVALID
INVALID
INVALID
INVALID
INVALID
INVALID
INVALID
INVALID
INVALID
INVALID
INVALID
INVALID
INVALID
INVALID
INVALID
INVALID
INVALID
INVALID
INVALID
INVALID
INVALID
INVALID
INVALID
INVALID
INVALID
INVALID
INVALID
INVALID
INVALID
INVALID
INVALID
INVALID
INVALID
INVALID
INVALID
INVALID
INVALID
INVALID
INVALID
INVALID
INVALID
INVALID
INVALID
INVALID
INVALID
INVALID
INVALID
INVALID
INVALID
INVALID
INVALID
INVALID
INVALID
INVALID
INVALID
INVALID
INVALID
INVALID
INVALID
INVALID
INVALID
INVALID
INVALID
INVALID
INVALID
INVALID
INVALID
INVALID
INVALID
INVALID
INVALID
INVALID
INVALID
INVALID
INVALID
INVALID
INVALID
INVALID
INVALID
INVALID
INVALID
INVALID
INVALID
INVALID
INVALID
INVALID
INVALID
INVALID
INVALID
INVALID
INVALID
INVALID
INVALID
INVALID
INVALID
INVALID
INVALID
INVALID
INVALID
INVALID
INVALID
INVALID
INVALID
INVALID
INVALID
INVALID
INVALID
INVALID
INVALID
INVALID
INVALID
INVALID
INVALID
INVALID
INVALID
INVALID
INVALID
INVALID
INVALID
INVALID
INVALID
INVALID
INVALID
INVALID
INVALID
INVALID
INVALID
INVALID
INVALID
INVALID
INVALID
INVALID
INVALID
INVALID
INVALID
INVALID
INVALID
INVALID
INVALID
INVALID
INVALID
INVALID
INVALID
INVALID
INVALID
INVALID
INVALID
INVALID
INVALID
INVALID
INVALID
INVALID
INVALID
INVALID
INVALID
INVALID
INVALID
INVALID
INVALID
INVALID
INVALID
INVALID
INVALID
INVALID
INVALID
INVALID
INVALID
INVALID
INVALID
INVALID
INVALID
INVALID
INVALID
INVALID
INVALID
INVALID
INVALID
INVALID
INVALID
INVALID
INVALID
INVALID
INVALID
INVALID
INVALID
INVALID
INVALID
INVALID
INVALID
INVALID
INVALID
INVALID
INVALID
INVALID
INVALID
INVALID
INVALID
INVALID
INVALID
INVALID
INVALID
INVALID
INVALID
INVALID
INVALID
INVALID
INVALID
INVALID
INVALID
INVALID
INVALID
INVALID
INVALID
INVALID
INVALID
INVALID
INVALID
INVALID
INVALID
INVALID
INVALID
INVALID
INVALID
INVALID
INVALID
INVALID
INVALID
INVALID
INVALID
INVALID
INVALID
INVALID
INVALID
INVALID
INVALID
INVALID
INVALID
INVALID
INVALID
INVALID
INVALID
INVALID
INVALID
INVALID
INVALID
INVALID
INVALID
INVALID
INVALID
INVALID
INVALID
INVALID
INVALID
INVALID
INVALID
INVALID
INVALID
INVALID
INVALID
INVALID
INVALID
INVALID
INVALID
INVALID
INVALID
INVALID
INVALID
INVALID
INVALID
INVALID
INVALID
INVALID
INVALID
INVALID
INVALID
INVALID
INVALID
INVALID
INVALID
INVALID
INVALID
INVALID
INVALID
INVALID
INVALID
INVALID
INVALID
INVALID
INVALID
INVALID
INVALID
INVALID
INVALID
INVALID
INVALID
INVALID
INVALID
INVALID
INVALID
INVALID
INVALID
INVALID
INVALID
INVALID
INVALID
INVALID
INVALID
INVALID
INVALID
INVALID
INVALID
INVALID
INVALID
INVALID
INVALID
INVALID
INVALID
INVALID
INVALID
INVALID
INVALID
INVALID
INVALID
INVALID
INVALID
INVALID
INVALID
INVALID
INVALID
INVALID
INVALID
INVALID
INVALID
INVALID
INVALID
INVALID
INVALID
INVALID
INVALID
INVALID
INVALID
INVALID
INVALID
INVALID
INVALID
INVALID
INVALID
INVALID
INVALID
INVALID
INVALID
INVALID
INVALID
INVALID
INVALID
INVALID
INVALID
INVALID
INVALID
INVALID
INVALID
INVALID
INVALID
INVALID
INVALID
INVALID
INVALID
INVALID
INVALID
INVALID
INVALID
INVALID
INVALID
INVALID
INVALID
INVALID
INVALID
INVALID
INVALID
INVALID
INVALID
INVALID
INVALID
INVALID
INVALID
INVALID
INVALID
INVALID
INVALID
INVALID
INVALID
INVALID
INVALID
INVALID
INVALID
INVALID
INVALID
INVALID
INVALID
INVALID
INVALID
INVALID
INVALID
INVALID
INVALID
INVALID
INVALID
INVALID
INVALID
INVALID
INVALID
INVALID
INVALID
INVALID
INVALID
INVALID
INVALID
INVALID
INVALID
INVALID
INVALID
INVALID
INVALID
INVALID
INVALID
INVALID
INVALID
INVALID
INVALID
INVALID
INVALID
INVALID
INVALID
INVALID
INVALID
INVALID
INVALID
INVALID
INVALID
INVALID
INVALID
INVALID
INVALID
INVALID
INVALID
INVALID
INVALID
INVALID
INVALID
INVALID
INVALID
INVALID
INVALID
INVALID
INVALID
INVALID
INVALID
INVALID
INVALID
INVALID
INVALID
INVALID
INVALID
INVALID
INVALID
INVALID
INVALID
INVALID
INVALID
INVALID
INVALID
INVALID
INVALID
INVALID
INVALID
INVALID
INVALID
INVALID
INVALID
INVALID
INVALID
INVALID
INVALID
INVALID
INVALID
INVALID
INVALID
INVALID
INVALID
INVALID
INVALID
INVALID
INVALID
INVALID
INVALID
INVALID
INVALID
INVALID
INVALID
INVALID
INVALID
INVALID
INVALID
INVALID
INVALID
INVALID
INVALID
INVALID
INVALID
INVALID
INVALID
INVALID
INVALID
INVALID
INVALID
INVALID
INVALID
INVALID
INVALID
INVALID
INVALID
INVALID
INVALID
INVALID
INVALID
INVALID
INVALID
INVALID
INVALID
INVALID
INVALID
INVALID
INVALID
INVALID
INVALID
INVALID
INVALID
INVALID
INVALID
INVALID
INVALID
INVALID
INVALID
INVALID
INVALID
INVALID
INVALID
INVALID
INVALID
INVALID
INVALID
INVALID
INVALID
INVALID
INVALID
INVALID
INVALID
INVALID
INVALID
INVALID
INVALID
INVALID
INVALID
INVALID
INVALID
INVALID
INVALID
INVALID
INVALID
INVALID
INVALID
INVALID
INVALID
INVALID
INVALID
INVALID
INVALID
INVALID
INVALID
INVALID
INVALID
INVALID
INVALID
INVALID
INVALID
INVALID
INVALID
INVALID
INVALID
INVALID
INVALID
INVALID
INVALID
INVALID
INVALID
INVALID
INVALID
INVALID
INVALID
INVALID
INVALID
INVALID
INVALID
INVALID
INVALID
INVALID
INVALID
INVALID
INVALID
INVALID
INVALID
INVALID
INVALID
INVALID
INVALID
INVALID
INVALID
INVALID
INVALID
INVALID
INVALID
INVALID
INVALID
INVALID
INVALID
INVALID
INVALID
INVALID
INVALID
INVALID
INVALID
INVALID
INVALID
INVALID
INVALID
INVALID
INVALID
INVALID
INVALID
INVALID
INVALID
INVALID
INVALID
INVALID
INVALID
INVALID
INVALID
INVALID
INVALID
INVALID
INVALID
INVALID
INVALID
INVALID
INVALID
INVALID
INVALID
INVALID
INVALID
INVALID
INVALID
INVALID
INVALID
INVALID
INVALID
INVALID
INVALID
INVALID
INVALID
INVALID
INVALID
INVALID
INVALID
INVALID
INVALID
INVALID
INVALID
INVALID
INVALID
INVALID
INVALID
INVALID
INVALID
INVALID
INVALID
INVALID
INVALID
INVALID
INVALID
INVALID
INVALID
INVALID
INVALID
INVALID
INVALID
INVALID
INVALID
INVALID
INVALID
INVALID
INVALID
INVALID
INVALID
INVALID
INVALID
INVALID
INVALID
INVALID
INVALID
INVALID
INVALID
INVALID
INVALID
INVALID
INVALID
INVALID
INVALID
INVALID
INVALID
INVALID
INVALID
INVALID
INVALID
INVALID
INVALID
INVALID
INVALID
INVALID
INVALID
INVALID
INVALID
INVALID
INVALID
INVALID
INVALID
INVALID
INVALID
INVALID
INVALID
INVALID
INVALID
INVALID
INVALID
INVALID
INVALID
INVALID
INVALID
INVALID
INVALID
INVALID
INVALID
INVALID
INVALID
INVALID
INVALID
INVALID
INVALID
INVALID
INVALID
INVALID
INVALID
INVALID
INVALID
INVALID
INVALID
INVALID
INVALID
INVALID
INVALID
INVALID
INVALID
INVALID
INVALID
INVALID
INVALID
INVALID
INVALID
INVALID
INVALID
INVALID
INVALID
INVALID
INVALID
INVALID
INVALID
INVALID
INVALID
INVALID
INVALID
INVALID
INVALID
INVALID
INVALID
INVALID
INVALID
INVALID
INVALID
INVALID
INVALID
INVALID
INVALID
INVALID
INVALID
INVALID
INVALID
INVALID
INVALID
INVALID
INVALID
INVALID
INVALID
INVALID
INVALID
INVALID
INVALID
INVALID
INVALID
INVALID
INVALID
INVALID
INVALID
INVALID
INVALID
INVALID
INVALID
INVALID
INVALID
INVALID
INVALID
INVALID
INVALID
INVALID
INVALID
INVALID
INVALID
INVALID
INVALID
INVALID
INVALID
INVALID
INVALID
INVALID
INVALID
INVALID
INVALID
INVALID
INVALID
INVALID
INVALID
INVALID
INVALID
INVALID
INVALID
INVALID
INVALID
INVALID
INVALID
INVALID
INVALID
INVALID
INVALID
INVALID
INVALID
INVALID
INVALID
INVALID
INVALID
INVALID
INVALID
INVALID
INVALID
INVALID
INVALID
INVALID
INVALID
INVALID
INVALID
INVALID
INVALID
INVALID
INVALID
INVALID
INVALID
INVALID
INVALID
INVALID
INVALID
INVALID
INVALID
INVALID
INVALID
INVALID
INVALID
INVALID
INVALID
INVALID
INVALID
INVALID
INVALID
INVALID
INVALID
INVALID
INVALID
INVALID
INVALID
INVALID
INVALID
INVALID
INVALID
INVALID
INVALID
INVALID
INVALID
INVALID
INVALID
INVALID
INVALID
INVALID
INVALID
INVALID
INVALID
INVALID
INVALID
INVALID
INVALID
INVALID
INVALID
INVALID
INVALID
INVALID
INVALID
INVALID
INVALID
INVALID
INVALID
INVALID
INVALID
INVALID
INVALID
INVALID
INVALID
INVALID
INVALID
INVALID
INVALID
INVALID
INVALID
INVALID
INVALID
INVALID
INVALID
INVALID
INVALID
INVALID
INVALID
INVALID
INVALID
INVALID
INVALID
INVALID
INVALID
INVALID
INVALID
INVALID
INVALID
INVALID
INVALID
INVALID
INVALID
INVALID
INVALID
INVALID
INVALID
INVALID
INVALID
INVALID
INVALID
INVALID
INVALID
INVALID
INVALID
INVALID
INVALID
INVALID
INVALID
INVALID
INVALID
INVALID
INVALID
INVALID
INVALID
INVALID
INVALID
INVALID
INVALID
INVALID
INVALID
INVALID
INVALID
INVALID
INVALID
INVALID
INVALID
INVALID
INVALID
INVALID
INVALID
INVALID
INVALID
INVALID
INVALID
INVALID
INVALID
INVALID
INVALID
INVALID
INVALID
INVALID
INVALID
INVALID
INVALID
INVALID
INVALID
INVALID
INVALID
INVALID
INVALID
INVALID
INVALID
INVALID
INVALID
INVALID
INVALID
INVALID
INVALID
INVALID
INVALID
INVALID
INVALID
INVALID
INVALID
INVALID
INVALID
INVALID
INVALID
INVALID
INVALID
INVALID
INVALID
INVALID
INVALID
INVALID
INVALID
INVALID
INVALID
INVALID
INVALID
INVALID
INVALID
INVALID
INVALID
INVALID
INVALID
INVALID
INVALID
INVALID
INVALID
INVALID
INVALID
INVALID
INVALID
INVALID
INVALID
INVALID
INVALID
INVALID
INVALID
INVALID
INVALID
INVALID
INVALID
INVALID
INVALID
INVALID
INVALID
INVALID
INVALID
INVALID
INVALID
INVALID
INVALID
INVALID
INVALID
INVALID
INVALID
INVALID
INVALID
INVALID
INVALID
INVALID
INVALID
INVALID
INVALID
INVALID
INVALID
INVALID
INVALID
INVALID
INVALID
INVALID
INVALID
INVALID
INVALID
INVALID
INVALID
INVALID
INVALID
INVALID
INVALID
INVALID
INVALID
INVALID
INVALID
INVALID
INVALID
INVALID
INVALID
INVALID
INVALID
INVALID
INVALID
INVALID
INVALID
INVALID
INVALID
INVALID
INVALID
INVALID
INVALID
INVALID
INVALID
INVALID
INVALID
INVALID
INVALID
INVALID
INVALID
INVALID
INVALID
INVALID
INVALID
INVALID
INVALID
INVALID
INVALID
INVALID
INVALID
INVALID
INVALID
INVALID
INVALID
INVALID
INVALID
INVALID
INVALID
INVALID
INVALID
INVALID
INVALID
INVALID
INVALID
INVALID
INVALID
INVALID
INVALID
INVALID
INVALID
INVALID
INVALID
INVALID
INVALID
INVALID
INVALID
INVALID
INVALID
INVALID
INVALID
INVALID
INVALID
INVALID
INVALID
INVALID
INVALID
INVALID
INVALID
INVALID
INVALID
INVALID
INVALID
INVALID
INVALID
INVALID
INVALID
INVALID
INVALID
INVALID
INVALID
INVALID
INVALID
INVALID
INVALID
INVALID
INVALID
INVALID
INVALID
INVALID
INVALID
INVALID
INVALID
INVALID
INVALID
INVALID
INVALID
INVALID
INVALID
INVALID
INVALID
INVALID
INVALID
INVALID
INVALID
INVALID
INVALID
INVALID
INVALID
INVALID
INVALID
INVALID
INVALID
INVALID
INVALID
INVALID
INVALID
INVALID
INVALID
INVALID
INVALID
INVALID
INVALID
INVALID
INVALID
INVALID
INVALID
INVALID
INVALID
INVALID
INVALID
INVALID
INVALID
INVALID
INVALID
INVALID
INVALID
INVALID
INVALID
INVALID
INVALID
INVALID
INVALID
INVALID
INVALID
INVALID
INVALID
INVALID
INVALID
INVALID
INVALID
INVALID
INVALID
INVALID
INVALID
INVALID
INVALID
INVALID
INVALID
INVALID
INVALID
INVALID
INVALID
INVALID
INVALID
INVALID
INVALID
INVALID
INVALID
INVALID
INVALID
INVALID
INVALID
INVALID
INVALID
INVALID
INVALID
INVALID
INVALID
INVALID
INVALID
INVALID
INVALID
INVALID
INVALID
INVALID
INVALID
INVALID
INVALID
INVALID
INVALID
INVALID
INVALID
INVALID
INVALID
INVALID
INVALID
INVALID
INVALID
INVALID
INVALID
INVALID
INVALID
INVALID
INVALID
INVALID
INVALID
INVALID
INVALID
INVALID
INVALID
INVALID
INVALID
INVALID
INVALID
INVALID
INVALID
INVALID
INVALID
INVALID
INVALID
INVALID
INVALID
INVALID
INVALID
INVALID
INVALID
INVALID
INVALID
INVALID
INVALID
INVALID
INVALID
INVALID
INVALID
INVALID
INVALID
INVALID
INVALID
INVALID
INVALID
INVALID
INVALID
INVALID
INVALID
INVALID
INVALID
INVALID
INVALID
INVALID
INVALID
INVALID
INVALID
INVALID
INVALID
INVALID
INVALID
INVALID
INVALID
INVALID
INVALID
INVALID
INVALID
INVALID
INVALID
INVALID
INVALID
INVALID
INVALID
INVALID
INVALID
INVALID
INVALID
INVALID
INVALID
INVALID
INVALID
INVALID
INVALID
INVALID
INVALID
INVALID
INVALID
INVALID
INVALID
INVALID
INVALID
INVALID
INVALID
INVALID
INVALID
INVALID
INVALID
INVALID
INVALID
INVALID
INVALID
INVALID
INVALID
INVALID
INVALID
INVALID
INVALID
INVALID
INVALID
INVALID
INVALID
INVALID
INVALID
INVALID
INVALID
INVALID
INVALID
INVALID
INVALID
INVALID
INVALID
INVALID
INVALID
INVALID
INVALID
INVALID
INVALID
INVALID
INVALID
INVALID
INVALID
INVALID
INVALID
INVALID
INVALID
INVALID
INVALID
INVALID
INVALID
INVALID
INVALID
INVALID
INVALID
INVALID
INVALID
INVALID
INVALID
INVALID
INVALID
INVALID
INVALID
INVALID
INVALID
INVALID
INVALID
INVALID
INVALID
INVALID
INVALID
INVALID
INVALID
INVALID
INVALID
INVALID
INVALID
INVALID
INVALID
INVALID
INVALID
INVALID
INVALID
INVALID
INVALID
INVALID
INVALID
INVALID
INVALID
INVALID
INVALID
INVALID
INVALID
INVALID
INVALID
INVALID
INVALID
INVALID
INVALID
INVALID
INVALID
INVALID
INVALID
INVALID
INVALID
INVALID
INVALID
INVALID
INVALID
INVALID
INVALID
INVALID
INVALID
INVALID
INVALID
INVALID
INVALID
INVALID
INVALID
INVALID
INVALID
INVALID
INVALID
INVALID
INVALID
INVALID
INVALID
INVALID
INVALID
INVALID
INVALID
INVALID
INVALID
INVALID
INVALID
INVALID
INVALID
INVALID
INVALID
INVALID
INVALID
INVALID
INVALID
INVALID
INVALID
INVALID
INVALID
INVALID
INVALID
INVALID
INVALID
INVALID
INVALID
INVALID
INVALID
INVALID
INVALID
INVALID
INVALID
INVALID
INVALID
INVALID
INVALID
INVALID
INVALID
INVALID
INVALID
INVALID
INVALID
INVALID
INVALID
INVALID
INVALID
INVALID
INVALID
INVALID
INVALID
INVALID
INVALID
INVALID
INVALID
INVALID
INVALID
INVALID
INVALID
INVALID
INVALID
INVALID
INVALID
INVALID
INVALID
INVALID
INVALID
INVALID
INVALID
INVALID
INVALID
INVALID
INVALID
INVALID
INVALID
INVALID
INVALID
INVALID
INVALID
INVALID
INVALID
INVALID
INVALID
INVALID
INVALID
INVALID
INVALID
INVALID
INVALID
INVALID
INVALID
INVALID
INVALID
INVALID
INVALID
INVALID
INVALID
INVALID
INVALID
INVALID
INVALID
INVALID
INVALID
INVALID
INVALID
INVALID
INVALID
INVALID
INVALID
INVALID
INVALID
INVALID
INVALID
INVALID
INVALID
INVALID
INVALID
INVALID
INVALID
INVALID
INVALID
INVALID
INVALID
INVALID
INVALID
INVALID
INVALID
INVALID
INVALID
INVALID
INVALID
INVALID
INVALID
INVALID
INVALID
INVALID
INVALID
INVALID
INVALID
INVALID
INVALID
INVALID
INVALID
INVALID
INVALID
INVALID
INVALID
INVALID
INVALID
INVALID
INVALID
INVALID
INVALID
INVALID
INVALID
INVALID
INVALID
INVALID
INVALID
INVALID
INVALID
INVALID
INVALID
INVALID
INVALID
INVALID
INVALID
INVALID
INVALID
INVALID
INVALID
INVALID
INVALID
INVALID
INVALID
INVALID
INVALID
INVALID
INVALID
INVALID
INVALID
INVALID
INVALID
INVALID
INVALID
INVALID
INVALID
INVALID
INVALID
INVALID
INVALID
INVALID
INVALID
INVALID
INVALID
INVALID
INVALID
INVALID
INVALID
INVALID
INVALID
INVALID
INVALID
INVALID
INVALID
INVALID
INVALID
INVALID
INVALID
INVALID
INVALID
INVALID
INVALID
INVALID
INVALID
INVALID
INVALID
INVALID
INVALID
INVALID
INVALID
INVALID
INVALID
INVALID
INVALID
INVALID
INVALID
INVALID
INVALID
INVALID
INVALID
INVALID
INVALID
INVALID
INVALID
INVALID
INVALID
INVALID
INVALID
INVALID
INVALID
INVALID
INVALID
INVALID
INVALID
INVALID
INVALID
INVALID
INVALID
INVALID
INVALID
INVALID
INVALID
INVALID
INVALID
INVALID
INVALID
INVALID
INVALID
INVALID
INVALID
INVALID
INVALID
INVALID
INVALID
INVALID
INVALID
INVALID
INVALID
INVALID
INVALID
INVALID
INVALID
INVALID
INVALID
INVALID
INVALID
INVALID
INVALID
INVALID
INVALID
INVALID
INVALID
INVALID
INVALID
INVALID
INVALID
INVALID
INVALID
INVALID
INVALID
INVALID
INVALID
INVALID
INVALID
INVALID
INVALID
INVALID
INVALID
INVALID
INVALID
INVALID
INVALID
INVALID
INVALID
INVALID
INVALID
INVALID
INVALID
INVALID
INVALID
INVALID
INVALID
INVALID
INVALID
INVALID
INVALID
INVALID
INVALID
INVALID
INVALID
INVALID
INVALID
INVALID
INVALID
INVALID
INVALID
INVALID
INVALID
INVALID
INVALID
INVALID
INVALID
INVALID
INVALID
INVALID
INVALID
INVALID
INVALID
INVALID
INVALID
INVALID
INVALID
INVALID
INVALID
INVALID
INVALID
INVALID
INVALID
INVALID
INVALID
INVALID
INVALID
INVALID
INVALID
INVALID
INVALID
INVALID
INVALID
INVALID
INVALID
INVALID
INVALID
INVALID
INVALID
INVALID
INVALID
INVALID
INVALID
INVALID
INVALID
INVALID
INVALID
INVALID
INVALID
INVALID
INVALID
INVALID
INVALID
INVALID
INVALID
INVALID
INVALID
INVALID
INVALID
INVALID
INVALID
INVALID
INVALID
INVALID
INVALID
INVALID
INVALID
INVALID
INVALID
INVALID
INVALID
INVALID
INVALID
INVALID
INVALID
INVALID
INVALID
INVALID
INVALID
INVALID
INVALID
INVALID
INVALID
INVALID
INVALID
INVALID
INVALID
INVALID
INVALID
INVALID
INVALID
INVALID
INVALID
INVALID
INVALID
INVALID
INVALID
INVALID
INVALID
INVALID
INVALID
INVALID
INVALID
INVALID
INVALID
INVALID
INVALID
INVALID
INVALID
INVALID
INVALID
INVALID
INVALID
INVALID
INVALID
INVALID
INVALID
INVALID
INVALID
INVALID
INVALID
INVALID
INVALID
INVALID
INVALID
INVALID
INVALID
INVALID
INVALID
INVALID
INVALID
INVALID
INVALID
INVALID
INVALID
INVALID
INVALID
INVALID
INVALID
INVALID
INVALID
INVALID
INVALID
INVALID
INVALID
INVALID
INVALID
INVALID
INVALID
INVALID
INVALID
INVALID
INVALID
INVALID
INVALID
INVALID
INVALID
INVALID
INVALID
INVALID
INVALID
INVALID
INVALID
INVALID
INVALID
INVALID
INVALID
INVALID
INVALID
INVALID
INVALID
INVALID
INVALID
INVALID
INVALID
INVALID
INVALID
INVALID
INVALID
INVALID
INVALID
INVALID
INVALID
INVALID
INVALID
INVALID
INVALID
INVALID
INVALID
INVALID
INVALID
INVALID
INVALID
INVALID
INVALID
INVALID
INVALID
INVALID
INVALID
INVALID
INVALID
INVALID
INVALID
INVALID
INVALID
INVALID
INVALID
INVALID
INVALID
INVALID
INVALID
INVALID
INVALID
INVALID
INVALID
INVALID
INVALID
INVALID
INVALID
INVALID
INVALID
INVALID
INVALID
INVALID
INVALID
INVALID
INVALID
INVALID
INVALID
INVALID
INVALID
INVALID
INVALID
INVALID
INVALID
INVALID
INVALID
INVALID
INVALID
INVALID
INVALID
INVALID
INVALID
INVALID
INVALID
INVALID
INVALID
INVALID
INVALID
INVALID
INVALID
INVALID
INVALID
INVALID
INVALID
INVALID
INVALID
INVALID
INVALID
INVALID
INVALID
INVALID
INVALID
INVALID
INVALID
INVALID
INVALID
INVALID
INVALID
INVALID
INVALID
INVALID
INVALID
INVALID
INVALID
INVALID
INVALID
INVALID
INVALID
INVALID
INVALID
INVALID
INVALID
INVALID
INVALID
INVALID
INVALID
INVALID
INVALID
INVALID
INVALID
INVALID
INVALID
INVALID
INVALID
INVALID
INVALID
INVALID
INVALID
INVALID
INVALID
INVALID
INVALID
INVALID
INVALID
INVALID
INVALID
INVALID
INVALID
INVALID
INVALID
INVALID
INVALID
INVALID
INVALID
INVALID
INVALID
INVALID
INVALID
INVALID
INVALID
INVALID
INVALID
INVALID
INVALID
INVALID
INVALID
INVALID
INVALID
INVALID
INVALID
INVALID
INVALID
INVALID
INVALID
INVALID
INVALID
INVALID
INVALID
INVALID
INVALID
INVALID
INVALID
INVALID
INVALID
INVALID
INVALID
INVALID
INVALID
INVALID
INVALID
INVALID
INVALID
INVALID
INVALID
INVALID
INVALID
INVALID
INVALID
INVALID
INVALID
INVALID
INVALID
INVALID
INVALID
INVALID
INVALID
INVALID
INVALID
INVALID
INVALID
INVALID
INVALID
INVALID
INVALID
INVALID
INVALID
INVALID
INVALID
INVALID
INVALID
INVALID
INVALID
INVALID
INVALID
INVALID
INVALID
INVALID
INVALID
INVALID
INVALID
INVALID
INVALID
INVALID
INVALID
INVALID
INVALID
INVALID
INVALID
INVALID
INVALID
INVALID
INVALID
INVALID
INVALID
INVALID
INVALID
INVALID
INVALID
INVALID
INVALID
INVALID
INVALID
INVALID
INVALID
INVALID
INVALID
INVALID
INVALID
INVALID
INVALID
INVALID
INVALID
INVALID
INVALID
INVALID
INVALID
INVALID
INVALID
INVALID
INVALID
INVALID
INVALID
INVALID
INVALID
INVALID
INVALID
INVALID
INVALID
INVALID
INVALID
INVALID
INVALID
INVALID
INVALID
INVALID
INVALID
INVALID
INVALID
INVALID
INVALID
INVALID
INVALID
INVALID
INVALID
INVALID
INVALID
INVALID
INVALID
INVALID
INVALID
INVALID
INVALID
INVALID
INVALID
INVALID
INVALID
INVALID
INVALID
INVALID
INVALID
INVALID
INVALID
INVALID
INVALID
INVALID
INVALID
INVALID
INVALID
INVALID
INVALID
INVALID
INVALID
INVALID
INVALID
INVALID
INVALID
INVALID
INVALID
INVALID
INVALID
INVALID
INVALID
INVALID
INVALID
INVALID
INVALID
INVALID
INVALID
INVALID
INVALID
INVALID
INVALID
INVALID
INVALID
INVALID
INVALID
INVALID
INVALID
INVALID
INVALID
INVALID
INVALID
INVALID
INVALID
INVALID
INVALID
INVALID
INVALID
INVALID
INVALID
INVALID
INVALID
INVALID
INVALID
INVALID
INVALID
INVALID
INVALID
INVALID
INVALID
INVALID
INVALID
INVALID
INVALID
INVALID
INVALID
INVALID
INVALID
INVALID
INVALID
INVALID
INVALID
INVALID
INVALID
INVALID
INVALID
INVALID
INVALID
INVALID
INVALID
INVALID
INVALID
INVALID
INVALID
INVALID
INVALID
INVALID
INVALID
INVALID
INVALID
INVALID
INVALID
INVALID
INVALID
INVALID
INVALID
INVALID
INVALID
INVALID
INVALID
INVALID
INVALID
INVALID
INVALID
INVALID
INVALID
INVALID
INVALID
INVALID
INVALID
INVALID
INVALID
INVALID
INVALID
INVALID
INVALID
INVALID
INVALID
INVALID
INVALID
INVALID
INVALID
INVALID
INVALID
INVALID
INVALID
INVALID
INVALID
INVALID
INVALID
INVALID
INVALID
INVALID
INVALID
INVALID
INVALID
INVALID
INVALID
INVALID
INVALID
INVALID
INVALID
INVALID
INVALID
INVALID
INVALID
INVALID
INVALID
INVALID
INVALID
INVALID
INVALID
INVALID
INVALID
INVALID
INVALID
INVALID
INVALID
INVALID
INVALID
INVALID
INVALID
INVALID
INVALID
INVALID
INVALID
INVALID
INVALID
INVALID
INVALID
INVALID
INVALID
INVALID
INVALID
INVALID
INVALID
INVALID
INVALID
INVALID
INVALID
INVALID
INVALID
INVALID
INVALID
INVALID
INVALID
INVALID
INVALID
INVALID
INVALID
INVALID
INVALID
INVALID
INVALID
INVALID
INVALID
INVALID
INVALID
INVALID
INVALID
INVALID
INVALID
INVALID
INVALID
INVALID
INVALID
INVALID
INVALID
INVALID
INVALID
INVALID
INVALID
INVALID
INVALID
INVALID
INVALID
INVALID
INVALID
INVALID
INVALID
INVALID
INVALID
INVALID
INVALID
INVALID
INVALID
INVALID
INVALID
INVALID
INVALID
INVALID
INVALID
INVALID
INVALID
INVALID
INVALID
INVALID
INVALID
INVALID
INVALID
INVALID
INVALID
INVALID
INVALID
INVALID
INVALID
INVALID
INVALID
INVALID
INVALID
INVALID
INVALID
INVALID
INVALID
INVALID
INVALID
INVALID
INVALID
INVALID
INVALID
INVALID
INVALID
INVALID
INVALID
INVALID
INVALID
INVALID
INVALID
INVALID
INVALID
INVALID
INVALID
INVALID
INVALID
INVALID
INVALID
INVALID
INVALID
INVALID
INVALID
INVALID
INVALID
INVALID
INVALID
INVALID
INVALID
INVALID
INVALID
INVALID
INVALID
INVALID
INVALID
INVALID
INVALID
INVALID
INVALID
INVALID
INVALID
INVALID
INVALID
INVALID
INVALID
INVALID
INVALID
INVALID
INVALID
INVALID
INVALID
INVALID
INVALID
INVALID
INVALID
INVALID
INVALID
INVALID
INVALID
INVALID
INVALID
INVALID
INVALID
INVALID
INVALID
INVALID
INVALID
INVALID
INVALID
INVALID
INVALID
INVALID
INVALID
INVALID
INVALID
INVALID
INVALID
INVALID
INVALID
INVALID
INVALID
INVALID
INVALID
INVALID
INVALID
INVALID
INVALID
INVALID
INVALID
INVALID
INVALID
INVALID
INVALID
INVALID
INVALID
INVALID
INVALID
INVALID
INVALID
INVALID
INVALID
INVALID
INVALID
INVALID
INVALID
INVALID
INVALID
INVALID
INVALID
INVALID
INVALID
INVALID
INVALID
INVALID
INVALID
INVALID
INVALID
INVALID
INVALID
INVALID
INVALID
INVALID
INVALID
INVALID
INVALID
INVALID
INVALID
INVALID
INVALID
INVALID
INVALID
INVALID
INVALID
INVALID
INVALID
INVALID
INVALID
INVALID
INVALID
INVALID
INVALID
INVALID
INVALID
INVALID
INVALID
INVALID
INVALID
INVALID
INVALID
INVALID
INVALID
INVALID
INVALID
INVALID
INVALID
INVALID
INVALID
INVALID
INVALID
INVALID
INVALID
INVALID
INVALID
INVALID
INVALID
INVALID
INVALID
INVALID
INVALID
INVALID
INVALID
INVALID
INVALID
INVALID
INVALID
INVALID
INVALID
INVALID
INVALID
INVALID
INVALID
INVALID
INVALID
INVALID
INVALID
INVALID
INVALID
INVALID
INVALID
INVALID
INVALID
INVALID
INVALID
INVALID
INVALID
INVALID
INVALID
INVALID
INVALID
INVALID
INVALID
INVALID
INVALID
INVALID
INVALID
INVALID
INVALID
INVALID
INVALID
INVALID
INVALID
INVALID
INVALID
INVALID
INVALID
INVALID
INVALID
INVALID
INVALID
INVALID
INVALID
INVALID
INVALID
INVALID
INVALID
INVALID
INVALID
INVALID
INVALID
INVALID
INVALID
INVALID
INVALID
INVALID
INVALID
INVALID
INVALID
INVALID
INVALID
INVALID
INVALID
INVALID
INVALID
INVALID
INVALID
INVALID
INVALID
INVALID
INVALID
INVALID
INVALID
INVALID
INVALID
INVALID
INVALID
INVALID
INVALID
INVALID
INVALID
INVALID
INVALID
INVALID
INVALID
INVALID
INVALID
INVALID
INVALID
INVALID
INVALID
INVALID
INVALID
INVALID
INVALID
INVALID
INVALID
INVALID
INVALID
INVALID
INVALID
INVALID
INVALID
INVALID
INVALID
INVALID
INVALID
INVALID
INVALID
INVALID
INVALID
INVALID
INVALID
INVALID
INVALID
INVALID
INVALID
INVALID
INVALID
INVALID
INVALID
INVALID
INVALID
INVALID
INVALID
INVALID
INVALID
INVALID
INVALID
INVALID
INVALID
INVALID
INVALID
INVALID
INVALID
INVALID
INVALID
INVALID
INVALID
INVALID
INVALID
INVALID
INVALID
INVALID
INVALID
INVALID
INVALID
INVALID
INVALID
INVALID
INVALID
INVALID
INVALID
INVALID
INVALID
INVALID
INVALID
INVALID
INVALID
INVALID
INVALID
INVALID
INVALID
INVALID
INVALID
INVALID
INVALID
INVALID
INVALID
INVALID
INVALID
INVALID
INVALID
INVALID
INVALID
INVALID
INVALID
INVALID
INVALID
INVALID
INVALID
INVALID
INVALID
INVALID
INVALID
INVALID
INVALID
INVALID
INVALID
INVALID
INVALID
INVALID
INVALID
INVALID
INVALID
INVALID
INVALID
INVALID
INVALID
INVALID
INVALID
INVALID
INVALID
INVALID
INVALID
INVALID
INVALID
INVALID
INVALID
INVALID
INVALID
INVALID
INVALID
INVALID
INVALID
INVALID
INVALID
INVALID
INVALID
INVALID
INVALID
INVALID
INVALID
INVALID
INVALID
INVALID
INVALID
INVALID
INVALID
INVALID
INVALID
INVALID
INVALID
INVALID
INVALID
INVALID
INVALID
INVALID
INVALID
INVALID
INVALID
INVALID
INVALID
INVALID
INVALID
INVALID
INVALID
INVALID
INVALID
INVALID
INVALID
INVALID
INVALID
INVALID
INVALID
INVALID
INVALID
INVALID
INVALID
INVALID
INVALID
INVALID
INVALID
INVALID
INVALID
INVALID
INVALID
INVALID
INVALID
INVALID
INVALID
INVALID
INVALID
INVALID
INVALID
INVALID
INVALID
INVALID
INVALID
INVALID
INVALID
INVALID
INVALID
INVALID
INVALID
INVALID
INVALID
INVALID
INVALID
INVALID
INVALID
INVALID
INVALID
INVALID
INVALID
INVALID
INVALID
INVALID
INVALID
INVALID
INVALID
INVALID
INVALID
INVALID
INVALID
INVALID
INVALID
INVALID
INVALID
INVALID
INVALID
INVALID
INVALID
INVALID
INVALID
INVALID
INVALID
INVALID
INVALID
INVALID
INVALID
INVALID
INVALID
INVALID
INVALID
INVALID
INVALID
INVALID
INVALID
INVALID
INVALID
INVALID
INVALID
INVALID
INVALID
INVALID
INVALID
INVALID
INVALID
INVALID
INVALID
INVALID
INVALID
INVALID
INVALID
INVALID
INVALID
INVALID
INVALID
INVALID
INVALID
INVALID
INVALID
INVALID
INVALID
INVALID
INVALID
INVALID
INVALID
INVALID
INVALID
INVALID
INVALID
INVALID
INVALID
INVALID
INVALID
INVALID
INVALID
INVALID
INVALID
INVALID
INVALID
INVALID
INVALID
INVALID
INVALID
INVALID
INVALID
INVALID
INVALID
INVALID
INVALID
INVALID
INVALID
INVALID
INVALID
INVALID
INVALID
INVALID
INVALID
INVALID
INVALID
INVALID
INVALID
INVALID
INVALID
INVALID
INVALID
INVALID
INVALID
INVALID
INVALID
INVALID
INVALID
INVALID
INVALID
INVALID
INVALID
INVALID
INVALID
INVALID
INVALID
INVALID
INVALID
INVALID
INVALID
INVALID
INVALID
INVALID
INVALID
INVALID
INVALID
INVALID
INVALID
INVALID
INVALID
INVALID
INVALID
INVALID
INVALID
INVALID
INVALID
INVALID
INVALID
INVALID
INVALID
INVALID
INVALID
INVALID
INVALID
INVALID
INVALID
INVALID
INVALID
INVALID
INVALID
INVALID
INVALID
INVALID
INVALID
INVALID
INVALID
INVALID
INVALID
INVALID
INVALID
INVALID
INVALID
INVALID
INVALID
INVALID
INVALID
INVALID
INVALID
INVALID
INVALID
INVALID
INVALID
INVALID
INVALID
INVALID
INVALID
INVALID
INVALID
INVALID
INVALID
INVALID
INVALID
INVALID
INVALID
INVALID
INVALID
INVALID
INVALID
INVALID
INVALID
INVALID
INVALID
INVALID
INVALID
INVALID
INVALID
INVALID
INVALID
INVALID
INVALID
INVALID
INVALID
INVALID
INVALID
INVALID
INVALID
INVALID
INVALID
INVALID
INVALID
INVALID
INVALID
INVALID
INVALID
INVALID
INVALID
INVALID
INVALID
INVALID
INVALID
INVALID
INVALID
INVALID
INVALID
INVALID
INVALID
INVALID
INVALID
INVALID
INVALID
INVALID
INVALID
INVALID
INVALID
INVALID
INVALID
INVALID
INVALID
INVALID
INVALID
INVALID
INVALID
INVALID
INVALID
INVALID
INVALID
INVALID
INVALID
INVALID
INVALID
INVALID
INVALID
INVALID
INVALID
INVALID
INVALID
INVALID
INVALID
INVALID
INVALID
INVALID
INVALID
INVALID
INVALID
INVALID
INVALID
INVALID
INVALID
INVALID
INVALID
INVALID
INVALID
INVALID
INVALID
INVALID
INVALID
INVALID
INVALID
INVALID
INVALID
INVALID
INVALID
INVALID
INVALID
INVALID
INVALID
INVALID
INVALID
INVALID
INVALID
INVALID
INVALID
INVALID
INVALID
INVALID
INVALID
INVALID
INVALID
INVALID
INVALID
INVALID
INVALID
INVALID
INVALID
INVALID
INVALID
INVALID
INVALID
INVALID
INVALID
INVALID
INVALID
INVALID
INVALID
INVALID
INVALID
INVALID
INVALID
INVALID
INVALID
INVALID
INVALID
INVALID
INVALID
INVALID
INVALID
INVALID
INVALID
INVALID
INVALID
INVALID
INVALID
INVALID
INVALID
INVALID
INVALID
INVALID
INVALID
INVALID
INVALID
INVALID
INVALID
INVALID
INVALID
INVALID
INVALID
INVALID
INVALID
INVALID
INVALID
INVALID
INVALID
INVALID
INVALID
INVALID
INVALID
INVALID
INVALID
INVALID
INVALID
INVALID
INVALID
INVALID
INVALID
INVALID
INVALID
INVALID
INVALID
INVALID
INVALID
INVALID
INVALID
INVALID
INVALID
INVALID
INVALID
INVALID
INVALID
INVALID
INVALID
INVALID
INVALID
INVALID
INVALID
INVALID
INVALID
INVALID
INVALID
INVALID
INVALID
INVALID
INVALID
INVALID
INVALID
INVALID
INVALID
INVALID
INVALID
INVALID
INVALID
INVALID
INVALID
INVALID
INVALID
INVALID
INVALID
INVALID
INVALID
INVALID
INVALID
INVALID
INVALID
INVALID
INVALID
INVALID
INVALID
INVALID
INVALID
INVALID
INVALID
INVALID
INVALID
INVALID
INVALID
INVALID
INVALID
INVALID
INVALID
INVALID
INVALID
INVALID
INVALID
INVALID
INVALID
INVALID
INVALID
INVALID
INVALID
INVALID
INVALID
INVALID
INVALID
INVALID
INVALID
INVALID
INVALID
INVALID
INVALID
INVALID
INVALID
INVALID
INVALID
INVALID
INVALID
INVALID
INVALID
INVALID
INVALID
INVALID
INVALID
INVALID
INVALID
INVALID
INVALID
INVALID
INVALID
INVALID
INVALID
INVALID
INVALID
INVALID
INVALID
INVALID
INVALID
INVALID
INVALID
INVALID
INVALID
INVALID
INVALID
INVALID
INVALID
INVALID
INVALID
INVALID
INVALID
INVALID
INVALID
INVALID
INVALID
INVALID
INVALID
INVALID
INVALID
INVALID
INVALID
INVALID
INVALID
INVALID
INVALID
INVALID
INVALID
INVALID
INVALID
INVALID
INVALID
INVALID
INVALID
INVALID
INVALID
INVALID
INVALID
INVALID
INVALID
INVALID
INVALID
INVALID
INVALID
INVALID
INVALID
INVALID
INVALID
INVALID
INVALID
INVALID
INVALID
INVALID
INVALID
INVALID
INVALID
INVALID
INVALID
INVALID
INVALID
INVALID
INVALID
INVALID
INVALID
INVALID
INVALID
INVALID
INVALID
INVALID
INVALID
INVALID
INVALID
INVALID
INVALID
INVALID
INVALID
INVALID
INVALID
INVALID
INVALID
INVALID
INVALID
INVALID
INVALID
INVALID
INVALID
INVALID
INVALID
INVALID
INVALID
INVALID
INVALID
INVALID
INVALID
INVALID
INVALID
INVALID
INVALID
INVALID
INVALID
INVALID
INVALID
INVALID
INVALID
INVALID
INVALID
INVALID
INVALID
INVALID
INVALID
INVALID
INVALID
INVALID
INVALID
INVALID
INVALID
INVALID
INVALID
INVALID
INVALID
INVALID
INVALID
INVALID
INVALID
INVALID
INVALID
INVALID
INVALID
INVALID
INVALID
INVALID
INVALID
INVALID
INVALID
INVALID
INVALID
INVALID
INVALID
INVALID
INVALID
INVALID
INVALID
INVALID
INVALID
INVALID
INVALID
INVALID
INVALID
INVALID
INVALID
INVALID
INVALID
INVALID
INVALID
INVALID
INVALID
INVALID
INVALID
INVALID
INVALID
INVALID
INVALID
INVALID
INVALID
INVALID
INVALID
INVALID
INVALID
INVALID
INVALID
INVALID
INVALID
INVALID
INVALID
INVALID
INVALID
INVALID
INVALID
INVALID
INVALID
INVALID
INVALID
INVALID
INVALID
INVALID
INVALID
INVALID
INVALID
INVALID
INVALID
INVALID
INVALID
INVALID
INVALID
INVALID
INVALID
INVALID
INVALID
INVALID
INVALID
INVALID
INVALID
INVALID
INVALID
INVALID
INVALID
INVALID
INVALID
INVALID
INVALID
INVALID
INVALID
INVALID
INVALID
INVALID
INVALID
INVALID
INVALID
INVALID
INVALID
INVALID
INVALID
INVALID
INVALID
INVALID
INVALID
INVALID
INVALID
INVALID
INVALID
INVALID
INVALID
INVALID
INVALID
INVALID
INVALID
INVALID
INVALID
INVALID
INVALID
INVALID
INVALID
INVALID
INVALID
INVALID
INVALID
INVALID
INVALID
INVALID
INVALID
INVALID
INVALID
INVALID
INVALID
INVALID
INVALID
INVALID
INVALID
INVALID
INVALID
INVALID
INVALID
INVALID
INVALID
INVALID
INVALID
INVALID
INVALID
INVALID
INVALID
INVALID
INVALID
INVALID
INVALID
INVALID
INVALID
INVALID
INVALID
INVALID
INVALID
INVALID
INVALID
INVALID
INVALID
INVALID
INVALID
INVALID
INVALID
INVALID
INVALID
INVALID
INVALID
INVALID
INVALID
INVALID
INVALID
INVALID
INVALID
INVALID
INVALID
INVALID
INVALID
INVALID
INVALID
INVALID
INVALID
INVALID
INVALID
INVALID
INVALID
INVALID
INVALID
INVALID
INVALID
INVALID
INVALID
INVALID
INVALID
INVALID
INVALID
INVALID
INVALID
INVALID
INVALID
INVALID
INVALID
INVALID
INVALID
INVALID
INVALID
INVALID
INVALID
INVALID
INVALID
INVALID
INVALID
INVALID
INVALID
INVALID
INVALID
INVALID
INVALID
INVALID
INVALID
INVALID
INVALID
INVALID
INVALID
INVALID
INVALID
INVALID
INVALID
INVALID
INVALID
INVALID
INVALID
INVALID
INVALID
INVALID
INVALID
INVALID
INVALID
INVALID
INVALID
INVALID
INVALID
INVALID
INVALID
INVALID
INVALID
INVALID
INVALID
INVALID
INVALID
INVALID
INVALID
INVALID
INVALID
INVALID
INVALID
INVALID
INVALID
INVALID
INVALID
INVALID
INVALID
INVALID
INVALID
INVALID
INVALID
INVALID
INVALID
INVALID
INVALID
INVALID
INVALID
INVALID
INVALID
INVALID
INVALID
INVALID
INVALID
INVALID
INVALID
INVALID
INVALID
INVALID
INVALID
INVALID
INVALID
INVALID
INVALID
INVALID
INVALID
INVALID
INVALID
INVALID
INVALID
INVALID
INVALID
INVALID
INVALID
INVALID
INVALID
INVALID
INVALID
INVALID
INVALID
INVALID
INVALID
INVALID
INVALID
INVALID
INVALID
INVALID
INVALID
INVALID
INVALID
INVALID
INVALID
INVALID
INVALID
INVALID
INVALID
INVALID
INVALID
INVALID
INVALID
INVALID
INVALID
INVALID
INVALID
INVALID
INVALID
INVALID
INVALID
INVALID
INVALID
INVALID
INVALID
INVALID
INVALID
INVALID
INVALID
INVALID
INVALID
INVALID
INVALID
INVALID
INVALID
INVALID
INVALID
INVALID
INVALID
INVALID
INVALID
INVALID
INVALID
INVALID
INVALID
INVALID
INVALID
INVALID
INVALID
INVALID
INVALID
INVALID
INVALID
INVALID
INVALID
INVALID
INVALID
INVALID
INVALID
INVALID
INVALID
INVALID
INVALID
INVALID
INVALID
INVALID
INVALID
INVALID
INVALID
INVALID
INVALID
INVALID
INVALID
INVALID
INVALID
INVALID
INVALID
INVALID
INVALID
INVALID
INVALID
INVALID
INVALID
INVALID
INVALID
INVALID
INVALID
INVALID
INVALID
INVALID
INVALID
INVALID
INVALID
INVALID
INVALID
INVALID
INVALID
INVALID
INVALID
INVALID
INVALID
INVALID
INVALID
INVALID
INVALID
INVALID
INVALID
INVALID
INVALID
INVALID
INVALID
INVALID
INVALID
INVALID
INVALID
INVALID
INVALID
INVALID
INVALID
INVALID
INVALID
INVALID
INVALID
INVALID
INVALID
INVALID
INVALID
INVALID
INVALID
INVALID
INVALID
INVALID
INVALID
INVALID
INVALID
INVALID
INVALID
INVALID
INVALID
INVALID
INVALID
INVALID
INVALID
INVALID
INVALID
INVALID
INVALID
INVALID
INVALID
INVALID
INVALID
INVALID
INVALID
INVALID
INVALID
INVALID
INVALID
INVALID
INVALID
INVALID
INVALID
INVALID
INVALID
INVALID
INVALID
INVALID
INVALID
INVALID
INVALID
INVALID
INVALID
INVALID
INVALID
INVALID
INVALID
INVALID
INVALID
INVALID
INVALID
INVALID
INVALID
INVALID
INVALID
INVALID
INVALID
INVALID
INVALID
INVALID
INVALID
INVALID
INVALID
INVALID
INVALID
INVALID
INVALID
INVALID
INVALID
INVALID
INVALID
INVALID
INVALID
INVALID
INVALID
INVALID
INVALID
INVALID
INVALID
INVALID
INVALID
INVALID
INVALID
INVALID
INVALID
INVALID
INVALID
INVALID
INVALID
INVALID
INVALID
INVALID
INVALID
INVALID
INVALID
INVALID
INVALID
INVALID
INVALID
INVALID
INVALID
INVALID
INVALID
INVALID
INVALID
INVALID
INVALID
INVALID
INVALID
INVALID
INVALID
INVALID
INVALID
INVALID
INVALID
INVALID
INVALID
INVALID
INVALID
INVALID
INVALID
INVALID
INVALID
INVALID
INVALID
INVALID
INVALID
INVALID
INVALID
INVALID
INVALID
INVALID
INVALID
INVALID
INVALID
INVALID
INVALID
INVALID
INVALID
INVALID
INVALID
INVALID
INVALID
INVALID
INVALID
INVALID
INVALID
INVALID
INVALID
INVALID
INVALID
INVALID
INVALID
INVALID
INVALID
INVALID
INVALID
INVALID
INVALID
INVALID
INVALID
INVALID
INVALID
INVALID
INVALID
INVALID
INVALID
INVALID
INVALID
INVALID
INVALID
INVALID
INVALID
INVALID
INVALID
INVALID
INVALID
INVALID
INVALID
INVALID
INVALID
INVALID
INVALID
INVALID
INVALID
INVALID
INVALID
INVALID
INVALID
INVALID
INVALID
INVALID
INVALID
INVALID
INVALID
INVALID
INVALID
INVALID
INVALID
INVALID
INVALID
INVALID
INVALID
INVALID
INVALID
INVALID
INVALID
INVALID
INVALID
INVALID
INVALID
INVALID
INVALID
INVALID
INVALID
INVALID
INVALID
INVALID
INVALID
INVALID
INVALID
INVALID
INVALID
INVALID
INVALID
INVALID
INVALID
INVALID
INVALID
INVALID
INVALID
INVALID
INVALID
INVALID
INVALID
INVALID
INVALID
INVALID
INVALID
INVALID
INVALID
INVALID
INVALID
INVALID
INVALID
INVALID
INVALID
INVALID
INVALID
INVALID
INVALID
INVALID
INVALID
INVALID
INVALID
INVALID
INVALID
INVALID
INVALID
INVALID
INVALID
INVALID
INVALID
INVALID
INVALID
INVALID
INVALID
INVALID
INVALID
INVALID
INVALID
INVALID
INVALID
INVALID
INVALID
INVALID
INVALID
INVALID
INVALID
INVALID
INVALID
INVALID
INVALID
INVALID
INVALID
INVALID
INVALID
INVALID
INVALID
INVALID
INVALID
INVALID
INVALID
INVALID
INVALID
INVALID
INVALID
INVALID
INVALID
INVALID
INVALID
INVALID
INVALID
INVALID
INVALID
INVALID
INVALID
INVALID
INVALID
INVALID
INVALID
INVALID
INVALID
INVALID
INVALID
INVALID
INVALID
INVALID
INVALID
INVALID
INVALID
INVALID
INVALID
INVALID
INVALID
INVALID
INVALID
INVALID
INVALID
INVALID
INVALID
INVALID
INVALID
INVALID
INVALID
INVALID
INVALID
INVALID
INVALID
INVALID
INVALID
INVALID
INVALID
INVALID
INVALID
INVALID
INVALID
INVALID
INVALID
INVALID
INVALID
INVALID
INVALID
INVALID
INVALID
INVALID
INVALID
INVALID
INVALID
INVALID
INVALID
INVALID
INVALID
INVALID
INVALID
INVALID
INVALID
INVALID
INVALID
INVALID
INVALID
INVALID
INVALID
INVALID
INVALID
INVALID
INVALID
INVALID
INVALID
INVALID
INVALID
INVALID
INVALID
INVALID
INVALID
INVALID
INVALID
INVALID
INVALID
INVALID
INVALID
INVALID
INVALID
INVALID
INVALID
INVALID
INVALID
INVALID
INVALID
INVALID
INVALID
INVALID
INVALID
INVALID
INVALID
INVALID
INVALID
INVALID
INVALID
INVALID
INVALID
INVALID
INVALID
INVALID
INVALID
INVALID
INVALID
INVALID
INVALID
INVALID
INVALID
INVALID
INVALID
INVALID
INVALID
INVALID
INVALID
INVALID
INVALID
INVALID
INVALID
INVALID
INVALID
INVALID
INVALID
INVALID
INVALID
INVALID
INVALID
INVALID
INVALID
INVALID
INVALID
INVALID
INVALID
INVALID
INVALID
INVALID
INVALID
INVALID
INVALID
INVALID
INVALID
INVALID
INVALID
INVALID
INVALID
INVALID
INVALID
INVALID
INVALID
INVALID
INVALID
INVALID
INVALID
INVALID
INVALID
INVALID
INVALID
INVALID
INVALID
INVALID
INVALID
INVALID
INVALID
INVALID
INVALID
INVALID
INVALID
INVALID
INVALID
INVALID
INVALID
INVALID
INVALID
INVALID
INVALID
INVALID
INVALID
INVALID
INVALID
INVALID
INVALID
INVALID
INVALID
INVALID
INVALID
INVALID
INVALID
INVALID
INVALID
INVALID
INVALID
INVALID
INVALID
INVALID
INVALID
INVALID
INVALID
INVALID
INVALID
INVALID
INVALID
INVALID
INVALID
INVALID
INVALID
INVALID
INVALID
INVALID
INVALID
INVALID
INVALID
INVALID
INVALID
INVALID
INVALID
INVALID
INVALID
INVALID
INVALID
INVALID
INVALID
INVALID
INVALID
INVALID
INVALID
INVALID
INVALID
INVALID
INVALID
INVALID
INVALID
INVALID
INVALID
INVALID
INVALID
INVALID
INVALID
INVALID
INVALID
INVALID
INVALID
INVALID
INVALID
INVALID
INVALID
INVALID
INVALID
INVALID
INVALID
INVALID
INVALID
INVALID
INVALID
INVALID
INVALID
INVALID
INVALID
INVALID
INVALID
INVALID
INVALID
INVALID
INVALID
INVALID
INVALID
INVALID
INVALID
INVALID
INVALID
INVALID
INVALID
INVALID
INVALID
INVALID
INVALID
INVALID
INVALID
INVALID
INVALID
INVALID
INVALID
INVALID
INVALID
INVALID
INVALID
INVALID
INVALID
INVALID
INVALID
INVALID
INVALID
INVALID
INVALID
INVALID
INVALID
INVALID
INVALID
INVALID
INVALID
INVALID
INVALID
INVALID
INVALID
INVALID
INVALID
INVALID
INVALID
INVALID
INVALID
INVALID
INVALID
INVALID
INVALID
INVALID
INVALID
INVALID
INVALID
INVALID
INVALID
INVALID
INVALID
INVALID
INVALID
INVALID
INVALID
INVALID
INVALID
INVALID
INVALID
INVALID
INVALID
INVALID
INVALID
INVALID
INVALID
INVALID
INVALID
INVALID
INVALID
INVALID
INVALID
INVALID
INVALID
INVALID
INVALID
INVALID
INVALID
INVALID
INVALID
INVALID
INVALID
INVALID
INVALID
INVALID
INVALID
INVALID
INVALID
INVALID
INVALID
INVALID
INVALID
INVALID
INVALID
INVALID
INVALID
INVALID
INVALID
INVALID
INVALID
INVALID
INVALID
INVALID
INVALID
INVALID
INVALID
INVALID
INVALID
INVALID
INVALID
INVALID
INVALID
INVALID
INVALID
INVALID
INVALID
INVALID
INVALID
INVALID
INVALID
INVALID
INVALID
INVALID
INVALID
INVALID
INVALID
INVALID
INVALID
INVALID
INVALID
INVALID
INVALID
INVALID
INVALID
INVALID
INVALID
INVALID
INVALID
INVALID
INVALID
INVALID
INVALID
INVALID
INVALID
INVALID
INVALID
INVALID
INVALID
INVALID
INVALID
INVALID
INVALID
INVALID
INVALID
INVALID
INVALID
INVALID
INVALID
INVALID
INVALID
INVALID
INVALID
INVALID
INVALID
INVALID
INVALID
INVALID
INVALID
INVALID
INVALID
INVALID
INVALID
INVALID
INVALID
INVALID
INVALID
INVALID
INVALID
INVALID
INVALID
INVALID
INVALID
INVALID
INVALID
INVALID
INVALID
INVALID
INVALID
INVALID
INVALID
INVALID
INVALID
INVALID
INVALID
INVALID
INVALID
INVALID
INVALID
INVALID
INVALID
INVALID
INVALID
INVALID
INVALID
INVALID
INVALID
INVALID
INVALID
INVALID
INVALID
INVALID
INVALID
INVALID
INVALID
INVALID
INVALID
INVALID
INVALID
INVALID
INVALID
INVALID
INVALID
INVALID
INVALID
INVALID
INVALID
INVALID
INVALID
INVALID
INVALID
INVALID
INVALID
INVALID
INVALID
INVALID
INVALID
INVALID
INVALID
INVALID
INVALID
INVALID
INVALID
INVALID
INVALID
INVALID
INVALID
INVALID
INVALID
INVALID
INVALID
INVALID
INVALID
INVALID
INVALID
INVALID
INVALID
INVALID
INVALID
INVALID
INVALID
INVALID
INVALID
INVALID
INVALID
INVALID
INVALID
INVALID
INVALID
INVALID
INVALID
INVALID
INVALID
INVALID
INVALID
INVALID
INVALID
INVALID
INVALID
INVALID
INVALID
INVALID
INVALID
INVALID
INVALID
INVALID
INVALID
INVALID
INVALID
INVALID
INVALID
INVALID
INVALID
INVALID
INVALID
INVALID
INVALID
INVALID
INVALID
INVALID
INVALID
INVALID
INVALID
INVALID
INVALID
INVALID
INVALID
INVALID
INVALID
INVALID
INVALID
INVALID
INVALID
INVALID
INVALID
INVALID
INVALID
INVALID
INVALID
INVALID
INVALID
INVALID
INVALID
INVALID
INVALID
INVALID
INVALID
INVALID
INVALID
INVALID
INVALID
INVALID
INVALID
INVALID
INVALID
INVALID
INVALID
INVALID
INVALID
INVALID
INVALID
INVALID
INVALID
INVALID
INVALID
INVALID
INVALID
INVALID
INVALID
INVALID
INVALID
INVALID
INVALID
INVALID
INVALID
INVALID
INVALID
INVALID
INVALID
INVALID
INVALID
INVALID
INVALID
INVALID
INVALID
INVALID
INVALID
INVALID
INVALID
INVALID
INVALID
INVALID
INVALID
INVALID
INVALID
INVALID
INVALID
INVALID
INVALID
INVALID
INVALID
INVALID
INVALID
INVALID
INVALID
INVALID
INVALID
INVALID
INVALID
INVALID
INVALID
INVALID
INVALID
INVALID
INVALID
INVALID
INVALID
INVALID
INVALID
INVALID
INVALID
INVALID
INVALID
INVALID
INVALID
INVALID
INVALID
INVALID
INVALID
INVALID
INVALID
INVALID
INVALID
INVALID
INVALID
INVALID
INVALID
INVALID
INVALID
INVALID
INVALID
INVALID
INVALID
INVALID
INVALID
INVALID
INVALID
INVALID
INVALID
INVALID
INVALID
INVALID
INVALID
INVALID
INVALID
INVALID
INVALID
INVALID
INVALID
INVALID
INVALID
INVALID
INVALID
INVALID
INVALID
INVALID
INVALID
INVALID
INVALID
INVALID
INVALID
INVALID
INVALID
INVALID
INVALID
INVALID
INVALID
INVALID
INVALID
INVALID
INVALID
INVALID
INVALID
INVALID
INVALID
INVALID
INVALID
INVALID
INVALID
INVALID
INVALID
INVALID
INVALID
INVALID
INVALID
INVALID
INVALID
INVALID
INVALID
INVALID
INVALID
INVALID
INVALID
INVALID
INVALID
INVALID
INVALID
INVALID
INVALID
INVALID
INVALID
INVALID
INVALID
INVALID
INVALID
INVALID
INVALID
INVALID
INVALID
INVALID
INVALID
INVALID
INVALID
INVALID
INVALID
INVALID
INVALID
INVALID
INVALID
INVALID
INVALID
INVALID
INVALID
INVALID
INVALID
INVALID
INVALID
INVALID
INVALID
INVALID
INVALID
INVALID
INVALID
INVALID
INVALID
INVALID
INVALID
INVALID
INVALID
INVALID
INVALID
INVALID
INVALID
INVALID
INVALID
INVALID
INVALID
INVALID
INVALID
INVALID
INVALID
INVALID
INVALID
INVALID
INVALID
INVALID
INVALID
INVALID
INVALID
INVALID
INVALID
INVALID
INVALID
INVALID
INVALID
INVALID
INVALID
INVALID
INVALID
INVALID
INVALID
INVALID
INVALID
INVALID
INVALID
INVALID
INVALID
INVALID
INVALID
INVALID
INVALID
INVALID
INVALID
INVALID
INVALID
INVALID
INVALID
INVALID
INVALID
INVALID
INVALID
INVALID
INVALID
INVALID
INVALID
INVALID
INVALID
INVALID
INVALID
INVALID
INVALID
INVALID
INVALID
INVALID
INVALID
INVALID
INVALID
INVALID
INVALID
INVALID
INVALID
INVALID
INVALID
INVALID
INVALID
INVALID
INVALID
INVALID
INVALID
INVALID
INVALID
INVALID
INVALID
INVALID
INVALID
INVALID
INVALID
INVALID
INVALID
INVALID
INVALID
INVALID
INVALID
INVALID
INVALID
INVALID
INVALID
INVALID
INVALID
INVALID
INVALID
INVALID
INVALID
INVALID
INVALID
INVALID
INVALID
INVALID
INVALID
INVALID
INVALID
INVALID
INVALID
INVALID
INVALID
INVALID
INVALID
INVALID
INVALID
INVALID
INVALID
INVALID
INVALID
INVALID
INVALID
INVALID
INVALID
INVALID
INVALID
INVALID
INVALID
INVALID
INVALID
INVALID
INVALID
INVALID
INVALID
INVALID
INVALID
INVALID
INVALID
INVALID
INVALID
INVALID
INVALID
INVALID
INVALID
INVALID
INVALID
INVALID
INVALID
INVALID
INVALID
INVALID
INVALID
INVALID
INVALID
INVALID
INVALID
INVALID
INVALID
INVALID
INVALID
INVALID
INVALID
INVALID
INVALID
INVALID
INVALID
INVALID
INVALID
INVALID
INVALID
INVALID
INVALID
INVALID
INVALID
INVALID
INVALID
INVALID
INVALID
INVALID
INVALID
INVALID
INVALID
INVALID
INVALID
INVALID
INVALID
INVALID
INVALID
INVALID
INVALID
INVALID
INVALID
INVALID
INVALID
INVALID
INVALID
INVALID
INVALID
INVALID
INVALID
INVALID
INVALID
INVALID
INVALID
INVALID
INVALID
INVALID
INVALID
INVALID
INVALID
INVALID
INVALID
INVALID
INVALID
INVALID
INVALID
INVALID
INVALID
INVALID
INVALID
INVALID
INVALID
INVALID
INVALID
INVALID
INVALID
INVALID
INVALID
INVALID
INVALID
INVALID
INVALID
INVALID
INVALID
INVALID
INVALID
INVALID
INVALID
INVALID
INVALID
INVALID
INVALID
INVALID
INVALID
INVALID
INVALID
INVALID
INVALID
INVALID
INVALID
INVALID
INVALID
INVALID
INVALID
INVALID
INVALID
INVALID
INVALID
INVALID
INVALID
INVALID
INVALID
INVALID
INVALID
INVALID
INVALID
INVALID
INVALID
INVALID
INVALID
INVALID
INVALID
INVALID
INVALID
INVALID
INVALID
INVALID
INVALID
INVALID
INVALID
INVALID
INVALID
INVALID
INVALID
INVALID
INVALID
INVALID
INVALID
INVALID
INVALID
INVALID
INVALID
INVALID
INVALID
INVALID
INVALID
INVALID
INVALID
INVALID
INVALID
INVALID
INVALID
INVALID
INVALID
INVALID
INVALID
INVALID
INVALID
INVALID
INVALID
INVALID
INVALID
INVALID
INVALID
INVALID
INVALID
INVALID
INVALID
INVALID
INVALID
INVALID
INVALID
INVALID
INVALID
INVALID
INVALID
INVALID
INVALID
INVALID
INVALID
INVALID
INVALID
INVALID
INVALID
INVALID
INVALID
INVALID
INVALID
INVALID
INVALID
INVALID
INVALID
INVALID
INVALID
INVALID
INVALID
INVALID
INVALID
INVALID
INVALID
INVALID
INVALID
INVALID
INVALID
INVALID
INVALID
INVALID
INVALID
INVALID
INVALID
INVALID
INVALID
INVALID
INVALID
INVALID
INVALID
INVALID
INVALID
INVALID
INVALID
INVALID
INVALID
INVALID
INVALID
INVALID
INVALID
INVALID
INVALID
INVALID
INVALID
INVALID
INVALID
INVALID
INVALID
INVALID
INVALID
INVALID
INVALID
INVALID
INVALID
INVALID
INVALID
INVALID
INVALID
INVALID
INVALID
INVALID
INVALID
INVALID
INVALID
INVALID
INVALID
INVALID
INVALID
INVALID
INVALID
INVALID
INVALID
INVALID
INVALID
INVALID
INVALID
INVALID
INVALID
INVALID
INVALID
INVALID
INVALID
INVALID
INVALID
INVALID
INVALID
INVALID
INVALID
INVALID
INVALID
INVALID
INVALID
INVALID
INVALID
INVALID
INVALID
INVALID
INVALID
INVALID
INVALID
INVALID
INVALID
INVALID
INVALID
INVALID
INVALID
INVALID
INVALID
INVALID
INVALID
INVALID
INVALID
INVALID
INVALID
INVALID
INVALID
INVALID
INVALID
INVALID
INVALID
INVALID
INVALID
INVALID
INVALID
INVALID
INVALID
INVALID
INVALID
INVALID
INVALID
INVALID
INVALID
INVALID
INVALID
INVALID
INVALID
INVALID
INVALID
INVALID
INVALID
INVALID
INVALID
INVALID
INVALID
INVALID
INVALID
INVALID
INVALID
INVALID
INVALID
INVALID
INVALID
INVALID
INVALID
INVALID
INVALID
INVALID
INVALID
INVALID
INVALID
INVALID
INVALID
INVALID
INVALID
INVALID
INVALID
INVALID
INVALID
INVALID
INVALID
INVALID
INVALID
INVALID
INVALID
INVALID
INVALID
INVALID
INVALID
INVALID
INVALID
INVALID
INVALID
INVALID
INVALID
INVALID
INVALID
INVALID
INVALID
INVALID
INVALID
INVALID
INVALID
INVALID
INVALID
INVALID
INVALID
INVALID
INVALID
INVALID
INVALID
INVALID
INVALID
INVALID
INVALID
INVALID
INVALID
INVALID
INVALID
INVALID
INVALID
INVALID
INVALID
INVALID
INVALID
INVALID
INVALID
INVALID
INVALID
INVALID
INVALID
INVALID
INVALID
INVALID
INVALID
INVALID
INVALID
INVALID
INVALID
INVALID
INVALID
INVALID
INVALID
INVALID
INVALID
INVALID
INVALID
INVALID
INVALID
INVALID
INVALID
INVALID
INVALID
INVALID
INVALID
INVALID
INVALID
INVALID
INVALID
INVALID
INVALID
INVALID
INVALID
INVALID
INVALID
INVALID
INVALID
INVALID
INVALID
INVALID
INVALID
INVALID
INVALID
INVALID
INVALID
INVALID
INVALID
INVALID
INVALID
INVALID
INVALID
INVALID
INVALID
INVALID
INVALID
INVALID
INVALID
INVALID
INVALID
INVALID
INVALID
INVALID
INVALID
INVALID
INVALID
INVALID
INVALID
INVALID
INVALID
INVALID
INVALID
INVALID
INVALID
INVALID
INVALID
INVALID
INVALID
INVALID
INVALID
INVALID
INVALID
INVALID
INVALID
INVALID
INVALID
INVALID
INVALID
INVALID
INVALID
INVALID
INVALID
INVALID
INVALID
INVALID
INVALID
INVALID
INVALID
INVALID
INVALID
INVALID
INVALID
INVALID
INVALID
INVALID
INVALID
INVALID
INVALID
INVALID
INVALID
INVALID
INVALID
INVALID
INVALID
INVALID
INVALID
INVALID
INVALID
INVALID
INVALID
INVALID
INVALID
INVALID
INVALID
INVALID
INVALID
INVALID
INVALID
INVALID
INVALID
INVALID
INVALID
INVALID
INVALID
INVALID
INVALID
INVALID
INVALID
INVALID
INVALID
INVALID
INVALID
INVALID
INVALID
INVALID
INVALID
INVALID
INVALID
INVALID
INVALID
INVALID
INVALID
INVALID
INVALID
INVALID
INVALID
INVALID
INVALID
INVALID
INVALID
INVALID
INVALID
INVALID
INVALID
INVALID
INVALID
INVALID
INVALID
INVALID
INVALID
INVALID
INVALID
INVALID
INVALID
INVALID
INVALID
INVALID
INVALID
INVALID
INVALID
INVALID
INVALID
INVALID
INVALID
INVALID
INVALID
INVALID
INVALID
INVALID
INVALID
INVALID
INVALID
INVALID
INVALID
INVALID
INVALID
INVALID
INVALID
INVALID
INVALID
INVALID
INVALID
INVALID
INVALID
INVALID
INVALID
INVALID
INVALID
INVALID
INVALID
INVALID
INVALID
INVALID
INVALID
INVALID
INVALID
INVALID
INVALID
INVALID
INVALID
INVALID
INVALID
INVALID
INVALID
INVALID
INVALID
INVALID
INVALID
INVALID
INVALID
INVALID
INVALID
INVALID
INVALID
INVALID
INVALID
INVALID
INVALID
INVALID
INVALID
INVALID
INVALID
INVALID
INVALID
INVALID
INVALID
INVALID
INVALID
INVALID
INVALID
INVALID
INVALID
INVALID
INVALID
INVALID
INVALID
INVALID
INVALID
INVALID
INVALID
INVALID
INVALID
INVALID
INVALID
INVALID
INVALID
INVALID
INVALID
INVALID
INVALID
INVALID
INVALID
INVALID
INVALID
INVALID
INVALID
INVALID
INVALID
INVALID
INVALID
INVALID
INVALID
INVALID
INVALID
INVALID
INVALID
INVALID
INVALID
INVALID
INVALID
INVALID
INVALID
INVALID
INVALID
INVALID
INVALID
INVALID
INVALID
INVALID
INVALID
INVALID
INVALID
INVALID
INVALID
INVALID
INVALID
INVALID
INVALID
INVALID
INVALID
INVALID
INVALID
INVALID
INVALID
INVALID
INVALID
INVALID
INVALID
INVALID
INVALID
INVALID
INVALID
INVALID
INVALID
INVALID
INVALID
INVALID
INVALID
INVALID
INVALID
INVALID
INVALID
INVALID
INVALID
INVALID
INVALID
INVALID
INVALID
INVALID
INVALID
INVALID
INVALID
INVALID
INVALID
INVALID
INVALID
INVALID
INVALID
INVALID
INVALID
INVALID
INVALID
INVALID
INVALID
INVALID
INVALID
INVALID
INVALID
INVALID
INVALID
INVALID
INVALID
INVALID
INVALID
INVALID
INVALID
INVALID
INVALID
INVALID
INVALID
INVALID
INVALID
INVALID
INVALID
INVALID
INVALID
INVALID
INVALID
INVALID
INVALID
INVALID
INVALID
INVALID
INVALID
INVALID
INVALID
INVALID
INVALID
INVALID
INVALID
INVALID
INVALID
INVALID
INVALID
INVALID
INVALID
INVALID
INVALID
INVALID
INVALID
INVALID
INVALID
INVALID
INVALID
INVALID
INVALID
INVALID
INVALID
INVALID
INVALID
INVALID
INVALID
INVALID
INVALID
INVALID
INVALID
INVALID
INVALID
INVALID
INVALID
INVALID
INVALID
INVALID
INVALID
INVALID
INVALID
INVALID
INVALID
INVALID
INVALID
INVALID
INVALID
INVALID
INVALID
INVALID
INVALID
INVALID
INVALID
INVALID
INVALID
INVALID
INVALID
INVALID
INVALID
INVALID
INVALID
INVALID
INVALID
INVALID
INVALID
INVALID
INVALID
INVALID
INVALID
INVALID
INVALID
INVALID
INVALID
INVALID
INVALID
INVALID
INVALID
INVALID
INVALID
INVALID
INVALID
INVALID
INVALID
INVALID
INVALID
INVALID
INVALID
INVALID
INVALID
INVALID
INVALID
INVALID
INVALID
INVALID
INVALID
INVALID
INVALID
INVALID
INVALID
INVALID
INVALID
INVALID
INVALID
INVALID
INVALID
INVALID
INVALID
INVALID
INVALID
INVALID
INVALID
INVALID
INVALID
INVALID
INVALID
INVALID
INVALID
INVALID
INVALID
INVALID
INVALID
INVALID
INVALID
INVALID
INVALID
INVALID
INVALID
INVALID
INVALID
INVALID
INVALID
INVALID
INVALID
INVALID
INVALID
INVALID
INVALID
INVALID
INVALID
INVALID
INVALID
INVALID
INVALID
INVALID
INVALID
INVALID
INVALID
INVALID
INVALID
INVALID
INVALID
INVALID
INVALID
INVALID
INVALID
INVALID
INVALID
INVALID
INVALID
INVALID
INVALID
INVALID
INVALID
INVALID
INVALID
INVALID
INVALID
INVALID
INVALID
INVALID
INVALID
INVALID
INVALID
INVALID
INVALID
INVALID
INVALID
INVALID
INVALID
INVALID
INVALID
INVALID
INVALID
INVALID
INVALID
INVALID
INVALID
INVALID
INVALID
INVALID
INVALID
INVALID
INVALID
INVALID
INVALID
INVALID
INVALID
INVALID
INVALID
INVALID
INVALID
INVALID
INVALID
INVALID
INVALID
INVALID
INVALID
INVALID
INVALID
INVALID
INVALID
INVALID
INVALID
INVALID
INVALID
INVALID
INVALID
INVALID
INVALID
INVALID
INVALID
INVALID
INVALID
INVALID
INVALID
INVALID
INVALID
INVALID
INVALID
INVALID
INVALID
INVALID
INVALID
INVALID
INVALID
INVALID
INVALID
INVALID
INVALID
INVALID
INVALID
INVALID
INVALID
INVALID
INVALID
INVALID
INVALID
INVALID
INVALID
INVALID
INVALID
INVALID
INVALID
INVALID
INVALID
INVALID
INVALID
INVALID
INVALID
INVALID
INVALID
INVALID
INVALID
INVALID
INVALID
INVALID
INVALID
INVALID
INVALID
INVALID
INVALID
INVALID
INVALID
INVALID
INVALID
INVALID
INVALID
INVALID
INVALID
INVALID
INVALID
INVALID
INVALID
INVALID
INVALID
INVALID
INVALID
INVALID
INVALID
INVALID
INVALID
INVALID
INVALID
INVALID
INVALID
INVALID
INVALID
INVALID
INVALID
INVALID
INVALID
INVALID
INVALID
INVALID
INVALID
INVALID
INVALID
INVALID
INVALID
INVALID
INVALID
INVALID
INVALID
INVALID
INVALID
INVALID
INVALID
INVALID
INVALID
INVALID
INVALID
INVALID
INVALID
INVALID
INVALID
INVALID
INVALID
INVALID
INVALID
INVALID
INVALID
INVALID
INVALID
INVALID
INVALID
INVALID
INVALID
INVALID
INVALID
INVALID
INVALID
INVALID
INVALID
INVALID
INVALID
INVALID
INVALID
INVALID
INVALID
INVALID
INVALID
INVALID
INVALID
INVALID
INVALID
INVALID
INVALID
INVALID
INVALID
INVALID
INVALID
INVALID
INVALID
INVALID
INVALID
INVALID
INVALID
INVALID
INVALID
INVALID
INVALID
INVALID
INVALID
INVALID
INVALID
INVALID
INVALID
INVALID
INVALID
INVALID
INVALID
INVALID
INVALID
INVALID
INVALID
INVALID
INVALID
INVALID
INVALID
INVALID
INVALID
INVALID
INVALID
INVALID
INVALID
INVALID
INVALID
INVALID
INVALID
INVALID
INVALID
INVALID
INVALID
INVALID
INVALID
INVALID
INVALID
INVALID
INVALID
INVALID
INVALID
INVALID
INVALID
INVALID
INVALID
INVALID
INVALID
INVALID
INVALID
INVALID
INVALID
INVALID
INVALID
INVALID
INVALID
INVALID
INVALID
INVALID
INVALID
INVALID
INVALID
INVALID
INVALID
INVALID
INVALID
INVALID
INVALID
INVALID
INVALID
INVALID
INVALID
INVALID
INVALID
INVALID
INVALID
INVALID
INVALID
INVALID
INVALID
INVALID
INVALID
INVALID
INVALID
INVALID
INVALID
INVALID
INVALID
INVALID
INVALID
INVALID
INVALID
INVALID
INVALID
INVALID
INVALID
INVALID
INVALID
INVALID
INVALID
INVALID
INVALID
INVALID
INVALID
INVALID
INVALID
INVALID
INVALID
INVALID
INVALID
INVALID
INVALID
INVALID
INVALID
INVALID
INVALID
INVALID
INVALID
INVALID
INVALID
INVALID
INVALID
INVALID
INVALID
INVALID
INVALID
INVALID
INVALID
INVALID
INVALID
INVALID
INVALID
INVALID
INVALID
INVALID
INVALID
INVALID
INVALID
INVALID
INVALID
INVALID
INVALID
INVALID
INVALID
INVALID
INVALID
INVALID
INVALID
INVALID
INVALID
INVALID
INVALID
INVALID
INVALID
INVALID
INVALID
INVALID
INVALID
INVALID
INVALID
INVALID
INVALID
INVALID
INVALID
INVALID
INVALID
INVALID
INVALID
INVALID
INVALID
INVALID
INVALID
INVALID
INVALID
INVALID
INVALID
INVALID
INVALID
INVALID
INVALID
INVALID
INVALID
INVALID
INVALID
INVALID
INVALID
INVALID
INVALID
INVALID
INVALID
INVALID
INVALID
INVALID
INVALID
INVALID
INVALID
INVALID
INVALID
INVALID
INVALID
INVALID
INVALID
INVALID
INVALID
INVALID
INVALID
INVALID
INVALID
INVALID
INVALID
INVALID
INVALID
INVALID
INVALID
INVALID
INVALID
INVALID
INVALID
INVALID
INVALID
INVALID
INVALID
INVALID
INVALID
INVALID
INVALID
INVALID
INVALID
INVALID
INVALID
INVALID
INVALID
INVALID
INVALID
INVALID
INVALID
INVALID
INVALID
INVALID
INVALID
INVALID
INVALID
INVALID
INVALID
INVALID
INVALID
INVALID
INVALID
INVALID
INVALID
INVALID
INVALID
INVALID
INVALID
INVALID
INVALID
INVALID
INVALID
INVALID
INVALID
INVALID
INVALID
INVALID
INVALID
INVALID
INVALID
INVALID
INVALID
INVALID
INVALID
INVALID
INVALID
INVALID
INVALID
INVALID
INVALID
INVALID
INVALID
INVALID
INVALID
INVALID
INVALID
INVALID
INVALID
INVALID
INVALID
INVALID
INVALID
INVALID
INVALID
INVALID
INVALID
INVALID
INVALID
INVALID
INVALID
INVALID
INVALID
INVALID
INVALID
INVALID
INVALID
INVALID
INVALID
INVALID
INVALID
INVALID
INVALID
INVALID
INVALID
INVALID
INVALID
INVALID
INVALID
INVALID
INVALID
INVALID
INVALID
INVALID
INVALID
INVALID
INVALID
INVALID
INVALID
INVALID
INVALID
INVALID
INVALID
INVALID
INVALID
INVALID
INVALID
INVALID
INVALID
INVALID
INVALID
INVALID
INVALID
INVALID
INVALID
INVALID
INVALID
INVALID
INVALID
INVALID
INVALID
INVALID
INVALID
INVALID
INVALID
INVALID
INVALID
INVALID
INVALID
INVALID
INVALID
INVALID
INVALID
INVALID
INVALID
INVALID
INVALID
INVALID
INVALID
INVALID
INVALID
INVALID
INVALID
INVALID
INVALID
INVALID
INVALID
INVALID
INVALID
INVALID
INVALID
INVALID
INVALID
INVALID
INVALID
INVALID
INVALID
INVALID
INVALID
INVALID
INVALID
INVALID
INVALID
INVALID
INVALID
INVALID
INVALID
INVALID
INVALID
INVALID
INVALID
INVALID
INVALID
INVALID
INVALID
INVALID
INVALID
INVALID
INVALID
INVALID
INVALID
INVALID
INVALID
INVALID
INVALID
INVALID
INVALID
INVALID
INVALID
INVALID
INVALID
INVALID
INVALID
INVALID
INVALID
INVALID
INVALID
INVALID
INVALID
INVALID
INVALID
INVALID
INVALID
INVALID
INVALID
INVALID
INVALID
INVALID
INVALID
INVALID
INVALID
INVALID
INVALID
INVALID
INVALID
INVALID
INVALID
INVALID
INVALID
INVALID
INVALID
INVALID
INVALID
INVALID
INVALID
INVALID
INVALID
INVALID
INVALID
INVALID
INVALID
INVALID
INVALID
INVALID
INVALID
INVALID
INVALID
INVALID
INVALID
INVALID
INVALID
INVALID
INVALID
INVALID
INVALID
INVALID
INVALID
INVALID
INVALID
INVALID
INVALID
INVALID
INVALID
INVALID
INVALID
INVALID
INVALID
INVALID
INVALID
INVALID
INVALID
INVALID
INVALID
INVALID
INVALID
INVALID
INVALID
INVALID
INVALID
INVALID
INVALID
INVALID
INVALID
INVALID
INVALID
INVALID
INVALID
INVALID
INVALID
INVALID
INVALID
INVALID
INVALID
INVALID
INVALID
INVALID
INVALID
INVALID
INVALID
INVALID
INVALID
INVALID
INVALID
INVALID
INVALID
INVALID
INVALID
INVALID
INVALID
INVALID
INVALID
INVALID
INVALID
INVALID
INVALID
INVALID
INVALID
INVALID
INVALID
INVALID
INVALID
INVALID
INVALID
INVALID
INVALID
INVALID
INVALID
INVALID
INVALID
INVALID
INVALID
INVALID
INVALID
INVALID
INVALID
INVALID
INVALID
INVALID
INVALID
INVALID
INVALID
INVALID
INVALID
INVALID
INVALID
INVALID
INVALID
INVALID
INVALID
INVALID
INVALID
INVALID
INVALID
INVALID
INVALID
INVALID
INVALID
INVALID
INVALID
INVALID
INVALID
INVALID
INVALID
INVALID
INVALID
INVALID
INVALID
INVALID
INVALID
INVALID
INVALID
INVALID
INVALID
INVALID
INVALID
INVALID
INVALID
INVALID
INVALID
INVALID
INVALID
INVALID
INVALID
INVALID
INVALID
INVALID
INVALID
INVALID
INVALID
INVALID
INVALID
INVALID
INVALID
INVALID
INVALID
INVALID
INVALID
INVALID
INVALID
INVALID
INVALID
INVALID
INVALID
INVALID
INVALID
INVALID
INVALID
INVALID
INVALID
INVALID
INVALID
INVALID
INVALID
INVALID
INVALID
INVALID
INVALID
INVALID
INVALID
INVALID
INVALID
INVALID
INVALID
INVALID
INVALID
INVALID
INVALID
INVALID
INVALID
INVALID
INVALID
INVALID
INVALID
INVALID
INVALID
INVALID
INVALID
INVALID
INVALID
INVALID
INVALID
INVALID
INVALID
INVALID
INVALID
INVALID
INVALID
INVALID
INVALID
INVALID
INVALID
INVALID
INVALID
INVALID
INVALID
INVALID
INVALID
INVALID
INVALID
INVALID
INVALID
INVALID
INVALID
INVALID
INVALID
INVALID
INVALID
INVALID
INVALID
INVALID
INVALID
INVALID
INVALID
INVALID
INVALID
INVALID
INVALID
INVALID
INVALID
INVALID
INVALID
INVALID
INVALID
INVALID
INVALID
INVALID
INVALID
INVALID
INVALID
INVALID
INVALID
INVALID
INVALID
INVALID
INVALID
INVALID
INVALID
INVALID
INVALID
INVALID
INVALID
INVALID
INVALID
INVALID
INVALID
INVALID
INVALID
INVALID
INVALID
INVALID
INVALID
INVALID
INVALID
INVALID
INVALID
INVALID
INVALID
INVALID
INVALID
INVALID
INVALID
INVALID
INVALID
INVALID
INVALID
INVALID
INVALID
INVALID
INVALID
INVALID
INVALID
INVALID
INVALID
INVALID
INVALID
INVALID
INVALID
INVALID
INVALID
INVALID
INVALID
INVALID
INVALID
INVALID
INVALID
INVALID
INVALID
INVALID
INVALID
INVALID
INVALID
INVALID
INVALID
INVALID
INVALID
INVALID
INVALID
INVALID
INVALID
INVALID
INVALID
INVALID
INVALID
INVALID
INVALID
INVALID
INVALID
INVALID
INVALID
INVALID
INVALID
INVALID
INVALID
INVALID
INVALID
INVALID
INVALID
INVALID
INVALID
INVALID
INVALID
INVALID
INVALID
INVALID
INVALID
INVALID
INVALID
INVALID
INVALID
INVALID
INVALID
INVALID
INVALID
INVALID
INVALID
INVALID
INVALID
INVALID
INVALID
INVALID
INVALID
INVALID
INVALID
INVALID
INVALID
INVALID
INVALID
INVALID
INVALID
INVALID
INVALID
INVALID
INVALID
INVALID
INVALID
INVALID
INVALID
INVALID
INVALID
INVALID
INVALID
INVALID
INVALID
INVALID
INVALID
INVALID
INVALID
INVALID
INVALID
INVALID
INVALID
INVALID
INVALID
INVALID
INVALID
INVALID
INVALID
INVALID
INVALID
INVALID
INVALID
INVALID
INVALID
INVALID
INVALID
INVALID
INVALID
INVALID
INVALID
INVALID
INVALID
INVALID
INVALID
INVALID
INVALID
INVALID
INVALID
INVALID
INVALID
INVALID
INVALID
INVALID
INVALID
INVALID
INVALID
INVALID
INVALID
INVALID
INVALID
INVALID
INVALID
INVALID
INVALID
INVALID
INVALID
INVALID
INVALID
INVALID
INVALID
INVALID
INVALID
INVALID
INVALID
INVALID
INVALID
INVALID
INVALID
INVALID
INVALID
INVALID
INVALID
INVALID
INVALID
INVALID
INVALID
INVALID
INVALID
INVALID
INVALID
INVALID
INVALID
INVALID
INVALID
INVALID
INVALID
INVALID
INVALID
INVALID
INVALID
INVALID
INVALID
INVALID
INVALID
INVALID
INVALID
INVALID
INVALID
INVALID
INVALID
INVALID
INVALID
INVALID
INVALID
INVALID
INVALID
INVALID
INVALID
INVALID
INVALID
INVALID
INVALID
INVALID
INVALID
INVALID
INVALID
INVALID
INVALID
INVALID
INVALID
INVALID
INVALID
INVALID
INVALID
INVALID
INVALID
INVALID
INVALID
INVALID
INVALID
INVALID
INVALID
INVALID
INVALID
INVALID
INVALID
INVALID
INVALID
INVALID
INVALID
INVALID
INVALID
INVALID
INVALID
INVALID
INVALID
INVALID
INVALID
INVALID
INVALID
INVALID
INVALID
INVALID
INVALID
INVALID
INVALID
INVALID
INVALID
INVALID
INVALID
INVALID
INVALID
INVALID
INVALID
INVALID
INVALID
INVALID
INVALID
INVALID
INVALID
INVALID
INVALID
INVALID
INVALID
INVALID
INVALID
INVALID
INVALID
INVALID
INVALID
INVALID
INVALID
INVALID
INVALID
INVALID
INVALID
INVALID
INVALID
INVALID
INVALID
INVALID
INVALID
INVALID
INVALID
INVALID
INVALID
INVALID
INVALID
INVALID
INVALID
INVALID
INVALID
INVALID
INVALID
INVALID
INVALID
INVALID
INVALID
INVALID
INVALID
INVALID
INVALID
INVALID
INVALID
INVALID
INVALID
INVALID
INVALID
INVALID
INVALID
INVALID
INVALID
INVALID
INVALID
INVALID
INVALID
INVALID
INVALID
INVALID
INVALID
INVALID
INVALID
INVALID
INVALID
INVALID
INVALID
INVALID
INVALID
INVALID
INVALID
INVALID
INVALID
INVALID
INVALID
INVALID
INVALID
INVALID
INVALID
INVALID
INVALID
INVALID
INVALID
INVALID
INVALID
INVALID
INVALID
INVALID
INVALID
INVALID
INVALID
INVALID
INVALID
INVALID
INVALID
INVALID
INVALID
INVALID
INVALID
INVALID
INVALID
INVALID
INVALID
INVALID
INVALID
INVALID
INVALID
INVALID
INVALID
INVALID
INVALID
INVALID
INVALID
INVALID
INVALID
INVALID
INVALID
INVALID
INVALID
INVALID
INVALID
INVALID
INVALID
INVALID
INVALID
INVALID
INVALID
INVALID
INVALID
INVALID
INVALID
INVALID
INVALID
INVALID
INVALID
INVALID
INVALID
INVALID
INVALID
INVALID
INVALID
INVALID
INVALID
INVALID
INVALID
INVALID
INVALID
INVALID
INVALID
INVALID
INVALID
INVALID
INVALID
INVALID
INVALID
INVALID
INVALID
INVALID
INVALID
INVALID
INVALID
INVALID
INVALID
INVALID
INVALID
INVALID
INVALID
INVALID
INVALID
INVALID
INVALID
INVALID
INVALID
INVALID
INVALID
INVALID
INVALID
INVALID
INVALID
INVALID
INVALID
INVALID
INVALID
INVALID
INVALID
INVALID
INVALID
INVALID
INVALID
INVALID
INVALID
INVALID
INVALID
INVALID
INVALID
INVALID
INVALID
INVALID
INVALID
INVALID
INVALID
INVALID
INVALID
INVALID
INVALID
INVALID
INVALID
INVALID
INVALID
INVALID
INVALID
INVALID
INVALID
INVALID
INVALID
INVALID
INVALID
INVALID
INVALID
INVALID
INVALID
INVALID
INVALID
INVALID
INVALID
INVALID
INVALID
INVALID
INVALID
INVALID
INVALID
INVALID
INVALID
INVALID
INVALID
INVALID
INVALID
INVALID
INVALID
INVALID
INVALID
INVALID
INVALID
INVALID
INVALID
INVALID
INVALID
INVALID
INVALID
INVALID
INVALID
INVALID
INVALID
INVALID
INVALID
INVALID
INVALID
INVALID
INVALID
INVALID
INVALID
INVALID
INVALID
INVALID
INVALID
INVALID
INVALID
INVALID
INVALID
INVALID
INVALID
INVALID
INVALID
INVALID
INVALID
INVALID
INVALID
INVALID
INVALID
INVALID
INVALID
INVALID
INVALID
INVALID
INVALID
INVALID
INVALID
INVALID
INVALID
INVALID
INVALID
INVALID
INVALID
INVALID
INVALID
INVALID
INVALID
INVALID
INVALID
INVALID
INVALID
INVALID
INVALID
INVALID
INVALID
INVALID
INVALID
INVALID
INVALID
INVALID
INVALID
INVALID
INVALID
INVALID
INVALID
INVALID
INVALID
INVALID
INVALID
INVALID
INVALID
INVALID
INVALID
INVALID
INVALID
INVALID
INVALID
INVALID
INVALID
INVALID
INVALID
INVALID
INVALID
INVALID
INVALID
INVALID
INVALID
INVALID
INVALID
INVALID
INVALID
INVALID
INVALID
INVALID
INVALID
INVALID
INVALID
INVALID
INVALID
INVALID
INVALID
INVALID
INVALID
INVALID
INVALID
INVALID
INVALID
INVALID
INVALID
INVALID
INVALID
INVALID
INVALID
INVALID
INVALID
INVALID
INVALID
INVALID
INVALID
INVALID
INVALID
INVALID
INVALID
INVALID
INVALID
INVALID
INVALID
INVALID
INVALID
INVALID
INVALID
INVALID
INVALID
INVALID
INVALID
INVALID
INVALID
INVALID
INVALID
INVALID
INVALID
INVALID
INVALID
INVALID
INVALID
INVALID
INVALID
INVALID
INVALID
INVALID
INVALID
INVALID
INVALID
INVALID
INVALID
INVALID
INVALID
INVALID
INVALID
INVALID
INVALID
INVALID
INVALID
INVALID
INVALID
INVALID
INVALID
INVALID
INVALID
INVALID
INVALID
INVALID
INVALID
INVALID
INVALID
INVALID
INVALID
INVALID
INVALID
INVALID
INVALID
INVALID
INVALID
INVALID
INVALID
INVALID
INVALID
INVALID
INVALID
INVALID
INVALID
INVALID
INVALID
INVALID
INVALID
INVALID
INVALID
INVALID
INVALID
INVALID
INVALID
INVALID
INVALID
INVALID
INVALID
INVALID
INVALID
INVALID
INVALID
INVALID
INVALID
INVALID
INVALID
INVALID
INVALID
INVALID
INVALID
INVALID
INVALID
INVALID
INVALID
INVALID
INVALID
INVALID
INVALID
INVALID
INVALID
INVALID
INVALID
INVALID
INVALID
INVALID
INVALID
INVALID
INVALID
INVALID
INVALID
INVALID
INVALID
INVALID
INVALID
INVALID
INVALID
INVALID
INVALID
INVALID
INVALID
INVALID
INVALID
INVALID
INVALID
INVALID
INVALID
INVALID
INVALID
INVALID
INVALID
INVALID
INVALID
INVALID
INVALID
INVALID
INVALID
INVALID
INVALID
INVALID
INVALID
INVALID
INVALID
INVALID
INVALID
INVALID
INVALID
INVALID
INVALID
INVALID
INVALID
INVALID
INVALID
INVALID
INVALID
INVALID
INVALID
INVALID
INVALID
INVALID
INVALID
INVALID
INVALID
INVALID
INVALID
INVALID
INVALID
INVALID
INVALID
INVALID
INVALID
INVALID
INVALID
INVALID
INVALID
INVALID
INVALID
INVALID
INVALID
INVALID
INVALID
INVALID
INVALID
INVALID
INVALID
INVALID
INVALID
INVALID
INVALID
INVALID
INVALID
INVALID
INVALID
INVALID
INVALID
INVALID
INVALID
INVALID
INVALID
INVALID
INVALID
INVALID
INVALID
INVALID
INVALID
INVALID
INVALID
INVALID
INVALID
INVALID
INVALID
INVALID
INVALID
INVALID
INVALID
INVALID
INVALID
INVALID
INVALID
INVALID
INVALID
INVALID
INVALID
INVALID
INVALID
INVALID
INVALID
INVALID
INVALID
INVALID
INVALID
INVALID
INVALID
INVALID
INVALID
INVALID
INVALID
INVALID
INVALID
INVALID
INVALID
INVALID
INVALID
INVALID
INVALID
INVALID
INVALID
INVALID
INVALID
INVALID
INVALID
INVALID
INVALID
INVALID
INVALID
INVALID
INVALID
INVALID
INVALID
INVALID
INVALID
INVALID
INVALID
INVALID
INVALID
INVALID
INVALID
INVALID
INVALID
INVALID
INVALID
INVALID
INVALID
INVALID
INVALID
INVALID
INVALID
INVALID
INVALID
INVALID
INVALID
INVALID
INVALID
INVALID
INVALID
INVALID
INVALID
INVALID
INVALID
INVALID
INVALID
INVALID
INVALID
INVALID
INVALID
INVALID
INVALID
INVALID
INVALID
INVALID
INVALID
INVALID
INVALID
INVALID
INVALID
INVALID
INVALID
INVALID
INVALID
INVALID
INVALID
INVALID
INVALID
INVALID
INVALID
INVALID
INVALID
INVALID
INVALID
INVALID
INVALID
INVALID
INVALID
INVALID
INVALID
INVALID
INVALID
INVALID
INVALID
INVALID
INVALID
INVALID
INVALID
INVALID
INVALID
INVALID
INVALID
INVALID
INVALID
INVALID
INVALID
INVALID
INVALID
INVALID
INVALID
INVALID
INVALID
INVALID
INVALID
INVALID
INVALID
INVALID
INVALID
INVALID
INVALID
INVALID
INVALID
INVALID
INVALID
INVALID
INVALID
INVALID
INVALID
INVALID
INVALID
INVALID
INVALID
INVALID
INVALID
INVALID
INVALID
INVALID
INVALID
INVALID
INVALID
INVALID
INVALID
INVALID
INVALID
INVALID
INVALID
INVALID
INVALID
INVALID
INVALID
INVALID
INVALID
INVALID
INVALID
INVALID
INVALID
INVALID
INVALID
INVALID
INVALID
INVALID
INVALID
INVALID
INVALID
INVALID
INVALID
INVALID
INVALID
INVALID
INVALID
INVALID
INVALID
INVALID
INVALID
INVALID
INVALID
INVALID
INVALID
INVALID
INVALID
INVALID
INVALID
INVALID
INVALID
INVALID
INVALID
INVALID
INVALID
INVALID
INVALID
INVALID
INVALID
INVALID
INVALID
INVALID
INVALID
INVALID
INVALID
INVALID
INVALID
INVALID
INVALID
INVALID
INVALID
INVALID
INVALID
INVALID
INVALID
INVALID
INVALID
INVALID
INVALID
INVALID
INVALID
INVALID
INVALID
INVALID
INVALID
INVALID
INVALID
INVALID
INVALID
INVALID
INVALID
INVALID
INVALID
INVALID
INVALID
INVALID
INVALID
INVALID
INVALID
INVALID
INVALID
INVALID
INVALID
INVALID
INVALID
INVALID
INVALID
INVALID
INVALID
INVALID
INVALID
INVALID
INVALID
INVALID
INVALID
INVALID
INVALID
INVALID
INVALID
INVALID
INVALID
INVALID
INVALID
INVALID
INVALID
INVALID
INVALID
INVALID
INVALID
INVALID
INVALID
INVALID
INVALID
INVALID
INVALID
INVALID
INVALID
INVALID
INVALID
INVALID
INVALID
INVALID
INVALID
INVALID
INVALID
INVALID
INVALID
INVALID
INVALID
INVALID
INVALID
INVALID
INVALID
INVALID
INVALID
INVALID
INVALID
INVALID
INVALID
INVALID
INVALID
INVALID
INVALID
INVALID
INVALID
INVALID
INVALID
INVALID
INVALID
INVALID
INVALID
INVALID
INVALID
INVALID
INVALID
INVALID
INVALID
INVALID
INVALID
INVALID
INVALID
INVALID
INVALID
INVALID
INVALID
INVALID
INVALID
INVALID
INVALID
INVALID
INVALID
INVALID
INVALID
INVALID
INVALID
INVALID
INVALID
INVALID
INVALID
INVALID
INVALID
INVALID
INVALID
INVALID
INVALID
INVALID
INVALID
INVALID
INVALID
INVALID
INVALID
INVALID
INVALID
INVALID
INVALID
INVALID
INVALID
INVALID
INVALID
INVALID
INVALID
INVALID
INVALID
INVALID
INVALID
INVALID
INVALID
INVALID
INVALID
INVALID
INVALID
INVALID
INVALID
INVALID
INVALID
INVALID
INVALID
INVALID
INVALID
INVALID
INVALID
INVALID
INVALID
INVALID
INVALID
INVALID
INVALID
INVALID
INVALID
INVALID
INVALID
INVALID
INVALID
INVALID
INVALID
INVALID
INVALID
INVALID
INVALID
INVALID
INVALID
INVALID
INVALID
INVALID
INVALID
INVALID
INVALID
INVALID
INVALID
INVALID
INVALID
INVALID
INVALID
INVALID
INVALID
INVALID
INVALID
INVALID
INVALID
INVALID
INVALID
INVALID
INVALID
INVALID
INVALID
INVALID
INVALID
INVALID
INVALID
INVALID
INVALID
INVALID
INVALID
INVALID
INVALID
INVALID
INVALID
INVALID
INVALID
INVALID
INVALID
INVALID
INVALID
INVALID
INVALID
INVALID
INVALID
INVALID
INVALID
INVALID
INVALID
INVALID
INVALID
INVALID
INVALID
INVALID
INVALID
INVALID
INVALID
INVALID
INVALID
INVALID
INVALID
INVALID
INVALID
INVALID
INVALID
INVALID
INVALID
INVALID
INVALID
INVALID
INVALID
INVALID
INVALID
INVALID
INVALID
INVALID
INVALID
INVALID
INVALID
INVALID
INVALID
INVALID
INVALID
INVALID
INVALID
INVALID
INVALID
INVALID
INVALID
INVALID
INVALID
INVALID
INVALID
INVALID
INVALID
INVALID
INVALID
INVALID
INVALID
INVALID
INVALID
INVALID
INVALID
INVALID
INVALID
INVALID
INVALID
INVALID
INVALID
INVALID
INVALID
INVALID
INVALID
INVALID
INVALID
INVALID
INVALID
INVALID
INVALID
INVALID
INVALID
INVALID
INVALID
INVALID
INVALID
INVALID
INVALID
INVALID
INVALID
INVALID
INVALID
INVALID
INVALID
INVALID
INVALID
INVALID
INVALID
INVALID
INVALID
INVALID
INVALID
INVALID
INVALID
INVALID
INVALID
INVALID
INVALID
INVALID
INVALID
INVALID
INVALID
INVALID
INVALID
INVALID
INVALID
INVALID
INVALID
INVALID
INVALID
INVALID
INVALID
INVALID
INVALID
INVALID
INVALID
INVALID
INVALID
INVALID
INVALID
INVALID
INVALID
INVALID
INVALID
INVALID
INVALID
INVALID
INVALID
INVALID
INVALID
INVALID
INVALID
INVALID
INVALID
INVALID
INVALID
INVALID
INVALID
INVALID
INVALID
INVALID
INVALID
INVALID
INVALID
INVALID
INVALID
INVALID
INVALID
INVALID
INVALID
INVALID
INVALID
INVALID
INVALID
INVALID
INVALID
INVALID
INVALID
INVALID
INVALID
INVALID
INVALID
INVALID
INVALID
INVALID
INVALID
INVALID
INVALID
INVALID
INVALID
INVALID
INVALID
INVALID
INVALID
INVALID
INVALID
INVALID
INVALID
INVALID
INVALID
INVALID
INVALID
INVALID
INVALID
INVALID
INVALID
INVALID
INVALID
INVALID
INVALID
INVALID
INVALID
INVALID
INVALID
INVALID
INVALID
INVALID
INVALID
INVALID
INVALID
INVALID
INVALID
INVALID
INVALID
INVALID
INVALID
INVALID
INVALID
INVALID
INVALID
INVALID
INVALID
INVALID
INVALID
INVALID
INVALID
INVALID
INVALID
INVALID
INVALID
INVALID
INVALID
INVALID
INVALID
INVALID
INVALID
INVALID
INVALID
INVALID
INVALID
INVALID
INVALID
INVALID
INVALID
INVALID
INVALID
INVALID
INVALID
INVALID
INVALID
INVALID
INVALID
INVALID
INVALID
INVALID
INVALID
INVALID
INVALID
INVALID
INVALID
INVALID
INVALID
INVALID
INVALID
INVALID
INVALID
INVALID
INVALID
INVALID
INVALID
INVALID
INVALID
INVALID
INVALID
INVALID
INVALID
INVALID
INVALID
INVALID
INVALID
INVALID
INVALID
INVALID
INVALID
INVALID
INVALID
INVALID
INVALID
INVALID
INVALID
INVALID
INVALID
INVALID
INVALID
INVALID
INVALID
INVALID
INVALID
INVALID
INVALID
INVALID
INVALID
INVALID
INVALID
INVALID
INVALID
INVALID
INVALID
INVALID
INVALID
INVALID
INVALID
INVALID
INVALID
INVALID
INVALID
INVALID
INVALID
INVALID
INVALID
INVALID
INVALID
INVALID
INVALID
INVALID
INVALID
INVALID
INVALID
INVALID
INVALID
INVALID
INVALID
INVALID
INVALID
INVALID
INVALID
INVALID
INVALID
INVALID
INVALID
INVALID
INVALID
INVALID
INVALID
INVALID
INVALID
INVALID
INVALID
INVALID
INVALID
INVALID
INVALID
INVALID
INVALID
INVALID
INVALID
INVALID
INVALID
INVALID
INVALID
INVALID
INVALID
INVALID
INVALID
INVALID
INVALID
INVALID
INVALID
INVALID
INVALID
INVALID
INVALID
INVALID
INVALID
INVALID
INVALID
INVALID
INVALID
INVALID
INVALID
INVALID
INVALID
INVALID
INVALID
INVALID
INVALID
INVALID
INVALID
INVALID
INVALID
INVALID
INVALID
INVALID
INVALID
INVALID
INVALID
INVALID
INVALID
INVALID
INVALID
INVALID
INVALID
INVALID
INVALID
INVALID
INVALID
INVALID
INVALID
INVALID
INVALID
INVALID
INVALID
INVALID
INVALID
INVALID
INVALID
INVALID
INVALID
INVALID
INVALID
INVALID
INVALID
INVALID
INVALID
INVALID
INVALID
INVALID
INVALID
INVALID
INVALID
INVALID
INVALID
INVALID
INVALID
INVALID
INVALID
INVALID
INVALID
INVALID
INVALID
INVALID
INVALID
INVALID
INVALID
INVALID
INVALID
INVALID
INVALID
INVALID
INVALID
INVALID
INVALID
INVALID
INVALID
INVALID
INVALID
INVALID
INVALID
INVALID
INVALID
INVALID
INVALID
INVALID
INVALID
INVALID
INVALID
INVALID
INVALID
INVALID
INVALID
INVALID
INVALID
INVALID
INVALID
INVALID
INVALID
INVALID
INVALID
INVALID
INVALID
INVALID
INVALID
INVALID
INVALID
INVALID
INVALID
INVALID
INVALID
INVALID
INVALID
INVALID
INVALID
INVALID
INVALID
INVALID
INVALID
INVALID
INVALID
INVALID
INVALID
INVALID
INVALID
INVALID
INVALID
INVALID
INVALID
INVALID
INVALID
INVALID
INVALID
INVALID
INVALID
INVALID
INVALID
INVALID
INVALID
INVALID
INVALID
INVALID
INVALID
INVALID
INVALID
INVALID
INVALID
INVALID
INVALID
INVALID
INVALID
INVALID
INVALID
INVALID
INVALID
INVALID
INVALID
INVALID
INVALID
INVALID
INVALID
INVALID
INVALID
INVALID
INVALID
INVALID
INVALID
INVALID
INVALID
INVALID
INVALID
INVALID
INVALID
INVALID
INVALID
INVALID
INVALID
INVALID
INVALID
INVALID
INVALID
INVALID
INVALID
INVALID
INVALID
INVALID
INVALID
INVALID
INVALID
INVALID
INVALID
INVALID
INVALID
INVALID
INVALID
INVALID
INVALID
INVALID
INVALID
INVALID
INVALID
INVALID
INVALID
INVALID
INVALID
INVALID
INVALID
INVALID
INVALID
INVALID
INVALID
INVALID
INVALID
INVALID
INVALID
INVALID
INVALID
INVALID
INVALID
INVALID
INVALID
INVALID
INVALID
INVALID
INVALID
INVALID
INVALID
INVALID
INVALID
INVALID
INVALID
INVALID
INVALID
INVALID
INVALID
INVALID
INVALID
INVALID
INVALID
INVALID
INVALID
INVALID
INVALID
INVALID
INVALID
INVALID
INVALID
INVALID
INVALID
INVALID
INVALID
INVALID
INVALID
INVALID
INVALID
INVALID
INVALID
INVALID
INVALID
INVALID
INVALID
INVALID
INVALID
INVALID
INVALID
INVALID
INVALID
INVALID
INVALID
INVALID
INVALID
INVALID
INVALID
INVALID
INVALID
INVALID
INVALID
INVALID
INVALID
INVALID
INVALID
INVALID
INVALID
INVALID
INVALID
INVALID
INVALID
INVALID
INVALID
INVALID
INVALID
INVALID
INVALID
INVALID
INVALID
INVALID
INVALID
INVALID
INVALID
INVALID
INVALID
INVALID
INVALID
INVALID
INVALID
INVALID
INVALID
INVALID
INVALID
INVALID
INVALID
INVALID
INVALID
INVALID
INVALID
INVALID
INVALID
INVALID
INVALID
INVALID
INVALID
INVALID
INVALID
INVALID
INVALID
INVALID
INVALID
INVALID
INVALID
INVALID
INVALID
INVALID
INVALID
INVALID
INVALID
INVALID
INVALID
INVALID
INVALID
INVALID
INVALID
INVALID
INVALID
INVALID
INVALID
INVALID
INVALID
INVALID
INVALID
INVALID
INVALID
INVALID
INVALID
INVALID
INVALID
INVALID
INVALID
INVALID
INVALID
INVALID
INVALID
INVALID
INVALID
INVALID
INVALID
INVALID
INVALID
INVALID
INVALID
INVALID
INVALID
INVALID
INVALID
INVALID
INVALID
INVALID
INVALID
INVALID
INVALID
INVALID
INVALID
INVALID
INVALID
INVALID
INVALID
INVALID
INVALID
INVALID
INVALID
INVALID
INVALID
INVALID
INVALID
INVALID
INVALID
INVALID
INVALID
INVALID
INVALID
INVALID
INVALID
INVALID
INVALID
INVALID
INVALID
INVALID
INVALID
INVALID
INVALID
INVALID
INVALID
INVALID
INVALID
INVALID
INVALID
INVALID
INVALID
INVALID
INVALID
INVALID
INVALID
INVALID
INVALID
INVALID
INVALID
INVALID
INVALID
INVALID
INVALID
INVALID
INVALID
INVALID
INVALID
INVALID
INVALID
INVALID
INVALID
INVALID
INVALID
INVALID
INVALID
INVALID
INVALID
INVALID
INVALID
INVALID
INVALID
INVALID
INVALID
INVALID
INVALID
INVALID
INVALID
INVALID
INVALID
INVALID
INVALID
INVALID
INVALID
INVALID
INVALID
INVALID
INVALID
INVALID
INVALID
INVALID
INVALID
INVALID
INVALID
INVALID
INVALID
INVALID
INVALID
INVALID
INVALID
INVALID
INVALID
INVALID
INVALID
INVALID
INVALID
INVALID
INVALID
INVALID
INVALID
INVALID
INVALID
INVALID
INVALID
INVALID
INVALID
INVALID
INVALID
INVALID
INVALID
INVALID
INVALID
INVALID
INVALID
INVALID
INVALID
INVALID
INVALID
INVALID
INVALID
INVALID
INVALID
INVALID
INVALID
INVALID
INVALID
INVALID
INVALID
INVALID
INVALID
INVALID
INVALID
INVALID
INVALID
INVALID
INVALID
INVALID
INVALID
INVALID
INVALID
INVALID
INVALID
INVALID
INVALID
INVALID
INVALID
INVALID
INVALID
INVALID
INVALID
INVALID
INVALID
INVALID
INVALID
INVALID
INVALID
INVALID
INVALID
INVALID
INVALID
INVALID
INVALID
INVALID
INVALID
INVALID
INVALID
INVALID
INVALID
INVALID
INVALID
INVALID
INVALID
INVALID
INVALID
INVALID
INVALID
INVALID
INVALID
INVALID
INVALID
INVALID
INVALID
INVALID
INVALID
INVALID
INVALID
INVALID
INVALID
INVALID
INVALID
INVALID
INVALID
INVALID
INVALID
INVALID
INVALID
INVALID
INVALID
INVALID
INVALID
INVALID
INVALID
INVALID
INVALID
INVALID
INVALID
INVALID
INVALID
INVALID
INVALID
INVALID
INVALID
INVALID
INVALID
INVALID
INVALID
INVALID
INVALID
INVALID
INVALID
INVALID
INVALID
INVALID
INVALID
INVALID
INVALID
INVALID
INVALID
INVALID
INVALID
INVALID
INVALID
INVALID
INVALID
INVALID
INVALID
INVALID
INVALID
INVALID
INVALID
INVALID
INVALID
INVALID
INVALID
INVALID
INVALID
INVALID
INVALID
INVALID
INVALID
INVALID
INVALID
INVALID
INVALID
INVALID
INVALID
INVALID
INVALID
INVALID
INVALID
INVALID
INVALID
INVALID
INVALID
INVALID
INVALID
INVALID
INVALID
INVALID
INVALID
INVALID
INVALID
INVALID
INVALID
INVALID
INVALID
INVALID
INVALID
INVALID
INVALID
INVALID
INVALID
INVALID
INVALID
INVALID
INVALID
INVALID
INVALID
INVALID
INVALID
INVALID
INVALID
INVALID
INVALID
INVALID
INVALID
INVALID
INVALID
INVALID
INVALID
INVALID
INVALID
INVALID
INVALID
INVALID
INVALID
INVALID
INVALID
INVALID
INVALID
INVALID
INVALID
INVALID
INVALID
INVALID
INVALID
INVALID
INVALID
INVALID
INVALID
INVALID
INVALID
INVALID
INVALID
INVALID
INVALID
INVALID
INVALID
INVALID
INVALID
INVALID
INVALID
INVALID
INVALID
INVALID
INVALID
INVALID
INVALID
INVALID
INVALID
INVALID
INVALID
INVALID
INVALID
INVALID
INVALID
INVALID
INVALID
INVALID
INVALID
INVALID
INVALID
INVALID
INVALID
INVALID
INVALID
INVALID
INVALID
INVALID
INVALID
INVALID
INVALID
INVALID
INVALID
INVALID
INVALID
INVALID
INVALID
INVALID
INVALID
INVALID
INVALID
INVALID
INVALID
INVALID
INVALID
INVALID
INVALID
INVALID
INVALID
INVALID
INVALID
INVALID
INVALID
INVALID
INVALID
INVALID
INVALID
INVALID
INVALID
INVALID
INVALID
INVALID
INVALID
INVALID
INVALID
INVALID
INVALID
INVALID
INVALID
INVALID
INVALID
INVALID
INVALID
INVALID
INVALID
INVALID
INVALID
INVALID
INVALID
INVALID
INVALID
INVALID
INVALID
INVALID
INVALID
INVALID
INVALID
INVALID
INVALID
INVALID
INVALID
INVALID
INVALID
INVALID
INVALID
INVALID
INVALID
INVALID
INVALID
INVALID
INVALID
INVALID
INVALID
INVALID
INVALID
INVALID
INVALID
INVALID
INVALID
INVALID
INVALID
INVALID
INVALID
INVALID
INVALID
INVALID
INVALID
INVALID
INVALID
INVALID
INVALID
INVALID
INVALID
INVALID
INVALID
INVALID
INVALID
INVALID
INVALID
INVALID
INVALID
INVALID
INVALID
INVALID
INVALID
INVALID
INVALID
INVALID
INVALID
INVALID
INVALID
INVALID
INVALID
INVALID
INVALID
INVALID
INVALID
INVALID
INVALID
INVALID
INVALID
INVALID
INVALID
INVALID
INVALID
INVALID
INVALID
INVALID
INVALID
INVALID
INVALID
INVALID
INVALID
INVALID
INVALID
INVALID
INVALID
INVALID
INVALID
INVALID
INVALID
INVALID
INVALID
INVALID
INVALID
INVALID
INVALID
INVALID
INVALID
INVALID
INVALID
INVALID
INVALID
INVALID
INVALID
INVALID
INVALID
INVALID
INVALID
INVALID
INVALID
INVALID
INVALID
INVALID
INVALID
INVALID
INVALID
INVALID
INVALID
INVALID
INVALID
INVALID
INVALID
INVALID
INVALID
INVALID
INVALID
INVALID
INVALID
INVALID
INVALID
INVALID
INVALID
INVALID
INVALID
INVALID
INVALID
INVALID
INVALID
INVALID
INVALID
INVALID
INVALID
INVALID
INVALID
INVALID
INVALID
INVALID
INVALID
INVALID
INVALID
INVALID
INVALID
INVALID
INVALID
INVALID
INVALID
INVALID
INVALID
INVALID
INVALID
INVALID
INVALID
INVALID
INVALID
INVALID
INVALID
INVALID
INVALID
INVALID
INVALID
INVALID
INVALID
INVALID
INVALID
INVALID
INVALID
INVALID
INVALID
INVALID
INVALID
INVALID
INVALID
INVALID
INVALID
INVALID
INVALID
INVALID
INVALID
INVALID
INVALID
INVALID
INVALID
INVALID
INVALID
INVALID
INVALID
INVALID
INVALID
INVALID
INVALID
INVALID
INVALID
INVALID
INVALID
INVALID
INVALID
INVALID
INVALID
INVALID
INVALID
INVALID
INVALID
INVALID
INVALID
INVALID
INVALID
INVALID
INVALID
INVALID
INVALID
INVALID
INVALID
INVALID
INVALID
INVALID
INVALID
INVALID
INVALID
INVALID
INVALID
INVALID
INVALID
INVALID
INVALID
INVALID
INVALID
INVALID
INVALID
INVALID
INVALID
INVALID
INVALID
INVALID
INVALID
INVALID
INVALID
INVALID
INVALID
INVALID
INVALID
INVALID
INVALID
INVALID
INVALID
INVALID
INVALID
INVALID
INVALID
INVALID
INVALID
INVALID
INVALID
INVALID
INVALID
INVALID
INVALID
INVALID
INVALID
INVALID
INVALID
INVALID
INVALID
INVALID
INVALID
INVALID
INVALID
INVALID
INVALID
INVALID
INVALID
INVALID
INVALID
INVALID
INVALID
INVALID
INVALID
INVALID
INVALID
INVALID
INVALID
INVALID
INVALID
INVALID
INVALID
INVALID
INVALID
INVALID
INVALID
INVALID
INVALID
INVALID
INVALID
INVALID
INVALID
INVALID
INVALID
INVALID
INVALID
INVALID
INVALID
INVALID
INVALID
INVALID
INVALID
INVALID
INVALID
INVALID
INVALID
INVALID
INVALID
INVALID
INVALID
INVALID
INVALID
INVALID
INVALID
INVALID
INVALID
INVALID
INVALID
INVALID
INVALID
INVALID
INVALID
INVALID
INVALID
INVALID
INVALID
INVALID
INVALID
INVALID
INVALID
INVALID
INVALID
INVALID
INVALID
INVALID
INVALID
INVALID
INVALID
INVALID
INVALID
INVALID
INVALID
INVALID
INVALID
INVALID
INVALID
INVALID
INVALID
INVALID
INVALID
INVALID
INVALID
INVALID
INVALID
INVALID
INVALID
INVALID
INVALID
INVALID
INVALID
INVALID
INVALID
INVALID
INVALID
INVALID
INVALID
INVALID
INVALID
INVALID
INVALID
INVALID
INVALID
INVALID
INVALID
INVALID
INVALID
INVALID
INVALID
INVALID
INVALID
INVALID
INVALID
INVALID
INVALID
INVALID
INVALID
INVALID
INVALID
INVALID
INVALID
INVALID
INVALID
INVALID
INVALID
INVALID
INVALID
INVALID
INVALID
INVALID
INVALID
INVALID
INVALID
INVALID
INVALID
INVALID
INVALID
INVALID
INVALID
INVALID
INVALID
INVALID
INVALID
INVALID
INVALID
INVALID
INVALID
INVALID
INVALID
INVALID
INVALID
INVALID
INVALID
INVALID
INVALID
INVALID
INVALID
INVALID
INVALID
INVALID
INVALID
INVALID
INVALID
INVALID
INVALID
INVALID
INVALID
INVALID
INVALID
INVALID
INVALID
INVALID
INVALID
INVALID
INVALID
INVALID
INVALID
INVALID
INVALID
INVALID
INVALID
INVALID
INVALID
INVALID
INVALID
INVALID
INVALID
INVALID
INVALID
INVALID
INVALID
INVALID
INVALID
INVALID
INVALID
INVALID
INVALID
INVALID
INVALID
INVALID
INVALID
INVALID
INVALID
INVALID
INVALID
INVALID
INVALID
INVALID
INVALID
INVALID
INVALID
INVALID
INVALID
INVALID
INVALID
INVALID
INVALID
INVALID
INVALID
INVALID
INVALID
INVALID
INVALID
INVALID
INVALID
INVALID
INVALID
INVALID
INVALID
INVALID
INVALID
INVALID
INVALID
INVALID
INVALID
INVALID
INVALID
INVALID
INVALID
INVALID
INVALID
INVALID
INVALID
INVALID
INVALID
INVALID
INVALID
INVALID
INVALID
INVALID
INVALID
INVALID
INVALID
INVALID
INVALID
INVALID
INVALID
INVALID
INVALID
INVALID
INVALID
INVALID
INVALID
INVALID
INVALID
INVALID
INVALID
INVALID
INVALID
INVALID
INVALID
INVALID
INVALID
INVALID
INVALID
INVALID
INVALID
INVALID
INVALID
INVALID
INVALID
INVALID
INVALID
INVALID
INVALID
INVALID
INVALID
INVALID
INVALID
INVALID
INVALID
INVALID
INVALID
INVALID
INVALID
INVALID

EdgeLabelLimit
40555
0
0
0
0
0
0
0
0
0
0
0
0
0
0
0
0
0
0
0
0
0
0
0
0
0
0
0
0
0
0
0
0
0
0
0
0
0
0
0
0
0
0
0
0
0
0
0
0
0
0
0
0
0
0
0
0
0
0
0
0
0
0
0
0
0
0
0
0
0
0
0
0
0
0
0
0
0
0
0
0
0
0
0
0
0
0
0
0
0
0
0
0
0
0
0
0
0
0
0
0
0
0
0
0
0
0
0
0
0
0
0
0
0
0
0
0
0
0
0
0
0
0
0
0
0
0
0
0
0
0
0
0
0
0
0
0
0
0
0
0
0
0
0
0
0
0
0
0
0
0
0
0
0
0
0
0
0
0
0
0
0
0
0
0
0
0
0
0
0
0
0
0
0
0
0
0
0
0
0
0
0
0
0
0
0
0
0
0
0
0
0
0
0
0
0
0
0
0
0
0
0
0
0
0
0
0
0
0
0
0
0
0
0
0
0
0
0
0
0
0
0
0
0
0
0
0
0
0
0
0
0
0
0
0
0
0
0
0
0
0
0
0
0
0
0
0
0
0
0
0
0
0
0
0
0
0
0
0
0
0
0
0
0
0
0
0
0
0
0
0
0
0
0
0
0
0
0
0
0
0
0
0
0
0
0
0
0
0
0
0
0
0
0
0
0
0
0
0
0
0
0
0
0
0
0
0
0
0
0
0
0
0
0
0
0
0
0
0
0
0
0
0
0
0
0
0
0
0
0
0
0
0
0
0
0
0
0
0
0
0
0
0
0
0
0
0
0
0
0
0
0
0
0
0
0
0
0
0
0
0
0
0
0
0
0
0
0
0
0
0
0
0
0
0
0
0
0
0
0
0
0
0
0
0
0
0
0
0
0
0
0
0
0
0
0
0
0
0
0
0
0
0
0
0
0
0
0
0
0
0
0
0
0
0
0
0
0
0
0
0
0
0
0
0
0
0
0
0
0
0
0
0
0
0
0
0
0
0
0
0
0
0
0
0
0
0
0
0
0
0
0
0
0
0
0
0
0
0
0
0
0
0
0
0
0
0
0
0
0
0
0
0
0
0
0
0
0
0
0
0
0
0
0
0
0
0
0
0
0
0
0
0
0
0
0
0
0
0
0
0
0
0
0
0
0
0
0
0
0
0
0
0
0
0
0
0
0
0
0
0
0
0
0
0
0
0
0
0
0
0
0
0
0
0
0
0
0
0
0
0
0
0
0
0
0
0
0
0
0
0
0
0
0
0
0
0
0
0
0
0
0
0
0
0
0
0
0
0
0
0
0
0
0
0
0
0
0
0
0
0
0
0
0
0
0
0
0
0
0
0
0
0
0
0
0
0
0
0
0
0
0
0
0
0
0
0
0
0
0
0
0
0
0
0
0
0
0
0
0
0
0
0
0
0
0
0
0
0
0
0
0
0
0
0
0
0
0
0
0
0
0
0
0
0
0
0
0
0
0
0
0
0
0
0
0
0
0
0
0
0
0
0
0
0
0
0
0
0
0
0
0
0
0
0
0
0
0
0
0
0
0
0
0
0
0
0
0
0
0
0
0
0
0
0
0
0
0
0
0
0
0
0
0
0
0
0
0
0
0
0
0
0
0
0
0
0
0
0
0
0
0
0
0
0
0
0
0
0
0
0
0
0
0
0
0
0
0
0
0
0
0
0
0
0
0
0
0
0
0
0
0
0
0
0
0
0
0
0
0
0
0
0
0
0
0
0
0
0
0
0
0
0
0
0
0
0
0
0
0
0
0
0
0
0
0
0
0
0
0
0
0
0
0
0
0
0
0
0
0
0
0
0
0
0
0
0
0
0
0
0
0
0
0
0
0
0
0
0
0
0
0
0
0
0
0
0
0
0
0
0
0
0
0
0
0
0
0
0
0
0
0
0
0
0
0
0
0
0
0
0
0
0
0
0
0
0
0
0
0
0
0
0
0
0
0
0
0
0
0
0
0
0
0
0
0
0
0
0
0
0
0
0
0
0
0
0
0
0
0
0
0
0
0
0
0
0
0
0
0
0
0
0
0
0
0
0
0
0
0
0
0
0
0
0
0
0
0
0
0
0
0
0
0
0
0
0
0
0
0
0
0
0
0
0
0
0
0
0
0
0
0
0
0
0
0
0
0
0
0
0
0
0
0
0
0
0
0
0
0
0
0
0
0
0
0
0
0
0
0
0
0
0
0
0
0
0
0
0
0
0
0
0
0
0
0
0
0
0
0
0
0
0
0
0
0
0
0
0
0
0
0
0
0
0
0
0
0
0
0
0
0
0
0
0
0
0
0
0
0
0
0
0
0
0
0
0
0
0
0
0
0
0
0
0
0
0
0
0
0
0
0
0
0
0
0
0
0
0
0
0
0
0
0
0
0
0
0
0
0
0
0
0
0
0
0
0
0
0
0
0
0
0
0
0
0
0
0
0
0
0
0
0
0
0
0
0
0
0
0
0
0
0
0
0
0
0
0
0
0
0
0
0
0
0
0
0
0
0
0
0
0
0
0
0
0
0
0
0
0
0
0
0
0
0
0
0
0
0
0
0
0
0
0
0
0
0
0
0
0
0
0
0
0
0
0
0
0
0
0
0
0
0
0
0
0
0
0
0
0
0
0
0
0
0
0
0
0
0
0
0
0
0
0
0
0
0
0
0
0
0
0
0
0
0
0
0
0
0
0
0
0
0
0
0
0
0
0
0
0
0
0
0
0
0
0
0
0
0
0
0
0
0
0
0
0
0
0
0
0
0
0
0
0
0
0
0
0
0
0
0
0
0
0
0
0
0
0
0
0
0
0
0
0
0
0
0
0
0
0
0
0
0
0
0
0
0
0
0
0
0
0
0
0
0
0
0
0
0
0
0
0
0
0
0
0
0
0
0
0
0
0
0
0
0
0
0
0
0
0
0
0
0
0
0
0
0
0
0
0
0
0
0
0
0
0
0
0
0
0
0
0
0
0
0
0
0
0
0
0
0
0
0
0
0
0
0
0
0
0
0
0
0
0
0
0
0
0
0
0
0
0
0
0
0
0
0
0
0
0
0
0
0
0
0
0
0
0
0
0
0
0
0
0
0
0
0
0
0
0
0
0
0
0
0
0
0
0
0
0
0
0
0
0
0
0
0
0
0
0
0
0
0
0
0
0
0
0
0
0
0
0
0
0
0
0
0
0
0
0
0
0
0
0
0
0
0
0
0
0
0
0
0
0
0
0
0
0
0
0
0
0
0
0
0
0
0
0
0
0
0
0
0
0
0
0
0
0
0
0
0
0
0
0
0
0
0
0
0
0
0
0
0
0
0
0
0
0
0
0
0
0
0
0
0
0
0
0
0
0
0
0
0
0
0
0
0
0
0
0
0
0
0
0
0
0
0
0
0
0
0
0
0
0
0
0
0
0
0
0
0
0
0
0
0
0
0
0
0
0
0
0
0
0
0
0
0
0
0
0
0
0
0
0
0
0
0
0
0
0
0
0
0
0
0
0
0
0
0
0
0
0
0
0
0
0
0
0
0
0
0
0
0
0
0
0
0
0
0
0
0
0
0
0
0
0
0
0
0
0
0
0
0
0
0
0
0
0
0
0
0
0
0
0
0
0
0
0
0
0
0
0
0
0
0
0
0
0
0
0
0
0
0
0
0
0
0
0
0
0
0
0
0
0
0
0
0
0
0
0
0
0
0
0
0
0
0
0
0
0
0
0
0
0
0
0
0
0
0
0
0
0
0
0
0
0
0
0
0
0
0
0
0
0
0
0
0
0
0
0
0
0
0
0
0
0
0
0
0
0
0
0
0
0
0
0
0
0
0
0
0
0
0
0
0
0
0
0
0
0
0
0
0
0
0
0
0
0
0
0
0
0
0
0
0
0
0
0
0
0
0
0
0
0
0
0
0
0
0
0
0
0
0
0
0
0
0
0
0
0
0
0
0
0
0
0
0
0
0
0
0
0
0
0
0
0
0
0
0
0
0
0
0
0
0
0
0
0
0
0
0
0
0
0
0
0
0
0
0
0
0
0
0
0
0
0
0
0
0
0
0
0
0
0
0
0
0
0
0
0
0
0
0
0
0
0
0
0
0
0
0
0
0
0
0
0
0
0
0
0
0
0
0
0
0
0
0
0
0
0
0
0
0
0
0
0
0
0
0
0
0
0
0
0
0
0
0
0
0
0
0
0
0
0
0
0
0
0
0
0
0
0
0
0
0
0
0
0
0
0
0
0
0
0
0
0
0
0
0
0
0
0
0
0
0
0
0
0
0
0
0
0
0
0
0
0
0
0
0
0
0
0
0
0
0
0
0
0
0
0
0
0
0
0
0
0
0
0
0
0
0
0
0
0
0
0
0
0
0
0
0
0
0
0
0
0
0
0
0
0
0
0
0
0
0
0
0
0
0
0
0
0
0
0
0
0
0
0
0
0
0
0
0
0
0
0
0
0
0
0
0
0
0
0
0
0
0
0
0
0
0
0
0
0
0
0
0
0
0
0
0
0
0
0
0
0
0
0
0
0
0
0
0
0
0
0
0
0
0
0
0
0
0
0
0
0
0
0
0
0
0
0
0
0
0
0
0
0
0
0
0
0
0
0
0
0
0
0
0
0
0
0
0
0
0
0
0
0
0
0
0
0
0
0
0
0
0
0
0
0
0
0
0
0
0
0
0
0
0
0
0
0
0
0
0
0
0
0
0
0
0
0
0
0
0
0
0
0
0
0
0
0
0
0
0
0
0
0
0
0
0
0
0
0
0
0
0
0
0
0
0
0
0
0
0
0
0
0
0
0
0
0
0
0
0
0
0
0
0
0
0
0
0
0
0
0
0
0
0
0
0
0
0
0
0
0
0
0
0
0
0
0
0
0
0
0
0
0
0
0
0
0
0
0
0
0
0
0
0
0
0
0
0
0
0
0
0
0
0
0
0
0
0
0
0
0
0
0
0
0
0
0
0
0
0
0
0
0
0
0
0
0
0
0
0
0
0
0
0
0
0
0
0
0
0
0
0
0
0
0
0
0
0
0
0
0
0
0
0
0
0
0
0
0
0
0
0
0
0
0
0
0
0
0
0
0
0
0
0
0
0
0
0
0
0
0
0
0
0
0
0
0
0
0
0
0
0
0
0
0
0
0
0
0
0
0
0
0
0
0
0
0
0
0
0
0
0
0
0
0
0
0
0
0
0
0
0
0
0
0
0
0
0
0
0
0
0
0
0
0
0
0
0
0
0
0
0
0
0
0
0
0
0
0
0
0
0
0
0
0
0
0
0
0
0
0
0
0
0
0
0
0
0
0
0
0
0
0
0
0
0
0
0
0
0
0
0
0
0
0
0
0
0
0
0
0
0
0
0
0
0
0
0
0
0
0
0
0
0
0
0
0
0
0
0
0
0
0
0
0
0
0
0
0
0
0
0
0
0
0
0
0
0
0
0
0
0
0
0
0
0
0
0
0
0
0
0
0
0
0
0
0
0
0
0
0
0
0
0
0
0
0
0
0
0
0
0
0
0
0
0
0
0
0
0
0
0
0
0
0
0
0
0
0
0
0
0
0
0
0
0
0
0
0
0
0
0
0
0
0
0
0
0
0
0
0
0
0
0
0
0
0
0
0
0
0
0
0
0
0
0
0
0
0
0
0
0
0
0
0
0
0
0
0
0
0
0
0
0
0
0
0
0
0
0
0
0
0
0
0
0
0
0
0
0
0
0
0
0
0
0
0
0
0
0
0
0
0
0
0
0
0
0
0
0
0
0
0
0
0
0
0
0
0
0
0
0
0
0
0
0
0
0
0
0
0
0
0
0
0
0
0
0
0
0
0
0
0
0
0
0
0
0
0
0
0
0
0
0
0
0
0
0
0
0
0
0
0
0
0
0
0
0
0
0
0
0
0
0
0
0
0
0
0
0
0
0
0
0
0
0
0
0
0
0
0
0
0
0
0
0
0
0
0
0
0
0
0
0
0
0
0
0
0
0
0
0
0
0
0
0
0
0
0
0
0
0
0
0
0
0
0
0
0
0
0
0
0
0
0
0
0
0
0
0
0
0
0
0
0
0
0
0
[truncated: 1,698,061 more chars]
