# Supplementary material for: Immune-enrichment of non-small cell lung cancer baseline biopsies for multiplex profiling define prognostic immune checkpoint combinations for patient stratification
Source: J Immunother Cancer. 2019 Mar 28;7:86. doi: 10.1186/s40425-019-0544-x (PMC6437930; doi:10.1186/s40425-019-0544-x)
Supplement: Supplementary file 4 — Interactive NAViGaTOR .n3e file of ICP-interactors and pathways. (N3E 958 kb) [file 40425_2019_544_MOESM4_ESM.n3e › Basic Node Renderer.data]

parents
OBO Color Filter	0

height
994
25
25
25
8
8
8
8
8
8
8
8
8
8
8
8
8
8
8
8
8
8
8
25
25
25
25
25
25
25
25
25
25
25
25
25
25
25
8
25
25
25
25
25
25
25
25
25
25
8
8
8
25
25
25
25
25
8
25
25
25
8
25
25
25
25
25
25
25
25
25
25
8
25
25
25
25
25
25
25
8
8
8
25
8
25
25
25
25
25
25
25
25
25
25
8
25
25
8
8
8
25
8
25
25
25
8
8
25
25
25
25
25
25
25
25
25
25
25
25
25
25
8
8
8
25
25
25
25
8
8
25
25
25
25
25
25
25
25
25
25
25
25
25
25
25
8
25
25
25
25
8
25
25
8
25
25
25
8
8
25
25
25
8
8
25
8
8
25
25
25
25
25
25
25
25
25
8
25
25
25
8
25
8
25
25
8
25
25
25
8
25
8
8
8
25
25
25
8
25
25
25
25
25
25
8
25
25
8
25
25
25
25
25
25
25
25
25
8
25
8
25
25
25
25
25
8
8
25
8
8
8
8
25
25
25
25
25
25
25
8
25
25
25
25
25
25
25
25
8
8
25
25
25
8
25
25
25
8
25
25
25
8
25
8
8
25
25
8
8
25
8
25
25
25
25
25
25
25
25
25
8
8
25
25
25
25
25
25
25
25
25
25
25
8
25
25
25
25
25
25
25
25
25
25
25
25
25
8
25
25
25
25
25
25
25
8
25
25
25
25
25
25
25
25
25
25
25
8
25
8
25
8
25
8
8
25
8
25
8
8
8
8
8
25
8
25
25
25
8
8
25
8
25
8
25
8
25
8
8
8
25
25
8
25
8
8
25
25
25
8
25
8
25
8
25
8
8
25
8
8
8
25
25
8
8
8
25
25
8
25
25
25
8
25
8
25
8
25
8
25
8
25
25
25
25
25
25
25
25
25
25
25
25
8
25
25
8
8
8
8
8
25
8
25
8
25
8
8
8
8
25
25
8
8
8
8
25
8
8
8
8
25
25
8
25
8
8
25
8
25
8
8
8
8
25
8
25
8
25
8
8
8
8
8
25
8
8
8
25
25
8
25
25
8
25
25
25
8
25
25
25
25
25
25
25
25
25
25
8
25
25
25
25
25
25
25
25
8
25
25
8
8
25
25
8
8
8
8
8
25
8
25
8
8
8
8
8
8
8
8
8
8
25
8
8
8
8
8
8
25
8
8
8
8
8
25
8
8
8
8
8
8
8
8
8
25
25
25
8
8
8
8
8
8
8
8
8
8
25
25
8
8
8
25
8
8
25
8
8
25
8
8
8
8
8
8
8
8
8
8
8
8
25
25
8
25
8
8
8
8
8
8
8
8
8
8
25
25
25
25
25
25
8
25
8
8
8
25
8
25
8
8
25
25
8
8
8
8
25
8
8
8
25
8
8
8
8
8
8
8
8
25
8
8
8
8
8
8
8
8
25
25
8
25
25
8
8
25
8
8
8
25
25
8
8
8
8
8
25
25
8
8
8
8
25
8
8
25
25
8
25
25
25
8
8
25
25
25
8
8
8
8
8
8
8
8
8
8
8
8
8
8
8
8
8
8
8
8
8
8
8
8
8
8
25
8
8
8
8
8
8
8
25
8
8
8
8
8
8
8
8
8
8
8
8
8
8
8
8
8
8
8
8
8
25
8
8
8
8
8
8
8
8
8
8
8
8
25
25
25
25
25
25
25
25
25
25
25
25
25
25
25
25
25
25
25
25
25
25
25
25
25
25
25
25
25
25
25
25
25
25
25
25
25
25
25
25
25
25
8
8
8
8
8
8
8
8
8
8
8
8
8
8
8
8
8
8
8
8
25
8
8
8
8
8
8
8
8
25
8
8
8
8
8
25
25
25
25
8
8
8
8
8
8
8
8
8
8
8
8
8
8
8
8
8
8
8
8
8
8
8
8
8
8
8
8
8
8
8
8
8
8
8
8
8
8
8
8
8
8
8
8
8
8
8
8
8
8
8
8
8
8
8
8
8
8
8
8
8
8
8
8
8
8
8
8
8
8
8
8
8
8
8
8
8
8
8
8
8
8
8
8
8
8
8
8
8
8
8
8
8
8
8
8
8
8
8
8
8
8
8
8
8
8
8
8
8
25
8
8
8
8
8
8
8
8
8
8
25
25
25
25
25
25
25
25
25
25
25
25
25
25
25
25
25
25
25
25
8
8
8
8
8
8
8
8
8
8
8
8
8
8
8
8
8
25
25
25
25
25
25
25
8
8

width
994
25
25
25
8
8
8
8
8
8
8
8
8
8
8
8
8
8
8
8
8
8
8
25
25
25
25
25
25
25
25
25
25
25
25
25
25
25
8
25
25
25
25
25
25
25
25
25
25
8
8
8
25
25
25
25
25
8
25
25
25
8
25
25
25
25
25
25
25
25
25
25
8
25
25
25
25
25
25
25
8
8
8
25
8
25
25
25
25
25
25
25
25
25
25
8
25
25
8
8
8
25
8
25
25
25
8
8
25
25
25
25
25
25
25
25
25
25
25
25
25
25
8
8
8
25
25
25
25
8
8
25
25
25
25
25
25
25
25
25
25
25
25
25
25
25
8
25
25
25
25
8
25
25
8
25
25
25
8
8
25
25
25
8
8
25
8
8
25
25
25
25
25
25
25
25
25
8
25
25
25
8
25
8
25
25
8
25
25
25
8
25
8
8
8
25
25
25
8
25
25
25
25
25
25
8
25
25
8
25
25
25
25
25
25
25
25
25
8
25
8
25
25
25
25
25
8
8
25
8
8
8
8
25
25
25
25
25
25
25
8
25
25
25
25
25
25
25
25
8
8
25
25
25
8
25
25
25
8
25
25
25
8
25
8
8
25
25
8
8
25
8
25
25
25
25
25
25
25
25
25
8
8
25
25
25
25
25
25
25
25
25
25
25
8
25
25
25
25
25
25
25
25
25
25
25
25
25
8
25
25
25
25
25
25
25
8
25
25
25
25
25
25
25
25
25
25
25
8
25
8
25
8
25
8
8
25
8
25
8
8
8
8
8
25
8
25
25
25
8
8
25
8
25
8
25
8
25
8
8
8
25
25
8
25
8
8
25
25
25
8
25
8
25
8
25
8
8
25
8
8
8
25
25
8
8
8
25
25
8
25
25
25
8
25
8
25
8
25
8
25
8
25
25
25
25
25
25
25
25
25
25
25
25
8
25
25
8
8
8
8
8
25
8
25
8
25
8
8
8
8
25
25
8
8
8
8
25
8
8
8
8
25
25
8
25
8
8
25
8
25
8
8
8
8
25
8
25
8
25
8
8
8
8
8
25
8
8
8
25
25
8
25
25
8
25
25
25
8
25
25
25
25
25
25
25
25
25
25
8
25
25
25
25
25
25
25
25
8
25
25
8
8
25
25
8
8
8
8
8
25
8
25
8
8
8
8
8
8
8
8
8
8
25
8
8
8
8
8
8
25
8
8
8
8
8
25
8
8
8
8
8
8
8
8
8
25
25
25
8
8
8
8
8
8
8
8
8
8
25
25
8
8
8
25
8
8
25
8
8
25
8
8
8
8
8
8
8
8
8
8
8
8
25
25
8
25
8
8
8
8
8
8
8
8
8
8
25
25
25
25
25
25
8
25
8
8
8
25
8
25
8
8
25
25
8
8
8
8
25
8
8
8
25
8
8
8
8
8
8
8
8
25
8
8
8
8
8
8
8
8
25
25
8
25
25
8
8
25
8
8
8
25
25
8
8
8
8
8
25
25
8
8
8
8
25
8
8
25
25
8
25
25
25
8
8
25
25
25
8
8
8
8
8
8
8
8
8
8
8
8
8
8
8
8
8
8
8
8
8
8
8
8
8
8
25
8
8
8
8
8
8
8
25
8
8
8
8
8
8
8
8
8
8
8
8
8
8
8
8
8
8
8
8
8
25
8
8
8
8
8
8
8
8
8
8
8
8
25
25
25
25
25
25
25
25
25
25
25
25
25
25
25
25
25
25
25
25
25
25
25
25
25
25
25
25
25
25
25
25
25
25
25
25
25
25
25
25
25
25
8
8
8
8
8
8
8
8
8
8
8
8
8
8
8
8
8
8
8
8
25
8
8
8
8
8
8
8
8
25
8
8
8
8
8
25
25
25
25
8
8
8
8
8
8
8
8
8
8
8
8
8
8
8
8
8
8
8
8
8
8
8
8
8
8
8
8
8
8
8
8
8
8
8
8
8
8
8
8
8
8
8
8
8
8
8
8
8
8
8
8
8
8
8
8
8
8
8
8
8
8
8
8
8
8
8
8
8
8
8
8
8
8
8
8
8
8
8
8
8
8
8
8
8
8
8
8
8
8
8
8
8
8
8
8
8
8
8
8
8
8
8
8
8
8
8
8
8
25
8
8
8
8
8
8
8
8
8
8
25
25
25
25
25
25
25
25
25
25
25
25
25
25
25
25
25
25
25
25
8
8
8
8
8
8
8
8
8
8
8
8
8
8
8
8
8
25
25
25
25
25
25
25
8
8

color
994
0.0	0.0	0.0	1.0
0.5019608	0.5019608	0.5019608	1.0
0.5019608	0.5019608	0.5019608	1.0
0.5019608	0.5019608	0.5019608	0.05
0.5019608	0.5019608	0.5019608	0.05
0.5019608	0.5019608	0.5019608	0.05
0.5019608	0.5019608	0.5019608	0.05
0.5019608	0.5019608	0.5019608	0.05
0.5019608	0.5019608	0.5019608	0.05
0.5019608	0.5019608	0.5019608	0.05
0.5019608	0.5019608	0.5019608	0.05
0.5019608	0.5019608	0.5019608	0.05
0.5019608	0.5019608	0.5019608	0.05
0.5019608	0.5019608	0.5019608	0.05
0.5019608	0.5019608	0.5019608	0.05
0.5019608	0.5019608	0.5019608	0.05
0.5019608	0.5019608	0.5019608	0.05
0.5019608	0.5019608	0.5019608	0.05
0.5019608	0.5019608	0.5019608	0.05
0.5019608	0.5019608	0.5019608	0.05
0.5019608	0.5019608	0.5019608	0.05
0.5019608	0.5019608	0.5019608	0.05
0.5019608	0.5019608	0.5019608	1.0
0.0	0.0	0.0	1.0
0.0	0.0	0.0	1.0
0.5019608	0.5019608	0.5019608	0.05
0.5019608	0.5019608	0.5019608	0.05
0.5019608	0.5019608	0.5019608	0.05
0.0	0.0	0.0	1.0
0.0	0.0	0.0	1.0
0.0	0.0	0.0	1.0
0.5019608	0.5019608	0.5019608	0.05
0.5019608	0.5019608	0.5019608	0.05
0.0	0.0	0.0	1.0
0.5019608	0.5019608	0.5019608	0.05
0.5019608	0.5019608	0.5019608	1.0
0.5019608	0.5019608	0.5019608	1.0
0.5019608	0.5019608	0.5019608	0.05
0.5019608	0.5019608	0.5019608	1.0
0.5019608	0.5019608	0.5019608	1.0
0.0	0.0	0.0	1.0
0.0	0.0	0.0	1.0
0.5019608	0.5019608	0.5019608	0.05
0.0	0.0	0.0	1.0
0.5019608	0.5019608	0.5019608	1.0
0.0	0.0	0.0	1.0
0.5019608	0.5019608	0.5019608	0.05
0.0	0.0	0.0	1.0
0.5019608	0.5019608	0.5019608	0.05
0.5019608	0.5019608	0.5019608	0.05
0.5019608	0.5019608	0.5019608	0.05
0.5019608	0.5019608	0.5019608	0.05
0.0	0.0	0.0	1.0
0.5019608	0.5019608	0.5019608	1.0
0.5019608	0.5019608	0.5019608	0.05
0.5019608	0.5019608	0.5019608	0.05
0.5019608	0.5019608	0.5019608	0.05
0.0	0.0	0.0	1.0
0.0	0.0	0.0	1.0
0.0	0.0	0.0	1.0
0.5019608	0.5019608	0.5019608	0.05
0.5019608	0.5019608	0.5019608	0.05
0.0	0.0	0.0	1.0
0.5019608	0.5019608	0.5019608	0.05
0.5019608	0.5019608	0.5019608	1.0
0.5019608	0.5019608	0.5019608	0.05
0.0	0.0	0.0	1.0
0.5019608	0.5019608	0.5019608	0.05
0.0	0.0	0.0	1.0
0.5019608	0.5019608	0.5019608	0.05
0.5019608	0.5019608	0.5019608	1.0
0.5019608	0.5019608	0.5019608	0.05
0.5019608	0.5019608	0.5019608	1.0
0.5019608	0.5019608	0.5019608	0.05
0.5019608	0.5019608	0.5019608	0.05
0.0	0.0	0.0	1.0
0.0	0.0	0.0	1.0
0.5019608	0.5019608	0.5019608	1.0
0.0	0.0	0.0	1.0
0.5019608	0.5019608	0.5019608	0.05
0.5019608	0.5019608	0.5019608	0.05
0.5019608	0.5019608	0.5019608	0.05
0.5019608	0.5019608	0.5019608	0.05
0.5019608	0.5019608	0.5019608	0.05
0.5019608	0.5019608	0.5019608	0.05
0.5019608	0.5019608	0.5019608	1.0
0.0	0.0	0.0	1.0
0.0	0.0	0.0	1.0
0.5019608	0.5019608	0.5019608	0.05
0.0	0.0	0.0	1.0
0.5019608	0.5019608	0.5019608	0.05
0.5019608	0.5019608	0.5019608	0.05
0.5019608	0.5019608	0.5019608	1.0
0.5019608	0.5019608	0.5019608	0.05
0.5019608	0.5019608	0.5019608	0.05
0.5019608	0.5019608	0.5019608	0.05
0.0	0.0	0.0	1.0
0.5019608	0.5019608	0.5019608	0.05
0.5019608	0.5019608	0.5019608	0.05
0.5019608	0.5019608	0.5019608	0.05
0.5019608	0.5019608	0.5019608	0.05
0.5019608	0.5019608	0.5019608	0.05
0.0	0.0	0.0	1.0
0.5019608	0.5019608	0.5019608	0.05
0.0	0.0	0.0	1.0
0.5019608	0.5019608	0.5019608	0.05
0.5019608	0.5019608	0.5019608	0.05
0.5019608	0.5019608	0.5019608	0.05
0.5019608	0.5019608	0.5019608	1.0
0.0	0.0	0.0	1.0
0.5019608	0.5019608	0.5019608	0.05
0.0	0.0	0.0	1.0
0.5019608	0.5019608	0.5019608	0.05
0.5019608	0.5019608	0.5019608	1.0
0.5019608	0.5019608	0.5019608	1.0
0.5019608	0.5019608	0.5019608	1.0
0.5019608	0.5019608	0.5019608	0.05
0.0	0.0	0.0	1.0
0.5019608	0.5019608	0.5019608	0.05
0.5019608	0.5019608	0.5019608	0.05
0.0	0.0	0.0	1.0
0.5019608	0.5019608	0.5019608	0.05
0.5019608	0.5019608	0.5019608	0.05
0.5019608	0.5019608	0.5019608	0.05
0.0	0.0	0.0	1.0
0.0	0.0	0.0	1.0
0.5019608	0.5019608	0.5019608	0.05
0.0	0.0	0.0	1.0
0.5019608	0.5019608	0.5019608	0.05
0.5019608	0.5019608	0.5019608	0.05
0.0	0.0	0.0	1.0
0.5019608	0.5019608	0.5019608	0.05
0.0	0.0	0.0	1.0
0.0	0.0	0.0	1.0
0.0	0.0	0.0	1.0
0.5019608	0.5019608	0.5019608	0.05
0.0	0.0	0.0	1.0
0.0	0.0	0.0	1.0
0.5019608	0.5019608	0.5019608	1.0
0.5019608	0.5019608	0.5019608	0.05
0.5019608	0.5019608	0.5019608	0.05
0.0	0.0	0.0	1.0
0.5019608	0.5019608	0.5019608	0.05
0.5019608	0.5019608	0.5019608	1.0
0.5019608	0.5019608	0.5019608	1.0
0.5019608	0.5019608	0.5019608	0.05
0.5019608	0.5019608	0.5019608	1.0
0.5019608	0.5019608	0.5019608	0.05
0.5019608	0.5019608	0.5019608	0.05
0.0	0.0	0.0	1.0
0.5019608	0.5019608	0.5019608	0.05
0.5019608	0.5019608	0.5019608	0.05
0.0	0.0	0.0	1.0
0.5019608	0.5019608	0.5019608	0.05
0.5019608	0.5019608	0.5019608	1.0
0.0	0.0	0.0	1.0
0.0	0.0	0.0	1.0
0.5019608	0.5019608	0.5019608	0.05
0.5019608	0.5019608	0.5019608	0.05
0.5019608	0.5019608	0.5019608	0.05
0.5019608	0.5019608	0.5019608	1.0
0.0	0.0	0.0	1.0
0.5019608	0.5019608	0.5019608	0.05
0.5019608	0.5019608	0.5019608	0.05
0.0	0.0	0.0	1.0
0.5019608	0.5019608	0.5019608	0.05
0.5019608	0.5019608	0.5019608	0.05
0.0	0.0	0.0	1.0
0.0	0.0	0.0	1.0
0.0	0.0	0.0	1.0
0.0	0.0	0.0	1.0
0.5019608	0.5019608	0.5019608	1.0
0.0	0.0	0.0	1.0
0.5019608	0.5019608	0.5019608	0.05
0.0	0.0	0.0	1.0
0.0	0.0	0.0	1.0
0.5019608	0.5019608	0.5019608	0.05
0.5019608	0.5019608	0.5019608	1.0
0.5019608	0.5019608	0.5019608	0.05
0.5019608	0.5019608	0.5019608	0.05
0.5019608	0.5019608	0.5019608	0.05
0.0	0.0	0.0	1.0
0.5019608	0.5019608	0.5019608	0.05
0.0	0.0	0.0	1.0
0.0	0.0	0.0	1.0
0.5019608	0.5019608	0.5019608	0.05
0.0	0.0	0.0	1.0
0.5019608	0.5019608	0.5019608	0.05
0.5019608	0.5019608	0.5019608	0.05
0.5019608	0.5019608	0.5019608	0.05
0.0	0.0	0.0	1.0
0.5019608	0.5019608	0.5019608	0.05
0.5019608	0.5019608	0.5019608	0.05
0.5019608	0.5019608	0.5019608	0.05
0.0	0.0	0.0	1.0
0.0	0.0	0.0	1.0
0.0	0.0	0.0	1.0
0.5019608	0.5019608	0.5019608	0.05
0.0	0.0	0.0	1.0
0.5019608	0.5019608	0.5019608	1.0
0.5019608	0.5019608	0.5019608	0.05
0.5019608	0.5019608	0.5019608	0.05
0.0	0.0	0.0	1.0
0.5019608	0.5019608	0.5019608	0.05
0.5019608	0.5019608	0.5019608	0.05
0.5019608	0.5019608	0.5019608	0.05
0.0	0.0	0.0	1.0
0.5019608	0.5019608	0.5019608	0.05
0.0	0.0	0.0	1.0
0.5019608	0.5019608	0.5019608	0.05
0.0	0.0	0.0	1.0
0.0	0.0	0.0	1.0
0.5019608	0.5019608	0.5019608	0.05
0.5019608	0.5019608	0.5019608	1.0
0.5019608	0.5019608	0.5019608	0.05
0.5019608	0.5019608	0.5019608	1.0
0.0	0.0	0.0	1.0
0.5019608	0.5019608	0.5019608	0.05
0.5019608	0.5019608	0.5019608	0.05
0.5019608	0.5019608	0.5019608	0.05
0.0	0.0	0.0	1.0
0.0	0.0	0.0	1.0
0.5019608	0.5019608	0.5019608	1.0
0.0	0.0	0.0	1.0
0.5019608	0.5019608	0.5019608	0.05
0.5019608	0.5019608	0.5019608	0.05
0.5019608	0.5019608	0.5019608	0.05
0.5019608	0.5019608	0.5019608	1.0
0.5019608	0.5019608	0.5019608	0.05
0.5019608	0.5019608	0.5019608	0.05
0.5019608	0.5019608	0.5019608	0.05
0.5019608	0.5019608	0.5019608	0.05
0.0	0.0	0.0	1.0
0.5019608	0.5019608	0.5019608	1.0
0.0	0.0	0.0	1.0
0.5019608	0.5019608	0.5019608	0.05
0.0	0.0	0.0	1.0
0.0	0.0	0.0	1.0
0.5019608	0.5019608	0.5019608	0.05
0.5019608	0.5019608	0.5019608	0.05
0.5019608	0.5019608	0.5019608	0.05
0.0	0.0	0.0	1.0
0.0	0.0	0.0	1.0
0.5019608	0.5019608	0.5019608	1.0
0.5019608	0.5019608	0.5019608	0.05
0.0	0.0	0.0	1.0
0.0	0.0	0.0	1.0
0.0	0.0	0.0	1.0
0.5019608	0.5019608	0.5019608	0.05
0.5019608	0.5019608	0.5019608	0.05
0.5019608	0.5019608	0.5019608	0.05
0.5019608	0.5019608	0.5019608	0.05
0.5019608	0.5019608	0.5019608	1.0
0.5019608	0.5019608	0.5019608	0.05
0.5019608	0.5019608	0.5019608	0.05
0.5019608	0.5019608	0.5019608	0.05
0.0	0.0	0.0	1.0
0.5019608	0.5019608	0.5019608	0.05
0.0	0.0	0.0	1.0
0.5019608	0.5019608	0.5019608	0.05
0.5019608	0.5019608	0.5019608	1.0
0.5019608	0.5019608	0.5019608	0.05
0.0	0.0	0.0	1.0
0.5019608	0.5019608	0.5019608	0.05
0.5019608	0.5019608	0.5019608	0.05
0.5019608	0.5019608	0.5019608	0.05
0.0	0.0	0.0	1.0
0.5019608	0.5019608	0.5019608	0.05
0.5019608	0.5019608	0.5019608	0.05
0.0	0.0	0.0	1.0
0.5019608	0.5019608	0.5019608	0.05
0.0	0.0	0.0	1.0
0.5019608	0.5019608	0.5019608	0.05
0.0	0.0	0.0	1.0
0.0	0.0	0.0	1.0
0.5019608	0.5019608	0.5019608	0.05
0.0	0.0	0.0	1.0
0.0	0.0	0.0	1.0
0.0	0.0	0.0	1.0
0.5019608	0.5019608	0.5019608	0.05
0.5019608	0.5019608	0.5019608	0.05
0.5019608	0.5019608	0.5019608	0.05
0.5019608	0.5019608	0.5019608	0.05
0.5019608	0.5019608	0.5019608	0.05
0.0	0.0	0.0	1.0
0.0	0.0	0.0	1.0
0.5019608	0.5019608	0.5019608	0.05
0.5019608	0.5019608	0.5019608	1.0
0.5019608	0.5019608	0.5019608	0.05
0.5019608	0.5019608	0.5019608	0.05
0.5019608	0.5019608	0.5019608	1.0
0.5019608	0.5019608	0.5019608	1.0
0.5019608	0.5019608	0.5019608	1.0
0.5019608	0.5019608	0.5019608	0.05
0.5019608	0.5019608	0.5019608	0.05
0.0	0.0	0.0	1.0
0.5019608	0.5019608	0.5019608	0.05
0.0	0.0	0.0	1.0
0.0	0.0	0.0	1.0
0.5019608	0.5019608	0.5019608	0.05
0.0	0.0	0.0	1.0
0.0	0.0	0.0	1.0
0.5019608	0.5019608	0.5019608	0.05
0.5019608	0.5019608	0.5019608	0.05
0.0	0.0	0.0	1.0
0.5019608	0.5019608	0.5019608	1.0
0.5019608	0.5019608	0.5019608	1.0
0.5019608	0.5019608	0.5019608	0.05
0.5019608	0.5019608	0.5019608	1.0
0.5019608	0.5019608	0.5019608	1.0
0.0	0.0	0.0	1.0
0.5019608	0.5019608	0.5019608	1.0
0.0	0.0	0.0	1.0
0.0	0.0	0.0	1.0
0.0	0.0	0.0	1.0
0.5019608	0.5019608	0.5019608	0.05
0.5019608	0.5019608	0.5019608	1.0
0.0	0.0	0.0	1.0
0.5019608	0.5019608	0.5019608	0.05
0.5019608	0.5019608	0.5019608	1.0
0.5019608	0.5019608	0.5019608	1.0
0.0	0.0	0.0	1.0
0.0	0.0	0.0	1.0
0.5019608	0.5019608	0.5019608	0.05
0.5019608	0.5019608	0.5019608	0.05
0.5019608	0.5019608	0.5019608	1.0
0.5019608	0.5019608	0.5019608	0.05
0.5019608	0.5019608	0.5019608	0.05
0.0	0.0	0.0	1.0
0.5019608	0.5019608	0.5019608	0.05
0.5019608	0.5019608	0.5019608	1.0
0.5019608	0.5019608	0.5019608	0.05
0.0	0.0	0.0	1.0
0.5019608	0.5019608	0.5019608	0.05
0.5019608	0.5019608	0.5019608	0.05
0.0	0.0	0.0	1.0
0.5019608	0.5019608	0.5019608	0.05
0.5019608	0.5019608	0.5019608	0.05
0.5019608	0.5019608	0.5019608	0.05
0.5019608	0.5019608	0.5019608	0.05
0.5019608	0.5019608	0.5019608	0.05
0.5019608	0.5019608	0.5019608	0.05
0.5019608	0.5019608	0.5019608	0.05
0.5019608	0.5019608	0.5019608	1.0
0.5019608	0.5019608	0.5019608	0.05
0.5019608	0.5019608	0.5019608	0.05
0.0	0.0	0.0	1.0
0.5019608	0.5019608	0.5019608	1.0
0.5019608	0.5019608	0.5019608	0.05
0.5019608	0.5019608	0.5019608	0.05
0.5019608	0.5019608	0.5019608	0.05
0.5019608	0.5019608	0.5019608	0.05
0.5019608	0.5019608	0.5019608	0.05
0.5019608	0.5019608	0.5019608	0.05
0.0	0.0	0.0	1.0
0.5019608	0.5019608	0.5019608	0.05
0.5019608	0.5019608	0.5019608	0.05
0.5019608	0.5019608	0.5019608	0.05
0.5019608	0.5019608	0.5019608	0.05
0.5019608	0.5019608	0.5019608	0.05
0.5019608	0.5019608	0.5019608	0.05
0.5019608	0.5019608	0.5019608	0.05
0.5019608	0.5019608	0.5019608	0.05
0.0	0.0	0.0	1.0
0.5019608	0.5019608	0.5019608	0.05
0.5019608	0.5019608	0.5019608	0.05
0.5019608	0.5019608	0.5019608	1.0
0.5019608	0.5019608	0.5019608	0.05
0.5019608	0.5019608	0.5019608	0.05
0.5019608	0.5019608	0.5019608	0.05
0.0	0.0	0.0	1.0
0.5019608	0.5019608	0.5019608	0.05
0.5019608	0.5019608	0.5019608	1.0
0.5019608	0.5019608	0.5019608	0.05
0.0	0.0	0.0	1.0
0.5019608	0.5019608	0.5019608	0.05
0.5019608	0.5019608	0.5019608	0.05
0.5019608	0.5019608	0.5019608	0.05
0.5019608	0.5019608	0.5019608	0.05
0.5019608	0.5019608	0.5019608	0.05
0.5019608	0.5019608	0.5019608	0.05
0.0	0.0	0.0	1.0
0.0	0.0	0.0	1.0
0.5019608	0.5019608	0.5019608	0.05
0.5019608	0.5019608	0.5019608	0.05
0.5019608	0.5019608	0.5019608	0.05
0.0	0.0	0.0	1.0
0.5019608	0.5019608	0.5019608	0.05
0.5019608	0.5019608	0.5019608	0.05
0.0	0.0	0.0	1.0
0.5019608	0.5019608	0.5019608	0.05
0.5019608	0.5019608	0.5019608	0.05
0.5019608	0.5019608	0.5019608	0.05
0.5019608	0.5019608	0.5019608	1.0
0.5019608	0.5019608	0.5019608	0.05
0.0	0.0	0.0	1.0
0.5019608	0.5019608	0.5019608	0.05
0.5019608	0.5019608	0.5019608	0.05
0.5019608	0.5019608	0.5019608	0.05
0.5019608	0.5019608	0.5019608	0.05
0.5019608	0.5019608	0.5019608	0.05
0.0	0.0	0.0	1.0
0.5019608	0.5019608	0.5019608	0.05
0.0	0.0	0.0	1.0
0.5019608	0.5019608	0.5019608	0.05
0.0	0.0	0.0	1.0
0.0	0.0	0.0	1.0
0.5019608	0.5019608	0.5019608	1.0
0.0	0.0	0.0	1.0
0.5019608	0.5019608	0.5019608	1.0
0.0	0.0	0.0	1.0
0.5019608	0.5019608	0.5019608	0.05
0.0	0.0	0.0	1.0
0.5019608	0.5019608	0.5019608	0.05
0.5019608	0.5019608	0.5019608	0.05
0.0	0.0	0.0	1.0
0.5019608	0.5019608	0.5019608	0.05
0.5019608	0.5019608	0.5019608	0.05
0.5019608	0.5019608	0.5019608	0.05
0.5019608	0.5019608	0.5019608	0.05
0.5019608	0.5019608	0.5019608	0.05
0.0	0.0	0.0	1.0
0.5019608	0.5019608	0.5019608	0.05
0.5019608	0.5019608	0.5019608	0.05
0.5019608	0.5019608	0.5019608	0.05
0.0	0.0	0.0	1.0
0.5019608	0.5019608	0.5019608	0.05
0.5019608	0.5019608	0.5019608	0.05
0.5019608	0.5019608	0.5019608	0.05
0.5019608	0.5019608	0.5019608	0.05
0.0	0.0	0.0	1.0
0.5019608	0.5019608	0.5019608	1.0
0.5019608	0.5019608	0.5019608	0.05
0.5019608	0.5019608	0.5019608	0.05
0.5019608	0.5019608	0.5019608	0.05
0.5019608	0.5019608	0.5019608	0.05
0.5019608	0.5019608	0.5019608	1.0
0.5019608	0.5019608	0.5019608	0.05
0.5019608	0.5019608	0.5019608	0.05
0.5019608	0.5019608	0.5019608	0.05
0.5019608	0.5019608	0.5019608	0.05
0.5019608	0.5019608	0.5019608	1.0
0.0	0.0	0.0	1.0
0.5019608	0.5019608	0.5019608	0.05
0.5019608	0.5019608	0.5019608	1.0
0.5019608	0.5019608	0.5019608	0.05
0.5019608	0.5019608	0.5019608	0.05
0.5019608	0.5019608	0.5019608	1.0
0.5019608	0.5019608	0.5019608	0.05
0.0	0.0	0.0	1.0
0.5019608	0.5019608	0.5019608	0.05
0.5019608	0.5019608	0.5019608	0.05
0.5019608	0.5019608	0.5019608	0.05
0.5019608	0.5019608	0.5019608	0.05
0.0	0.0	0.0	1.0
0.5019608	0.5019608	0.5019608	0.05
0.0	0.0	0.0	1.0
0.5019608	0.5019608	0.5019608	0.05
0.0	0.0	0.0	1.0
0.5019608	0.5019608	0.5019608	0.05
0.5019608	0.5019608	0.5019608	0.05
0.5019608	0.5019608	0.5019608	0.05
0.5019608	0.5019608	0.5019608	0.05
0.5019608	0.5019608	0.5019608	0.05
0.0	0.0	0.0	1.0
0.5019608	0.5019608	0.5019608	0.05
0.5019608	0.5019608	0.5019608	0.05
0.5019608	0.5019608	0.5019608	0.05
0.5019608	0.5019608	0.5019608	0.05
0.0	0.0	0.0	1.0
0.5019608	0.5019608	0.5019608	0.05
0.5019608	0.5019608	0.5019608	0.05
0.5019608	0.5019608	0.5019608	0.05
0.5019608	0.5019608	0.5019608	0.05
0.5019608	0.5019608	0.5019608	1.0
0.5019608	0.5019608	0.5019608	1.0
0.0	0.0	0.0	1.0
0.5019608	0.5019608	0.5019608	0.05
0.5019608	0.5019608	0.5019608	0.05
0.0	0.0	0.0	1.0
0.5019608	0.5019608	0.5019608	0.05
0.5019608	0.5019608	0.5019608	1.0
0.5019608	0.5019608	0.5019608	0.05
0.5019608	0.5019608	0.5019608	1.0
0.5019608	0.5019608	0.5019608	0.05
0.0	0.0	0.0	1.0
0.5019608	0.5019608	0.5019608	0.05
0.0	0.0	0.0	1.0
0.5019608	0.5019608	0.5019608	0.05
0.5019608	0.5019608	0.5019608	1.0
0.5019608	0.5019608	0.5019608	1.0
0.5019608	0.5019608	0.5019608	1.0
0.5019608	0.5019608	0.5019608	1.0
0.0	0.0	0.0	1.0
0.0	0.0	0.0	1.0
0.0	0.0	0.0	1.0
0.5019608	0.5019608	0.5019608	1.0
0.5019608	0.5019608	0.5019608	0.05
0.0	0.0	0.0	1.0
0.5019608	0.5019608	0.5019608	0.05
0.5019608	0.5019608	0.5019608	0.05
0.5019608	0.5019608	0.5019608	0.05
0.5019608	0.5019608	0.5019608	1.0
0.5019608	0.5019608	0.5019608	1.0
0.5019608	0.5019608	0.5019608	0.05
0.5019608	0.5019608	0.5019608	0.05
0.5019608	0.5019608	0.5019608	0.05
0.5019608	0.5019608	0.5019608	0.05
0.5019608	0.5019608	0.5019608	0.05
0.0	0.0	0.0	1.0
0.5019608	0.5019608	0.5019608	0.05
0.5019608	0.5019608	0.5019608	1.0
0.5019608	0.5019608	0.5019608	0.05
0.5019608	0.5019608	0.5019608	0.05
0.5019608	0.5019608	0.5019608	0.05
0.5019608	0.5019608	0.5019608	0.05
0.5019608	0.5019608	0.5019608	0.05
0.5019608	0.5019608	0.5019608	0.05
0.5019608	0.5019608	0.5019608	0.05
0.5019608	0.5019608	0.5019608	0.05
0.5019608	0.5019608	0.5019608	0.05
0.5019608	0.5019608	0.5019608	0.05
0.5019608	0.5019608	0.5019608	0.05
0.5019608	0.5019608	0.5019608	0.05
0.5019608	0.5019608	0.5019608	0.05
0.5019608	0.5019608	0.5019608	0.05
0.5019608	0.5019608	0.5019608	0.05
0.5019608	0.5019608	0.5019608	0.05
0.5019608	0.5019608	0.5019608	0.05
0.5019608	0.5019608	0.5019608	0.05
0.5019608	0.5019608	0.5019608	0.05
0.5019608	0.5019608	0.5019608	0.05
0.5019608	0.5019608	0.5019608	0.05
0.5019608	0.5019608	0.5019608	0.05
0.5019608	0.5019608	0.5019608	0.05
0.5019608	0.5019608	0.5019608	0.05
0.5019608	0.5019608	0.5019608	0.05
0.5019608	0.5019608	0.5019608	0.05
0.5019608	0.5019608	0.5019608	0.05
0.5019608	0.5019608	0.5019608	0.05
0.5019608	0.5019608	0.5019608	0.05
0.5019608	0.5019608	0.5019608	0.05
0.5019608	0.5019608	0.5019608	0.05
0.5019608	0.5019608	0.5019608	0.05
0.5019608	0.5019608	0.5019608	0.05
0.5019608	0.5019608	0.5019608	0.05
0.0	0.0	0.0	1.0
0.5019608	0.5019608	0.5019608	0.05
0.5019608	0.5019608	0.5019608	0.05
0.5019608	0.5019608	0.5019608	0.05
0.5019608	0.5019608	0.5019608	0.05
0.5019608	0.5019608	0.5019608	0.05
0.5019608	0.5019608	0.5019608	0.05
0.5019608	0.5019608	0.5019608	0.05
0.5019608	0.5019608	0.5019608	0.05
0.5019608	0.5019608	0.5019608	0.05
0.5019608	0.5019608	0.5019608	0.05
0.5019608	0.5019608	0.5019608	0.05
0.0	0.0	0.0	1.0
0.5019608	0.5019608	0.5019608	0.05
0.5019608	0.5019608	0.5019608	0.05
0.5019608	0.5019608	0.5019608	0.05
0.5019608	0.5019608	0.5019608	0.05
0.0	0.0	0.0	1.0
0.5019608	0.5019608	0.5019608	0.05
0.5019608	0.5019608	0.5019608	0.05
0.0	0.0	0.0	1.0
0.5019608	0.5019608	0.5019608	0.05
0.5019608	0.5019608	0.5019608	0.05
0.5019608	0.5019608	0.5019608	0.05
0.5019608	0.5019608	0.5019608	0.05
0.5019608	0.5019608	0.5019608	0.05
0.5019608	0.5019608	0.5019608	0.05
0.5019608	0.5019608	0.5019608	0.05
0.5019608	0.5019608	0.5019608	0.05
0.5019608	0.5019608	0.5019608	0.05
0.5019608	0.5019608	0.5019608	0.05
0.5019608	0.5019608	0.5019608	0.05
0.5019608	0.5019608	0.5019608	0.05
0.5019608	0.5019608	0.5019608	0.05
0.5019608	0.5019608	0.5019608	0.05
0.5019608	0.5019608	0.5019608	0.05
0.0	0.0	0.0	1.0
0.5019608	0.5019608	0.5019608	0.05
0.5019608	0.5019608	0.5019608	0.05
0.0	0.0	0.0	1.0
0.5019608	0.5019608	0.5019608	0.05
0.5019608	0.5019608	0.5019608	0.05
0.5019608	0.5019608	0.5019608	0.05
0.5019608	0.5019608	0.5019608	0.05
0.5019608	0.5019608	0.5019608	0.05
0.5019608	0.5019608	0.5019608	0.05
0.5019608	0.5019608	0.5019608	0.05
0.5019608	0.5019608	0.5019608	0.05
0.5019608	0.5019608	0.5019608	0.05
0.5019608	0.5019608	0.5019608	0.05
0.0	0.0	0.0	1.0
0.5019608	0.5019608	0.5019608	1.0
0.5019608	0.5019608	0.5019608	0.05
0.0	0.0	0.0	1.0
0.0	0.0	0.0	1.0
0.5019608	0.5019608	0.5019608	1.0
0.5019608	0.5019608	0.5019608	0.05
0.5019608	0.5019608	0.5019608	1.0
0.5019608	0.5019608	0.5019608	0.05
0.5019608	0.5019608	0.5019608	0.05
0.5019608	0.5019608	0.5019608	0.05
0.0	0.0	0.0	1.0
0.5019608	0.5019608	0.5019608	0.05
0.5019608	0.5019608	0.5019608	0.05
0.5019608	0.5019608	0.5019608	0.05
0.5019608	0.5019608	0.5019608	0.05
0.0	0.0	0.0	1.0
0.0	0.0	0.0	1.0
0.5019608	0.5019608	0.5019608	0.05
0.5019608	0.5019608	0.5019608	0.05
0.5019608	0.5019608	0.5019608	0.05
0.5019608	0.5019608	0.5019608	0.05
0.0	0.0	0.0	1.0
0.5019608	0.5019608	0.5019608	0.05
0.5019608	0.5019608	0.5019608	0.05
0.5019608	0.5019608	0.5019608	0.05
0.0	0.0	0.0	1.0
0.5019608	0.5019608	0.5019608	0.05
0.5019608	0.5019608	0.5019608	0.05
0.5019608	0.5019608	0.5019608	0.05
0.5019608	0.5019608	0.5019608	0.05
0.5019608	0.5019608	0.5019608	0.05
0.5019608	0.5019608	0.5019608	0.05
0.5019608	0.5019608	0.5019608	0.05
0.5019608	0.5019608	0.5019608	0.05
0.5019608	0.5019608	0.5019608	1.0
0.5019608	0.5019608	0.5019608	0.05
0.5019608	0.5019608	0.5019608	0.05
0.5019608	0.5019608	0.5019608	0.05
0.5019608	0.5019608	0.5019608	0.05
0.5019608	0.5019608	0.5019608	0.05
0.5019608	0.5019608	0.5019608	0.05
0.5019608	0.5019608	0.5019608	0.05
0.5019608	0.5019608	0.5019608	0.05
0.0	0.0	0.0	1.0
0.5019608	0.5019608	0.5019608	1.0
0.5019608	0.5019608	0.5019608	0.05
0.5019608	0.5019608	0.5019608	1.0
0.5019608	0.5019608	0.5019608	0.05
0.5019608	0.5019608	0.5019608	0.05
0.5019608	0.5019608	0.5019608	0.05
0.0	0.0	0.0	1.0
0.5019608	0.5019608	0.5019608	0.05
0.5019608	0.5019608	0.5019608	0.05
0.5019608	0.5019608	0.5019608	0.05
0.0	0.0	0.0	1.0
0.5019608	0.5019608	0.5019608	0.05
0.5019608	0.5019608	0.5019608	0.05
0.5019608	0.5019608	0.5019608	0.05
0.5019608	0.5019608	0.5019608	0.05
0.5019608	0.5019608	0.5019608	0.05
0.5019608	0.5019608	0.5019608	0.05
0.5019608	0.5019608	0.5019608	0.05
0.0	0.0	0.0	1.0
0.5019608	0.5019608	0.5019608	0.05
0.5019608	0.5019608	0.5019608	0.05
0.5019608	0.5019608	0.5019608	0.05
0.5019608	0.5019608	0.5019608	0.05
0.5019608	0.5019608	0.5019608	0.05
0.5019608	0.5019608	0.5019608	0.05
0.5019608	0.5019608	0.5019608	0.05
0.0	0.0	0.0	1.0
0.5019608	0.5019608	0.5019608	0.05
0.5019608	0.5019608	0.5019608	0.05
0.0	0.0	0.0	1.0
0.5019608	0.5019608	0.5019608	1.0
0.5019608	0.5019608	0.5019608	0.05
0.5019608	0.5019608	0.5019608	0.05
0.5019608	0.5019608	0.5019608	0.05
0.5019608	0.5019608	0.5019608	0.05
0.5019608	0.5019608	0.5019608	1.0
0.5019608	0.5019608	0.5019608	1.0
0.5019608	0.5019608	0.5019608	0.05
0.5019608	0.5019608	0.5019608	0.05
0.5019608	0.5019608	0.5019608	0.05
0.5019608	0.5019608	0.5019608	0.05
0.5019608	0.5019608	0.5019608	0.05
0.5019608	0.5019608	0.5019608	0.05
0.5019608	0.5019608	0.5019608	0.05
0.5019608	0.5019608	0.5019608	0.05
0.5019608	0.5019608	0.5019608	0.05
0.5019608	0.5019608	0.5019608	0.05
0.5019608	0.5019608	0.5019608	0.05
0.5019608	0.5019608	0.5019608	0.05
0.5019608	0.5019608	0.5019608	0.05
0.5019608	0.5019608	0.5019608	0.05
0.5019608	0.5019608	0.5019608	0.05
0.5019608	0.5019608	0.5019608	0.05
0.5019608	0.5019608	0.5019608	0.05
0.5019608	0.5019608	0.5019608	0.05
0.5019608	0.5019608	0.5019608	0.05
0.5019608	0.5019608	0.5019608	0.05
0.5019608	0.5019608	0.5019608	0.05
0.5019608	0.5019608	0.5019608	0.05
0.5019608	0.5019608	0.5019608	0.05
0.5019608	0.5019608	0.5019608	0.05
0.5019608	0.5019608	0.5019608	0.05
0.5019608	0.5019608	0.5019608	0.05
0.0	0.0	0.0	1.0
0.5019608	0.5019608	0.5019608	0.05
0.5019608	0.5019608	0.5019608	0.05
0.5019608	0.5019608	0.5019608	0.05
0.5019608	0.5019608	0.5019608	0.05
0.5019608	0.5019608	0.5019608	0.05
0.5019608	0.5019608	0.5019608	0.05
0.5019608	0.5019608	0.5019608	0.05
0.5019608	0.5019608	0.5019608	0.05
0.5019608	0.5019608	0.5019608	0.05
0.5019608	0.5019608	0.5019608	0.05
0.5019608	0.5019608	0.5019608	0.05
0.5019608	0.5019608	0.5019608	0.05
0.5019608	0.5019608	0.5019608	0.05
0.5019608	0.5019608	0.5019608	0.05
0.5019608	0.5019608	0.5019608	0.05
0.5019608	0.5019608	0.5019608	0.05
0.5019608	0.5019608	0.5019608	0.05
0.5019608	0.5019608	0.5019608	0.05
0.5019608	0.5019608	0.5019608	0.05
0.5019608	0.5019608	0.5019608	0.05
0.5019608	0.5019608	0.5019608	0.05
0.5019608	0.5019608	0.5019608	0.05
0.5019608	0.5019608	0.5019608	0.05
0.5019608	0.5019608	0.5019608	0.05
0.5019608	0.5019608	0.5019608	0.05
0.5019608	0.5019608	0.5019608	0.05
0.5019608	0.5019608	0.5019608	0.05
0.5019608	0.5019608	0.5019608	0.05
0.5019608	0.5019608	0.5019608	0.05
0.0	0.0	0.0	1.0
0.5019608	0.5019608	0.5019608	0.05
0.5019608	0.5019608	0.5019608	0.05
0.5019608	0.5019608	0.5019608	0.05
0.5019608	0.5019608	0.5019608	0.05
0.5019608	0.5019608	0.5019608	0.05
0.5019608	0.5019608	0.5019608	0.05
0.5019608	0.5019608	0.5019608	0.05
0.5019608	0.5019608	0.5019608	0.05
0.5019608	0.5019608	0.5019608	0.05
0.5019608	0.5019608	0.5019608	0.05
0.5019608	0.5019608	0.5019608	0.05
0.5019608	0.5019608	0.5019608	0.05
0.5019608	0.5019608	0.5019608	1.0
0.0	0.0	0.0	1.0
0.0	0.0	0.0	1.0
0.5019608	0.5019608	0.5019608	1.0
0.0	0.0	0.0	1.0
0.5019608	0.5019608	0.5019608	0.05
0.5019608	0.5019608	0.5019608	1.0
0.5019608	0.5019608	0.5019608	0.05
0.0	0.0	0.0	1.0
0.0	0.0	0.0	1.0
0.5019608	0.5019608	0.5019608	0.05
0.5019608	0.5019608	0.5019608	0.05
0.0	0.0	0.0	1.0
0.5019608	0.5019608	0.5019608	1.0
0.5019608	0.5019608	0.5019608	0.05
0.0	0.0	0.0	1.0
0.5019608	0.5019608	0.5019608	0.05
0.5019608	0.5019608	0.5019608	1.0
0.0	0.0	0.0	1.0
0.0	0.0	0.0	1.0
0.5019608	0.5019608	0.5019608	1.0
0.5019608	0.5019608	0.5019608	0.05
0.0	0.0	0.0	1.0
0.0	0.0	0.0	1.0
0.5019608	0.5019608	0.5019608	0.05
0.0	0.0	0.0	1.0
0.0	0.0	0.0	1.0
0.5019608	0.5019608	0.5019608	1.0
0.0	0.0	0.0	1.0
0.5019608	0.5019608	0.5019608	0.05
0.5019608	0.5019608	0.5019608	1.0
0.0	0.0	0.0	1.0
0.5019608	0.5019608	0.5019608	1.0
0.0	0.0	0.0	1.0
0.5019608	0.5019608	0.5019608	0.05
0.5019608	0.5019608	0.5019608	0.05
0.0	0.0	0.0	1.0
0.0	0.0	0.0	1.0
0.5019608	0.5019608	0.5019608	0.05
0.0	0.0	0.0	1.0
0.0	0.0	0.0	1.0
0.0	0.0	0.0	1.0
0.5019608	0.5019608	0.5019608	0.05
0.5019608	0.5019608	0.5019608	0.05
0.5019608	0.5019608	0.5019608	0.05
0.5019608	0.5019608	0.5019608	0.05
0.5019608	0.5019608	0.5019608	0.05
0.5019608	0.5019608	0.5019608	0.05
0.5019608	0.5019608	0.5019608	0.05
0.5019608	0.5019608	0.5019608	0.05
0.5019608	0.5019608	0.5019608	0.05
0.5019608	0.5019608	0.5019608	0.05
0.5019608	0.5019608	0.5019608	0.05
0.5019608	0.5019608	0.5019608	0.05
0.5019608	0.5019608	0.5019608	0.05
0.5019608	0.5019608	0.5019608	0.05
0.5019608	0.5019608	0.5019608	0.05
0.5019608	0.5019608	0.5019608	0.05
0.5019608	0.5019608	0.5019608	0.05
0.5019608	0.5019608	0.5019608	0.05
0.5019608	0.5019608	0.5019608	0.05
0.5019608	0.5019608	0.5019608	0.05
0.5019608	0.5019608	0.5019608	1.0
0.5019608	0.5019608	0.5019608	0.05
0.5019608	0.5019608	0.5019608	0.05
0.5019608	0.5019608	0.5019608	0.05
0.5019608	0.5019608	0.5019608	0.05
0.5019608	0.5019608	0.5019608	0.05
0.5019608	0.5019608	0.5019608	0.05
0.5019608	0.5019608	0.5019608	0.05
0.5019608	0.5019608	0.5019608	0.05
0.0	0.0	0.0	1.0
0.5019608	0.5019608	0.5019608	0.05
0.5019608	0.5019608	0.5019608	0.05
0.5019608	0.5019608	0.5019608	0.05
0.5019608	0.5019608	0.5019608	0.05
0.5019608	0.5019608	0.5019608	0.05
0.5019608	0.5019608	0.5019608	1.0
0.5019608	0.5019608	0.5019608	0.05
0.0	0.0	0.0	1.0
0.5019608	0.5019608	0.5019608	1.0
0.5019608	0.5019608	0.5019608	0.05
0.5019608	0.5019608	0.5019608	0.05
0.5019608	0.5019608	0.5019608	0.05
0.5019608	0.5019608	0.5019608	0.05
0.5019608	0.5019608	0.5019608	0.05
0.5019608	0.5019608	0.5019608	0.05
0.5019608	0.5019608	0.5019608	0.05
0.5019608	0.5019608	0.5019608	0.05
0.5019608	0.5019608	0.5019608	0.05
0.5019608	0.5019608	0.5019608	0.05
0.5019608	0.5019608	0.5019608	0.05
0.5019608	0.5019608	0.5019608	0.05
0.5019608	0.5019608	0.5019608	0.05
0.5019608	0.5019608	0.5019608	0.05
0.5019608	0.5019608	0.5019608	0.05
0.5019608	0.5019608	0.5019608	0.05
0.5019608	0.5019608	0.5019608	0.05
0.5019608	0.5019608	0.5019608	0.05
0.5019608	0.5019608	0.5019608	0.05
0.5019608	0.5019608	0.5019608	0.05
0.5019608	0.5019608	0.5019608	0.05
0.5019608	0.5019608	0.5019608	0.05
0.5019608	0.5019608	0.5019608	0.05
0.5019608	0.5019608	0.5019608	0.05
0.5019608	0.5019608	0.5019608	0.05
0.5019608	0.5019608	0.5019608	0.05
0.5019608	0.5019608	0.5019608	0.05
0.5019608	0.5019608	0.5019608	0.05
0.5019608	0.5019608	0.5019608	0.05
0.5019608	0.5019608	0.5019608	0.05
0.5019608	0.5019608	0.5019608	0.05
0.5019608	0.5019608	0.5019608	0.05
0.5019608	0.5019608	0.5019608	0.05
0.5019608	0.5019608	0.5019608	0.05
0.5019608	0.5019608	0.5019608	0.05
0.5019608	0.5019608	0.5019608	0.05
0.5019608	0.5019608	0.5019608	0.05
0.5019608	0.5019608	0.5019608	0.05
0.5019608	0.5019608	0.5019608	0.05
0.5019608	0.5019608	0.5019608	0.05
0.5019608	0.5019608	0.5019608	0.05
0.5019608	0.5019608	0.5019608	0.05
0.5019608	0.5019608	0.5019608	0.05
0.5019608	0.5019608	0.5019608	0.05
0.5019608	0.5019608	0.5019608	0.05
0.5019608	0.5019608	0.5019608	0.05
0.5019608	0.5019608	0.5019608	0.05
0.5019608	0.5019608	0.5019608	0.05
0.5019608	0.5019608	0.5019608	0.05
0.5019608	0.5019608	0.5019608	0.05
0.5019608	0.5019608	0.5019608	0.05
0.5019608	0.5019608	0.5019608	0.05
0.5019608	0.5019608	0.5019608	0.05
0.5019608	0.5019608	0.5019608	0.05
0.5019608	0.5019608	0.5019608	0.05
0.5019608	0.5019608	0.5019608	0.05
0.5019608	0.5019608	0.5019608	0.05
0.5019608	0.5019608	0.5019608	0.05
0.5019608	0.5019608	0.5019608	0.05
0.5019608	0.5019608	0.5019608	0.05
0.5019608	0.5019608	0.5019608	0.05
0.5019608	0.5019608	0.5019608	0.05
0.5019608	0.5019608	0.5019608	0.05
0.5019608	0.5019608	0.5019608	0.05
0.5019608	0.5019608	0.5019608	0.05
0.5019608	0.5019608	0.5019608	0.05
0.5019608	0.5019608	0.5019608	0.05
0.5019608	0.5019608	0.5019608	0.05
0.5019608	0.5019608	0.5019608	0.05
0.5019608	0.5019608	0.5019608	0.05
0.5019608	0.5019608	0.5019608	0.05
0.5019608	0.5019608	0.5019608	0.05
0.5019608	0.5019608	0.5019608	0.05
0.5019608	0.5019608	0.5019608	0.05
0.5019608	0.5019608	0.5019608	0.05
0.5019608	0.5019608	0.5019608	0.05
0.5019608	0.5019608	0.5019608	0.05
0.5019608	0.5019608	0.5019608	0.05
0.5019608	0.5019608	0.5019608	0.05
0.5019608	0.5019608	0.5019608	0.05
0.5019608	0.5019608	0.5019608	0.05
0.5019608	0.5019608	0.5019608	0.05
0.5019608	0.5019608	0.5019608	0.05
0.5019608	0.5019608	0.5019608	0.05
0.5019608	0.5019608	0.5019608	0.05
0.5019608	0.5019608	0.5019608	0.05
0.5019608	0.5019608	0.5019608	0.05
0.5019608	0.5019608	0.5019608	0.05
0.5019608	0.5019608	0.5019608	0.05
0.5019608	0.5019608	0.5019608	0.05
0.5019608	0.5019608	0.5019608	0.05
0.5019608	0.5019608	0.5019608	0.05
0.5019608	0.5019608	0.5019608	0.05
0.5019608	0.5019608	0.5019608	0.05
0.5019608	0.5019608	0.5019608	0.05
0.5019608	0.5019608	0.5019608	0.05
0.5019608	0.5019608	0.5019608	0.05
0.5019608	0.5019608	0.5019608	0.05
0.5019608	0.5019608	0.5019608	0.05
0.5019608	0.5019608	0.5019608	0.05
0.5019608	0.5019608	0.5019608	0.05
0.5019608	0.5019608	0.5019608	0.05
0.5019608	0.5019608	0.5019608	0.05
0.5019608	0.5019608	0.5019608	0.05
0.5019608	0.5019608	0.5019608	0.05
0.5019608	0.5019608	0.5019608	0.05
0.5019608	0.5019608	0.5019608	0.05
0.5019608	0.5019608	0.5019608	0.05
0.5019608	0.5019608	0.5019608	0.05
0.0	0.0	0.0	1.0
0.5019608	0.5019608	0.5019608	0.05
0.5019608	0.5019608	0.5019608	0.05
0.5019608	0.5019608	0.5019608	0.05
0.5019608	0.5019608	0.5019608	0.05
0.5019608	0.5019608	0.5019608	0.05
0.5019608	0.5019608	0.5019608	0.05
0.5019608	0.5019608	0.5019608	0.05
0.5019608	0.5019608	0.5019608	0.05
0.5019608	0.5019608	0.5019608	0.05
0.5019608	0.5019608	0.5019608	0.05
0.5019608	0.5019608	0.5019608	0.05
0.0	0.0	0.0	1.0
0.0	0.0	0.0	1.0
0.0	0.0	0.0	1.0
0.0	0.0	0.0	1.0
0.5019608	0.5019608	0.5019608	1.0
0.5019608	0.5019608	0.5019608	1.0
0.0	0.0	0.0	1.0
0.5019608	0.5019608	0.5019608	0.05
0.0	0.0	0.0	1.0
0.0	0.0	0.0	1.0
0.5019608	0.5019608	0.5019608	0.05
0.0	0.0	0.0	1.0
0.0	0.0	0.0	1.0
0.5019608	0.5019608	0.5019608	1.0
0.0	0.0	0.0	1.0
0.0	0.0	0.0	1.0
0.5019608	0.5019608	0.5019608	0.05
0.0	0.0	0.0	1.0
0.5019608	0.5019608	0.5019608	0.05
0.5019608	0.5019608	0.5019608	0.05
0.5019608	0.5019608	0.5019608	0.05
0.5019608	0.5019608	0.5019608	0.05
0.5019608	0.5019608	0.5019608	0.05
0.5019608	0.5019608	0.5019608	0.05
0.5019608	0.5019608	0.5019608	0.05
0.5019608	0.5019608	0.5019608	0.05
0.5019608	0.5019608	0.5019608	0.05
0.5019608	0.5019608	0.5019608	0.05
0.5019608	0.5019608	0.5019608	0.05
0.5019608	0.5019608	0.5019608	0.05
0.5019608	0.5019608	0.5019608	0.05
0.5019608	0.5019608	0.5019608	0.05
0.5019608	0.5019608	0.5019608	0.05
0.5019608	0.5019608	0.5019608	0.05
0.5019608	0.5019608	0.5019608	0.05
0.5019608	0.5019608	0.5019608	0.05
0.5019608	0.5019608	0.5019608	1.0
0.5019608	0.5019608	0.5019608	1.0
0.5019608	0.5019608	0.5019608	1.0
0.5019608	0.5019608	0.5019608	1.0
0.5019608	0.5019608	0.5019608	1.0
0.5019608	0.5019608	0.5019608	1.0
0.5019608	0.5019608	0.5019608	1.0
0.5019608	0.5019608	0.5019608	1.0
0.5019608	0.5019608	0.5019608	1.0

shape
994
8
2
8
2
2
2
2
2
2
2
2
2
2
2
2
2
2
2
2
2
2
2
8
8
10
2
8
2
8
8
10
2
8
8
2
8
10
2
10
8
8
8
2
8
10
8
2
10
2
2
2
2
8
10
2
2
2
8
10
8
2
2
8
8
8
2
10
2
8
2
8
2
10
2
2
8
10
8
10
2
2
2
2
2
2
10
10
10
2
10
10
2
10
8
2
2
10
2
2
2
8
2
8
2
10
2
2
8
10
8
2
8
2
8
10
10
2
8
2
2
10
2
2
2
8
8
2
10
2
2
8
2
10
8
8
10
8
10
8
2
10
10
2
10
10
2
8
2
8
8
2
8
8
2
8
8
8
2
2
2
8
10
2
2
10
2
2
10
10
8
8
8
10
2
10
10
2
8
2
10
2
8
2
10
10
2
10
2
10
2
8
2
2
2
8
8
10
2
10
10
8
8
10
10
2
2
8
2
8
10
10
8
8
8
2
10
10
2
2
2
8
10
8
8
2
2
2
10
2
2
2
2
8
8
10
2
10
8
8
2
2
8
10
10
8
10
8
8
2
2
2
2
8
2
8
2
8
2
8
8
8
2
10
2
2
2
10
2
2
8
2
8
8
8
8
10
8
10
10
2
2
2
8
2
8
10
2
8
8
2
8
8
8
2
2
8
2
8
8
2
8
10
2
2
10
10
8
2
10
10
8
10
10
10
8
2
8
10
2
8
10
10
10
2
2
8
2
2
8
2
8
2
10
2
2
8
2
2
2
2
2
2
2
10
2
2
8
8
2
2
10
2
2
2
10
2
2
2
2
2
2
2
2
10
2
2
8
10
2
2
10
2
8
2
8
2
2
2
2
2
2
10
8
2
2
2
8
2
2
8
8
2
2
10
2
8
2
8
2
8
2
8
2
8
2
8
8
10
10
10
8
2
10
2
2
10
2
2
2
2
2
8
2
2
2
10
2
2
2
2
8
8
2
2
2
2
8
2
2
2
2
8
8
2
8
2
2
2
2
8
2
2
2
2
10
2
8
2
8
2
2
2
2
2
8
2
2
2
2
8
2
2
2
2
10
10
8
2
2
10
2
10
2
10
2
10
2
8
2
8
10
2
8
8
8
10
8
2
8
8
2
2
10
8
2
2
2
2
2
10
2
10
2
2
2
2
2
2
2
2
2
2
2
2
2
2
2
2
2
2
2
2
2
2
2
2
2
2
2
2
2
2
2
2
2
2
8
2
2
2
2
2
2
2
2
2
2
2
8
2
2
2
2
10
2
2
10
2
2
8
2
2
2
2
2
2
2
2
2
2
2
2
8
2
2
10
2
2
2
2
2
2
2
2
2
2
10
8
2
10
10
8
2
8
2
2
2
8
2
10
2
2
10
8
2
2
2
2
10
2
2
2
8
2
2
2
2
2
2
2
2
10
2
2
2
2
2
2
2
2
8
8
2
8
8
2
2
8
2
2
2
8
2
2
2
2
2
2
2
8
2
2
2
2
2
2
2
10
2
2
10
8
2
2
2
8
8
8
2
2
2
2
2
2
2
2
2
2
2
2
2
2
2
2
2
2
2
2
2
2
2
2
2
2
8
2
2
2
2
2
2
2
2
2
2
2
2
2
2
2
2
2
2
2
2
2
2
2
2
2
2
2
2
2
8
2
2
2
2
2
2
2
2
2
2
2
2
8
8
10
8
10
2
8
2
10
10
2
2
10
8
2
10
2
8
10
8
8
2
10
8
2
10
10
10
8
2
8
8
8
10
2
2
10
10
2
10
8
10
2
2
2
2
2
2
2
2
2
2
2
2
2
2
2
2
2
2
2
2
2
2
2
2
2
2
2
2
2
10
2
2
2
2
2
8
10
10
8
2
2
2
2
2
2
2
2
2
2
2
2
2
2
2
2
2
2
2
2
2
2
2
2
2
2
2
2
2
2
2
2
2
2
2
2
2
2
2
2
2
2
2
2
2
2
2
2
2
2
2
2
2
2
2
2
2
2
2
2
2
2
2
2
2
2
2
2
2
2
2
2
2
2
2
2
2
2
2
2
2
2
2
2
2
2
2
2
2
2
2
2
2
2
2
2
2
2
2
2
2
2
2
2
2
2
2
2
2
10
2
2
2
2
2
2
2
2
2
2
2
10
8
10
10
8
8
8
2
8
10
8
10
10
10
10
10
2
10
2
2
2
2
2
2
2
2
2
2
2
2
2
2
2
2
2
2
8
8
2
2
2
8
10
2
2

rotation
994
0.0
-0.034906585
0.0
2.8209388
1.0402414
0.66197604
3.8542936
0.67119235
2.7379005
0.6804392
3.86351
2.3042762
3.8727567
2.3134925
3.881973
3.8911893
3.9004362
2.8301857
2.839402
2.7471473
3.9096525
0.9387705
0.0
0.0
0.0
3.9188688
0.0
2.8486183
0.0
0.0
0.0
1.5292512
0.0
0.0
1.5477144
0.0
0.0
3.9281156
0.0
0.0
0.0
0.0
1.0494882
0.0
0.0
0.0
3.937332
0.0
1.5569307
3.9465482
3.955795
3.9650114
0.0
0.0
0.6896555
1.566147
3.9742277
0.0
0.0
0.0
3.9834745
2.857865
0.0
0.0
0.0
0.9479868
0.0
2.8670814
0.0
1.0679208
0.0
3.9926908
0.0
4.001907
4.0111537
0.0
0.0
0.0
0.0
4.02037
1.5753938
4.0295863
4.038833
4.0480494
4.0572658
0.0
0.0
0.0
1.0771676
0.0
0.0
1.0863839
0.0
0.0
4.075729
1.5846101
0.0
4.084945
4.094192
4.1034083
0.0
4.1126246
0.0
2.8855445
0.0
2.8947608
4.1218715
0.0
0.0
0.0
1.4831086
0.0
1.5938264
0.0
0.0
0.0
4.140304
0.0
4.149551
2.461106
0.0
4.158767
4.1679835
4.1772304
0.0
0.0
2.9039772
0.0
4.1864467
2.913224
0.0
2.470353
0.0
0.0
0.0
0.0
0.0
0.0
0.0
2.9224403
0.0
0.0
4.20491
0.0
0.0
2.4795692
0.0
2.9316566
0.0
0.0
4.2233424
0.0
0.0
2.9409034
0.0
0.0
0.0
2.9501197
1.6122895
4.2325892
0.0
0.0
2.959336
2.9685829
0.0
4.2418056
4.251022
0.0
0.0
0.0
0.0
0.0
0.0
1.6215059
0.0
0.0
4.2602687
0.0
2.9777992
0.0
4.2787013
0.0
4.287948
0.0
0.0
4.2971644
0.0
2.9870155
0.0
4.3063807
0.0
1.6307527
2.9962623
4.3156276
0.0
0.0
0.0
1.0956002
0.0
0.0
0.0
0.0
0.0
0.0
2.4887855
4.343307
0.0
1.639969
0.0
0.0
0.0
0.0
0.0
0.0
1.6491853
0.0
0.0
4.3617396
3.014695
1.6584321
0.0
0.0
0.0
0.0
3.0239418
4.3709865
1.6676484
0.0
4.380203
4.389419
4.398666
4.407882
0.0
0.0
0.0
3.033158
0.0
0.0
0.0
2.4980323
4.4170985
0.0
0.0
0.0
0.0
0.0
0.0
0.0
4.4355617
4.444778
1.6768647
3.0516212
0.0
4.454025
0.0
4.463241
0.0
4.4724574
0.0
0.0
0.0
1.6861116
0.0
4.4909205
4.500137
3.0608375
0.0
1.1140634
4.5093837
0.0
2.5072486
0.0
0.0
0.0
0.0
0.0
0.0
0.0
0.0
3.0793006
4.5186
4.5278163
0.0
1.7045442
0.0
0.0
3.088517
0.0
0.0
3.0977333
0.0
0.0
0.0
3.10698
0.7173349
0.0
0.72655123
0.0
0.0
2.516465
0.0
0.0
4.5554957
3.1161964
0.0
0.0
0.0
4.564712
0.0
0.0
0.0
0.0
0.0
0.0
0.0
1.1232797
0.0
0.0
4.573959
0.0
0.0
0.0
0.0
3.1254127
3.1346595
0.0
4.583175
2.5257118
0.0
0.9572031
0.0
1.713791
0.0
4.5923915
4.6016383
0.0
4.6108546
3.1438758
1.7230078
4.620071
4.6293178
2.3319557
4.638534
0.0
4.6477504
4.656997
0.0
0.0
4.6662135
3.1530921
0.0
4.684692
4.693908
1.7322241
0.0
4.7031245
4.7123713
4.7215877
4.730804
4.740051
3.162339
3.1715553
4.749267
0.0
4.7584834
1.1325265
0.0
0.0
3.1807716
1.4923555
0.0
4.76773
0.0
4.7769465
0.0
4.786163
4.7954097
3.1900184
3.1992347
2.3503883
3.208451
0.0
0.0
4.804626
4.8138423
3.2176979
0.0
3.2269142
3.2361305
0.0
0.0
1.1417428
3.2453773
0.0
3.2545936
0.0
4.8323054
0.0
1.7414709
0.0
3.2730567
0.0
3.282273
0.0
1.1509591
0.0
0.0
0.0
0.0
0.0
0.0
4.8507686
0.0
2.534928
2.5441444
0.0
4.859985
4.869201
0.9664499
4.878448
4.8876643
0.0
0.73579806
1.7506872
4.8968806
0.0
4.9061275
4.9153438
4.92456
2.5533912
0.0
0.0
4.933807
4.943023
4.9522395
4.9614863
0.0
3.2914894
4.9707026
0.74501437
4.979919
0.0
0.0
4.989166
0.0
1.160206
4.998382
0.0
1.7599036
0.0
1.7691504
3.3007362
1.1694185
1.7783667
0.0
5.0075984
0.0
1.787583
0.0
5.016845
5.0260615
5.035278
5.0445247
5.053741
0.0
2.7563636
3.3099525
5.0629573
3.3191688
0.0
5.072204
2.359635
5.0814204
1.7968298
0.0
0.0
0.0
5.0906367
1.8060461
0.0
5.0998836
0.0
1.8152624
0.0
0.9756662
0.0
1.1786348
0.0
5.1091
0.0
0.0
-0.034906585
0.0
0.0
0.0
0.0
0.0
1.8245093
0.0
0.0
5.127563
3.3284156
0.0
0.0
1.8337256
0.7542307
1.5015718
3.337632
2.5626075
0.0
1.5107881
0.0
5.1367793
5.1459956
5.1552424
3.3468482
1.8429419
5.1644588
1.8521887
5.173675
0.98488253
0.7634775
1.1878816
0.7726938
1.861405
5.182922
1.1970979
0.7819101
5.192138
2.3688514
1.8706213
5.2013545
2.5718238
1.2063142
1.8798681
1.215561
5.2106013
0.79115695
1.8890845
1.8983008
0.80037326
0.99412936
5.2198176
5.229034
5.238281
5.247497
0.0
0.80958956
1.9075476
5.2567134
3.356095
1.2247773
1.9167639
5.26596
5.2751765
5.284393
1.9259802
5.2936397
0.0
0.8188364
5.302856
5.3120723
5.321319
0.0
3.3653114
1.2339936
0.0
1.2432405
1.2524568
0.0
5.3397517
5.3489985
5.358215
2.5810707
5.367431
5.376678
1.2616731
5.3858943
5.3951106
5.4043574
5.4135737
3.3745277
0.0
5.42279
5.432037
0.0
2.3780677
5.441253
5.4504695
5.4597163
5.4689326
5.478149
5.487396
5.496612
1.0033456
5.5058284
0.0
0.0
5.515075
0.0
0.0
0.0
5.5242915
0.0
1.935227
5.533508
5.5427547
0.0
2.3873146
0.0
1.9444433
1.9536597
0.0
0.0
5.551971
3.3929908
0.8280527
5.5611873
0.0
5.570434
3.4022071
3.411454
0.0
5.5796504
5.5888667
3.4206703
3.4298866
5.5981135
5.60733
3.4391325
5.616546
0.0
3.4483488
3.457565
5.625793
3.466812
2.3965309
3.4760282
5.6350093
5.6442256
0.0
0.0
3.4852445
0.0
0.0
3.4944913
5.6626887
0.0
3.5037076
5.671905
5.681152
0.0
3.512924
5.690368
3.5221708
3.531387
5.6995845
2.4057472
5.7088313
0.0
5.7180476
5.727264
3.5406034
3.5498197
3.5590665
5.7365108
3.5682828
0.0
3.5775297
5.745727
0.0
0.0
1.2709199
5.7549434
2.76558
0.0
0.0
0.0
0.837269
1.9629065
5.7734065
2.590287
5.782623
1.2801362
1.2893525
5.7918696
5.801086
5.8103023
5.819549
3.586746
5.8287654
5.8379817
5.8472285
5.856445
5.865661
5.8748775
3.5959623
0.84651583
5.8841243
1.2985994
5.8933406
1.9721228
1.9813391
0.85573214
0.0
3.6051786
5.902557
1.0125619
3.6144254
5.9118037
1.3078157
3.6236417
5.92102
1.9905859
5.9302363
5.939483
5.9486995
1.9998022
2.5995033
1.317032
2.60875
1.3262788
3.632858
2.7748268
2.784043
5.957916
5.9671626
5.976379
5.985595
5.994842
2.7932594
2.6179664
6.0040584
2.0090187
0.0
3.6421049
3.6513212
1.3354951
6.0132747
6.0225215
1.3447114
6.031738
3.6605375
1.3539582
6.040954
3.6697843
3.6790006
0.0
0.0
0.0
0.0
0.0
6.050201
0.0
1.3631746
0.0
0.0
2.8025062
6.0594172
0.0
0.0
2.414994
0.0
2.0182655
0.0
0.0
0.0
0.0
2.0274818
0.0
0.0
6.0686336
0.0
0.0
0.0
0.0
0.86494845
0.0
0.0
0.0
0.0
6.0778804
3.688217
0.0
0.0
2.036698
0.0
0.0
0.0
2.6271827
1.3723909
6.0870967
6.096313
6.10556
6.114776
6.1239924
0.8741953
6.1332393
6.1424556
2.045945
6.151672
6.1609187
6.170135
6.1793513
2.6364295
2.6456459
2.4242103
2.4334266
1.3816377
-0.034906585
6.188598
6.1978145
6.207031
2.6548622
1.390854
0.8834116
1.4000703
6.2162776
0.0
1.4093171
2.664109
2.6733253
2.0551612
2.8117225
0.0
0.0
0.0
0.0
6.23471
2.6825416
6.243957
2.0643775
6.2531734
6.2623897
2.0736244
2.0828407
3.6974638
6.2716365
6.280853
2.092057
0.006883796
2.6917884
3.70668
2.1013038
0.8926279
2.1105201
3.7158964
0.016130622
0.025346931
0.03456324
2.1197364
1.4185334
0.043810066
0.053026374
2.7010047
0.062242683
0.071489505
2.1289833
0.080705814
0.08992212
2.1381996
0.09916895
0.10838526
0.117601566
2.1474159
2.1566627
0.1268484
0.13606471
0.14528102
0.15452784
2.165879
0.16374415
0.17296046
0.18220729
2.1750953
3.7251432
0.1914236
0.9018747
0.2006399
0.20988673
2.1843421
0.21910304
0.22831935
3.7343595
0.23756617
2.1935585
0.24678248
0.2559988
0.26524562
0.27446193
2.710221
2.2027748
2.211991
2.221238
0.28367823
0.29292506
0.30214137
0.31135768
1.0218087
3.7435758
0.3206045
2.2304542
0.3298208
3.7528226
0.33903712
2.239701
0.34828395
0.35750026
0.36671656
0.3759634
2.7194679
2.7286842
2.2489173
0.3851797
3.762039
0.394396
0.40364283
0.41285914
0.42207545
2.2581336
0.43132228
0.4405386
1.4277498
0.4497549
0.911091
0.45900172
0.46821803
0.47743434
1.031025
0.48668116
0.49589747
0.5051138
0.5143606
0.5235769
0.5327932
0.54204005
2.4426734
0.0
0.92030734
1.4369966
0.55125636
0.56047267
0.5697195
0.5789358
0.588154
0.59740084
0.60661715
2.26735
2.2765968
0.0
0.0
0.0
0.0
0.0
0.0
0.0
2.285813
0.0
0.0
0.0
0.0
0.0
0.0
0.0
0.0
0.61583346
0.0
0.6250803
1.4462129
3.780502
1.4554292
1.464676
3.7897184
0.6342966
3.7989347
2.2950294
3.8081815
3.8173978
3.8266141
0.6435129
3.835861
0.92952365
1.4738923
0.65275973
3.8450773
0.0
0.0
3.0654626
3.0654626
3.0654626
0.0
0.0
-1.5707964
-1.5707964

snapToMidpoint
994
false
false
false
false
false
false
false
false
false
false
false
false
false
false
false
false
false
false
false
false
false
false
false
false
false
false
false
false
false
false
false
false
false
false
false
false
false
false
false
false
false
false
false
false
false
false
false
false
false
false
false
false
false
false
false
false
false
false
false
false
false
false
false
false
false
false
false
false
false
false
false
false
false
false
false
false
false
false
false
false
false
false
false
false
false
false
false
false
false
false
false
false
false
false
false
false
false
false
false
false
false
false
false
false
false
false
false
false
false
false
false
false
false
false
false
false
false
false
false
false
false
false
false
false
false
false
false
false
false
false
false
false
false
false
false
false
false
false
false
false
false
false
false
false
false
false
false
false
false
false
false
false
false
false
false
false
false
false
false
false
false
false
false
false
false
false
false
false
false
false
false
false
false
false
false
false
false
false
false
false
false
false
false
false
false
false
false
false
false
false
false
false
false
false
false
false
false
false
false
false
false
false
false
false
false
false
false
false
false
false
false
false
false
false
false
false
false
false
false
false
false
false
false
false
false
false
false
false
false
false
false
false
false
false
false
false
false
false
false
false
false
false
false
false
false
false
false
false
false
false
false
false
false
false
false
false
false
false
false
false
false
false
false
false
false
false
false
false
false
false
false
false
false
false
false
false
false
false
false
false
false
false
false
false
false
false
false
false
false
false
false
false
false
false
false
false
false
false
false
false
false
false
false
false
false
false
false
false
false
false
false
false
false
false
false
false
false
false
false
false
false
false
false
false
false
false
false
false
false
false
false
false
false
false
false
false
false
false
false
false
false
false
false
false
false
false
false
false
false
false
false
false
false
false
false
false
false
false
false
false
false
false
false
false
false
false
false
false
false
false
false
false
false
false
false
false
false
false
false
false
false
false
false
false
false
false
false
false
false
false
false
false
false
false
false
false
false
false
false
false
false
false
false
false
false
false
false
false
false
false
false
false
false
false
false
false
false
false
false
false
false
false
false
false
false
false
false
false
false
false
false
false
false
false
false
false
false
false
false
false
false
false
false
false
false
false
false
false
false
false
false
false
false
false
false
false
false
false
false
false
false
false
false
false
false
false
false
false
false
false
false
false
false
false
false
false
false
false
false
false
false
false
false
false
false
false
false
false
false
false
false
false
false
false
false
false
false
false
false
false
false
false
false
false
false
false
false
false
false
false
false
false
false
false
false
false
false
false
false
false
false
false
false
false
false
false
false
false
false
false
false
false
false
false
false
false
false
false
false
false
false
false
false
false
false
false
false
false
false
false
false
false
false
false
false
false
false
false
false
false
false
false
false
false
false
false
false
false
false
false
false
false
false
false
false
false
false
false
false
false
false
false
false
false
false
false
false
false
false
false
false
false
false
false
false
false
false
false
false
false
false
false
false
false
false
false
false
false
false
false
false
false
false
false
false
false
false
false
false
false
false
false
false
false
false
false
false
false
false
false
false
false
false
false
false
false
false
false
false
false
false
false
false
false
false
false
false
false
false
false
false
false
false
false
false
false
false
false
false
false
false
false
false
false
false
false
false
false
false
false
false
false
false
false
false
false
false
false
false
false
false
false
false
false
false
false
false
false
false
false
false
false
false
false
false
false
false
false
false
false
false
false
false
false
false
false
false
false
false
false
false
false
false
false
false
false
false
false
false
false
false
false
false
false
false
false
false
false
false
false
false
false
false
false
false
false
false
false
false
false
false
false
false
false
false
false
false
false
false
false
false
false
false
false
false
false
false
false
false
false
false
false
false
false
false
false
false
false
false
false
false
false
false
false
false
false
false
false
false
false
false
false
false
false
false
false
false
false
false
false
false
false
false
false
false
false
false
false
false
false
false
false
false
false
false
false
false
false
false
false
false
false
false
false
false
false
false
false
false
false
false
false
false
false
false
false
false
false
false
false
false
false
false
false
false
false
false
false
false
false
false
false
false
false
false
false
false
false
false
false
false
false
false
false
false
false
false
false
false
false
false
false
false
false
false
false
false
false
false
false
false
false
false
false
false
false
false
false
false
false
false
false
false
false
false
false
false
false
false
false
false
false
false
false
false
false
false
false
false
false
false
false
false
false
false
false
false
false
false
false
false
false
false
false
false
false
false
false
false
false
false
false
false
false
false
false
false
false
false
false
false
false
false
false
false
false
false
false
false
false
false
false
false
false
false
false
false
false
false
false
false
false
false
false
false
false
false
false
false
false
false
false
false
false
false
false
false
false
false
false
false
false
false
false
false
false
false
false
false
false
false
false
false
false
false
false
false
false
false
false
false
false
false
false

highlighted
994
true
false
true
false
false
false
false
false
false
false
false
false
false
false
false
false
false
false
false
false
false
false
true
true
true
false
false
false
true
true
true
false
false
true
false
true
true
false
true
true
true
true
false
true
true
true
false
true
false
false
false
false
true
true
false
false
false
true
true
true
false
false
true
false
true
false
true
false
true
false
true
false
true
false
false
true
true
true
true
false
false
false
false
false
false
true
true
true
false
true
false
false
true
false
false
false
true
false
false
false
false
false
true
false
true
false
false
false
true
true
false
true
false
true
true
true
false
true
false
false
true
false
false
false
true
true
false
true
false
false
true
false
true
true
true
false
true
true
true
false
false
true
false
true
true
false
true
false
false
true
false
false
true
false
true
true
true
false
false
false
true
true
false
false
true
false
false
true
true
true
true
true
true
false
true
true
false
true
false
false
false
true
false
true
true
false
true
false
false
false
true
false
false
false
true
true
true
false
true
true
false
false
true
false
false
false
true
false
true
false
true
true
false
true
false
true
true
false
false
false
true
true
true
true
false
false
false
true
false
false
false
false
true
true
true
false
true
true
false
false
false
true
true
true
false
true
true
true
false
false
false
false
true
false
false
false
true
false
true
false
true
false
true
false
false
false
true
false
false
true
false
true
false
true
true
false
true
true
true
false
false
false
false
false
true
true
false
true
false
false
true
true
true
false
false
true
false
true
true
false
true
true
false
false
true
true
true
false
true
true
true
true
true
true
true
false
true
true
false
true
true
true
true
false
false
true
false
false
true
false
true
false
true
false
false
true
false
false
false
false
false
false
false
true
false
false
true
true
false
false
false
false
false
false
true
false
false
false
false
false
false
false
false
true
false
false
true
false
false
false
true
false
true
false
true
false
false
false
false
false
false
true
true
false
false
false
true
false
false
true
false
false
false
true
false
true
false
false
false
false
false
true
false
true
false
true
true
true
true
true
true
false
true
false
false
true
false
false
false
false
false
true
false
false
false
true
false
false
false
false
true
true
false
false
false
false
true
false
false
false
false
true
true
false
true
false
false
false
false
true
false
false
false
false
true
false
true
false
true
false
false
false
false
false
true
false
false
false
false
true
false
false
false
false
true
true
true
false
false
true
false
true
false
true
false
true
false
true
false
true
true
false
true
true
true
true
true
false
true
false
false
false
true
true
false
false
false
false
false
true
false
true
false
false
false
false
false
false
false
false
false
false
false
false
false
false
false
false
false
false
false
false
false
false
false
false
false
false
false
false
false
false
false
false
false
false
true
false
false
false
false
false
false
false
false
false
false
false
true
false
false
false
false
true
false
false
true
false
false
false
false
false
false
false
false
false
false
false
false
false
false
false
true
false
false
true
false
false
false
false
false
false
false
false
false
false
true
true
false
true
true
true
false
true
false
false
false
true
false
false
false
false
true
true
false
false
false
false
true
false
false
false
true
false
false
false
false
false
false
false
false
true
false
false
false
false
false
false
false
false
true
true
false
true
false
false
false
true
false
false
false
true
false
false
false
false
false
false
false
true
false
false
false
false
false
false
false
true
false
false
true
true
false
false
false
false
true
true
false
false
false
false
false
false
false
false
false
false
false
false
false
false
false
false
false
false
false
false
false
false
false
false
false
false
true
false
false
false
false
false
false
false
false
false
false
false
false
false
false
false
false
false
false
false
false
false
false
false
false
false
false
false
false
false
true
false
false
false
false
false
false
false
false
false
false
false
false
true
true
true
true
true
false
true
false
true
true
false
false
true
true
false
true
false
true
true
true
true
false
true
true
false
true
true
true
true
false
true
true
true
true
false
false
true
true
false
true
true
true
false
false
false
false
false
false
false
false
false
false
false
false
false
false
false
false
false
false
false
false
false
false
false
false
false
false
false
false
false
true
false
false
false
false
false
true
false
true
true
false
false
false
false
false
false
false
false
false
false
false
false
false
false
false
false
false
false
false
false
false
false
false
false
false
false
false
false
false
false
false
false
false
false
false
false
false
false
false
false
false
false
false
false
false
false
false
false
false
false
false
false
false
false
false
false
false
false
false
false
false
false
false
false
false
false
false
false
false
false
false
false
false
false
false
false
false
false
false
false
false
false
false
false
false
false
false
false
false
false
false
false
false
false
false
false
false
false
false
false
false
false
false
false
false
false
false
false
false
true
false
false
false
false
false
false
false
false
false
false
false
true
true
true
true
true
true
true
false
true
true
false
true
true
true
true
true
false
true
false
false
false
false
false
false
false
false
false
false
false
false
false
false
false
false
false
false
true
true
false
true
true
false
false
false
false

highlightColor
994
0.0	0.6	0.2	0.0
0.2	1.0	1.0	0.0
1.0	0.0	0.0	0.0
1.0	0.0	0.0	0.0
1.0	0.0	0.0	0.0
1.0	0.0	0.0	0.0
1.0	0.0	0.0	0.0
1.0	0.0	0.0	0.0
1.0	0.0	0.0	0.0
1.0	0.0	0.0	0.0
1.0	0.0	0.0	0.0
1.0	0.0	0.0	0.0
1.0	0.0	0.0	0.0
1.0	0.0	0.0	0.0
1.0	0.0	0.0	0.0
1.0	0.0	0.0	0.0
1.0	0.0	0.0	0.0
1.0	0.0	0.0	0.0
1.0	0.0	0.0	0.0
1.0	0.0	0.0	0.0
1.0	0.0	0.0	0.0
1.0	0.0	0.0	0.0
1.0	0.0	0.0	0.0
0.0	0.6	0.2	0.0
0.0	0.8	0.4	0.0
1.0	0.0	0.0	0.0
1.0	0.0	0.0	0.0
1.0	0.0	0.0	0.0
0.0	0.6	0.2	0.0
0.0	0.6	0.2	0.0
0.0	0.8	0.4	0.0
1.0	0.0	0.0	0.0
1.0	0.0	0.0	0.0
0.0	0.6	0.2	0.0
1.0	0.0	0.0	0.0
1.0	0.0	0.0	0.0
1.0	0.0	0.0	0.0
1.0	0.0	0.0	0.0
1.0	0.0	0.0	0.0
1.0	0.0	0.0	0.0
0.0	0.6	0.2	0.0
0.0	0.6	0.2	0.0
1.0	0.0	0.0	0.0
0.0	0.6	0.2	0.0
1.0	0.0	0.0	0.0
0.0	0.6	0.2	0.0
1.0	0.0	0.0	0.0
0.0	0.8	0.4	0.0
1.0	0.0	0.0	0.0
1.0	0.0	0.0	0.0
1.0	0.0	0.0	0.0
1.0	0.0	0.0	0.0
0.0	0.6	0.2	0.0
1.0	0.0	0.0	0.0
1.0	0.0	0.0	0.0
1.0	0.0	0.0	0.0
1.0	0.0	0.0	0.0
0.0	0.6	0.2	0.0
0.0	0.8	0.4	0.0
0.0	0.6	0.2	0.0
1.0	0.0	0.0	0.0
1.0	0.0	0.0	0.0
0.0	0.6	0.2	0.0
1.0	0.0	0.0	0.0
1.0	0.0	0.0	0.0
1.0	0.0	0.0	0.0
0.0	0.8	0.4	0.0
1.0	0.0	0.0	0.0
0.0	0.6	0.2	0.0
1.0	0.0	0.0	0.0
1.0	0.0	0.0	0.0
1.0	0.0	0.0	0.0
1.0	0.0	0.0	0.0
1.0	0.0	0.0	0.0
1.0	0.0	0.0	0.0
0.0	0.6	0.2	0.0
0.0	0.8	0.4	0.0
1.0	0.0	0.0	0.0
0.0	0.8	0.4	0.0
1.0	0.0	0.0	0.0
1.0	0.0	0.0	0.0
1.0	0.0	0.0	0.0
1.0	0.0	0.0	0.0
1.0	0.0	0.0	0.0
1.0	0.0	0.0	0.0
1.0	0.0	0.0	0.0
0.0	0.8	0.4	0.0
0.0	0.8	0.4	0.0
1.0	0.0	0.0	0.0
0.0	0.8	0.4	0.0
1.0	0.0	0.0	0.0
1.0	0.0	0.0	0.0
1.0	0.0	0.0	0.0
1.0	0.0	0.0	0.0
1.0	0.0	0.0	0.0
1.0	0.0	0.0	0.0
0.0	0.8	0.4	0.0
1.0	0.0	0.0	0.0
1.0	0.0	0.0	0.0
1.0	0.0	0.0	0.0
1.0	0.0	0.0	0.0
1.0	0.0	0.0	0.0
0.0	0.6	0.2	0.0
1.0	0.0	0.0	0.0
0.0	0.8	0.4	0.0
1.0	0.0	0.0	0.0
1.0	0.0	0.0	0.0
1.0	0.0	0.0	0.0
1.0	0.0	0.0	0.0
0.0	0.6	0.2	0.0
1.0	0.0	0.0	0.0
0.0	0.6	0.2	0.0
1.0	0.0	0.0	0.0
1.0	0.0	0.0	0.0
1.0	0.0	0.0	0.0
1.0	0.0	0.0	0.0
1.0	0.0	0.0	0.0
0.0	0.6	0.2	0.0
1.0	0.0	0.0	0.0
1.0	0.0	0.0	0.0
0.0	0.8	0.4	0.0
1.0	0.0	0.0	0.0
1.0	0.0	0.0	0.0
1.0	0.0	0.0	0.0
0.0	0.6	0.2	0.0
0.0	0.6	0.2	0.0
1.0	0.0	0.0	0.0
0.0	0.8	0.4	0.0
1.0	0.0	0.0	0.0
1.0	0.0	0.0	0.0
0.0	0.6	0.2	0.0
1.0	0.0	0.0	0.0
0.0	0.8	0.4	0.0
0.0	0.6	0.2	0.0
0.0	0.6	0.2	0.0
1.0	0.0	0.0	0.0
0.0	0.6	0.2	0.0
0.0	0.8	0.4	0.0
1.0	0.0	0.0	0.0
1.0	0.0	0.0	0.0
1.0	0.0	0.0	0.0
0.0	0.8	0.4	0.0
1.0	0.0	0.0	0.0
1.0	0.0	0.0	0.0
1.0	0.0	0.0	0.0
1.0	0.0	0.0	0.0
1.0	0.0	0.0	0.0
1.0	0.0	0.0	0.0
1.0	0.0	0.0	0.0
0.0	0.6	0.2	0.0
1.0	0.0	0.0	0.0
1.0	0.0	0.0	0.0
0.0	0.6	0.2	0.0
1.0	0.0	0.0	0.0
1.0	0.0	0.0	0.0
0.0	0.6	0.2	0.0
0.0	0.6	0.2	0.0
1.0	0.0	0.0	0.0
1.0	0.0	0.0	0.0
1.0	0.0	0.0	0.0
1.0	0.0	0.0	0.0
0.0	0.8	0.4	0.0
1.0	0.0	0.0	0.0
1.0	0.0	0.0	0.0
0.0	0.8	0.4	0.0
1.0	0.0	0.0	0.0
1.0	0.0	0.0	0.0
0.0	0.8	0.4	0.0
0.0	0.8	0.4	0.0
0.0	0.6	0.2	0.0
0.0	0.6	0.2	0.0
1.0	0.0	0.0	0.0
0.0	0.8	0.4	0.0
1.0	0.0	0.0	0.0
0.0	0.8	0.4	0.0
0.0	0.8	0.4	0.0
1.0	0.0	0.0	0.0
1.0	0.0	0.0	0.0
1.0	0.0	0.0	0.0
1.0	0.0	0.0	0.0
1.0	0.0	0.0	0.0
0.0	0.6	0.2	0.0
1.0	0.0	0.0	0.0
0.0	0.8	0.4	0.0
0.0	0.8	0.4	0.0
1.0	0.0	0.0	0.0
0.0	0.8	0.4	0.0
1.0	0.0	0.0	0.0
1.0	0.0	0.0	0.0
1.0	0.0	0.0	0.0
0.0	0.6	0.2	0.0
1.0	0.0	0.0	0.0
1.0	0.0	0.0	0.0
1.0	0.0	0.0	0.0
0.0	0.6	0.2	0.0
0.0	0.6	0.2	0.0
0.0	0.8	0.4	0.0
1.0	0.0	0.0	0.0
0.0	0.8	0.4	0.0
1.0	0.0	0.0	0.0
1.0	0.0	0.0	0.0
1.0	0.0	0.0	0.0
0.0	0.8	0.4	0.0
1.0	0.0	0.0	0.0
1.0	0.0	0.0	0.0
1.0	0.0	0.0	0.0
0.0	0.6	0.2	0.0
1.0	0.0	0.0	0.0
0.0	0.6	0.2	0.0
1.0	0.0	0.0	0.0
0.0	0.8	0.4	0.0
0.0	0.6	0.2	0.0
1.0	0.0	0.0	0.0
1.0	0.0	0.0	0.0
1.0	0.0	0.0	0.0
1.0	0.0	0.0	0.0
0.0	0.8	0.4	0.0
1.0	0.0	0.0	0.0
1.0	0.0	0.0	0.0
1.0	0.0	0.0	0.0
0.0	0.6	0.2	0.0
0.0	0.8	0.4	0.0
1.0	0.0	0.0	0.0
0.0	0.6	0.2	0.0
1.0	0.0	0.0	0.0
1.0	0.0	0.0	0.0
1.0	0.0	0.0	0.0
1.0	0.0	0.0	0.0
1.0	0.0	0.0	0.0
1.0	0.0	0.0	0.0
1.0	0.0	0.0	0.0
1.0	0.0	0.0	0.0
0.0	0.6	0.2	0.0
1.0	0.0	0.0	0.0
0.0	0.8	0.4	0.0
1.0	0.0	0.0	0.0
0.0	0.8	0.4	0.0
0.0	0.6	0.2	0.0
1.0	0.0	0.0	0.0
1.0	0.0	0.0	0.0
1.0	0.0	0.0	0.0
0.0	0.6	0.2	0.0
0.0	0.8	0.4	0.0
1.0	0.0	0.0	0.0
1.0	0.0	0.0	0.0
0.0	0.8	0.4	0.0
0.0	0.6	0.2	0.0
0.0	0.6	0.2	0.0
1.0	0.0	0.0	0.0
1.0	0.0	0.0	0.0
1.0	0.0	0.0	0.0
1.0	0.0	0.0	0.0
1.0	0.0	0.0	0.0
1.0	0.0	0.0	0.0
1.0	0.0	0.0	0.0
1.0	0.0	0.0	0.0
0.0	0.6	0.2	0.0
1.0	0.0	0.0	0.0
0.0	0.6	0.2	0.0
1.0	0.0	0.0	0.0
1.0	0.0	0.0	0.0
1.0	0.0	0.0	0.0
0.0	0.8	0.4	0.0
1.0	0.0	0.0	0.0
1.0	0.0	0.0	0.0
1.0	0.0	0.0	0.0
0.0	0.8	0.4	0.0
1.0	0.0	0.0	0.0
1.0	0.0	0.0	0.0
0.0	0.6	0.2	0.0
1.0	0.0	0.0	0.0
0.0	0.6	0.2	0.0
1.0	0.0	0.0	0.0
0.0	0.6	0.2	0.0
0.0	0.6	0.2	0.0
1.0	0.0	0.0	0.0
0.0	0.6	0.2	0.0
0.0	0.8	0.4	0.0
0.0	0.8	0.4	0.0
1.0	0.0	0.0	0.0
1.0	0.0	0.0	0.0
1.0	0.0	0.0	0.0
1.0	0.0	0.0	0.0
1.0	0.0	0.0	0.0
0.0	0.6	0.2	0.0
0.0	0.8	0.4	0.0
1.0	0.0	0.0	0.0
1.0	0.0	0.0	0.0
1.0	0.0	0.0	0.0
1.0	0.0	0.0	0.0
1.0	0.0	0.0	0.0
1.0	0.0	0.0	0.0
1.0	0.0	0.0	0.0
1.0	0.0	0.0	0.0
1.0	0.0	0.0	0.0
0.0	0.6	0.2	0.0
1.0	0.0	0.0	0.0
0.0	0.6	0.2	0.0
0.0	0.6	0.2	0.0
1.0	0.0	0.0	0.0
0.0	0.6	0.2	0.0
0.0	0.8	0.4	0.0
1.0	0.0	0.0	0.0
1.0	0.0	0.0	0.0
0.0	0.8	0.4	0.0
1.0	0.0	0.0	0.0
1.0	0.0	0.0	0.0
1.0	0.0	0.0	0.0
1.0	0.0	0.0	0.0
1.0	0.0	0.0	0.0
0.0	0.6	0.2	0.0
1.0	0.0	0.0	0.0
0.0	0.8	0.4	0.0
0.0	0.8	0.4	0.0
0.0	0.6	0.2	0.0
1.0	0.0	0.0	0.0
1.0	0.0	0.0	0.0
0.0	0.8	0.4	0.0
1.0	0.0	0.0	0.0
1.0	0.0	0.0	0.0
1.0	0.0	0.0	0.0
0.0	0.8	0.4	0.0
0.0	0.8	0.4	0.0
1.0	0.0	0.0	0.0
1.0	0.0	0.0	0.0
1.0	0.0	0.0	0.0
1.0	0.0	0.0	0.0
1.0	0.0	0.0	0.0
0.0	0.6	0.2	0.0
1.0	0.0	0.0	0.0
1.0	0.0	0.0	0.0
1.0	0.0	0.0	0.0
0.0	0.8	0.4	0.0
1.0	0.0	0.0	0.0
1.0	0.0	0.0	0.0
0.0	0.6	0.2	0.0
1.0	0.0	0.0	0.0
1.0	0.0	0.0	0.0
1.0	0.0	0.0	0.0
1.0	0.0	0.0	0.0
1.0	0.0	0.0	0.0
1.0	0.0	0.0	0.0
1.0	0.0	0.0	0.0
1.0	0.0	0.0	0.0
1.0	0.0	0.0	0.0
1.0	0.0	0.0	0.0
0.0	0.6	0.2	0.0
1.0	0.0	0.0	0.0
1.0	0.0	0.0	0.0
1.0	0.0	0.0	0.0
1.0	0.0	0.0	0.0
1.0	0.0	0.0	0.0
1.0	0.0	0.0	0.0
1.0	0.0	0.0	0.0
0.0	0.8	0.4	0.0
1.0	0.0	0.0	0.0
1.0	0.0	0.0	0.0
1.0	0.0	0.0	0.0
1.0	0.0	0.0	0.0
1.0	0.0	0.0	0.0
1.0	0.0	0.0	0.0
1.0	0.0	0.0	0.0
1.0	0.0	0.0	0.0
0.0	0.8	0.4	0.0
1.0	0.0	0.0	0.0
1.0	0.0	0.0	0.0
1.0	0.0	0.0	0.0
1.0	0.0	0.0	0.0
1.0	0.0	0.0	0.0
1.0	0.0	0.0	0.0
0.0	0.8	0.4	0.0
1.0	0.0	0.0	0.0
1.0	0.0	0.0	0.0
1.0	0.0	0.0	0.0
0.0	0.6	0.2	0.0
1.0	0.0	0.0	0.0
1.0	0.0	0.0	0.0
1.0	0.0	0.0	0.0
1.0	0.0	0.0	0.0
1.0	0.0	0.0	0.0
1.0	0.0	0.0	0.0
0.0	0.8	0.4	0.0
0.0	0.6	0.2	0.0
1.0	0.0	0.0	0.0
1.0	0.0	0.0	0.0
1.0	0.0	0.0	0.0
0.0	0.6	0.2	0.0
1.0	0.0	0.0	0.0
1.0	0.0	0.0	0.0
0.0	0.6	0.2	0.0
1.0	0.0	0.0	0.0
1.0	0.0	0.0	0.0
1.0	0.0	0.0	0.0
1.0	0.0	0.0	0.0
1.0	0.0	0.0	0.0
0.0	0.6	0.2	0.0
1.0	0.0	0.0	0.0
1.0	0.0	0.0	0.0
1.0	0.0	0.0	0.0
1.0	0.0	0.0	0.0
1.0	0.0	0.0	0.0
0.0	0.6	0.2	0.0
1.0	0.0	0.0	0.0
0.0	0.6	0.2	0.0
1.0	0.0	0.0	0.0
0.0	0.6	0.2	0.0
0.0	0.6	0.2	0.0
1.0	0.0	0.0	0.0
0.0	0.8	0.4	0.0
1.0	0.0	0.0	0.0
0.0	0.6	0.2	0.0
1.0	0.0	0.0	0.0
0.0	0.8	0.4	0.0
1.0	0.0	0.0	0.0
1.0	0.0	0.0	0.0
0.0	0.8	0.4	0.0
1.0	0.0	0.0	0.0
1.0	0.0	0.0	0.0
1.0	0.0	0.0	0.0
1.0	0.0	0.0	0.0
1.0	0.0	0.0	0.0
0.0	0.6	0.2	0.0
1.0	0.0	0.0	0.0
1.0	0.0	0.0	0.0
1.0	0.0	0.0	0.0
0.0	0.8	0.4	0.0
1.0	0.0	0.0	0.0
1.0	0.0	0.0	0.0
1.0	0.0	0.0	0.0
1.0	0.0	0.0	0.0
0.0	0.6	0.2	0.0
1.0	0.0	0.0	0.0
1.0	0.0	0.0	0.0
1.0	0.0	0.0	0.0
1.0	0.0	0.0	0.0
1.0	0.0	0.0	0.0
1.0	0.0	0.0	0.0
1.0	0.0	0.0	0.0
1.0	0.0	0.0	0.0
1.0	0.0	0.0	0.0
1.0	0.0	0.0	0.0
1.0	0.0	0.0	0.0
0.0	0.6	0.2	0.0
1.0	0.0	0.0	0.0
1.0	0.0	0.0	0.0
1.0	0.0	0.0	0.0
1.0	0.0	0.0	0.0
0.2	1.0	1.0	0.0
1.0	0.0	0.0	0.0
0.0	0.6	0.2	0.0
1.0	0.0	0.0	0.0
1.0	0.0	0.0	0.0
1.0	0.0	0.0	0.0
1.0	0.0	0.0	0.0
0.0	0.8	0.4	0.0
1.0	0.0	0.0	0.0
0.0	0.6	0.2	0.0
1.0	0.0	0.0	0.0
0.0	0.6	0.2	0.0
1.0	0.0	0.0	0.0
1.0	0.0	0.0	0.0
1.0	0.0	0.0	0.0
1.0	0.0	0.0	0.0
1.0	0.0	0.0	0.0
0.0	0.6	0.2	0.0
1.0	0.0	0.0	0.0
1.0	0.0	0.0	0.0
1.0	0.0	0.0	0.0
1.0	0.0	0.0	0.0
0.0	0.6	0.2	0.0
1.0	0.0	0.0	0.0
1.0	0.0	0.0	0.0
1.0	0.0	0.0	0.0
1.0	0.0	0.0	0.0
1.0	0.0	0.0	0.0
1.0	0.0	0.0	0.0
0.0	0.6	0.2	0.0
1.0	0.0	0.0	0.0
1.0	0.0	0.0	0.0
0.0	0.8	0.4	0.0
1.0	0.0	0.0	0.0
1.0	0.0	0.0	0.0
1.0	0.0	0.0	0.0
1.0	0.0	0.0	0.0
1.0	0.0	0.0	0.0
0.0	0.8	0.4	0.0
1.0	0.0	0.0	0.0
0.0	0.6	0.2	0.0
1.0	0.0	0.0	0.0
1.0	0.0	0.0	0.0
1.0	0.0	0.0	0.0
0.2	1.0	1.0	0.0
1.0	0.0	0.0	0.0
0.0	0.6	0.2	0.0
0.0	0.6	0.2	0.0
0.0	0.8	0.4	0.0
1.0	0.0	0.0	0.0
1.0	0.0	0.0	0.0
0.0	0.6	0.2	0.0
1.0	0.0	0.0	0.0
1.0	0.0	0.0	0.0
1.0	0.0	0.0	0.0
1.0	0.0	0.0	0.0
1.0	0.0	0.0	0.0
1.0	0.0	0.0	0.0
1.0	0.0	0.0	0.0
1.0	0.0	0.0	0.0
1.0	0.0	0.0	0.0
1.0	0.0	0.0	0.0
0.0	0.8	0.4	0.0
1.0	0.0	0.0	0.0
1.0	0.0	0.0	0.0
1.0	0.0	0.0	0.0
1.0	0.0	0.0	0.0
1.0	0.0	0.0	0.0
1.0	0.0	0.0	0.0
1.0	0.0	0.0	0.0
1.0	0.0	0.0	0.0
1.0	0.0	0.0	0.0
1.0	0.0	0.0	0.0
1.0	0.0	0.0	0.0
1.0	0.0	0.0	0.0
1.0	0.0	0.0	0.0
1.0	0.0	0.0	0.0
1.0	0.0	0.0	0.0
1.0	0.0	0.0	0.0
1.0	0.0	0.0	0.0
1.0	0.0	0.0	0.0
1.0	0.0	0.0	0.0
1.0	0.0	0.0	0.0
1.0	0.0	0.0	0.0
1.0	0.0	0.0	0.0
1.0	0.0	0.0	0.0
1.0	0.0	0.0	0.0
1.0	0.0	0.0	0.0
1.0	0.0	0.0	0.0
1.0	0.0	0.0	0.0
1.0	0.0	0.0	0.0
1.0	0.0	0.0	0.0
1.0	0.0	0.0	0.0
1.0	0.0	0.0	0.0
1.0	0.0	0.0	0.0
1.0	0.0	0.0	0.0
1.0	0.0	0.0	0.0
1.0	0.0	0.0	0.0
1.0	0.0	0.0	0.0
0.0	0.6	0.2	0.0
1.0	0.0	0.0	0.0
1.0	0.0	0.0	0.0
1.0	0.0	0.0	0.0
1.0	0.0	0.0	0.0
1.0	0.0	0.0	0.0
1.0	0.0	0.0	0.0
1.0	0.0	0.0	0.0
1.0	0.0	0.0	0.0
1.0	0.0	0.0	0.0
1.0	0.0	0.0	0.0
1.0	0.0	0.0	0.0
0.0	0.6	0.2	0.0
1.0	0.0	0.0	0.0
1.0	0.0	0.0	0.0
1.0	0.0	0.0	0.0
1.0	0.0	0.0	0.0
0.0	0.8	0.4	0.0
1.0	0.0	0.0	0.0
1.0	0.0	0.0	0.0
0.0	0.8	0.4	0.0
1.0	0.0	0.0	0.0
1.0	0.0	0.0	0.0
1.0	0.0	0.0	0.0
1.0	0.0	0.0	0.0
1.0	0.0	0.0	0.0
1.0	0.0	0.0	0.0
1.0	0.0	0.0	0.0
1.0	0.0	0.0	0.0
1.0	0.0	0.0	0.0
1.0	0.0	0.0	0.0
1.0	0.0	0.0	0.0
1.0	0.0	0.0	0.0
1.0	0.0	0.0	0.0
1.0	0.0	0.0	0.0
1.0	0.0	0.0	0.0
0.0	0.6	0.2	0.0
1.0	0.0	0.0	0.0
1.0	0.0	0.0	0.0
0.0	0.8	0.4	0.0
1.0	0.0	0.0	0.0
1.0	0.0	0.0	0.0
1.0	0.0	0.0	0.0
1.0	0.0	0.0	0.0
1.0	0.0	0.0	0.0
1.0	0.0	0.0	0.0
1.0	0.0	0.0	0.0
1.0	0.0	0.0	0.0
1.0	0.0	0.0	0.0
1.0	0.0	0.0	0.0
0.0	0.8	0.4	0.0
1.0	0.0	0.0	0.0
1.0	0.0	0.0	0.0
0.0	0.8	0.4	0.0
0.0	0.8	0.4	0.0
1.0	0.0	0.0	0.0
1.0	0.0	0.0	0.0
1.0	0.0	0.0	0.0
1.0	0.0	0.0	0.0
1.0	0.0	0.0	0.0
1.0	0.0	0.0	0.0
0.0	0.6	0.2	0.0
1.0	0.0	0.0	0.0
1.0	0.0	0.0	0.0
1.0	0.0	0.0	0.0
1.0	0.0	0.0	0.0
0.0	0.8	0.4	0.0
0.0	0.6	0.2	0.0
1.0	0.0	0.0	0.0
1.0	0.0	0.0	0.0
1.0	0.0	0.0	0.0
1.0	0.0	0.0	0.0
0.0	0.8	0.4	0.0
1.0	0.0	0.0	0.0
1.0	0.0	0.0	0.0
1.0	0.0	0.0	0.0
0.0	0.6	0.2	0.0
1.0	0.0	0.0	0.0
1.0	0.0	0.0	0.0
1.0	0.0	0.0	0.0
1.0	0.0	0.0	0.0
1.0	0.0	0.0	0.0
1.0	0.0	0.0	0.0
1.0	0.0	0.0	0.0
1.0	0.0	0.0	0.0
1.0	0.0	0.0	0.0
1.0	0.0	0.0	0.0
1.0	0.0	0.0	0.0
1.0	0.0	0.0	0.0
1.0	0.0	0.0	0.0
1.0	0.0	0.0	0.0
1.0	0.0	0.0	0.0
1.0	0.0	0.0	0.0
1.0	0.0	0.0	0.0
0.0	0.6	0.2	0.0
1.0	0.0	0.0	0.0
1.0	0.0	0.0	0.0
1.0	0.0	0.0	0.0
1.0	0.0	0.0	0.0
1.0	0.0	0.0	0.0
1.0	0.0	0.0	0.0
0.0	0.6	0.2	0.0
1.0	0.0	0.0	0.0
1.0	0.0	0.0	0.0
1.0	0.0	0.0	0.0
0.0	0.6	0.2	0.0
1.0	0.0	0.0	0.0
1.0	0.0	0.0	0.0
1.0	0.0	0.0	0.0
1.0	0.0	0.0	0.0
1.0	0.0	0.0	0.0
1.0	0.0	0.0	0.0
1.0	0.0	0.0	0.0
0.0	0.6	0.2	0.0
1.0	0.0	0.0	0.0
1.0	0.0	0.0	0.0
1.0	0.0	0.0	0.0
1.0	0.0	0.0	0.0
1.0	0.0	0.0	0.0
1.0	0.0	0.0	0.0
1.0	0.0	0.0	0.0
0.0	0.8	0.4	0.0
1.0	0.0	0.0	0.0
1.0	0.0	0.0	0.0
0.0	0.8	0.4	0.0
1.0	0.0	0.0	0.0
1.0	0.0	0.0	0.0
1.0	0.0	0.0	0.0
1.0	0.0	0.0	0.0
1.0	0.0	0.0	0.0
0.8	0.0	0.2	0.0
1.0	0.0	0.0	0.0
1.0	0.0	0.0	0.0
1.0	0.0	0.0	0.0
1.0	0.0	0.0	0.0
1.0	0.0	0.0	0.0
1.0	0.0	0.0	0.0
1.0	0.0	0.0	0.0
1.0	0.0	0.0	0.0
1.0	0.0	0.0	0.0
1.0	0.0	0.0	0.0
1.0	0.0	0.0	0.0
1.0	0.0	0.0	0.0
1.0	0.0	0.0	0.0
1.0	0.0	0.0	0.0
1.0	0.0	0.0	0.0
1.0	0.0	0.0	0.0
1.0	0.0	0.0	0.0
1.0	0.0	0.0	0.0
1.0	0.0	0.0	0.0
1.0	0.0	0.0	0.0
1.0	0.0	0.0	0.0
1.0	0.0	0.0	0.0
1.0	0.0	0.0	0.0
1.0	0.0	0.0	0.0
1.0	0.0	0.0	0.0
1.0	0.0	0.0	0.0
1.0	0.0	0.0	0.0
0.0	0.6	0.2	0.0
1.0	0.0	0.0	0.0
1.0	0.0	0.0	0.0
1.0	0.0	0.0	0.0
1.0	0.0	0.0	0.0
1.0	0.0	0.0	0.0
1.0	0.0	0.0	0.0
1.0	0.0	0.0	0.0
1.0	0.0	0.0	0.0
1.0	0.0	0.0	0.0
1.0	0.0	0.0	0.0
1.0	0.0	0.0	0.0
1.0	0.0	0.0	0.0
1.0	0.0	0.0	0.0
1.0	0.0	0.0	0.0
1.0	0.0	0.0	0.0
1.0	0.0	0.0	0.0
1.0	0.0	0.0	0.0
1.0	0.0	0.0	0.0
1.0	0.0	0.0	0.0
1.0	0.0	0.0	0.0
1.0	0.0	0.0	0.0
1.0	0.0	0.0	0.0
1.0	0.0	0.0	0.0
1.0	0.0	0.0	0.0
1.0	0.0	0.0	0.0
1.0	0.0	0.0	0.0
1.0	0.0	0.0	0.0
1.0	0.0	0.0	0.0
1.0	0.0	0.0	0.0
0.0	0.6	0.2	0.0
1.0	0.0	0.0	0.0
1.0	0.0	0.0	0.0
1.0	0.0	0.0	0.0
1.0	0.0	0.0	0.0
1.0	0.0	0.0	0.0
1.0	0.0	0.0	0.0
1.0	0.0	0.0	0.0
1.0	0.0	0.0	0.0
1.0	0.0	0.0	0.0
1.0	0.0	0.0	0.0
1.0	0.0	0.0	0.0
1.0	0.0	0.0	0.0
1.0	0.0	0.0	0.0
0.0	0.6	0.2	0.0
0.0	0.8	0.4	0.0
1.0	0.0	0.0	0.0
0.0	0.8	0.4	0.0
1.0	0.0	0.0	0.0
1.0	0.0	0.0	0.0
1.0	0.0	0.0	0.0
0.0	0.8	0.4	0.0
0.0	0.8	0.4	0.0
1.0	0.0	0.0	0.0
1.0	0.0	0.0	0.0
0.0	0.8	0.4	0.0
1.0	0.0	0.0	0.0
1.0	0.0	0.0	0.0
0.0	0.8	0.4	0.0
1.0	0.0	0.0	0.0
1.0	0.0	0.0	0.0
0.0	0.8	0.4	0.0
0.0	0.6	0.2	0.0
1.0	0.0	0.0	0.0
1.0	0.0	0.0	0.0
0.0	0.8	0.4	0.0
0.0	0.6	0.2	0.0
1.0	0.0	0.0	0.0
0.0	0.8	0.4	0.0
0.0	0.8	0.4	0.0
1.0	0.0	0.0	0.0
0.0	0.6	0.2	0.0
1.0	0.0	0.0	0.0
1.0	0.0	0.0	0.0
0.0	0.6	0.2	0.0
1.0	0.0	0.0	0.0
0.0	0.8	0.4	0.0
1.0	0.0	0.0	0.0
1.0	0.0	0.0	0.0
0.0	0.8	0.4	0.0
0.0	0.8	0.4	0.0
1.0	0.0	0.0	0.0
0.0	0.8	0.4	0.0
0.0	0.6	0.2	0.0
0.0	0.8	0.4	0.0
1.0	0.0	0.0	0.0
1.0	0.0	0.0	0.0
1.0	0.0	0.0	0.0
1.0	0.0	0.0	0.0
1.0	0.0	0.0	0.0
1.0	0.0	0.0	0.0
1.0	0.0	0.0	0.0
1.0	0.0	0.0	0.0
1.0	0.0	0.0	0.0
1.0	0.0	0.0	0.0
1.0	0.0	0.0	0.0
1.0	0.0	0.0	0.0
1.0	0.0	0.0	0.0
1.0	0.0	0.0	0.0
1.0	0.0	0.0	0.0
1.0	0.0	0.0	0.0
1.0	0.0	0.0	0.0
1.0	0.0	0.0	0.0
1.0	0.0	0.0	0.0
1.0	0.0	0.0	0.0
0.2	1.0	1.0	0.0
1.0	0.0	0.0	0.0
1.0	0.0	0.0	0.0
1.0	0.0	0.0	0.0
1.0	0.0	0.0	0.0
1.0	0.0	0.0	0.0
1.0	0.0	0.0	0.0
1.0	0.0	0.0	0.0
1.0	0.0	0.0	0.0
0.0	0.8	0.4	0.0
1.0	0.0	0.0	0.0
1.0	0.0	0.0	0.0
1.0	0.0	0.0	0.0
1.0	0.0	0.0	0.0
1.0	0.0	0.0	0.0
1.0	0.0	0.0	0.0
1.0	0.0	0.0	0.0
0.0	0.8	0.4	0.0
1.0	0.0	0.0	0.0
1.0	0.0	0.0	0.0
1.0	0.0	0.0	0.0
1.0	0.0	0.0	0.0
1.0	0.0	0.0	0.0
1.0	0.0	0.0	0.0
1.0	0.0	0.0	0.0
1.0	0.0	0.0	0.0
1.0	0.0	0.0	0.0
1.0	0.0	0.0	0.0
1.0	0.0	0.0	0.0
1.0	0.0	0.0	0.0
1.0	0.0	0.0	0.0
1.0	0.0	0.0	0.0
1.0	0.0	0.0	0.0
1.0	0.0	0.0	0.0
1.0	0.0	0.0	0.0
1.0	0.0	0.0	0.0
1.0	0.0	0.0	0.0
1.0	0.0	0.0	0.0
1.0	0.0	0.0	0.0
1.0	0.0	0.0	0.0
1.0	0.0	0.0	0.0
1.0	0.0	0.0	0.0
1.0	0.0	0.0	0.0
1.0	0.0	0.0	0.0
1.0	0.0	0.0	0.0
1.0	0.0	0.0	0.0
1.0	0.0	0.0	0.0
1.0	0.0	0.0	0.0
1.0	0.0	0.0	0.0
1.0	0.0	0.0	0.0
1.0	0.0	0.0	0.0
1.0	0.0	0.0	0.0
1.0	0.0	0.0	0.0
1.0	0.0	0.0	0.0
1.0	0.0	0.0	0.0
1.0	0.0	0.0	0.0
1.0	0.0	0.0	0.0
1.0	0.0	0.0	0.0
1.0	0.0	0.0	0.0
1.0	0.0	0.0	0.0
1.0	0.0	0.0	0.0
1.0	0.0	0.0	0.0
1.0	0.0	0.0	0.0
1.0	0.0	0.0	0.0
1.0	0.0	0.0	0.0
1.0	0.0	0.0	0.0
1.0	0.0	0.0	0.0
1.0	0.0	0.0	0.0
1.0	0.0	0.0	0.0
1.0	0.0	0.0	0.0
1.0	0.0	0.0	0.0
1.0	0.0	0.0	0.0
1.0	0.0	0.0	0.0
1.0	0.0	0.0	0.0
1.0	0.0	0.0	0.0
1.0	0.0	0.0	0.0
1.0	0.0	0.0	0.0
1.0	0.0	0.0	0.0
1.0	0.0	0.0	0.0
1.0	0.0	0.0	0.0
1.0	0.0	0.0	0.0
1.0	0.0	0.0	0.0
1.0	0.0	0.0	0.0
1.0	0.0	0.0	0.0
1.0	0.0	0.0	0.0
1.0	0.0	0.0	0.0
1.0	0.0	0.0	0.0
1.0	0.0	0.0	0.0
1.0	0.0	0.0	0.0
1.0	0.0	0.0	0.0
1.0	0.0	0.0	0.0
1.0	0.0	0.0	0.0
1.0	0.0	0.0	0.0
1.0	0.0	0.0	0.0
1.0	0.0	0.0	0.0
1.0	0.0	0.0	0.0
1.0	0.0	0.0	0.0
1.0	0.0	0.0	0.0
1.0	0.0	0.0	0.0
1.0	0.0	0.0	0.0
1.0	0.0	0.0	0.0
1.0	0.0	0.0	0.0
1.0	0.0	0.0	0.0
1.0	0.0	0.0	0.0
1.0	0.0	0.0	0.0
1.0	0.0	0.0	0.0
1.0	0.0	0.0	0.0
1.0	0.0	0.0	0.0
1.0	0.0	0.0	0.0
1.0	0.0	0.0	0.0
1.0	0.0	0.0	0.0
1.0	0.0	0.0	0.0
1.0	0.0	0.0	0.0
1.0	0.0	0.0	0.0
1.0	0.0	0.0	0.0
1.0	0.0	0.0	0.0
1.0	0.0	0.0	0.0
1.0	0.0	0.0	0.0
1.0	0.0	0.0	0.0
1.0	0.0	0.0	0.0
1.0	0.0	0.0	0.0
1.0	0.0	0.0	0.0
1.0	0.0	0.0	0.0
1.0	0.0	0.0	0.0
1.0	0.0	0.0	0.0
1.0	0.0	0.0	0.0
1.0	0.0	0.0	0.0
1.0	0.0	0.0	0.0
0.0	0.8	0.4	0.0
1.0	0.0	0.0	0.0
1.0	0.0	0.0	0.0
1.0	0.0	0.0	0.0
1.0	0.0	0.0	0.0
1.0	0.0	0.0	0.0
1.0	0.0	0.0	0.0
1.0	0.0	0.0	0.0
1.0	0.0	0.0	0.0
1.0	0.0	0.0	0.0
1.0	0.0	0.0	0.0
1.0	0.0	0.0	0.0
0.0	0.8	0.4	0.0
0.0	0.6	0.2	0.0
0.0	0.8	0.4	0.0
0.0	0.8	0.4	0.0
1.0	0.0	0.0	0.0
1.0	0.0	0.0	0.0
0.0	0.6	0.2	0.0
1.0	0.0	0.0	0.0
0.0	0.6	0.2	0.0
0.0	0.8	0.4	0.0
1.0	0.0	0.0	0.0
0.0	0.8	0.4	0.0
0.0	0.8	0.4	0.0
1.0	0.0	0.0	0.0
0.0	0.8	0.4	0.0
0.0	0.8	0.4	0.0
1.0	0.0	0.0	0.0
0.0	0.8	0.4	0.0
1.0	0.0	0.0	0.0
1.0	0.0	0.0	0.0
1.0	0.0	0.0	0.0
1.0	0.0	0.0	0.0
1.0	0.0	0.0	0.0
1.0	0.0	0.0	0.0
1.0	0.0	0.0	0.0
1.0	0.0	0.0	0.0
1.0	0.0	0.0	0.0
1.0	0.0	0.0	0.0
1.0	0.0	0.0	0.0
1.0	0.0	0.0	0.0
1.0	0.0	0.0	0.0
1.0	0.0	0.0	0.0
1.0	0.0	0.0	0.0
1.0	0.0	0.0	0.0
1.0	0.0	0.0	0.0
1.0	0.0	0.0	0.0
0.8	0.0	0.2	0.0
0.8	0.0	0.2	0.0
0.0	1.0	1.0	1.0
0.0	0.6	0.2	1.0
1.0	0.0	0.0	1.0
1.0	0.0	0.0	1.0
1.0	0.0	0.0	1.0
1.0	0.0	0.0	1.0
1.0	0.0	0.0	1.0

highlightSize
994
7
13
8
4
4
4
4
4
4
4
4
4
4
4
4
4
4
4
4
4
4
4
8
7
7
4
4
4
7
7
7
4
4
7
4
8
7
4
7
8
7
7
4
7
7
7
4
7
4
4
4
4
7
7
4
4
4
7
7
7
4
4
7
4
8
4
7
4
7
4
8
4
7
4
4
7
7
8
7
4
4
4
4
4
4
7
7
7
4
7
4
4
7
4
4
4
7
4
4
4
4
4
7
4
7
4
4
4
7
7
4
7
4
8
7
7
4
7
4
4
7
4
4
4
7
7
4
7
4
4
7
4
7
7
7
4
7
7
8
4
4
7
4
7
7
4
8
4
4
7
4
4
7
4
8
7
7
4
4
4
8
7
4
4
7
4
4
7
7
7
7
8
7
4
7
7
4
8
4
4
4
7
4
7
7
4
7
4
4
4
7
4
4
4
7
7
7
4
7
7
4
4
7
4
4
4
7
4
7
4
7
7
4
8
4
7
7
4
4
4
7
7
8
7
4
4
4
7
4
4
4
4
7
8
7
4
7
7
4
4
4
7
7
7
4
7
7
7
4
4
4
4
8
4
4
4
7
4
7
4
8
4
7
4
4
4
7
4
4
7
4
7
4
7
7
4
7
7
7
4
4
4
4
4
7
7
4
8
4
4
8
8
8
4
4
7
4
7
7
4
7
7
4
4
7
7
8
4
7
7
7
7
7
7
7
4
8
7
4
8
7
7
7
4
4
8
4
4
7
4
8
4
7
4
4
7
4
4
4
4
4
4
4
7
4
4
7
8
4
4
4
4
4
4
7
4
4
4
4
4
4
4
4
7
4
4
8
4
4
4
7
4
8
4
7
4
4
4
4
4
4
7
7
4
4
4
7
4
4
7
4
4
4
7
4
7
4
4
4
4
4
7
4
7
4
7
7
7
7
7
7
4
7
4
4
7
4
4
4
4
4
7
4
4
4
7
4
4
4
4
7
8
4
4
4
4
8
4
4
4
4
8
7
4
8
4
4
13
4
7
4
4
4
4
7
4
7
4
7
4
4
4
4
4
7
4
4
4
4
7
4
4
4
4
7
7
7
4
4
7
4
7
4
7
4
7
4
7
4
8
7
13
8
7
7
7
8
4
7
4
4
4
7
8
4
4
4
4
4
7
4
7
4
4
4
4
4
4
4
4
4
4
4
4
4
4
4
4
4
4
4
4
4
4
4
4
4
4
4
4
4
4
4
4
4
4
7
4
4
4
4
4
4
4
4
4
4
4
7
4
4
4
4
7
4
4
7
4
4
4
4
4
4
4
4
4
4
4
4
4
4
4
7
4
4
7
4
4
4
4
4
4
4
4
4
4
7
8
4
7
7
8
4
8
4
4
4
7
4
4
4
4
7
7
4
4
4
4
7
4
4
4
7
4
4
4
4
4
4
4
4
7
4
4
4
4
4
4
4
4
7
8
4
8
4
4
4
7
4
4
4
7
4
4
4
4
4
4
4
7
4
4
4
4
4
4
4
7
4
4
7
8
4
4
4
4
8
8
4
4
4
4
4
4
4
4
4
4
4
4
4
4
4
4
4
4
4
4
4
4
4
4
4
4
7
4
4
4
4
4
4
4
4
4
4
4
4
4
4
4
4
4
4
4
4
4
4
4
4
4
4
4
4
4
7
4
4
4
4
4
4
4
4
4
4
4
4
8
7
7
8
7
4
8
4
7
7
4
4
7
8
4
7
4
8
7
7
8
4
7
7
4
7
7
7
7
4
8
7
8
7
4
4
7
7
4
7
7
7
4
4
4
4
4
4
4
4
4
4
4
4
4
4
4
4
4
4
4
4
13
4
4
4
4
4
4
4
4
7
4
4
4
4
4
8
4
7
8
4
4
4
4
4
4
4
4
4
4
4
4
4
4
4
4
4
4
4
4
4
4
4
4
4
4
4
4
4
4
4
4
4
4
4
4
4
4
4
4
4
4
4
4
4
4
4
4
4
4
4
4
4
4
4
4
4
4
4
4
4
4
4
4
4
4
4
4
4
4
4
4
4
4
4
4
4
4
4
4
4
4
4
4
4
4
4
4
4
4
4
4
4
4
4
4
4
4
4
4
4
4
4
4
4
4
4
4
4
7
4
4
4
4
4
4
4
4
4
4
4
7
7
7
7
8
8
7
4
7
7
4
7
7
7
7
7
4
7
4
4
4
4
4
4
4
4
4
4
4
4
4
4
4
4
4
4
8
8
18
7
7
4
4
4
4

highlightShape
994
8
14
8
2
2
2
2
2
2
2
2
2
2
2
2
2
2
2
2
2
2
2
8
8
10
2
2
2
8
8
10
2
2
8
2
8
10
2
10
8
8
8
2
8
10
8
2
10
2
2
2
2
8
10
2
2
2
8
10
8
2
2
8
2
8
2
10
2
8
2
8
2
10
2
2
8
10
8
10
2
2
2
2
2
2
10
10
10
2
10
2
2
10
2
2
2
10
2
2
2
2
2
8
2
10
2
2
2
10
8
2
8
2
8
10
10
2
8
2
2
10
2
2
2
8
8
2
10
2
2
8
2
10
8
8
2
8
10
8
2
2
10
2
10
10
2
8
2
2
8
2
2
8
2
8
8
8
2
2
2
8
10
2
2
10
2
2
10
10
8
8
8
10
2
10
10
2
8
2
2
2
8
2
10
10
2
10
2
2
2
8
2
2
2
8
8
10
2
10
10
2
2
10
2
2
2
8
2
8
2
10
8
2
8
2
10
10
2
2
2
8
10
8
8
2
2
2
10
2
2
2
2
8
8
10
2
10
8
2
2
2
8
10
10
2
10
8
8
2
2
2
2
8
2
2
2
8
2
8
2
8
2
10
2
2
2
10
2
2
8
2
8
2
8
8
2
8
10
10
2
2
2
2
2
8
10
2
8
2
2
8
8
8
2
2
8
2
8
8
2
8
10
2
2
10
10
8
2
10
10
8
10
10
10
8
2
8
10
2
8
10
10
10
2
2
8
2
2
8
2
8
2
10
2
2
8
2
2
2
2
2
2
2
10
2
2
8
8
2
2
2
2
2
2
10
2
2
2
2
2
2
2
2
10
2
2
8
2
2
2
10
2
8
2
8
2
2
2
2
2
2
10
8
2
2
2
8
2
2
8
2
2
2
10
2
8
2
2
2
2
2
8
2
8
2
8
8
10
10
10
8
2
10
2
2
10
2
2
2
2
2
8
2
2
2
10
2
2
2
2
8
8
2
2
2
2
8
2
2
2
2
8
8
2
8
2
2
14
2
8
2
2
2
2
10
2
8
2
8
2
2
2
2
2
8
2
2
2
2
8
2
2
2
2
10
10
8
2
2
10
2
10
2
10
2
10
2
8
2
8
10
14
8
8
8
10
8
2
8
2
2
2
10
8
2
2
2
2
2
10
2
10
2
2
2
2
2
2
2
2
2
2
2
2
2
2
2
2
2
2
2
2
2
2
2
2
2
2
2
2
2
2
2
2
2
2
8
2
2
2
2
2
2
2
2
2
2
2
8
2
2
2
2
10
2
2
10
2
2
2
2
2
2
2
2
2
2
2
2
2
2
2
8
2
2
10
2
2
2
2
2
2
2
2
2
2
10
8
2
10
10
8
2
8
2
2
2
8
2
2
2
2
10
8
2
2
2
2
10
2
2
2
8
2
2
2
2
2
2
2
2
10
2
2
2
2
2
2
2
2
8
8
2
8
2
2
2
8
2
2
2
8
2
2
2
2
2
2
2
8
2
2
2
2
2
2
2
10
2
2
10
8
2
2
2
2
8
8
2
2
2
2
2
2
2
2
2
2
2
2
2
2
2
2
2
2
2
2
2
2
2
2
2
2
8
2
2
2
2
2
2
2
2
2
2
2
2
2
2
2
2
2
2
2
2
2
2
2
2
2
2
2
2
2
8
2
2
2
2
2
2
2
2
2
2
2
2
8
8
10
8
10
2
8
2
10
10
2
2
10
8
2
10
2
8
10
8
8
2
10
8
2
10
10
10
8
2
8
8
8
10
2
2
10
10
2
10
8
10
2
2
2
2
2
2
2
2
2
2
2
2
2
2
2
2
2
2
2
2
14
2
2
2
2
2
2
2
2
10
2
2
2
2
2
8
2
10
8
2
2
2
2
2
2
2
2
2
2
2
2
2
2
2
2
2
2
2
2
2
2
2
2
2
2
2
2
2
2
2
2
2
2
2
2
2
2
2
2
2
2
2
2
2
2
2
2
2
2
2
2
2
2
2
2
2
2
2
2
2
2
2
2
2
2
2
2
2
2
2
2
2
2
2
2
2
2
2
2
2
2
2
2
2
2
2
2
2
2
2
2
2
2
2
2
2
2
2
2
2
2
2
2
2
2
2
2
2
10
2
2
2
2
2
2
2
2
2
2
2
10
8
10
10
8
8
8
2
8
10
2
10
10
10
10
10
2
10
2
2
2
2
2
2
2
2
2
2
2
2
2
2
2
2
2
2
8
8
2
2
2
2
2
2
2
