# Supplementary material for: Immune-enrichment of non-small cell lung cancer baseline biopsies for multiplex profiling define prognostic immune checkpoint combinations for patient stratification
Source: J Immunother Cancer. 2019 Mar 28;7:86. doi: 10.1186/s40425-019-0544-x (PMC6437930; doi:10.1186/s40425-019-0544-x)
Supplement: Supplementary file 4 — Interactive NAViGaTOR .n3e file of ICP-interactors and pathways. (N3E 958 kb) [file 40425_2019_544_MOESM4_ESM.n3e › Basic Edge Renderer.data]

parents

weight
40555
1
5
1
1
1
1
1
1
1
1
1
1
1
1
1
1
1
1
1
1
1
1
1
5
1
1
1
1
2
2
1
1
1
2
1
1
1
1
1
1
2
2
1
2
1
2
1
1
1
1
1
1
2
1
1
1
1
2
1
2
1
1
2
1
1
1
1
1
2
1
1
1
1
1
1
2
5
1
1
1
1
1
1
1
1
1
1
1
1
1
1
1
1
1
1
1
1
1
1
1
1
1
5
1
1
1
1
1
1
2
1
2
1
1
1
1
1
2
1
1
1
1
1
1
2
2
1
1
1
1
2
1
1
2
2
1
2
1
1
1
1
1
1
1
1
1
1
1
1
2
1
1
2
1
1
2
2
1
1
1
1
1
1
1
1
1
1
1
1
2
2
1
1
1
1
1
1
1
1
1
1
2
1
1
1
1
1
1
1
1
2
1
1
1
2
2
1
1
1
1
1
1
1
1
1
1
2
1
2
1
1
2
1
1
1
1
1
1
1
1
2
1
1
2
1
1
1
1
1
1
1
1
2
1
1
1
1
2
1
1
1
2
1
1
1
1
2
2
1
1
1
1
1
1
1
1
2
1
2
1
1
1
1
1
1
1
1
1
1
2
1
2
1
2
2
1
2
1
1
1
1
1
1
1
1
2
1
1
1
1
1
1
1
1
1
1
1
1
1
1
1
2
1
1
2
1
1
1
2
1
1
1
1
2
2
1
1
1
2
1
1
1
2
2
1
1
1
1
1
1
5
1
1
1
1
1
1
1
1
1
1
1
1
2
1
1
1
1
1
1
1
1
1
1
2
1
1
1
2
1
1
1
2
1
2
1
1
1
1
1
1
1
1
1
1
1
2
1
1
1
1
1
1
1
1
1
1
1
1
1
1
1
2
1
1
1
1
1
1
1
1
1
1
2
1
1
1
1
1
1
1
1
1
2
2
1
1
1
1
1
1
2
1
1
1
2
1
2
1
1
1
1
1
1
1
1
1
1
1
1
1
1
1
2
1
1
1
1
1
1
1
1
2
1
1
1
1
1
1
1
1
1
1
1
1
1
1
1
1
1
1
1
1
1
2
1
1
1
2
2
1
1
1
2
1
1
1
1
1
1
1
1
1
1
1
1
1
1
1
1
1
2
1
1
1
1
1
1
1
1
1
1
1
1
1
1
1
1
1
2
1
1
2
1
1
1
1
1
1
1
1
1
1
2
2
1
1
1
1
1
2
1
1
1
1
1
1
1
1
2
1
2
2
1
1
1
1
5
2
1
1
1
1
1
1
1
1
1
2
1
1
5
1
1
1
2
1
2
1
1
2
2
1
2
1
1
1
1
1
1
2
1
1
1
2
1
1
1
1
1
1
1
1
1
1
1
1
1
1
1
1
1
2
1
1
1
1
1
1
1
2
1
1
1
1
1
1
1
1
1
2
1
1
1
1
1
1
1
1
1
5
1
2
1
1
1
2
1
1
1
1
1
1
1
1
1
1
2
5
1
2
1
1
2
1
1
1
1
2
1
1
1
1
2
1
1
1
1
1
2
1
1
2
1
1
2
1
1
2
1
1
1
1
1
1
1
1
1
1
1
1
1
2
2
2
2
1
1
1
1
1
1
1
2
2
1
1
2
1
1
1
1
1
1
1
1
1
1
1
1
1
1
1
1
1
1
1
1
1
1
1
5
1
1
1
1
1
1
1
1
1
1
1
1
1
1
1
1
1
1
1
1
1
1
1
1
1
1
1
1
1
1
1
1
1
1
1
1
1
1
1
1
1
1
1
1
1
1
1
1
1
1
1
1
1
1
1
1
1
1
1
1
1
1
1
1
1
1
1
1
1
1
1
1
1
1
1
1
1
1
1
1
1
1
1
1
1
1
1
1
1
1
1
1
1
1
1
1
1
1
1
1
1
1
1
1
1
1
1
1
1
1
1
2
1
1
1
2
2
1
1
2
2
1
1
1
1
5
2
1
1
1
1
2
1
1
2
1
2
2
1
2
1
1
1
1
2
1
2
1
1
1
1
1
1
1
1
2
1
5
2
1
1
1
1
1
1
1
1
1
2
1
1
1
1
1
1
1
2
1
1
1
1
1
1
1
1
1
1
1
1
1
2
1
1
1
1
1
1
1
2
2
1
1
1
1
1
1
1
1
2
1
1
2
1
1
2
1
1
1
1
1
1
1
1
1
1
1
1
1
1
2
1
1
1
1
1
2
1
1
1
2
1
1
2
1
1
2
1
1
2
1
2
1
2
1
1
1
1
1
1
1
2
2
1
1
1
1
1
1
2
1
1
2
1
2
1
1
5
1
1
1
1
1
2
1
1
2
1
1
1
1
1
1
1
1
1
1
1
5
1
2
1
2
1
1
2
1
1
1
1
1
1
1
1
1
1
1
1
1
1
1
1
1
1
1
1
1
1
1
1
1
1
1
1
1
1
1
1
2
1
1
1
1
1
1
2
1
1
1
1
1
1
1
1
1
1
1
1
1
1
1
1
1
2
1
1
1
1
1
1
1
1
1
2
1
1
1
1
2
1
1
1
2
1
1
1
1
1
1
1
1
1
1
1
1
1
1
1
5
1
1
1
1
1
1
1
1
1
1
1
1
1
1
1
1
1
1
2
1
1
1
1
1
1
1
1
1
1
1
1
1
1
1
1
1
1
1
1
1
1
1
1
1
5
2
1
1
1
1
2
1
2
1
1
1
1
2
2
1
1
1
2
1
1
2
1
1
1
2
1
1
1
1
2
1
1
5
1
2
1
1
1
1
1
1
1
2
1
1
2
2
1
2
1
2
1
1
1
1
1
2
1
1
1
1
1
1
1
1
1
1
1
2
1
2
1
2
1
1
1
1
1
1
1
1
1
1
5
1
1
1
1
1
1
2
1
1
1
1
1
1
1
1
1
5
1
1
1
2
1
1
2
1
1
1
2
1
1
1
1
1
1
1
1
1
1
1
1
1
1
1
1
1
1
1
1
1
1
1
1
1
1
1
1
1
1
1
1
1
1
1
1
1
1
1
1
1
1
1
1
1
1
1
1
1
1
1
1
1
1
1
1
1
1
1
1
1
5
1
1
1
1
1
1
1
1
1
1
1
1
1
1
1
1
1
1
1
1
1
1
1
1
1
1
1
1
1
1
1
1
1
1
1
1
1
1
1
1
1
1
1
1
1
1
1
1
1
1
1
1
1
1
1
1
1
1
1
1
1
1
1
1
1
1
1
1
1
1
1
1
1
1
1
1
1
1
1
1
1
1
1
1
1
1
1
1
1
1
1
1
1
1
1
1
1
1
1
1
1
1
1
1
1
1
1
1
1
1
1
1
1
1
1
1
1
1
1
1
1
1
1
1
1
1
1
1
1
1
1
1
1
1
1
1
1
1
1
1
1
1
1
1
1
1
1
1
1
1
1
5
1
1
1
1
1
1
5
1
1
1
1
1
1
1
1
1
1
1
1
1
1
1
1
1
1
1
1
1
1
1
1
1
1
1
1
1
1
1
1
1
1
1
1
1
1
1
1
1
1
1
1
1
1
1
1
1
1
1
1
1
1
1
1
1
1
1
1
1
1
1
1
1
1
1
1
1
1
1
1
1
1
1
1
1
1
1
1
1
1
1
1
1
1
1
1
1
1
1
1
1
1
1
1
1
1
1
1
1
1
1
1
1
1
1
1
1
1
1
1
1
1
1
1
1
1
1
1
1
1
1
1
1
1
1
1
1
1
1
1
1
1
1
1
1
1
1
1
1
1
2
1
1
2
1
1
2
1
1
1
1
1
1
1
2
2
1
2
2
1
2
2
2
1
2
1
2
1
1
1
1
1
1
1
1
1
1
2
1
1
2
2
1
1
1
1
1
1
1
1
1
1
2
1
1
1
1
1
1
1
1
2
1
2
1
1
1
1
2
1
1
1
1
1
1
1
1
1
1
1
1
5
1
1
1
1
1
1
1
1
1
1
1
1
1
1
1
1
1
1
1
1
2
1
1
1
1
1
1
1
1
1
1
1
1
1
1
1
1
1
2
1
1
1
1
1
1
1
1
1
1
1
1
1
1
1
1
1
2
1
1
1
1
1
1
1
1
1
1
1
1
1
2
1
1
1
1
2
1
2
1
1
1
1
1
1
1
1
1
1
1
1
1
1
1
1
1
1
1
1
1
1
1
1
1
1
1
1
1
2
1
1
1
1
1
1
1
1
1
1
1
1
1
1
1
1
1
1
1
2
1
1
1
1
1
1
2
2
1
1
2
1
1
1
1
2
1
1
1
2
1
1
1
1
2
2
1
1
1
1
1
1
1
1
1
1
1
1
1
1
1
1
1
1
1
1
1
1
1
1
1
1
1
1
1
1
1
2
1
1
1
1
1
1
1
2
1
2
1
1
1
1
1
1
2
1
1
1
1
1
1
1
1
1
1
2
2
1
1
1
1
1
1
1
1
1
1
1
1
1
1
1
1
1
1
2
1
1
1
1
1
1
1
1
1
1
1
1
1
1
1
1
1
1
1
1
2
1
2
1
1
1
1
1
1
1
1
1
1
1
1
1
1
1
1
1
1
1
1
1
1
1
1
1
1
1
1
1
1
1
1
1
1
1
1
1
1
1
1
1
1
1
1
1
2
1
2
1
1
1
1
1
1
1
2
1
1
1
1
1
1
1
1
1
1
1
1
1
1
1
1
1
1
1
1
1
1
1
1
1
1
2
2
1
1
1
1
1
1
1
1
1
2
1
1
1
1
1
1
1
1
1
1
1
1
1
1
1
1
1
1
1
1
1
1
1
1
1
1
1
1
1
1
1
1
1
1
1
1
1
1
1
1
1
1
1
1
1
1
1
1
1
2
1
1
1
1
1
1
1
1
1
1
1
1
1
1
1
1
1
1
1
1
2
1
1
1
1
1
1
1
1
1
1
1
1
1
1
1
1
1
1
2
2
1
2
1
1
1
1
1
1
1
1
1
1
1
1
1
1
1
2
1
1
1
1
1
1
2
1
1
1
1
1
1
1
1
1
1
1
1
1
1
1
1
1
1
1
1
1
1
2
1
1
1
1
1
1
1
2
1
2
1
1
1
1
1
1
1
1
1
1
1
1
1
2
1
1
1
1
1
1
1
1
1
1
2
1
1
1
1
1
1
1
1
2
1
2
1
1
2
1
1
2
1
1
1
2
1
1
1
1
1
2
1
1
1
1
1
1
1
1
1
1
1
1
1
1
1
1
1
1
1
1
1
1
1
1
1
1
2
1
1
1
1
1
1
1
1
1
1
1
2
1
1
1
1
1
1
1
1
2
1
1
1
1
1
1
1
1
1
1
1
1
1
1
1
1
1
1
1
1
1
1
1
1
1
1
1
1
1
1
1
1
1
1
1
2
1
1
1
1
1
1
1
1
1
1
1
1
1
1
1
1
1
1
1
1
1
1
1
1
1
1
1
1
1
1
1
1
2
1
1
1
1
2
1
1
1
1
1
2
1
1
1
1
1
1
1
1
1
1
2
1
1
1
2
1
1
1
1
1
1
2
1
1
1
1
1
2
1
1
1
1
1
1
1
1
1
1
2
2
1
1
1
2
1
1
1
1
1
1
1
1
1
1
1
1
1
1
1
2
1
1
1
1
1
1
1
1
1
2
2
1
1
1
2
1
2
1
1
1
1
1
1
2
1
2
1
1
1
1
1
1
1
1
1
1
1
1
1
1
2
1
1
1
1
1
1
1
1
1
1
1
1
1
1
1
1
1
1
1
1
1
1
1
2
1
1
1
1
1
1
1
1
1
1
1
1
1
2
1
1
1
1
1
1
1
1
1
1
1
1
1
1
1
1
1
1
1
1
1
1
1
1
1
1
1
1
1
1
1
1
1
1
2
1
1
1
1
1
1
1
1
1
1
1
1
1
1
1
1
1
1
1
1
1
1
1
1
1
1
1
2
1
1
1
1
1
1
1
1
1
2
1
1
2
1
1
1
1
1
1
1
2
1
1
1
1
2
1
1
1
1
2
2
1
1
1
1
1
2
1
1
1
1
2
1
1
1
1
2
2
1
1
1
1
2
1
1
1
1
1
1
1
1
1
1
1
1
2
1
1
1
2
1
1
1
1
1
1
1
1
1
1
2
1
1
1
1
1
1
2
1
1
1
1
1
1
1
1
1
1
1
1
1
1
1
1
1
1
1
1
1
1
1
1
1
1
1
1
1
1
1
1
1
2
1
1
1
1
1
1
1
1
1
1
1
1
1
1
1
1
1
1
1
1
1
1
1
1
1
1
1
1
1
1
2
1
1
1
1
1
1
1
2
1
1
2
1
2
1
1
1
1
1
1
1
1
1
1
1
2
1
1
1
2
2
1
1
1
1
2
2
1
1
1
1
1
1
1
1
2
2
1
1
1
1
1
1
1
1
1
1
2
1
1
2
1
1
1
1
1
1
1
1
1
1
1
1
2
1
1
1
2
1
2
1
1
1
1
1
1
1
1
1
1
1
1
1
1
1
1
1
1
1
1
1
1
1
2
1
1
1
2
1
1
1
1
1
1
1
1
1
1
1
1
1
1
1
1
1
1
1
1
2
1
1
2
1
1
1
1
1
1
2
1
1
1
1
1
1
1
1
1
1
1
1
1
1
1
1
1
1
1
1
1
1
1
1
1
1
1
1
1
1
2
1
1
1
1
1
1
1
1
1
1
1
1
1
1
1
1
1
2
1
1
1
2
1
1
1
2
1
1
1
1
2
1
1
1
1
1
1
2
2
1
1
1
1
1
1
1
2
1
1
1
2
1
1
1
1
1
1
1
1
1
1
1
1
1
1
1
1
2
1
1
2
2
1
1
1
1
1
1
2
1
2
2
1
1
1
1
2
2
1
1
2
1
1
2
2
1
2
2
1
1
2
1
2
2
2
2
2
1
2
1
1
1
2
1
1
1
1
2
1
1
1
1
2
2
1
2
2
1
1
2
2
1
2
1
1
1
1
2
1
1
1
1
1
1
1
1
2
1
1
1
1
1
2
1
1
1
2
1
1
2
1
1
1
1
1
1
2
1
1
1
1
1
1
1
1
1
1
2
1
1
1
1
1
1
1
1
1
1
1
1
1
1
2
1
1
1
2
1
1
1
1
1
1
1
1
1
1
1
1
1
1
1
1
1
1
1
1
1
1
1
1
2
1
1
1
2
1
1
1
1
2
1
1
1
2
1
1
1
1
1
1
2
1
1
1
1
1
2
1
1
1
1
1
2
2
1
1
1
1
1
1
1
1
1
1
1
1
1
1
1
1
1
1
1
1
1
1
1
1
1
1
1
1
1
1
1
1
1
2
1
2
1
1
1
1
1
1
1
1
1
1
1
1
1
1
1
1
1
1
1
1
1
1
1
1
1
2
1
1
1
1
1
1
1
1
1
1
1
1
1
2
1
1
1
1
1
1
1
1
1
1
1
1
1
2
1
1
1
2
1
1
1
1
1
1
1
1
1
1
1
1
1
1
1
1
2
2
1
1
1
2
1
1
1
1
1
1
1
1
1
1
1
1
1
1
2
1
1
1
2
1
1
2
1
1
2
1
1
1
1
1
1
1
2
1
1
1
1
1
1
2
2
2
2
1
1
1
2
1
1
1
2
1
1
1
1
2
1
2
1
1
1
1
1
2
1
1
1
1
2
1
1
1
2
1
2
1
1
2
1
1
1
1
1
1
1
2
1
1
1
1
2
1
2
2
1
1
1
1
1
1
1
1
1
2
1
1
1
1
1
1
1
1
1
2
2
1
1
1
1
1
1
1
1
1
1
1
1
2
1
1
2
1
1
1
2
1
1
1
1
2
1
1
2
1
1
1
1
1
1
1
2
2
1
1
1
1
1
2
1
2
2
1
1
1
2
1
1
1
1
1
1
1
1
1
1
1
1
1
1
1
2
1
1
2
1
1
1
2
1
1
1
2
1
1
1
1
1
1
1
1
1
2
1
1
1
1
2
1
1
1
2
1
1
1
1
1
2
1
1
1
2
1
1
2
2
1
1
1
1
2
1
1
2
1
1
2
1
1
1
2
2
1
2
1
1
1
2
2
2
1
2
1
1
1
1
1
1
1
1
1
2
1
1
1
1
1
1
1
1
1
1
1
1
1
1
1
1
1
1
1
2
1
1
1
1
1
1
1
1
1
1
1
1
1
1
1
1
1
1
1
1
2
1
1
1
1
1
1
1
1
1
2
1
1
1
1
2
1
1
1
1
1
1
1
1
1
1
1
2
1
1
1
1
1
1
1
1
1
1
1
1
1
1
1
1
1
1
2
1
2
1
1
1
2
1
1
1
1
1
1
1
1
1
1
1
1
1
1
2
2
1
1
1
1
1
1
1
1
1
1
2
1
1
1
1
1
1
2
1
1
1
1
1
1
1
1
1
1
1
1
2
1
1
1
1
1
2
1
1
1
1
1
1
1
1
1
1
1
1
1
1
2
1
1
1
1
1
1
1
1
1
1
1
1
1
1
1
1
1
2
1
1
1
1
1
1
1
1
1
1
1
1
1
1
1
1
1
1
1
1
2
1
1
1
1
1
1
2
1
1
1
1
1
1
1
1
1
1
1
1
1
1
1
1
1
1
1
1
1
1
1
1
1
1
1
1
1
1
1
1
1
1
1
1
1
2
1
1
1
1
2
1
1
1
1
1
2
1
1
1
1
1
1
1
1
1
1
2
1
1
1
2
1
1
1
1
1
1
1
1
1
1
1
1
1
1
1
1
2
1
2
1
1
2
1
1
1
1
1
1
1
1
1
1
1
1
1
1
1
1
1
1
1
1
1
1
1
1
1
1
1
1
1
1
1
1
1
1
1
1
1
1
1
1
1
1
1
1
1
1
2
1
1
1
1
1
1
1
1
1
1
1
1
1
1
1
1
1
1
1
1
1
1
1
1
1
1
1
1
1
1
1
1
1
1
1
1
1
1
1
1
1
1
1
1
2
1
1
1
1
1
1
1
1
1
1
2
1
1
1
1
1
1
1
1
1
1
1
1
1
1
1
1
1
1
1
1
2
1
1
2
1
2
1
1
1
1
1
1
2
1
1
1
1
1
1
1
1
1
1
1
1
2
2
1
1
1
1
1
1
1
1
2
1
1
1
1
1
1
1
1
2
2
1
1
1
1
1
1
1
1
1
1
1
1
2
1
1
1
1
1
1
1
1
1
1
1
1
1
1
2
1
1
1
1
1
1
1
1
1
1
1
2
1
1
1
1
1
1
1
1
1
1
1
1
1
1
1
1
2
1
1
1
1
1
1
1
1
1
1
1
1
1
1
1
1
1
1
1
1
1
1
2
1
1
1
1
1
1
1
1
1
1
1
1
1
2
1
1
1
2
1
1
1
1
1
1
1
1
1
1
1
1
1
1
1
1
1
2
1
1
1
1
1
1
1
1
2
1
1
1
1
1
1
1
1
1
1
1
1
2
1
1
1
1
1
1
1
1
1
1
2
1
1
1
1
1
2
1
1
1
1
1
1
1
1
1
1
2
1
1
1
1
1
1
2
1
1
1
1
1
1
1
1
1
1
1
1
1
1
1
1
1
1
1
1
1
1
1
1
1
1
1
1
1
1
1
1
1
1
1
1
1
2
1
1
1
1
1
2
1
1
1
1
1
1
1
1
1
1
1
1
1
1
1
1
1
1
1
1
1
1
1
1
1
2
1
1
1
1
1
1
1
1
1
1
1
1
1
2
1
1
1
1
1
1
1
1
1
1
1
1
1
1
1
1
1
1
1
1
1
2
1
1
1
1
1
1
1
1
1
1
1
2
1
1
1
1
1
1
1
1
1
1
1
1
1
1
1
1
1
1
1
1
1
1
1
1
1
1
1
1
2
1
1
1
1
2
1
1
1
1
1
1
2
1
1
1
2
1
1
1
2
2
1
2
1
1
1
1
2
1
1
1
1
1
2
1
1
1
1
2
1
1
1
1
1
1
1
1
1
1
1
1
2
1
1
1
1
1
1
1
1
1
1
1
1
1
1
1
1
1
1
1
1
1
1
1
1
1
1
1
1
1
1
1
1
1
1
2
1
1
1
1
2
1
1
1
1
2
1
1
1
1
1
1
1
1
2
1
1
1
1
1
1
1
1
1
1
1
1
1
1
1
1
1
1
1
1
1
1
1
1
1
1
1
1
1
1
1
1
1
1
1
1
1
1
1
1
1
1
1
1
1
1
1
1
1
1
1
1
1
1
1
1
1
1
2
1
1
1
1
1
1
1
1
1
1
1
1
1
1
2
1
1
1
1
1
2
1
1
2
1
1
2
1
1
1
1
1
2
1
2
1
1
1
1
1
1
1
1
1
1
1
1
1
1
1
2
1
1
1
1
1
1
1
1
2
1
1
1
1
1
1
1
1
1
1
2
1
1
1
1
1
1
2
1
1
1
1
1
1
1
1
1
1
1
1
1
2
1
1
1
1
1
1
1
1
1
1
1
1
1
1
1
1
1
1
1
1
2
1
2
1
1
1
1
1
1
1
1
1
1
1
1
1
1
1
1
1
1
1
1
1
1
1
1
1
2
1
1
1
2
1
2
2
1
2
1
1
1
1
1
1
2
1
1
1
1
1
2
1
1
1
1
1
1
1
1
1
1
1
2
1
1
1
1
1
1
1
1
1
1
1
1
1
2
1
1
1
1
2
1
1
1
1
2
1
1
1
1
1
1
1
1
1
1
1
2
1
1
1
1
1
1
1
1
1
1
1
1
1
1
1
1
1
1
1
1
1
1
1
1
1
1
1
1
1
1
1
1
1
1
1
1
1
1
1
1
2
1
2
2
1
1
1
1
1
1
1
1
2
1
2
1
1
1
1
1
1
1
1
1
1
2
1
1
1
1
1
1
1
1
1
1
1
1
1
1
1
1
1
1
1
1
1
1
2
1
1
1
1
1
1
1
1
1
1
1
1
1
2
1
1
1
1
1
1
1
1
1
1
1
1
1
1
1
1
2
1
1
1
1
1
1
2
1
1
1
1
1
1
1
1
1
1
1
1
1
1
1
1
1
1
1
1
1
1
1
1
1
1
1
1
1
1
1
1
1
1
1
1
1
1
1
1
1
1
1
1
1
1
1
1
1
1
1
1
2
2
2
1
1
1
1
1
1
2
1
1
1
1
1
1
1
1
1
1
1
1
2
1
1
1
1
2
1
2
2
1
1
1
1
1
1
1
1
1
1
1
1
1
1
1
1
1
1
1
1
1
1
1
1
1
1
1
2
1
1
1
1
1
1
1
1
1
1
1
1
1
1
1
1
1
1
2
1
1
1
1
1
1
1
1
1
1
1
1
1
1
1
1
1
1
1
1
1
1
1
1
1
1
1
1
1
1
1
2
1
1
1
1
1
1
1
1
1
1
1
1
1
1
1
1
1
1
1
2
2
1
1
1
1
1
1
1
1
2
1
1
1
1
1
1
2
1
1
1
1
1
1
1
1
1
1
1
1
1
1
1
1
1
1
1
1
2
1
1
1
1
1
1
1
1
1
1
1
1
1
1
1
2
1
1
1
1
1
1
1
1
1
2
1
1
1
2
2
2
1
1
1
1
1
1
1
1
1
1
1
1
1
2
1
1
2
2
1
1
1
1
1
2
1
1
1
1
1
1
1
1
1
1
1
1
1
1
1
1
1
2
1
1
1
1
1
1
1
1
1
1
1
1
1
1
1
1
1
1
1
1
1
1
1
1
1
1
1
1
1
1
1
1
1
1
1
1
1
1
1
1
1
1
1
1
1
2
1
1
1
1
1
1
2
1
1
1
1
1
2
1
1
1
1
1
1
1
1
1
2
1
1
1
1
1
1
1
1
1
1
1
1
1
1
1
2
1
1
1
1
1
1
1
1
1
1
1
1
1
1
1
1
1
1
1
1
1
1
1
1
2
1
1
1
1
1
1
1
1
1
1
1
1
1
1
1
1
1
1
2
1
1
1
1
1
1
1
1
1
1
1
1
1
1
1
1
1
1
1
1
1
1
1
1
1
1
1
1
1
1
1
1
1
1
2
1
1
1
1
1
1
1
1
1
1
1
1
1
1
1
1
1
1
1
1
1
1
1
1
1
1
1
1
1
1
1
1
1
1
1
1
1
1
1
1
1
1
1
1
1
1
1
1
1
1
2
1
1
1
1
1
1
1
2
1
1
1
1
2
1
1
1
1
2
1
1
1
1
1
1
1
2
1
1
1
1
1
1
1
1
1
1
2
1
1
1
1
1
1
1
1
1
1
1
1
1
1
1
1
1
1
1
1
1
1
1
1
1
1
1
1
1
1
1
1
1
1
1
1
1
1
1
1
1
1
1
1
1
1
1
1
1
1
1
1
1
2
1
1
1
1
1
1
1
1
1
2
1
2
1
1
1
1
1
1
2
1
1
1
1
1
1
1
1
1
1
1
2
1
1
1
1
1
1
1
1
1
1
1
1
1
1
1
1
1
1
1
1
1
1
1
1
1
2
1
1
1
1
1
1
1
1
1
1
1
1
1
1
1
1
1
1
1
1
1
2
1
1
1
1
1
1
1
1
1
1
1
1
1
1
1
1
1
1
1
1
1
1
1
1
1
2
1
1
1
1
1
1
1
1
1
1
2
1
1
1
1
1
1
1
1
1
1
1
1
1
1
1
1
1
1
1
1
1
1
1
1
1
1
1
1
1
1
1
1
1
1
1
1
2
1
1
1
1
1
1
1
1
1
1
1
1
1
1
2
1
2
1
1
1
1
1
1
1
1
1
1
1
1
2
1
1
1
1
1
1
1
1
1
1
1
2
1
1
1
1
1
1
1
1
1
1
1
1
1
1
1
1
1
1
1
1
2
1
1
1
1
1
1
1
1
1
1
1
1
1
1
2
1
1
1
1
1
2
1
1
1
1
1
1
1
1
1
2
1
1
1
1
1
1
1
1
1
1
1
1
1
1
2
1
1
1
1
1
1
1
1
1
1
1
1
1
1
1
1
1
1
1
1
1
1
1
1
1
1
2
1
1
1
1
1
1
1
1
1
1
1
1
1
1
1
1
1
1
1
1
1
1
1
1
1
1
1
1
1
1
1
1
1
1
1
1
1
1
1
1
1
2
1
1
2
1
1
1
1
1
1
1
1
1
1
1
1
1
1
1
1
1
1
1
1
1
1
1
1
1
1
1
1
1
2
1
1
1
1
1
1
1
1
1
1
1
1
1
1
1
1
1
1
1
1
1
1
1
1
1
1
1
1
1
1
1
1
2
1
1
1
1
1
1
1
1
1
1
1
1
1
1
1
1
1
1
1
1
1
1
1
1
1
1
1
1
1
1
1
1
1
1
1
1
1
2
1
1
1
1
1
1
1
1
1
1
1
1
1
1
1
1
1
1
1
1
1
1
1
1
1
2
1
1
1
1
1
1
1
1
1
1
1
1
1
1
1
1
1
1
2
1
1
1
1
1
1
1
1
1
1
1
1
1
1
1
2
1
1
1
1
1
1
1
1
1
1
1
1
1
1
1
1
1
1
1
1
1
1
1
1
1
1
1
1
1
1
1
1
1
1
1
1
1
1
1
1
1
1
1
1
1
1
1
1
1
1
1
1
1
1
1
1
1
1
1
1
1
1
1
1
2
1
1
1
1
1
1
1
1
1
1
1
1
1
1
1
2
1
1
1
1
1
1
1
1
1
1
1
1
1
1
1
1
1
1
1
1
1
1
1
1
1
1
1
1
1
1
1
1
1
1
1
1
1
1
1
1
1
1
1
1
1
1
1
1
1
1
1
2
1
1
1
1
1
1
1
1
1
1
1
1
1
1
1
1
1
1
1
1
1
1
1
1
1
1
1
1
1
1
1
1
1
1
1
1
1
1
1
1
1
1
1
1
1
1
1
1
1
1
1
1
1
1
1
1
1
1
1
1
1
2
1
1
1
1
1
1
1
1
1
1
1
1
1
1
1
1
1
1
1
1
1
1
1
1
1
1
1
1
1
1
1
1
1
1
1
1
1
1
1
1
1
1
1
1
1
1
1
1
1
1
1
1
1
1
1
1
1
1
1
1
1
1
1
1
2
1
1
1
1
1
1
2
1
1
1
1
1
1
1
1
1
1
1
1
1
1
1
1
1
1
2
1
1
1
1
1
2
2
2
1
1
1
1
1
1
1
1
1
1
1
1
1
1
1
1
1
1
1
1
1
1
1
1
1
1
1
1
1
1
1
1
1
1
1
1
1
1
1
1
1
1
1
1
1
1
1
1
1
1
1
1
1
1
1
1
1
1
1
1
1
1
1
1
1
1
1
1
1
1
1
1
1
1
1
1
1
1
1
1
1
1
1
1
1
1
1
1
1
1
1
1
1
1
1
1
1
1
1
1
1
1
1
1
1
1
1
1
1
1
1
1
1
1
1
1
1
1
1
1
1
1
1
1
1
1
1
1
1
1
1
1
1
1
1
1
2
1
1
1
1
1
2
1
1
1
1
1
1
1
1
2
1
1
1
1
1
1
1
1
1
1
1
1
1
1
1
1
1
1
1
1
1
1
1
1
1
1
1
1
1
1
1
1
1
1
1
1
2
1
1
2
1
1
1
1
1
1
1
1
1
1
1
1
1
1
1
1
1
1
1
1
1
1
1
2
1
1
1
2
1
1
1
1
1
1
1
1
1
1
1
1
1
1
1
1
1
1
1
1
1
1
1
1
1
1
1
2
1
2
1
1
1
1
1
1
1
1
2
1
1
1
1
1
1
2
1
1
1
1
1
1
1
1
1
1
1
1
2
1
1
2
1
1
1
1
1
1
1
2
1
1
2
1
1
1
1
1
1
1
1
1
1
1
2
1
1
1
1
1
1
1
1
2
2
1
1
1
1
1
1
1
1
1
1
1
1
1
1
1
1
1
1
1
1
1
1
1
1
1
1
1
1
1
2
1
1
1
1
1
1
1
1
1
1
1
1
1
1
1
1
1
1
1
1
1
1
2
1
1
1
1
1
1
1
1
1
1
1
1
1
1
1
1
1
1
1
1
1
1
1
1
1
1
1
1
1
1
1
1
1
1
1
1
1
1
1
1
1
1
1
1
1
2
1
1
1
1
1
1
2
1
1
1
1
1
1
1
1
1
2
1
1
1
1
1
1
1
1
1
1
1
1
1
1
1
1
1
1
1
1
1
1
1
1
1
1
1
1
1
1
1
1
1
1
1
1
1
1
1
1
1
1
1
1
1
1
1
1
1
1
1
1
1
1
1
1
1
1
1
2
1
1
1
1
1
1
1
1
1
1
1
1
1
1
1
1
1
1
1
1
1
1
1
1
1
1
1
1
1
1
1
1
1
1
1
1
1
1
1
1
1
1
1
1
1
2
1
1
1
1
1
1
1
1
1
1
1
1
1
1
2
1
1
1
1
1
1
1
1
1
2
1
1
1
1
1
1
1
1
1
1
1
1
1
1
1
1
1
1
1
1
1
1
1
1
2
1
1
1
1
1
1
1
1
1
1
1
1
1
1
1
1
1
1
1
1
1
1
1
1
1
1
1
1
1
1
1
2
1
1
1
1
1
1
1
1
2
1
1
1
1
1
1
1
1
1
2
1
1
1
1
1
1
1
1
1
1
1
1
1
1
1
1
1
1
1
1
1
1
1
1
1
1
1
1
1
1
1
1
1
1
1
1
1
1
1
1
1
1
1
1
1
1
1
1
1
1
1
1
1
1
1
1
2
1
1
2
1
1
1
1
1
1
1
1
1
2
1
1
1
1
1
1
1
1
1
1
1
1
1
1
1
1
1
1
1
1
1
1
1
1
1
1
1
1
1
1
1
1
1
1
1
1
1
1
1
1
1
1
1
1
1
1
1
1
1
1
1
1
1
1
1
1
1
1
1
1
1
1
1
1
1
1
1
1
1
1
1
1
1
1
1
1
1
1
1
1
1
1
1
1
1
1
1
1
1
1
1
1
1
1
1
1
2
1
1
1
1
1
1
1
1
1
1
1
1
1
1
1
1
1
1
1
1
1
1
1
1
2
1
1
1
1
1
1
1
1
1
1
1
1
1
1
1
1
1
1
1
1
2
1
1
1
1
1
1
1
1
1
1
1
1
1
1
1
1
1
1
1
2
1
1
1
1
1
1
1
1
1
1
1
1
1
1
1
1
1
1
1
1
1
1
1
1
1
1
1
1
1
1
1
2
1
1
1
1
1
1
1
1
1
1
1
1
1
1
1
1
1
1
1
1
1
1
1
1
1
1
1
1
1
1
1
1
1
1
1
1
1
1
1
1
1
1
1
1
1
1
1
1
1
1
1
1
1
1
1
1
1
1
1
1
1
1
1
1
1
1
1
1
1
2
1
2
2
1
1
1
1
1
1
1
1
1
1
1
1
1
1
1
2
1
1
1
1
1
1
1
1
1
1
1
1
1
1
1
1
1
1
1
1
1
1
1
1
1
1
1
1
1
1
1
1
1
2
1
1
1
1
1
1
1
1
1
1
1
1
1
1
1
1
1
1
1
1
1
1
1
1
1
1
1
1
1
1
1
1
1
1
1
1
1
1
1
1
1
1
1
1
1
2
1
1
1
1
1
1
1
1
1
1
1
1
1
1
1
1
1
1
1
1
1
1
1
1
1
2
1
1
1
1
1
1
1
1
1
1
1
1
1
1
1
1
1
1
1
1
1
1
1
1
1
1
1
1
1
1
1
1
1
1
1
1
1
1
1
1
1
1
1
2
1
1
1
1
1
1
1
1
2
1
1
1
1
1
1
1
1
1
1
1
1
1
1
1
1
1
1
1
1
1
1
1
1
2
1
1
1
1
1
1
1
1
1
1
1
1
1
1
1
1
1
2
1
1
1
1
1
1
2
1
1
1
2
1
1
1
1
1
1
1
1
1
2
1
1
1
1
1
1
1
1
1
1
1
1
1
1
1
1
1
1
1
1
1
1
1
1
1
1
1
1
1
1
1
1
1
1
1
1
1
1
1
1
1
1
1
1
1
1
1
1
1
1
1
1
1
1
1
1
1
1
1
1
1
1
1
1
1
1
1
1
1
1
1
1
1
1
1
1
1
1
1
1
1
1
1
1
1
1
1
1
2
1
1
1
1
1
1
1
1
1
1
1
1
2
1
2
1
1
1
1
1
1
1
1
1
1
1
1
1
1
1
1
1
1
1
1
1
1
1
1
1
1
1
1
1
1
1
1
1
1
1
1
1
1
1
1
1
1
1
1
1
1
1
1
1
1
1
1
1
1
1
1
1
1
1
1
1
1
1
1
1
1
1
1
1
1
1
1
1
1
1
1
1
1
1
1
1
1
1
1
1
1
1
1
1
1
1
1
1
1
1
1
1
1
1
1
2
1
1
1
1
1
1
1
1
1
1
1
1
1
1
1
1
1
1
1
1
1
1
1
2
1
2
2
1
1
1
1
1
1
1
1
1
1
1
1
1
1
1
1
1
1
1
1
1
1
1
1
1
1
1
1
1
1
1
1
2
1
1
1
1
1
1
1
1
1
1
1
1
1
1
1
1
1
1
1
1
1
1
1
1
1
1
1
1
1
1
1
1
1
1
1
1
1
1
1
1
1
1
1
1
1
1
1
1
1
1
1
1
1
1
1
1
1
2
1
1
1
1
1
1
1
1
1
1
1
1
1
1
1
2
1
1
1
1
1
1
1
1
1
1
1
1
2
1
1
1
1
1
1
1
1
1
1
1
1
1
1
1
1
1
2
1
1
1
1
1
1
1
1
1
1
1
1
2
1
1
1
1
1
1
1
1
1
1
1
1
1
1
1
1
1
1
1
1
1
1
1
1
1
1
1
1
1
1
1
2
1
1
1
1
1
1
1
1
1
1
1
1
2
1
1
1
1
1
1
1
1
1
1
1
1
1
1
1
1
1
2
1
1
1
1
1
1
1
1
1
1
1
1
1
1
1
1
1
1
1
1
2
1
1
1
1
1
1
1
1
1
1
1
1
1
1
1
1
1
1
1
1
1
1
1
1
1
1
1
2
1
1
1
1
1
1
1
1
1
2
1
1
2
1
1
1
1
1
1
1
1
1
1
1
1
1
1
1
1
1
1
1
1
1
1
1
1
1
1
2
1
1
1
1
1
1
1
1
1
1
1
1
1
1
1
1
1
1
1
1
1
1
1
1
1
1
1
1
2
2
1
1
1
2
1
1
1
1
1
1
1
1
1
1
1
1
1
1
1
1
1
1
1
1
1
1
1
1
1
1
1
1
1
1
1
1
1
1
1
2
1
1
1
1
1
1
1
1
1
1
1
1
1
1
1
1
1
1
1
1
1
1
1
1
1
1
1
1
1
1
1
1
1
1
1
1
1
1
1
1
1
1
1
1
1
1
1
1
1
1
1
1
1
1
1
1
1
1
1
2
1
1
1
1
1
1
1
1
1
1
2
1
1
1
1
1
1
1
1
1
1
1
1
1
1
1
1
2
2
1
1
1
1
1
1
1
1
1
1
1
1
1
1
1
1
1
1
1
1
1
1
1
1
1
1
1
1
1
1
1
1
1
1
1
1
1
1
1
1
1
1
1
1
1
1
1
1
1
1
1
1
1
1
1
1
1
1
1
2
1
1
1
1
2
1
1
1
1
1
1
1
1
1
1
1
1
1
1
1
1
1
1
1
1
1
1
1
1
1
1
1
1
1
1
1
1
1
1
1
1
1
1
1
1
1
1
1
1
1
1
1
1
1
1
1
1
1
1
1
1
1
1
1
1
1
1
1
1
1
1
1
1
1
1
1
2
1
1
1
1
1
1
1
1
1
1
1
1
1
1
1
1
1
1
1
1
1
1
1
1
1
1
2
1
1
1
1
1
1
1
1
1
1
1
1
1
1
1
1
1
1
1
1
1
1
1
1
1
1
1
1
1
1
1
1
2
1
1
1
1
1
1
1
1
1
1
1
1
1
1
1
1
1
1
1
2
1
1
1
1
1
1
1
1
1
1
1
1
1
1
1
1
1
1
1
1
1
1
1
1
1
1
1
1
1
1
1
1
1
1
1
1
1
1
2
1
1
1
1
1
1
1
1
1
1
1
2
1
1
1
1
1
1
1
1
1
1
1
1
1
1
1
1
1
1
2
1
1
1
1
1
1
1
2
1
1
1
1
1
1
1
1
1
1
1
1
1
1
1
1
1
1
1
1
1
1
1
1
1
1
2
1
1
1
1
1
1
1
1
1
1
1
1
1
1
1
1
1
1
1
1
1
1
1
1
1
1
1
1
1
1
1
1
1
1
1
1
1
1
1
1
1
1
1
1
1
1
1
1
1
1
1
1
1
1
1
1
1
1
1
1
1
1
1
1
1
1
1
1
2
1
1
1
1
1
1
2
1
1
1
1
1
1
1
1
1
1
1
1
1
2
1
1
1
1
1
1
1
1
1
1
1
2
1
1
1
1
1
1
1
1
1
1
1
1
2
1
1
1
1
1
1
1
1
1
1
1
1
1
1
1
1
1
1
1
1
1
2
2
1
1
2
1
1
1
1
2
1
1
1
1
1
2
1
1
1
1
1
1
2
1
1
1
1
1
1
1
1
1
1
1
1
1
1
1
1
1
1
1
1
1
1
1
1
1
1
1
1
1
1
1
2
1
1
1
1
1
1
2
1
1
1
1
1
1
1
2
1
1
1
1
1
1
1
1
1
1
1
1
1
1
1
1
1
1
1
1
1
1
1
1
1
1
1
1
2
1
1
2
1
1
1
1
1
1
1
1
1
1
1
1
1
1
1
1
1
1
1
1
1
1
1
2
1
1
1
1
1
1
1
1
1
1
1
1
1
1
1
1
1
1
1
1
1
1
1
1
1
1
1
2
1
1
1
1
1
1
1
1
1
1
1
1
1
1
1
1
1
1
1
1
1
1
1
1
1
1
1
1
1
1
1
1
1
1
1
2
1
1
1
1
2
1
1
1
1
1
1
1
1
1
1
1
2
1
1
1
1
1
2
1
1
2
1
1
1
1
1
1
1
1
1
2
1
1
1
1
1
1
1
1
1
1
1
1
1
1
1
1
1
1
1
1
1
1
1
1
1
1
1
1
1
1
1
1
2
1
1
1
1
1
1
1
1
1
1
1
1
1
1
1
1
1
1
1
1
1
1
1
1
1
1
1
1
2
1
1
1
1
1
1
1
1
1
2
1
1
1
1
1
1
1
1
1
1
1
1
1
1
1
1
1
2
1
1
1
1
1
1
1
1
1
1
1
1
1
1
1
1
1
1
1
1
1
1
1
1
1
1
1
1
1
1
1
1
1
1
1
1
1
1
1
1
1
1
1
1
1
1
1
1
1
1
1
1
1
1
1
1
1
1
1
1
1
1
1
1
2
1
1
1
1
1
1
1
1
1
1
1
1
1
1
1
1
1
1
1
1
1
1
1
1
1
1
1
1
1
1
1
2
1
1
1
1
1
1
1
1
1
1
1
1
1
1
1
1
1
1
1
1
1
1
1
1
1
1
1
1
1
1
1
1
1
2
1
1
1
1
1
1
1
1
1
1
1
2
1
1
2
1
1
1
1
1
1
1
1
1
1
1
1
1
1
1
1
1
1
1
1
1
1
1
1
1
1
1
1
1
1
1
2
1
1
2
1
1
1
1
1
1
1
1
2
1
1
1
1
1
1
1
1
1
1
1
1
1
1
1
1
1
1
1
1
1
1
1
1
1
1
1
1
1
1
1
1
2
1
1
1
1
1
1
1
1
1
1
1
1
1
1
1
1
1
1
1
1
1
1
1
1
1
1
1
1
1
1
1
1
1
1
1
1
1
1
1
1
1
1
1
1
1
1
1
1
1
1
1
1
1
1
2
1
1
1
1
1
1
1
1
1
1
1
1
1
1
1
1
1
1
1
1
1
1
1
1
1
1
1
1
1
1
1
1
1
1
1
1
1
1
1
1
1
1
1
1
1
1
1
1
1
1
1
1
1
1
1
1
1
1
1
1
1
1
1
1
1
1
1
1
1
1
1
1
1
1
1
1
1
1
1
1
1
1
1
1
1
1
1
1
1
1
1
1
1
1
1
1
1
1
1
1
1
1
2
1
1
2
1
1
1
1
2
1
1
1
1
1
1
1
1
2
1
1
1
1
1
1
1
2
1
1
1
1
1
1
1
1
1
1
1
1
1
1
1
1
1
1
1
1
1
1
1
1
1
1
1
2
1
1
1
1
1
2
1
1
1
1
1
1
1
1
1
1
1
2
2
1
1
1
1
1
1
1
1
2
1
1
1
1
2
1
1
1
1
1
1
1
1
1
1
1
1
1
1
2
1
1
1
1
1
1
1
1
2
1
1
1
1
1
1
1
2
2
1
1
1
1
1
1
1
1
1
1
1
1
1
1
1
1
1
1
1
1
1
1
1
1
1
2
1
1
1
1
1
1
1
1
1
1
1
1
1
1
1
1
1
1
1
1
1
1
1
1
1
1
1
1
1
1
1
1
1
1
1
1
1
1
1
1
1
1
1
1
1
1
1
1
1
1
1
1
1
1
1
1
1
1
1
1
1
1
1
1
1
1
1
1
1
1
1
1
1
2
1
1
1
1
1
1
1
1
1
1
1
1
1
1
1
1
1
1
1
1
1
1
1
1
1
1
1
1
1
1
1
1
2
1
1
1
1
1
1
1
1
2
1
1
1
1
1
1
1
1
1
1
1
1
1
1
1
1
1
1
1
1
1
1
1
1
1
1
1
1
2
1
2
1
1
1
1
1
1
1
1
1
1
1
2
1
1
1
1
1
1
1
1
2
1
1
1
1
1
1
1
1
1
1
1
1
1
1
1
1
1
1
1
1
1
1
1
1
1
1
1
1
1
1
1
1
1
1
1
1
1
1
1
1
1
1
1
1
1
1
1
1
1
1
1
1
1
1
1
1
1
1
1
1
1
1
1
1
1
1
1
1
1
2
1
1
1
1
1
1
2
1
1
1
2
1
1
1
1
1
1
1
1
2
1
1
1
2
1
1
1
2
1
1
1
1
1
1
2
1
1
1
2
1
1
1
1
1
1
1
1
1
1
1
1
1
1
1
1
1
1
1
1
1
1
1
1
1
1
1
1
1
1
1
1
1
1
1
1
1
1
1
1
1
1
1
1
1
1
1
1
1
1
1
1
1
1
1
1
1
1
1
1
1
1
1
1
1
1
1
1
1
1
1
1
1
1
1
1
2
1
1
1
1
1
1
1
1
1
1
1
1
1
1
1
1
1
1
1
1
1
1
1
1
1
1
1
1
1
1
1
1
1
1
1
1
1
1
1
1
1
1
2
1
1
1
1
1
1
1
1
1
1
1
1
1
1
2
1
1
1
1
1
1
1
1
1
1
1
1
1
1
1
1
1
1
1
1
1
1
1
1
1
1
1
1
1
1
1
1
1
1
1
1
1
1
1
1
1
1
1
1
1
1
1
1
1
1
1
2
1
1
1
1
1
1
1
1
1
1
1
1
1
2
1
1
2
1
1
1
1
1
1
1
1
1
1
1
1
2
1
1
1
1
1
1
1
1
1
1
1
1
1
1
2
1
1
1
1
1
1
1
1
1
1
1
1
1
1
1
1
1
1
1
1
1
1
1
1
1
1
1
1
1
1
1
1
1
1
1
1
1
1
1
1
1
1
1
1
1
1
1
1
1
2
2
1
1
1
1
1
1
1
1
1
1
1
1
1
1
1
1
1
1
1
1
1
1
1
1
1
1
1
1
1
1
1
1
1
1
1
1
1
1
1
1
1
1
1
1
1
1
1
1
1
1
1
1
1
1
1
1
1
1
2
1
1
1
1
1
1
1
1
1
1
1
1
1
1
1
1
1
1
1
1
1
1
1
1
1
1
1
1
1
1
1
1
1
1
1
2
1
1
1
2
1
1
1
1
1
1
1
1
1
2
1
1
1
1
1
1
1
1
1
1
1
1
1
1
1
1
1
1
1
1
1
1
1
1
1
1
1
1
1
1
1
1
1
1
1
1
1
1
1
1
1
1
1
1
1
1
1
1
1
1
1
1
1
1
1
1
1
1
1
1
1
1
1
2
1
1
1
1
1
1
1
1
1
2
1
1
1
1
1
1
1
1
1
1
1
1
1
1
1
1
1
1
1
1
1
1
1
1
1
1
1
1
1
1
1
1
1
1
1
1
1
1
1
1
1
1
1
1
1
1
1
1
1
1
1
1
1
1
1
1
1
1
1
1
1
1
1
1
1
1
1
1
1
1
1
2
1
1
1
1
1
1
1
1
1
1
1
1
1
1
2
1
1
1
1
1
1
1
1
1
1
1
1
1
1
1
1
1
1
1
1
1
1
2
1
1
1
1
2
1
1
2
1
1
1
1
1
1
1
1
1
1
1
1
1
1
2
1
1
1
1
1
1
1
1
1
1
1
1
1
1
1
1
1
1
1
1
1
1
1
1
1
1
1
1
1
1
1
1
1
1
1
1
1
1
1
1
1
1
1
1
1
1
1
1
1
1
1
1
1
1
1
1
1
1
1
1
1
1
1
1
1
1
1
1
1
1
1
1
1
1
1
1
1
1
1
1
1
1
2
1
1
2
1
1
1
1
1
1
1
1
1
1
1
1
1
1
1
1
1
1
1
1
1
1
1
1
1
1
1
1
1
1
1
1
1
1
1
1
1
1
1
1
1
1
1
1
1
1
1
1
1
1
1
1
1
1
1
1
1
1
1
1
1
1
1
1
1
1
1
1
1
1
1
1
1
1
1
1
1
1
1
1
1
1
1
1
1
1
1
1
1
1
1
1
1
1
1
1
1
1
1
1
1
1
1
1
1
1
1
1
1
1
1
1
1
1
1
1
1
1
1
1
1
1
1
1
1
1
1
1
1
1
1
1
1
1
1
1
1
1
1
1
1
1
1
1
1
2
1
1
1
1
1
1
1
1
1
1
1
1
1
1
1
1
1
1
1
1
1
1
1
1
1
1
1
1
1
1
1
1
1
1
1
1
1
1
1
2
1
1
1
1
1
1
1
1
1
1
1
1
2
1
1
1
1
1
1
1
1
1
1
1
2
1
1
2
1
1
1
1
1
1
1
2
1
1
1
2
1
1
1
1
1
1
1
1
1
1
1
1
1
1
1
1
1
1
1
1
1
1
1
1
1
1
1
1
1
1
1
1
1
1
1
1
1
1
1
1
2
1
1
2
1
1
1
1
1
1
2
1
1
1
1
2
1
1
1
1
1
1
1
1
1
1
1
1
2
1
1
1
1
1
1
1
1
1
1
1
1
1
1
1
1
1
1
1
1
1
1
1
1
1
1
1
1
1
1
1
1
1
1
1
1
1
1
1
1
1
1
1
1
1
1
2
2
1
1
1
1
1
1
1
1
1
1
1
1
1
1
2
1
1
1
1
1
1
1
1
1
2
1
1
1
1
1
1
1
1
1
2
1
1
1
1
1
1
1
1
1
1
1
1
1
1
1
1
2
1
1
1
1
1
1
1
1
1
1
1
1
1
1
1
1
1
1
1
1
1
1
1
1
2
1
1
1
1
1
1
1
1
1
1
1
1
1
1
1
1
1
1
1
1
1
1
1
1
1
1
1
1
1
1
1
1
1
1
1
1
1
1
1
1
1
1
1
1
1
1
1
1
1
1
1
1
1
2
1
1
1
1
1
1
1
1
1
1
1
1
1
1
1
1
1
1
1
1
1
1
1
1
1
1
1
1
1
2
2
1
1
1
1
1
1
1
1
1
1
1
1
1
1
1
1
2
1
1
1
1
1
2
1
1
1
1
1
1
1
1
1
1
1
1
1
2
1
1
1
1
1
1
1
1
1
1
1
1
1
1
1
1
1
1
1
1
1
1
1
1
1
1
1
1
1
1
2
1
1
1
1
1
1
1
1
1
1
1
1
1
1
1
1
1
1
1
1
1
1
1
1
1
1
1
1
1
1
1
1
1
1
1
1
1
1
1
1
1
1
1
1
1
1
1
1
1
1
1
1
1
1
1
1
1
1
1
2
1
1
1
1
1
2
1
1
1
1
1
1
1
1
1
1
1
1
1
1
1
1
1
1
1
2
1
1
1
1
1
1
1
1
1
1
1
1
1
1
1
1
1
1
1
1
1
2
1
2
1
1
2
1
1
1
1
1
1
1
1
1
1
1
1
1
1
1
1
1
2
1
1
1
1
1
1
1
1
1
1
1
1
1
1
1
1
2
1
1
1
1
1
1
1
1
1
1
1
1
1
1
1
1
1
1
1
1
1
1
1
1
1
1
1
1
1
1
1
1
1
1
1
1
1
1
1
1
1
1
1
1
1
2
1
1
1
1
1
1
1
1
1
1
1
1
1
2
1
1
1
1
1
1
1
1
1
1
1
1
1
1
1
1
1
1
1
1
1
1
1
1
1
1
1
1
1
1
1
1
1
1
1
1
1
2
1
1
1
1
1
1
1
1
1
1
1
1
1
1
1
1
1
1
1
1
1
1
1
1
1
1
1
1
1
1
1
1
1
1
1
1
1
1
1
1
1
1
1
1
1
1
1
1
1
1
2
1
1
1
1
1
1
1
1
1
1
1
1
1
1
1
1
1
1
1
1
1
1
1
1
1
1
1
1
1
1
1
1
1
1
1
1
1
1
1
2
1
1
1
1
1
1
1
1
1
1
1
1
1
1
1
1
1
1
1
1
1
1
1
1
1
1
1
1
1
1
1
2
1
1
1
1
2
1
1
1
1
1
1
1
1
1
1
1
1
1
1
1
1
1
1
1
1
1
1
1
1
1
1
1
1
1
1
1
1
1
1
1
1
1
1
1
1
1
1
1
1
2
1
1
1
1
1
1
1
1
1
1
2
1
1
1
1
1
1
1
1
1
1
2
1
1
2
1
1
1
2
1
1
1
1
1
1
1
1
1
1
1
1
1
1
1
1
1
1
1
1
1
1
1
1
1
1
1
1
1
1
1
1
1
1
1
1
1
1
1
1
1
1
1
1
1
1
1
1
1
1
1
1
1
1
1
1
1
1
1
1
1
1
2
1
1
1
1
1
1
2
1
1
1
1
1
1
1
1
1
1
1
1
1
1
2
1
1
1
1
1
1
1
1
1
1
1
1
1
1
1
1
1
1
1
2
1
1
1
1
2
1
1
1
1
1
1
1
1
1
1
1
1
1
1
1
1
1
1
1
1
1
1
1
1
1
1
1
1
1
1
1
1
1
1
1
1
1
1
1
1
1
1
1
1
1
1
1
1
1
1
1
1
1
1
2
1
1
1
1
1
2
1
1
2
1
1
1
1
1
1
1
1
1
1
1
1
1
1
1
1
1
1
1
1
1
1
1
1
1
1
1
1
1
1
1
1
1
1
1
1
1
1
1
1
1
1
1
1
1
1
1
1
1
1
1
1
1
1
1
1
1
1
1
1
1
1
1
1
1
1
1
1
1
1
1
1
1
1
1
1
1
1
1
1
1
1
1
1
1
1
1
1
1
1
1
1
1
1
1
1
1
1
1
1
1
1
1
1
1
1
1
1
1
1
1
2
1
1
1
1
1
1
1
1
1
1
1
1
1
1
1
1
1
1
1
1
1
1
1
1
1
1
1
2
1
1
1
1
1
1
1
1
1
1
1
1
1
1
1
1
1
1
1
2
1
1
1
1
1
1
1
1
1
2
1
1
1
1
1
1
1
1
1
2
2
1
1
1
1
1
1
2
1
1
1
1
1
1
1
1
1
1
1
1
1
1
1
1
1
1
1
1
1
1
1
1
1
1
1
1
1
2
1
1
1
1
1
1
1
1
1
1
1
1
1
1
1
1
1
1
1
1
1
1
1
1
1
1
1
1
1
1
1
1
1
1
1
1
1
1
1
1
1
1
1
2
1
1
1
1
1
1
1
1
1
1
1
1
1
1
1
1
1
1
1
1
1
1
1
1
1
1
1
1
1
1
1
1
1
1
1
1
1
1
1
1
1
1
1
1
1
1
1
1
1
1
1
1
1
1
1
1
1
1
1
1
1
1
1
1
1
1
1
1
1
1
1
1
1
1
1
1
1
2
1
1
1
1
1
1
1
1
1
1
1
1
1
2
1
1
1
1
1
1
1
1
1
1
1
1
1
1
1
1
1
1
2
1
1
1
1
1
1
1
1
1
1
1
1
1
1
1
1
1
1
1
1
1
1
1
1
1
1
1
1
1
1
1
1
1
1
1
1
1
1
1
1
1
1
1
1
1
1
1
1
2
1
1
2
1
1
2
1
1
1
1
1
1
1
1
1
1
1
2
1
2
1
1
1
1
1
1
1
1
1
1
1
1
1
1
1
1
1
1
1
1
1
1
1
1
1
1
2
1
1
1
1
1
1
1
1
1
1
1
2
1
1
1
1
1
1
1
1
1
1
1
1
1
1
1
1
1
1
1
1
1
1
1
1
1
1
1
1
1
1
1
1
1
1
1
1
1
1
1
1
1
1
2
1
1
1
1
1
1
1
1
1
1
1
1
1
1
1
1
1
1
1
1
1
1
1
1
1
1
1
1
1
1
1
1
1
1
1
1
1
1
1
1
1
1
1
1
1
1
2
1
1
1
1
1
1
1
1
1
1
1
1
1
1
1
1
1
1
1
1
1
1
1
1
1
1
1
1
1
1
1
1
1
1
1
1
1
1
1
1
1
1
1
1
1
1
1
1
1
1
1
1
1
1
1
2
1
1
1
1
2
1
1
1
1
1
2
1
1
2
2
1
1
1
1
1
1
1
2
1
1
2
1
1
1
1
1
1
1
1
1
1
1
1
1
1
1
1
1
1
1
1
1
1
1
1
1
1
1
1
1
1
1
2
1
1
1
1
1
1
1
1
1
1
1
1
1
1
1
1
1
1
1
1
1
1
1
1
1
1
1
1
1
1
1
1
1
1
1
1
1
1
1
1
1
1
1
1
1
1
1
1
1
1
2
2
1
1
1
1
1
1
2
1
1
1
1
1
1
1
1
1
1
1
1
1
1
1
1
1
1
1
1
1
1
1
1
1
1
1
1
2
1
1
1
1
1
1
1
1
1
1
1
1
1
1
1
1
1
1
1
1
1
1
1
1
1
1
1
1
1
1
1
1
1
1
1
1
1
1
1
1
1
1
1
1
1
1
1
1
1
1
1
1
1
1
1
1
1
1
1
1
1
1
1
1
1
1
1
1
1
1
1
1
1
1
1
1
1
1
1
1
1
1
1
1
1
1
1
1
1
1
1
1
1
1
1
1
2
2
1
1
1
1
1
1
1
1
1
1
1
1
1
1
1
1
1
1
1
1
1
1
1
2
2
1
1
1
1
1
1
1
1
1
1
1
1
1
1
1
1
1
1
1
1
1
1
1
1
1
1
1
2
1
1
1
1
1
1
1
1
1
1
1
1
1
1
1
1
1
1
1
1
2
1
1
1
1
1
1
1
1
1
1
1
1
1
1
1
1
1
1
1
1
2
2
1
1
1
1
1
1
1
2
1
1
1
1
2
1
2
1
1
1
1
1
1
2
1
1
1
1
1
1
1
1
1
1
1
1
1
1
1
1
2
1
1
1
1
1
1
2
1
1
1
1
1
1
2
1
1
1
1
1
1
1
1
1
1
1
1
1
1
1
1
1
1
1
1
1
1
1
1
1
1
1
2
1
1
1
1
1
1
1
1
1
1
1
1
1
1
2
1
1
1
1
1
1
2
1
1
1
1
1
1
1
1
1
1
1
1
1
2
1
1
1
1
2
1
1
1
1
1
1
1
1
1
1
1
1
1
1
2
1
1
1
1
1
2
1
2
2
1
1
1
1
1
1
1
1
1
1
1
1
1
1
1
1
1
1
1
1
1
1
1
1
1
1
1
1
1
1
1
1
1
1
1
1
1
1
1
1
1
1
1
1
1
1
1
1
1
1
1
1
1
1
1
1
1
1
1
1
1
1
1
1
1
1
1
1
1
1
1
1
1
1
1
2
1
1
1
1
1
1
1
1
1
1
1
1
1
1
1
1
1
1
1
1
1
1
1
1
1
1
1
1
1
1
1
1
1
1
1
1
1
1
1
1
1
1
1
1
1
1
2
1
1
1
1
1
1
1
1
1
1
1
1
1
1
1
1
2
1
1
1
1
1
1
1
1
1
1
1
1
1
1
2
1
1
1
1
1
1
1
1
1
1
1
1
2
1
1
1
1
1
1
1
1
1
1
1
1
1
1
1
1
1
1
1
1
1
1
1
1
2
1
1
1
1
1
2
1
1
1
1
1
1
1
1
1
1
1
1
1
1
1
1
1
1
1
1
1
1
1
1
1
1
1
1
2
1
1
1
1
1
1
1
1
1
1
1
1
1
1
1
1
1
1
1
1
1
1
1
1
1
1
1
1
1
1
1
1
1
1
1
1
1
1
1
1
1
1
1
1
1
1
1
1
1
1
2
1
1
1
1
1
1
1
1
1
1
1
1
1
1
1
1
1
1
2
2
1
1
1
2
1
1
1
1
1
1
1
1
1
1
1
1
1
1
1
2
1
1
1
1
1
1
1
1
1
1
1
1
1
1
1
1
1
1
1
1
1
1
1
1
2
1
1
1
1
1
2
1
1
1
1
2
1
1
1
1
1
1
1
1
1
1
1
1
1
2
1
1
1
1
1
1
1
1
1
1
1
1
1
1
1
1
1
1
1
1
1
1
1
2
1
1
1
1
1
1
1
1
1
1
2
1
2
1
1
1
1
1
1
1
1
1
1
1
1
1
2
1
1
1
1
1
1
1
1
1
1
1
1
1
1
1
1
1
1
1
1
1
1
1
1
1
1
2
1
1
1
1
1
1
1
1
1
1
1
1
1
1
1
1
1
1
1
1
2
1
2
1
1
1
1
1
1
1
1
1
1
1
1
1
1
1
1
1
1
1
1
1
1
1
1
1
1
1
1
1
1
1
1
1
1
2
1
1
1
1
1
1
1
1
1
1
1
1
1
1
2
1
1
1
1
1
1
1
2
1
1
1
1
1
1
1
1
1
1
1
1
1
1
1
1
1
1
1
1
1
2
1
1
1
1
1
1
1
1
1
1
1
1
1
1
1
1
1
1
1
1
1
1
1
1
1
1
1
1
1
1
1
1
1
1
2
1
1
1
1
1
1
2
1
1
1
1
1
1
1
1
1
1
1
1
1
1
1
1
1
1
1
1
1
1
1
1
1
1
1
1
1
1
1
2
1
1
1
1
2
1
1
1
1
1
1
1
1
1
1
1
1
1
1
1
1
1
1
1
1
2
1
1
1
1
1
1
1
1
1
1
1
1
1
1
1
1
1
1
1
1
1
1
1
1
1
1
1
1
1
1
1
1
1
1
1
1
1
1
1
1
1
1
1
1
1
1
1
1
1
1
1
1
1
1
1
1
1
1
1
2
1
1
1
1
1
1
1
1
1
1
1
1
1
1
1
1
1
1
1
1
1
1
1
1
1
1
1
1
1
1
1
1
1
1
1
1
1
1
1
1
1
1
1
1
1
1
1
1
1
1
1
1
1
1
1
1
1
1
1
1
1
1
1
1
1
1
2
1
1
1
1
1
1
1
1
1
1
1
1
1
2
1
1
1
1
1
1
1
1
1
1
1
1
1
1
1
1
1
1
1
1
1
1
1
1
1
1
1
1
1
1
1
1
1
1
1
1
1
1
1
1
1
1
1
1
1
1
1
1
1
1
1
1
1
1
1
1
1
1
1
1
1
1
1
1
1
1
1
1
1
1
1
1
1
1
1
1
1
1
1
1
1
1
1
1
1
1
1
1
1
1
1
2
1
1
1
2
1
1
1
1
1
1
1
1
1
1
1
1
1
1
2
1
1
1
1
1
1
1
2
1
1
1
1
1
1
1
1
1
1
1
1
1
1
1
1
1
1
1
1
1
1
1
1
1
1
2
1
1
1
1
1
1
1
1
2
1
2
1
1
1
1
1
1
1
1
1
1
1
1
1
1
1
1
1
1
1
1
1
1
1
1
1
1
1
1
1
1
1
1
1
1
1
1
1
1
1
1
1
1
1
1
1
1
1
1
1
1
1
1
1
1
1
1
1
1
1
1
1
1
1
1
1
1
1
1
1
1
1
1
1
1
1
1
1
1
1
1
1
1
1
1
1
1
1
1
1
1
1
1
1
1
1
1
1
1
1
1
1
1
1
1
1
1
1
1
1
1
1
1
1
1
1
1
1
1
1
1
1
1
2
1
1
1
1
1
1
1
1
1
1
1
1
1
1
1
1
1
1
1
1
1
1
1
1
1
1
1
1
1
1
1
1
1
1
2
1
1
1
1
1
1
1
1
1
1
1
1
1
1
1
1
1
1
1
2
1
1
1
1
1
1
1
1
1
1
1
1
1
1
1
1
1
1
1
1
1
1
1
1
1
1
1
1
1
1
1
1
1
1
1
1
1
1
1
1
1
1
1
1
1
1
1
1
1
1
1
1
1
1
1
1
1
2
1
1
1
1
1
1
1
1
1
1
1
1
1
1
1
1
1
1
1
1
1
1
1
1
1
1
1
1
1
1
2
1
1
1
1
1
1
1
1
1
1
1
1
1
1
1
1
1
1
1
1
1
1
1
1
1
1
1
1
1
1
1
1
1
1
1
1
1
1
1
1
1
1
1
1
2
1
1
1
1
1
1
1
1
1
1
1
1
1
1
1
1
1
1
1
1
1
1
1
1
1
1
1
1
1
1
1
2
1
1
1
1
1
1
1
1
1
1
1
1
1
1
1
1
1
1
1
1
1
1
1
1
1
1
1
1
1
1
1
1
1
1
1
1
1
1
1
1
1
1
1
2
1
1
1
1
1
1
1
1
1
1
1
1
1
1
1
1
2
1
1
1
1
1
1
1
1
1
1
1
1
1
1
1
1
1
1
1
1
1
1
1
1
1
1
1
1
1
1
1
1
1
1
2
1
1
1
1
1
2
1
1
1
1
1
1
1
1
1
1
1
1
1
1
1
1
1
1
1
1
1
1
1
1
1
1
1
1
1
1
1
1
1
1
1
1
1
1
1
1
1
1
1
1
1
1
1
1
1
1
1
1
1
1
1
1
1
1
1
1
1
1
1
1
1
1
1
1
2
2
1
1
1
1
1
1
1
1
1
1
1
1
1
1
1
1
1
1
1
1
1
1
1
1
1
1
1
1
1
1
1
1
1
1
1
1
1
1
1
1
1
1
1
1
1
1
1
1
1
1
1
1
1
1
1
1
1
1
1
1
1
1
1
1
1
2
1
1
1
1
1
1
1
1
1
1
1
1
1
1
1
1
1
1
1
1
1
1
1
1
1
1
1
1
1
1
1
1
2
1
1
1
1
1
1
1
1
1
1
1
1
1
1
1
1
1
1
1
1
1
1
2
1
1
1
1
2
1
1
1
1
1
1
1
1
1
1
1
1
1
1
1
1
1
1
1
1
1
1
1
1
1
1
1
1
1
1
1
1
1
1
1
1
1
1
1
1
1
1
1
1
1
1
1
1
1
1
1
1
1
1
1
1
1
1
1
1
1
1
1
1
1
1
1
1
2
1
1
1
1
1
1
1
1
1
1
1
1
1
1
1
1
1
1
1
1
1
1
1
1
1
2
1
1
1
1
1
1
1
2
1
1
1
1
1
2
1
1
1
1
1
1
2
1
1
1
1
1
1
1
1
1
1
1
1
1
1
1
1
1
2
1
1
1
1
1
1
1
1
1
1
1
1
1
1
1
1
1
1
1
1
1
1
1
1
1
1
1
1
1
1
1
1
1
1
1
1
1
1
1
1
1
1
1
1
1
1
1
1
2
1
1
1
1
1
1
1
1
1
1
1
1
1
1
1
1
1
1
1
1
1
1
1
1
1
1
1
1
1
2
1
1
1
1
1
1
1
1
1
1
1
1
1
1
1
1
2
1
1
1
1
1
1
1
1
1
1
2
1
1
1
1
1
1
1
1
1
1
1
1
1
1
1
1
1
1
1
1
1
1
1
2
1
1
1
1
1
1
1
1
1
1
1
1
1
1
2
1
1
1
1
1
2
1
1
1
1
1
2
1
1
1
1
1
1
1
1
1
1
1
1
1
1
1
1
1
1
1
1
1
2
1
2
1
1
1
2
1
1
1
1
1
1
1
1
1
1
1
1
1
1
1
1
1
1
1
1
1
1
1
1
1
1
1
1
1
1
1
1
1
1
1
1
1
1
1
1
1
1
1
1
1
1
1
1
1
1
1
1
1
1
1
1
1
1
1
1
1
2
1
1
1
1
2
1
1
1
1
1
1
1
1
1
1
1
1
1
1
1
1
1
1
1
1
1
1
1
1
1
1
1
1
1
1
1
1
1
1
1
1
1
1
1
1
1
1
1
1
1
1
1
1
1
1
1
2
1
1
1
1
1
1
1
1
1
1
2
1
1
1
1
1
1
1
1
1
1
1
1
1
1
1
1
1
2
1
1
1
1
1
1
1
1
1
1
1
1
1
1
1
1
1
1
1
1
1
1
1
1
1
1
1
1
2
1
1
1
1
1
1
1
1
1
1
1
1
1
1
1
1
1
1
1
1
1
1
1
1
1
1
1
1
1
1
1
1
1
2
1
1
1
1
1
1
1
1
1
1
1
1
1
1
1
1
1
1
1
1
2
1
1
1
1
1
1
1
1
1
1
1
1
1
1
1
1
1
1
1
1
1
1
1
1
1
1
1
1
1
1
1
1
1
1
1
1
1
1
1
1
1
1
1
1
1
1
1
1
2
1
1
1
1
1
1
1
1
1
1
1
1
1
1
1
1
1
1
1
1
1
1
1
1
1
1
1
1
1
1
1
1
1
1
2
1
1
1
1
1
2
1
1
1
1
1
1
1
2
1
1
1
1
1
1
1
1
1
1
1
1
1
1
1
1
1
1
1
2
1
1
1
1
1
1
1
1
1
1
1
1
1
1
1
1
1
1
1
1
1
1
1
1
1
1
1
1
1
1
1
1
1
1
1
1
1
1
1
1
1
1
1
1
1
1
1
1
1
1
1
1
1
1
1
1
1
2
1
1
1
1
1
1
1
1
1
1
1
1
2
1
1
1
1
1
1
1
1
1
1
1
1
1
1
1
1
1
1
1
2
1
1
1
1
1
1
1
1
1
1
1
1
1
1
2
1
1
1
1
1
1
1
1
1
1
1
1
1
1
1
1
1
1
1
1
1
1
1
1
1
1
1
1
1
1
1
1
1
1
1
1
1
1
1
1
1
1
1
1
1
1
1
1
1
1
1
1
1
1
1
1
1
1
1
1
1
1
1
1
1
1
1
1
1
1
1
1
1
1
1
1
1
1
1
1
1
1
1
1
1
1
1
1
1
1
1
1
1
1
1
1
1
1
1
1
1
1
1
1
1
1
1
1
1
2
1
1
1
1
1
1
1
1
1
1
1
1
1
1
1
1
1
1
1
1
1
1
1
1
1
1
1
1
1
1
1
1
1
1
1
1
1
1
1
1
1
1
1
1
1
1
1
1
2
1
1
1
1
1
1
1
1
1
1
1
1
1
1
1
1
1
1
1
1
1
1
1
1
1
1
1
1
1
1
1
1
1
1
1
1
1
1
1
1
1
1
1
1
1
1
1
1
1
1
1
1
1
1
1
1
1
1
1
1
1
1
1
1
1
1
1
1
1
1
1
1
1
1
1
1
1
1
1
1
1
1
1
1
1
1
1
1
1
1
1
1
1
1
1
1
1
1
1
1
1
1
1
1
2
1
1
1
1
1
1
1
1
1
1
1
1
1
1
1
1
1
1
1
1
1
1
1
1
1
1
1
1
1
1
1
1
1
1
1
1
1
1
1
2
1
1
1
1
1
1
1
1
1
1
1
1
1
1
1
1
1
1
1
1
1
1
1
1
1
1
1
1
1
1
2
1
1
1
1
1
1
2
1
1
1
1
1
1
1
1
1
1
1
1
1
1
2
1
1
1
1
1
1
1
1
1
1
1
1
1
1
1
1
1
1
1
1
1
1
1
1
1
2
1
1
1
1
1
1
1
1
1
1
1
1
1
1
1
1
1
1
1
1
1
1
1
1
1
1
1
1
1
1
1
1
1
1
1
1
1
1
1
1
1
1
1
1
1
1
1
1
1
1
1
1
1
1
1
1
1
1
1
1
1
1
1
1
1
1
1
1
2
1
1
1
1
1
1
1
1
1
1
1
1
1
1
1
1
1
1
1
1
1
1
1
1
1
1
1
1
1
1
1
1
2
1
2
1
1
1
1
1
1
1
1
1
1
1
1
1
2
1
1
1
1
1
1
1
1
1
1
1
1
1
1
1
1
1
1
1
1
1
1
2
1
1
1
1
1
1
1
1
1
1
1
1
1
1
1
1
1
1
1
1
1
1
1
1
1
1
1
1
1
1
1
2
1
1
1
1
1
1
1
1
1
1
1
1
1
2
1
1
1
1
1
1
1
1
1
1
1
1
1
1
1
1
1
1
1
1
1
1
1
1
1
1
1
1
1
1
1
1
1
1
1
1
1
1
1
1
1
1
1
1
1
1
1
1
1
1
1
1
2
1
1
1
1
1
1
1
1
1
1
1
1
1
1
1
1
1
2
1
1
1
1
1
1
1
1
1
1
1
1
1
1
1
1
1
1
1
1
1
1
1
1
1
1
1
1
1
1
1
1
1
1
1
2
1
1
1
1
1
1
1
1
2
1
1
1
1
1
1
1
1
1
1
1
1
1
1
2
1
1
1
1
1
1
1
1
1
1
1
1
1
1
1
2
1
1
1
1
1
1
1
1
1
1
1
1
1
1
1
2
1
1
1
1
1
1
1
1
1
1
1
1
1
1
1
1
1
1
1
1
1
1
1
1
1
1
1
1
1
1
1
1
1
1
1
1
1
1
1
1
1
1
1
1
1
1
1
1
1
1
1
1
1
1
1
1
1
1
2
1
1
1
1
1
1
1
1
1
1
1
1
1
1
1
1
1
1
1
1
1
1
2
1
1
1
1
1
2
1
1
1
1
2
1
1
1
1
1
1
1
1
1
1
1
1
1
2
1
1
1
1
1
1
1
1
1
1
1
1
1
1
1
1
1
1
1
1
1
1
1
2
1
2
1
1
1
1
1
1
1
1
1
1
1
1
1
1
1
1
1
1
1
1
2
1
1
1
1
1
1
1
1
1
2
1
1
1
1
1
1
1
1
1
1
1
1
1
1
1
1
1
1
1
1
1
1
1
1
1
1
1
1
1
1
1
1
1
1
1
1
1
1
1
1
1
1
1
1
1
1
1
1
1
1
1
1
1
1
2
1
1
1
1
1
1
1
2
1
1
1
1
1
1
1
1
1
1
1
1
1
1
1
1
1
1
1
1
1
1
1
1
1
1
1
2
1
1
1
1
1
1
1
1
1
1
1
2
1
1
1
1
1
1
1
1
1
1
1
1
1
1
1
1
1
1
1
1
1
1
1
1
2
1
1
1
1
1
1
1
1
1
2
1
1
1
1
1
1
1
1
1
1
1
1
1
1
2
1
1
1
1
1
1
1
1
1
1
1
1
1
1
1
1
1
1
1
1
1
1
1
1
1
1
1
1
1
1
1
1
1
1
1
1
1
1
1
1
1
1
1
1
1
1
2
1
1
1
1
2
2
1
1
1
1
1
1
1
1
1
1
1
1
1
1
2
1
1
1
1
1
1
1
1
1
1
2
1
1
1
1
1
1
1
1
1
1
1
1
1
1
1
1
1
1
1
1
1
1
1
1
2
1
1
1
1
1
1
1
1
1
1
1
1
1
1
1
1
1
1
1
1
1
1
1
1
1
1
1
2
1
1
1
1
1
1
2
1
1
1
1
1
1
1
1
1
1
1
1
1
1
1
1
1
1
1
1
1
1
1
1
1
1
1
1
1
1
1
1
1
1
1
1
1
1
2
1
1
1
1
1
1
1
1
2
1
1
1
1
1
1
1
1
1
2
1
1
1
1
1
1
1
1
1
1
1
1
1
1
1
2
1
1
1
2
1
1
1
1
1
1
1
1
1
1
1
1
1
1
1
1
1
1
1
1
1
1
1
1
1
1
1
1
1
1
1
1
1
1
1
1
1
1
1
1
1
1
2
1
1
1
1
1
1
1
1
1
1
1
1
1
1
1
1
1
1
1
1
1
1
1
1
1
1
1
1
1
1
1
1
2
1
1
1
1
1
1
1
1
1
1
1
1
1
1
1
1
1
1
1
1
1
2
1
1
1
1
1
2
1
1
1
1
1
1
1
1
1
1
1
1
1
1
1
1
1
1
1
1
1
1
1
1
1
1
1
1
2
1
1
1
1
1
1
1
1
1
1
1
1
1
1
1
1
1
1
1
1
1
1
1
1
1
1
1
1
1
1
1
1
1
1
1
1
1
2
2
1
1
2
1
1
1
1
1
1
1
1
1
1
1
1
1
1
1
1
1
1
1
2
1
1
1
1
1
1
1
1
1
1
1
1
1
1
1
1
1
1
1
1
1
1
1
1
1
1
1
1
1
1
1
1
1
1
1
1
1
1
1
1
1
1
1
1
1
1
1
1
1
1
1
1
2
1
1
1
1
1
1
1
1
1
1
1
1
1
1
1
1
1
1
1
1
1
1
1
2
1
1
1
1
1
1
1
1
1
1
1
1
1
1
1
1
1
1
1
1
1
1
1
1
1
2
1
1
1
1
1
1
1
1
2
1
1
1
1
2
1
1
1
1
1
1
1
1
1
1
1
1
1
1
1
1
1
2
1
1
1
1
1
1
1
1
1
2
1
2
1
1
1
1
1
1
1
1
1
1
1
1
1
1
1
1
1
1
1
1
1
1
1
1
2
1
1
1
1
1
1
1
1
1
1
1
1
1
1
1
1
1
1
1
1
1
1
1
1
1
1
1
1
1
2
1
1
1
1
1
1
1
1
1
1
1
1
1
1
1
1
1
1
1
1
1
1
1
1
1
2
1
1
1
1
1
1
1
1
2
1
1
1
1
1
1
1
1
2
1
1
1
1
1
1
1
1
1
1
1
1
1
1
1
1
1
1
1
1
1
1
1
1
1
1
1
1
1
1
1
2
1
1
1
1
1
1
1
1
1
1
1
1
1
1
1
1
1
2
1
1
1
1
1
1
2
2
1
1
1
1
1
1
1
1
1
1
1
1
2
1
1
1
1
1
1
1
1
1
1
1
1
1
1
1
1
1
1
1
1
1
1
1
1
1
1
1
1
1
1
1
1
1
1
1
1
1
1
1
1
1
1
1
1
1
1
1
1
1
1
1
1
1
1
1
1
1
1
1
1
1
1
1
1
1
1
1
1
1
1
1
1
1
1
1
1
1
1
1
1
1
1
1
1
1
1
1
1
1
1
1
1
1
1
2
1
1
1
1
1
1
1
1
1
1
1
1
1
1
1
1
1
1
1
1
1
1
1
1
1
1
1
1
1
1
1
1
1
1
1
1
1
1
1
1
1
1
1
1
1
1
1
1
1
1
1
1
1
1
1
1
1
1
1
1
1
1
1
1
1
1
1
1
1
1
1
1
1
1
1
1
1
1
1
1
1
1
1
1
1
1
1
1
1
2
1
1
1
1
1
1
1
1
1
1
1
2
1
1
1
1
1
1
1
1
1
1
1
1
1
1
1
1
1
1
1
1
1
1
1
1
1
1
1
1
1
1
1
1
1
1
1
1
1
1
1
1
1
1
1
2
1
1
2
1
1
1
1
1
2
1
1
1
1
1
1
1
1
1
1
1
1
1
1
1
1
1
1
1
1
1
1
1
1
1
1
1
1
1
1
1
1
1
1
2
1
1
1
1
1
1
1
1
1
1
1
1
1
1
1
1
1
2
1
1
1
1
1
1
1
1
1
1
1
1
1
1
1
1
1
1
1
1
1
1
1
1
1
1
1
1
1
1
1
1
1
2
1
1
1
1
1
1
1
1
1
1
1
1
1
1
1
1
1
1
1
1
1
2
1
1
1
1
1
1
1
1
1
1
1
1
1
1
1
1
1
1
1
1
1
1
1
1
1
1
1
1
1
1
1
1
1
1
1
1
1
1
1
1
1
1
1
1
1
1
1
1
1
1
2
1
1
1
1
1
1
1
1
1
1
1
1
1
1
1
1
1
1
1
1
1
1
1
1
1
1
1
1
1
1
1
1
1
1
1
1
1
1
1
1
1
1
2
1
2
1
1
1
1
1
1
1
1
1
1
1
1
2
1
1
1
1
1
1
2
1
1
1
1
1
1
1
1
1
1
1
1
1
1
1
1
1
1
1
1
1
1
1
1
1
1
1
1
1
1
1
1
1
1
1
1
1
1
1
1
1
1
1
1
1
1
1
1
1
1
1
1
1
1
2
1
1
2
1
1
2
1
1
1
1
2
1
1
1
1
1
1
1
1
1
1
1
1
1
1
1
1
1
1
1
1
1
1
1
1
1
1
1
1
1
1
1
1
1
1
1
1
1
1
1
1
1
1
1
1
1
1
1
1
1
1
1
1
2
1
1
1
1
1
1
1
1
2
1
2
1
1
1
1
1
1
1
1
1
1
1
1
1
1
1
1
1
1
1
1
1
1
1
1
1
1
1
1
1
1
1
1
1
1
1
1
1
1
1
1
1
1
1
1
1
2
1
1
1
1
1
1
1
1
1
1
1
1
1
1
1
1
1
1
1
1
1
1
1
1
1
1
1
1
1
1
1
1
1
1
1
1
1
1
1
1
1
1
1
1
1
1
1
1
1
1
1
1
1
1
1
1
1
2
1
1
1
1
1
1
1
1
1
1
1
1
1
1
1
1
1
1
1
1
2
1
1
1
1
1
1
1
1
1
1
1
1
1
1
1
1
1
1
1
1
1
1
1
1
1
1
1
1
1
1
1
1
1
1
1
1
1
1
1
1
1
1
1
2
1
1
1
1
1
1
1
1
1
1
1
1
2
1
1
1
1
1
1
1
1
1
1
1
1
1
1
2
1
1
1
1
1
1
1
1
1
1
1
1
1
1
1
1
1
1
1
1
1
1
1
1
1
1
1
1
1
1
1
1
1
1
1
1
1
1
1
1
1
2
1
1
1
1
1
1
1
1
1
1
1
1
1
1
1
1
1
1
1
1
1
1
1
1
1
1
1
1
1
1
1
1
1
1
2
1
1
1
1
1
1
1
1
1
1
1
1
1
1
1
1
1
1
1
1
1
1
1
1
1
1
1
1
1
1
1
1
1
1
1
1
1
1
1
1
1
1
1
1
1
1
1
1
1
1
1
1
1
1
1
1
1
1
1
1
1
1
1
1
1
1
1
1
1
1
1
1
1
1
2
1
1
1
1
1
1
1
1
1
1
1
1
1
1
1
1
1
1
2
1
2
1
1
1
1
1
1
1
1
1
1
1
1
1
1
2
2
1
1
1
1
1
1
1
1
1
1
1
1
1
2
1
1
1
1
1
2
1
1
1
1
1
1
1
1
1
1
1
1
1
1
1
1
1
1
1
1
2
1
1
1
1
1
1
1
2
1
1
1
1
1
1
1
1
1
1
1
1
1
1
1
1
1
1
1
1
1
1
1
1
1
1
1
1
1
1
1
1
1
1
1
1
1
1
1
2
1
1
1
1
1
1
1
1
1
1
1
1
1
1
1
1
1
1
1
1
1
1
1
1
1
1
1
2
2
1
1
1
1
1
1
1
1
1
1
1
1
1
1
1
1
1
1
1
1
1
1
1
1
1
1
1
1
1
1
1
1
2
1
1
1
1
1
1
1
1
1
2
1
1
1
1
1
1
1
1
1
1
1
1
1
1
1
1
1
1
1
1
1
1
2
1
1
1
1
1
1
1
1
1
1
1
1
1
1
1
1
2
1
1
1
1
1
1
1
1
1
1
1
1
2
1
1
1
1
1
1
1
1
1
1
1
1
1
1
1
1
1
1
1
1
1
1
1
1
1
1
1
1
1
1
1
1
1
1
1
1
1
1
1
1
1
1
1
1
1
1
1
1
1
1
1
1
1
1
1
1
1
1
1
2
1
1
1
1
2
1
2
1
1
1
1
1
1
1
1
1
1
1
1
1
1
1
1
1
1
1
1
1
1
1
1
1
1
1
2
1
1
1
2
1
1
1
1
1
1
1
1
1
1
1
1
1
1
1
1
1
1
1
2
1
1
1
1
1
1
1
1
1
1
1
1
1
1
1
1
1
1
1
2
1
1
1
1
1
2
1
1
1
1
1
1
1
1
1
1
1
1
1
1
1
1
1
1
1
1
1
1
1
1
1
1
1
1
1
1
2
1
1
1
1
1
1
1
1
1
1
1
1
1
1
1
1
1
1
1
1
1
1
1
1
1
1
1
1
1
1
1
2
1
1
1
1
1
1
1
1
1
1
1
1
1
1
1
1
1
1
1
1
1
1
1
1
1
1
1
1
1
1
2
1
2
1
1
1
1
1
1
1
2
1
1
1
1
1
1
1
1
1
1
1
1
1
1
1
1
1
1
1
1
1
2
1
1
1
1
1
1
1
1
1
1
1
1
1
1
1
1
1
2
1
1
1
1
1
1
1
1
1
1
1
1
1
1
1
1
1
1
1
1
1
1
1
1
1
1
1
1
1
1
1
1
1
1
1
1
1
1
2
1
1
1
1
1
1
1
1
1
1
1
1
1
1
1
1
1
1
1
1
1
1
1
1
1
1
1
1
1
1
2
1
1
1
1
1
1
1
1
1
1
1
1
1
1
1
1
1
2
1
1
1
1
1
1
1
1
1
1
1
1
1
1
1
2
1
1
2
1
1
1
1
1
1
1
1
1
1
1
1
1
1
1
1
1
1
1
1
1
1
1
1
1
1
2
1
1
1
1
1
1
1
1
1
1
1
1
1
1
1
1
1
1
1
1
1
1
1
1
1
1
1
1
1
1
1
1
2
1
1
1
1
1
1
1
1
1
1
1
1
1
1
1
1
1
1
1
1
1
1
1
1
1
1
1
1
1
1
1
1
1
1
1
1
1
1
1
1
1
1
1
1
1
1
1
1
1
1
1
1
1
1
1
1
2
1
1
1
1
1
1
1
1
1
1
1
1
1
1
1
1
1
1
1
1
1
1
1
1
1
1
1
1
1
1
1
1
1
2
1
1
1
2
1
1
1
1
1
1
1
1
1
1
1
1
1
1
1
1
1
1
1
1
1
1
1
1
1
1
2
2
1
1
1
1
1
1
1
1
1
1
1
1
1
1
1
1
1
1
1
1
1
1
1
1
1
1
1
1
1
1
2
1
1
1
1
1
1
1
1
1
1
1
1
1
1
1
1
1
1
1
1
1
1
1
1
1
1
1
1
1
1
1
1
1
1
1
1
1
1
1
1
1
1
1
1
1
1
1
1
1
1
1
1
2
1
1
1
1
1
1
1
1
1
1
1
1
2
1
1
1
1
1
1
1
1
1
1
1
1
1
1
1
1
1
1
1
1
1
1
1
1
1
1
1
1
1
1
1
1
1
1
1
1
1
1
1
1
1
1
1
1
1
1
1
1
1
1
1
1
2
1
1
1
1
1
1
1
1
2
1
1
1
1
1
1
1
1
1
1
1
1
1
1
1
1
1
1
2
1
1
1
1
1
1
1
1
1
1
1
1
1
1
1
1
1
1
1
1
1
1
1
1
1
1
1
1
1
1
1
1
1
1
1
1
2
1
1
1
1
1
1
1
1
1
1
1
1
1
1
1
1
1
1
1
1
1
1
1
1
1
1
1
1
1
1
1
1
1
1
1
1
1
1
1
1
1
1
1
1
1
1
1
1
1
1
1
1
1
1
1
1
1
2
1
1
1
1
2
1
1
1
2
1
1
1
1
1
1
1
1
1
1
1
1
1
1
1
1
1
1
1
1
1
1
1
1
1
1
1
1
1
2
1
1
1
1
1
1
1
1
1
1
1
1
1
1
1
1
1
1
1
1
1
1
1
1
1
1
1
1
1
1
1
1
1
1
1
1
1
1
1
1
1
1
1
1
1
2
1
1
1
2
1
1
1
1
1
1
1
1
1
1
1
1
1
1
1
1
1
1
1
1
1
1
1
1
1
1
1
1
1
1
1
1
1
1
1
1
1
1
1
1
1
1
1
1
1
1
1
1
1
1
1
1
1
1
1
1
1
1
1
1
1
1
1
1
1
1
1
1
1
1
1
1
1
1
1
1
1
1
1
1
1
1
1
1
1
1
1
1
1
1
1
1
1
1
1
1
1
1
1
1
1
1
1
1
1
1
1
1
1
1
1
2
1
1
1
1
1
1
1
1
1
1
1
1
1
1
1
1
1
1
1
1
1
1
1
1
1
1
1
1
1
1
1
1
1
1
2
1
1
1
1
1
1
1
1
2
1
1
1
1
1
1
1
1
1
1
1
1
1
1
1
1
1
1
1
1
1
2
1
1
1
1
1
1
1
1
1
1
1
2
1
1
1
1
1
1
1
1
1
1
1
1
1
1
1
1
1
1
1
1
1
1
1
1
1
1
1
1
1
1
1
1
2
1
1
2
1
1
1
1
1
1
1
1
1
1
1
1
1
1
1
1
1
1
1
1
1
1
1
1
1
1
1
2
1
1
1
1
1
1
1
1
1
1
1
1
1
1
1
1
1
1
1
1
1
1
1
1
1
1
1
1
1
1
1
1
1
1
1
1
1
1
1
1
1
1
1
1
1
1
1
1
1
1
1
1
1
1
1
1
1
1
1
1
1
1
1
1
1
1
1
1
1
1
1
1
1
1
1
1
1
1
1
1
1
1
1
1
1
1
1
2
1
1
1
1
1
1
1
1
1
1
1
1
1
2
2
1
1
1
1
1
1
1
1
1
1
1
1
1
1
1
1
1
1
1
1
1
1
1
1
1
1
1
1
1
1
1
1
1
1
1
1
1
1
2
1
1
1
1
1
1
2
1
1
1
1
1
1
1
1
1
1
1
1
1
1
1
1
1
1
1
1
1
1
1
1
1
1
1
1
1
1
1
1
1
1
1
2
1
1
1
1
1
1
1
1
1
1
1
1
1
1
1
1
1
1
1
1
2
1
1
1
1
1
1
1
1
1
1
1
1
1
1
1
1
1
1
1
1
1
1
1
1
1
1
1
1
1
1
2
1
1
1
1
1
2
1
1
1
1
1
1
1
1
1
1
1
1
1
1
1
1
1
1
1
1
1
1
1
1
1
2
1
2
1
1
1
1
1
1
1
1
1
1
1
1
1
1
1
1
1
1
1
1
1
1
1
1
1
1
1
1
1
1
1
1
1
1
1
1
1
1
1
1
1
1
1
1
2
1
1
1
1
1
1
1
1
1
2
1
2
1
1
1
1
1
1
1
1
1
1
1
1
1
1
1
1
1
1
1
1
1
1
1
1
1
1
1
1
1
1
1
1
1
1
1
1
1
1
1
1
1
1
1
1
1
1
1
1
1
1
1
1
1
1
1
1
1
1
1
1
1
1
1
1
1
1
1
1
1
1
1
1
1
1
1
1
1
1
1
1
1
1
1
1
1
1
1
1
1
1
1
1
1
1
1
1
1
1
1
1
1
1
1
1
1
1
1
1
1
1
1
1
1
1
1
1
2
1
2
2
1
1
1
1
1
1
1
1
1
1
2
1
1
1
1
1
1
1
1
1
2
1
1
1
1
1
1
1
1
1
1
1
1
1
1
1
1
1
1
1
1
1
1
1
1
1
1
1
1
1
1
1
1
1
1
1
1
1
1
1
1
1
1
1
1
1
1
1
1
1
1
1
1
1
1
2
2
1
1
1
1
1
1
1
1
1
1
1
1
1
1
1
1
1
1
1
1
1
1
1
1
1
1
1
1
1
1
1
1
2
1
1
1
1
1
1
1
1
1
1
1
1
1
2
1
1
1
1
1
1
1
1
1
1
1
2
1
1
1
1
1
1
1
1
1
1
1
1
2
1
1
1
1
1
1
1
1
1
1
1
1
1
1
1
1
1
1
1
1
2
1
1
1
1
2
2
1
1
1
1
1
1
1
1
1
1
2
1
1
1
1
1
1
1
1
1
1
1
1
1
1
1
1
1
1
1
1
1
1
1
1
1
1
1
1
1
2
1
1
1
1
1
1
1
1
1
1
1
1
1
1
1
1
1
1
1
1
1
1
1
1
1
1
1
1
1
1
1
1
1
1
1
1
1
1
1
1
1
1
1
1
1
1
1
1
1
1
1
1
1
1
1
2
1
1
1
1
1
1
1
1
1
1
1
1
1
1
1
1
1
1
1
2
1
1
1
1
1
1
1
1
1
1
1
2
1
1
1
1
1
1
2
1
1
1
1
1
1
1
1
1
1
1
1
1
1
1
2
1
1
2
1
1
1
1
1
1
1
1
1
1
1
2
1
1
1
1
1
2
1
1
1
1
1
1
1
1
1
1
1
1
1
1
1
1
1
1
1
1
1
1
1
1
1
1
1
1
1
1
1
1
1
1
1
1
1
1
1
1
1
1
1
1
1
1
1
1
1
1
1
1
1
1
1
1
1
1
1
1
1
1
1
1
1
1
1
1
1
1
1
1
1
1
1
1
1
1
1
1
1
1
1
1
1
1
1
1
1
1
1
1
1
1
1
1
1
1
1
1
1
1
1
1
1
1
1
1
1
1
1
1
1
1
1
1
1
1
1
1
2
1
1
1
1
1
1
1
1
1
1
1
1
2
1
1
2
1
1
1
1
1
1
1
1
1
1
1
1
1
1
1
1
1
1
1
1
1
1
1
1
1
1
1
1
1
1
1
1
1
1
1
1
1
1
1
1
1
1
1
1
1
1
1
1
1
1
1
1
1
1
1
1
1
1
1
1
1
1
1
1
1
1
1
1
1
1
1
1
1
1
2
1
1
2
1
1
1
1
1
1
1
1
1
1
1
1
1
1
1
1
1
1
1
1
1
1
1
1
1
1
1
1
1
1
1
1
1
1
1
2
1
1
1
1
1
1
1
1
1
1
1
1
1
1
1
1
1
1
2
1
1
1
1
1
1
1
1
1
1
2
1
1
1
2
1
1
1
1
1
1
1
1
1
1
1
1
1
1
1
1
1
1
1
1
1
1
1
1
1
1
1
1
1
1
1
1
1
1
1
1
1
1
1
1
1
1
1
1
1
1
1
1
1
1
1
1
1
1
1
1
1
1
1
1
1
1
1
1
1
1
1
1
1
1
1
1
1
1
1
1
1
1
1
1
1
1
1
1
1
1
1
1
1
1
1
2
1
1
1
1
1
1
1
1
1
1
1
1
1
1
1
1
1
1
1
1
1
1
1
1
1
1
1
1
1
1
1
1
1
1
1
1
1
1
1
1
1
1
1
1
1
1
1
1
1
1
1
1
1
1
2
1
2
1
1
1
1
2
1
2
1
1
1
1
1
1
1
1
1
1
1
1
1
1
1
1
1
1
1
1
1
1
1
1
1
1
1
1
1
1
1
1
1
1
1
1
1
1
1
1
1
1
1
1
1
1
1
1
1
1
1
1
1
1
1
1
1
1
1
1
1
1
1
1
1
1
2
1
1
2
1
1
1
1
1
2
1
1
1
1
1
1
1
2
1
1
1
1
1
1
1
1
1
1
1
1
1
1
1
1
1
1
1
1
1
2
1
1
1
1
1
1
1
1
1
1
1
1
1
1
1
1
1
1
1
1
1
1
1
1
1
1
1
1
1
1
1
1
2
2
1
1
1
1
1
1
1
1
1
1
1
1
1
1
1
1
1
1
1
1
1
1
1
1
1
1
1
1
1
1
1
1
1
1
1
1
1
1
1
1
1
1
1
1
1
1
1
1
1
1
1
1
1
2
1
1
1
1
1
1
1
1
1
1
1
1
1
1
1
1
1
1
1
1
1
1
1
1
1
1
1
1
1
1
2
1
1
1
1
1
1
1
1
1
1
1
1
1
1
1
1
1
1
1
1
1
1
1
1
1
1
1
1
1
1
1
1
1
1
1
1
2
2
1
1
1
1
1
2
1
1
1
2
2
1
1
1
1
1
1
1
2
1
1
1
2
1
1
2
1
1
1
1
1
1
1
1
1
1
1
1
1
1
1
1
1
1
1
1
1
1
1
1
1
1
1
1
1
1
1
1
1
1
1
1
1
1
1
1
1
1
1
1
1
1
1
1
1
1
1
1
1
1
1
1
1
1
1
1
1
1
1
1
1
1
1
1
1
1
1
1
1
1
1
1
1
1
1
1
1
1
1
1
1
1
1
1
1
1
1
1
1
1
1
1
1
1
1
1
2
1
1
1
1
1
1
1
2
1
1
1
1
1
1
1
1
1
1
1
1
1
1
1
1
1
1
1
1
1
1
1
1
1
1
1
1
1
1
2
1
1
1
1
1
1
1
1
1
1
1
1
1
1
1
1
1
1
1
1
1
1
1
1
1
1
1
1
1
1
1
1
1
1
1
1
1
2
1
2
1
1
1
1
1
1
1
1
2
1
1
1
1
1
1
1
1
1
1
1
1
1
1
1
1
1
1
1
1
1
1
1
1
1
1
1
1
1
2
1
1
1
1
1
1
1
1
1
1
1
1
1
1
1
1
1
1
1
1
1
1
1
1
1
1
1
1
1
1
1
1
1
1
1
1
1
1
1
1
1
1
1
1
1
1
1
1
1
1
1
1
1
1
1
1
1
1
1
1
1
1
1
1
1
1
1
1
1
1
1
1
1
1
1
1
1
1
1
2
1
1
1
1
1
1
2
1
1
1
1
1
1
1
1
1
1
1
1
1
1
1
1
1
1
1
1
2
1
1
1
1
1
2
1
1
1
1
1
1
1
1
1
1
1
1
1
1
1
1
1
1
1
1
1
1
1
1
1
2
1
1
1
1
1
1
1
1
1
1
1
1
1
1
1
1
1
1
1
1
1
1
1
1
1
1
1
1
2
1
1
1
1
1
1
1
1
1
1
1
1
1
1
1
1
1
1
1
1
1
1
1
1
1
1
1
1
1
1
1
1
1
1
1
1
1
1
1
1
1
1
1
1
1
1
1
1
2
1
1
1
1
1
1
1
1
1
1
1
1
1
1
1
1
1
1
1
1
1
1
1
1
1
1
1
1
1
1
1
1
1
1
1
1
1
1
2
1
1
2
1
1
1
1
1
1
1
1
1
1
1
1
1
1
1
1
1
1
1
1
1
1
1
1
1
1
1
1
1
1
1
1
1
1
1
1
1
1
1
1
1
1
1
1
1
1
1
1
1
1
1
1
1
1
1
1
1
1
1
1
1
1
1
1
1
1
1
1
1
1
1
1
1
1
2
1
1
1
1
1
1
1
1
1
1
1
1
1
1
1
1
1
1
1
2
1
1
1
1
1
1
1
1
1
1
1
1
1
1
1
1
1
1
2
1
1
1
1
1
1
1
1
1
1
1
1
1
1
1
1
1
1
1
1
1
1
1
1
1
1
1
1
1
1
1
1
1
1
1
1
1
1
1
1
1
1
1
1
1
1
1
1
1
1
1
1
1
1
1
1
1
1
1
1
1
1
1
1
1
1
1
1
1
1
1
2
1
1
2
1
1
1
1
2
1
1
1
1
1
1
1
1
1
1
1
1
1
1
1
1
1
1
1
1
1
1
1
1
1
1
1
1
1
1
1
1
1
1
1
1
1
1
1
1
1
1
1
1
2
1
1
1
1
1
1
1
1
1
1
1
1
1
1
1
1
2
1
1
1
1
1
1
1
1
1
1
1
1
1
1
1
1
1
1
1
1
1
1
1
1
1
1
2
1
1
1
1
1
1
1
1
1
1
1
1
1
1
1
1
1
1
1
1
1
1
1
1
1
1
1
1
1
1
1
1
1
1
1
1
1
1
1
1
1
1
1
1
1
1
1
1
1
1
1
1
1
1
1
1
2
1
1
1
2
1
1
1
1
1
1
1
1
1
1
1
1
1
1
1
1
1
1
1
1
1
1
1
1
1
1
1
1
1
1
1
1
1
1
1
1
1
1
1
1
1
1
1
1
1
2
1
1
2
1
1
1
1
1
1
1
1
1
1
1
1
1
1
1
1
1
1
1
1
1
1
1
1
1
1
1
1
1
1
1
1
1
1
1
1
1
1
1
1
1
1
1
1
1
1
1
1
1
1
1
1
1
1
1
1
1
1
1
1
1
2
1
1
1
1
1
1
1
1
1
1
1
1
1
1
1
1
1
1
2
2
1
1
2
1
1
1
1
1
1
1
1
1
1
1
1
1
1
2
1
1
1
1
1
1
1
1
1
1
1
1
1
1
1
1
1
1
1
1
1
1
1
1
1
2
1
1
1
1
1
1
1
1
1
1
1
1
1
1
1
1
1
1
1
1
1
1
1
1
1
1
1
2
1
1
1
1
1
1
1
1
1
1
1
1
1
1
1
1
1
1
1
2
1
1
1
1
1
1
1
1
1
1
1
1
1
1
1
1
1
1
1
1
1
1
1
1
1
1
1
1
1
1
1
1
1
1
1
1
1
1
2
1
1
1
1
2
1
1
1
1
1
1
1
1
1
1
1
1
1
1
1
1
1
1
1
1
1
1
1
1
1
1
1
1
1
1
1
1
1
2
1
1
1
1
1
1
1
2
1
1
1
1
1
1
1
1
1
1
1
1
1
1
1
1
1
1
1
1
1
1
1
1
1
1
1
1
1
2
1
1
1
1
1
1
1
1
1
1
1
1
1
1
1
1
1
1
1
1
1
1
1
1
1
1
1
1
1
1
2
1
1
1
1
1
1
1
1
1
1
1
1
1
1
1
1
1
1
1
1
1
1
1
1
1
1
1
2
1
1
1
1
1
1
1
1
1
1
1
1
1
1
1
2
1
1
1
1
1
1
1
1
1
1
1
1
1
1
1
1
1
1
1
1
1
1
1
1
1
1
1
1
1
1
1
1
1
1
1
1
1
1
1
1
1
1
1
1
1
1
1
1
1
1
1
1
1
1
1
2
1
1
1
1
1
1
2
1
1
1
1
1
1
1
1
1
1
1
1
1
1
1
1
1
1
1
1
1
1
1
1
1
1
1
1
1
1
1
1
1
1
1
1
1
1
1
1
1
1
1
1
1
1
1
1
1
1
1
1
2
1
1
1
1
1
1
1
1
1
1
1
1
1
1
1
1
1
1
1
1
1
1
1
1
1
1
1
1
1
1
1
1
1
1
1
1
1
1
1
1
1
1
1
1
1
1
1
1
1
1
1
1
1
1
1
1
1
1
1
1
1
1
1
1
1
1
1
1
1
1
1
1
1
1
1
1
1
1
1
1
1
1
1
1
1
1
1
1
1
2
1
1
1
1
1
1
1
1
1
1
1
1
1
1
1
1
1
1
1
1
1
1
1
1
1
1
1
1
1
1
1
1
1
1
1
1
1
1
1
1
1
1
1
1
1
1
1
1
1
1
1
1
1
1
1
1
1
1
1
1
1
1
1
1
1
1
1
1
1
1
1
1
1
1
1
1
1
1
2
1
1
1
1
1
1
1
1
1
1
1
1
1
1
1
1
1
1
1
1
2
1
1
1
1
1
1
1
1
1
1
1
1
1
1
1
1
1
1
1
1
1
1
1
1
1
1
1
1
1
1
1
1
1
1
1
1
1
2
1
1
1
1
1
1
1
1
1
1
1
1
1
1
1
1
1
1
2
1
2
2
1
1
1
1
1
1
1
1
2
1
1
1
1
1
2
1
1
1
1
1
1
1
1
1
1
1
1
1
1
1
1
1
1
1
1
1
1
1
1
1
1
1
1
1
1
1
1
1
1
1
1
1
1
1
1
1
1
1
1
1
1
1
1
1
1
1
1
1
1
1
1
1
1
1
1
1
1
2
1
2
1
1
1
1
1
1
1
1
1
1
1
1
1
1
1
1
1
1
1
1
1
1
1
1
1
1
1
1
1
1
1
1
1
1
1
1
1
1
1
1
1
1
1
1
1
2
2
1
1
1
1
1
1
1
1
1
1
1
1
1
1
1
1
1
1
1
1
1
1
1
1
1
1
1
1
2
1
1
1
1
1
1
1
1
1
1
1
1
1
2
1
1
1
1
1
2
1
1
1
1
1
1
1
1
1
1
1
1
1
1
1
1
1
1
1
1
1
1
1
1
1
1
1
1
1
1
1
1
1
1
1
1
1
1
1
1
1
1
1
1
1
1
1
1
1
2
1
1
1
1
1
1
1
1
1
1
1
1
1
1
1
1
1
1
1
1
1
1
1
1
1
1
1
1
1
1
1
1
1
1
1
1
1
1
1
1
1
1
1
1
1
1
1
1
2
1
1
1
1
1
1
1
1
1
1
1
1
1
1
1
1
1
1
1
1
1
1
1
1
1
1
1
1
1
1
1
1
1
1
1
1
1
1
2
1
1
1
1
1
1
1
1
1
1
1
1
1
1
1
1
1
1
1
1
1
1
1
1
1
1
1
1
1
1
1
1
1
1
1
1
1
1
1
1
1
1
2
2
1
1
1
1
1
1
1
1
1
1
1
1
1
1
1
1
2
1
1
1
1
2
1
1
1
2
1
1
1
1
1
1
1
1
1
1
1
1
1
1
1
1
1
1
1
1
1
1
1
1
1
1
1
2
1
1
1
1
1
1
1
2
1
1
1
1
1
1
1
1
1
1
1
1
1
1
1
1
1
1
1
1
1
1
1
1
1
1
1
1
1
1
1
1
1
1
1
1
1
1
1
1
1
1
1
1
1
1
1
1
1
1
1
1
1
1
2
1
1
1
1
1
1
1
1
1
1
1
1
1
1
1
1
1
1
1
1
1
1
1
1
1
1
1
1
1
1
1
1
2
1
1
1
1
1
1
1
1
1
1
1
1
1
1
1
1
1
1
1
1
1
1
2
1
1
1
1
1
1
1
1
1
1
1
1
1
1
1
1
1
1
1
1
1
1
1
1
1
1
1
2
1
1
1
1
1
1
1
1
1
1
1
1
1
1
1
1
1
1
1
1
1
1
1
1
1
1
1
1
1
1
1
2
1
1
1
1
1
1
1
1
1
2
1
1
1
1
1
1
1
1
1
1
1
1
1
2
1
1
1
1
1
1
1
1
1
1
1
1
1
1
1
1
1
1
1
1
1
1
1
1
1
1
1
1
1
1
1
1
1
1
1
1
1
1
1
1
1
1
1
1
1
1
1
1
1
1
1
1
1
1
1
1
1
1
1
1
1
1
1
1
1
1
1
1
1
1
1
1
1
2
1
1
1
1
1
1
2
1
2
1
1
1
2
1
1
1
1
1
1
1
1
1
1
1
1
1
1
1
1
1
1
1
1
1
1
2
1
2
1
1
1
1
1
1
1
1
1
1
1
1
2
1
1
1
1
1
1
1
1
1
1
1
1
1
1
1
1
1
1
1
1
1
1
1
1
1
1
1
1
1
1
1
1
1
1
1
1
1
1
1
2
1
1
1
1
1
1
1
1
1
1
1
1
1
1
1
1
1
1
1
1
1
1
1
1
1
1
2
1
1
1
1
1
1
1
1
1
1
1
1
1
1
1
1
1
1
1
1
1
1
2
1
1
1
1
1
1
1
1
2
1
1
1
1
1
1
1
1
1
1
1
1
1
1
1
1
1
1
1
1
1
1
1
1
1
1
1
1
1
1
1
1
1
1
1
1
1
1
1
1
1
1
1
1
1
1
1
1
1
1
1
1
1
1
1
2
1
1
1
1
1
1
1
1
1
1
1
1
1
1
1
1
1
1
1
1
1
1
1
1
1
1
1
1
1
1
1
1
1
1
1
1
1
2
1
1
1
1
1
1
1
1
1
1
1
1
1
1
1
1
1
1
1
1
1
1
1
1
1
1
1
1
1
1
1
2
1
1
1
1
1
1
2
1
1
1
1
1
1
1
1
2
2
1
1
1
1
1
1
1
1
2
1
1
1
1
1
1
2
1
1
1
1
1
1
1
1
1
1
1
1
2
1
1
1
2
1
1
1
1
1
1
1
1
1
1
1
1
1
1
1
1
1
1
1
1
1
1
1
1
1
1
1
1
1
1
1
1
1
1
1
1
1
1
1
1
1
1
1
1
1
1
1
1
1
1
1
1
1
1
1
2
1
1
1
1
2
1
1
1
1
1
1
1
1
1
1
1
1
1
1
1
1
1
1
1
1
1
2
1
1
1
1
1
1
1
1
1
1
1
1
1
1
2
1
1
1
1
1
1
1
1
2
2
1
1
1
1
1
2
1
1
1
1
1
1
1
1
1
1
1
1
1
2
1
1
1
1
1
2
1
1
1
1
1
1
1
1
1
1
1
1
1
1
1
1
1
1
1
1
2
1
1
1
1
1
1
1
1
1
1
1
1
1
1
1
1
2
2
1
1
1
1
1
1
1
1
1
1
1
1
2
1
1
1
1
1
1
1
1
1
1
1
1
1
1
2
1
1
1
1
1
1
1
1
1
1
1
1
1
1
1
1
1
1
1
1
1
1
1
1
1
1
1
1
1
1
1
1
1
1
2
1
1
1
1
1
1
1
1
1
1
1
1
1
1
1
1
1
1
1
1
1
1
1
1
1
1
1
1
1
1
1
1
1
1
1
1
1
1
1
1
1
1
1
1
1
1
2
1
1
1
1
1
1
1
1
1
1
1
1
1
1
1
1
1
1
1
1
1
1
1
1
1
1
1
1
1
1
1
1
1
1
1
1
1
1
1
1
1
1
1
1
1
1
1
1
1
1
1
1
1
1
1
1
1
1
2
1
1
1
1
2
1
1
1
2
1
1
1
1
1
1
1
1
1
1
1
1
1
1
1
1
1
1
1
1
1
1
1
1
1
1
1
1
1
1
1
1
1
1
1
1
1
1
1
1
1
1
1
1
1
1
1
1
1
1
1
1
1
1
1
1
1
1
1
1
1
1
1
1
1
1
1
1
1
1
1
1
1
1
1
1
1
1
1
1
1
1
2
1
1
1
1
1
1
1
1
1
1
1
1
1
1
1
1
1
1
1
1
1
1
1
1
1
1
2
1
1
1
2
1
1
1
1
1
1
1
1
1
1
1
1
1
1
1
2
1
1
1
1
1
1
1
1
1
1
1
1
1
1
1
1
1
1
1
1
1
1
1
1
1
1
1
1
1
1
1
1
1
1
1
1
1
1
1
1
1
1
1
1
1
1
1
1
1
1
1
1
1
1
1
1
1
1
1
2
1
1
1
1
1
1
1
1
1
1
1
1
1
1
1
1
1
1
1
1
1
1
1
1
1
1
1
1
1
1
1
1
1
1
1
1
1
1
1
1
1
1
1
1
1
1
1
2
1
1
1
1
1
1
1
1
1
1
1
1
1
1
1
1
1
1
1
1
1
1
1
1
1
2
1
1
1
1
1
1
1
1
1
1
1
2
1
2
1
1
1
1
1
1
1
1
2
1
1
1
1
1
1
1
1
1
1
1
1
1
1
1
1
1
1
2
1
1
1
1
1
1
1
1
1
1
1
1
1
1
1
1
1
1
1
1
1
2
1
1
1
1
1
1
1
1
1
1
1
1
1
1
1
1
1
1
1
1
1
1
1
1
1
1
1
1
1
1
1
1
1
1
1
1
1
1
1
1
1
1
1
1
1
1
1
1
1
1
1
1
1
1
1
1
1
1
1
1
1
1
1
1
1
1
1
1
1
1
1
1
1
1
1
1
1
1
1
1
1
1
1
1
1
1
1
1
1
1
1
1
1
1
1
1
1
1
1
1
1
1
1
1
1
1
1
1
1
1
1
1
1
1
1
1
1
1
1
1
1
1
1
1
1
1
1
1
1
1
1
1
1
1
1
1
1
1
1
1
1
1
1
1
2
1
1
1
1
1
1
1
1
1
1
1
1
1
1
1
1
1
2
1
1
1
1
1
1
1
1
1
1
1
1
1
1
1
1
2
1
1
1
1
1
1
1
1
1
1
1
1
1
1
1
1
1
1
1
1
1
1
1
1
1
1
1
1
1
1
1
1
1
1
1
1
1
1
1
1
1
1
1
1
1
1
1
1
1
1
1
1
2
1
1
1
1
1
1
1
1
1
1
1
1
2
1
1
1
1
1
1
1
1
1
1
1
1
1
1
1
1
1
1
1
1
1
1
1
1
1
1
1
1
1
1
1
1
1
1
1
1
1
2
1
1
1
1
1
1
1
1
1
1
1
1
1
1
1
1
1
1
1
1
1
1
1
1
1
1
1
1
1
1
2
1
1
1
1
1
1
1
1
1
1
2
1
1
1
1
1
1
1
1
1
1
1
1
2
1
1
1
1
1
1
1
1
1
1
1
1
2
1
1
1
1
1
1
1
1
1
1
1
1
1
1
1
1
1
1
1
1
2
1
1
1
2
1
1
1
1
1
1
1
1
1
1
1
1
1
2
1
2
1
1
1
1
1
1
1
2
1
1
1
1
1
1
1
1
1
1
1
1
1
1
1
2
1
1
1
1
1
1
1
1
1
1
1
1
1
1
1
1
1
1
1
1
1
1
1
1
2
1
1
1
1
1
2
1
1
1
1
1
1
1
1
1
1
1
1
1
2
1
1
2
1
1
1
1
1
1
1
1
1
1
1
1
1
1
1
1
1
1
1
1
1
1
1
1
1
1
1
1
1
1
1
1
1
1
1
1
1
1
1
1
1
1
1
1
1
1
1
1
1
1
1
1
1
1
1
1
1
1
1
1
1
1
1
1
2
1
1
1
1
1
1
1
1
1
1
1
1
2
1
1
1
1
1
1
1
1
1
1
1
1
1
1
1
1
1
1
1
1
2
1
1
1
1
1
1
1
1
1
1
1
1
1
1
1
1
1
1
1
1
1
1
1
1
1
1
1
1
1
1
2
1
1
1
1
1
1
1
1
1
1
1
1
1
1
1
1
1
1
1
1
1
1
1
1
1
1
1
1
2
1
1
1
1
1
1
1
1
2
1
1
1
1
1
1
1
1
1
1
1
1
1
1
1
1
1
1
1
2
1
1
1
1
1
1
1
1
1
2
1
1
1
1
1
1
1
1
1
1
1
1
1
1
1
1
1
1
1
1
1
1
1
1
1
1
1
1
1
1
2
1
1
1
1
1
1
1
1
1
1
1
1
1
1
2
1
1
1
1
1
1
1
1
1
2
1
1
1
1
1
1
1
1
1
1
2
1
1
1
1
1
1
1
1
2
1
1
1
1
1
1
1
1
1
1
1
1
1
1
1
1
1
1
1
1
1
1
1
1
1
1
1
1
1
1
1
1
1
1
1
1
1
1
1
1
1
1
1
2
1
1
1
1
1
1
1
1
1
1
2
1
1
1
1
1
1
1
2
1
1
1
1
1
1
1
1
1
1
1
1
1
2
1
1
1
1
1
1
1
1
1
1
1
1
1
1
1
1
1
1
1
1
1
1
1
1
1
1
1
2
1
1
1
1
1
1
1
1
1
1
1
1
1
1
1
1
1
1
1
1
1
1
1
1
1
1
1
1
1
1
1
1
1
1
1
1
1
1
2
1
1
1
1
1
1
1
1
1
1
1
1
1
2
1
1
1
1
1
1
1
1
1
1
1
2
1
1
1
1
1
1
1
1
1
1
1
1
1
1
1
1
1
1
1
1
1
1
1
1
1
2
1
1
1
1
1
1
1
1
1
1
1
1
1
1
1
1
1
1
1
1
1
1
1
1
1
1
1
1
1
1
1
1
1
1
1
1
1
1
1
1
1
1
1
1
1
1
1
1
1
1
1
1
1
1
1
1
2
1
1
1
1
1
1
1
1
1
1
2
1
1
1
1
1
2
1
1
1
1
1
1
1
1
2
1
1
1
1
1
1
1
1
1
1
1
1
1
1
1
1
1
1
1
1
1
1
1
1
1
1
1
1
1
2
1
1
1
1
1
1
1
1
1
1
1
1
1
1
1
1
1
1
1
1
1
1
1
1
1
1
1
1
1
1
1
2
1
1
1
1
1
1
1
1
1
1
1
1
1
1
1
1
1
1
1
1
1
1
1
2
1
1
1
1
1
1
1
1
1
1
1
1
1
1
1
1
1
1
1
1
1
1
1
1
2
1
1
1
1
1
1
1
1
1
1
1
1
1
1
1
1
2
1
2
1
1
1
1
1
1
1
1
1
1
1
1
1
1
1
1
1
2
1
1
1
1
1
1
1
1
1
1
1
1
1
1
1
1
1
2
1
1
1
1
1
1
1
1
1
1
1
1
1
1
1
1
1
1
1
1
1
1
1
1
1
1
1
1
1
1
1
1
1
1
1
1
1
1
1
1
1
1
1
1
1
1
1
1
1
1
1
1
1
1
1
1
1
1
1
1
1
1
1
1
1
1
1
1
1
1
1
1
1
1
1
1
1
1
1
1
1
1
1
1
1
1
2
2
1
1
1
1
1
1
1
1
1
1
2
1
1
1
1
1
1
1
1
1
1
1
1
1
1
1
1
1
1
1
1
1
1
1
1
1
1
1
1
1
1
1
1
1
1
1
1
1
1
1
1
1
1
1
1
1
1
1
1
2
1
1
1
1
1
1
1
1
1
1
1
1
1
1
1
1
1
1
1
1
1
1
1
1
1
1
2
1
1
1
1
1
1
1
1
1
2
1
1
1
1
1
1
1
1
1
1
1
1
1
1
1
1
1
1
1
1
1
1
1
1
1
1
1
1
1
1
1
1
1
1
1
1
1
1
1
1
1
1
1
1
1
1
1
1
2
1
1
1
1
1
1
1
1
1
2
1
1
1
1
1
1
1
1
1
1
1
1
1
2
1
1
1
1
1
2
1
1
1
1
1
1
2
1
1
1
1
1
1
1
1
1
1
1
1
1
1
1
1
1
1
1
1
1
1
2
1
1
1
1
1
1
1
1
1
1
1
1
1
1
1
1
1
1
2
2
1
1
1
1
1
1
1
1
1
1
1
1
1
1
1
1
1
1
1
2
2
1
1
2
1
1
1
1
1
1
1
1
1
1
1
1
1
1
1
1
1
1
1
1
1
1
1
1
1
1
1
1
1
1
1
1
1
1
1
1
1
1
1
1
2
1
1
1
1
1
1
1
1
1
2
1
1
1
1
1
1
1
1
1
1
1
1
1
1
1
1
1
1
1
1
1
1
1
1
1
1
1
1
1
1
1
1
2
1
1
1
1
1
1
1
1
1
1
1
1
1
1
1
1
1
1
1
1
1
1
1
1
1
1
1
1
1
1
1
1
1
1
1
1
1
1
1
1
1
1
1
1
1
1
1
1
1
1
1
2
1
1
1
1
1
1
1
1
1
1
1
1
1
1
1
1
1
1
1
1
1
1
1
1
1
1
1
1
1
1
1
1
1
1
2
1
1
1
1
1
1
1
1
1
1
1
1
1
1
1
1
1
1
1
1
1
1
1
1
1
1
1
1
1
1
1
1
2
1
1
1
1
1
1
1
1
1
1
1
1
2
1
1
1
1
1
1
2
1
1
1
1
1
1
1
1
1
1
1
1
1
1
1
1
1
1
1
1
1
1
1
1
1
1
1
1
1
1
1
1
1
1
1
1
1
1
1
1
1
1
2
1
1
1
1
1
1
1
1
1
1
1
1
1
1
1
1
1
1
1
1
2
1
1
1
1
1
1
1
1
1
1
1
1
1
1
1
1
1
1
1
1
1
1
1
1
1
1
1
1
1
1
1
1
1
1
1
1
1
1
1
1
1
1
1
1
1
1
1
1
1
1
1
1
1
1
1
1
1
1
1
1
1
1
1
1
1
1
1
1
1
1
1
1
2
1
1
1
1
1
1
1
1
1
1
2
1
1
1
2
1
2
1
1
1
1
1
1
1
1
1
1
1
1
1
1
1
1
1
1
1
1
1
1
1
1
1
1
1
1
1
1
1
1
1
1
1
1
1
1
1
1
1
2
1
2
2
1
1
1
1
1
1
1
1
1
1
2
1
1
1
1
1
1
2
1
1
1
1
1
1
1
1
1
1
1
1
1
1
1
1
1
1
1
2
1
2
1
1
1
1
1
1
1
1
1
1
1
1
1
1
1
1
1
1
1
1
1
1
1
1
1
1
1
1
1
1
1
1
1
1
1
1
1
1
1
1
1
1
1
1
1
1
1
1
1
1
2
1
1
1
1
1
1
1
1
1
1
1
1
1
1
1
1
1
2
1
1
1
1
1
1
1
1
1
1
2
1
1
2
1
1
1
2
1
1
1
1
1
1
1
1
1
1
1
1
1
1
1
1
1
1
1
1
1
2
1
1
1
1
1
1
1
1
1
1
2
1
1
1
1
1
2
1
1
1
1
1
1
1
1
1
1
1
1
1
1
1
1
2
1
2
1
1
2
1
1
1
1
1
1
1
1
1
1
1
1
1
1
1
1
1
1
1
1
1
1
1
1
1
1
1
1
1
1
1
1
2
1
1
1
1
1
1
1
2
1
1
1
1
1
1
1
1
1
1
1
1
1
1
1
1
1
1
1
1
1
1
1
1
1
1
1
1
1
1
1
1
2
1
1
1
1
1
1
1
1
1
1
1
1
1
1
1
1
1
1
1
1
1
1
1
1
1
1
2
1
1
1
1
1
1
1
1
1
1
1
1
1
1
1
1
2
1
1
1
1
1
1
1
1
1
2
1
1
2
1
1
1
1
1
1
1
1
2
2
1
1
1
1
1
1
1
1
1
1
1
1
1
1
1
1
1
1
1
1
1
1
1
1
1
1
1
1
1
1
1
1
1
1
1
1
2
1
1
1
1
1
1
1
1
1
1
1
1
1
2
1
1
1
2
1
1
1
1
1
1
1
1
1
1
1
1
1
1
1
1
1
1
1
1
1
2
1
1
1
2
1
1
1
1
1
1
1
1
2
1
1
1
1
1
1
1
2
1
1
1
1
1
1
1
1
1
1
1
1
1
1
1
1
1
1
1
1
1
1
1
1
1
1
1
1
2
1
1
1
1
2
1
1
1
1
1
1
1
2
1
1
1
1
1
1
2
1
1
1
1
1
1
1
1
1
1
1
1
1
1
1
1
1
1
1
1
1
1
1
1
1
1
1
1
1
1
1
1
1
1
1
1
1
1
1
2
1
1
1
1
1
1
1
1
1
1
1
1
1
1
2
1
1
1
2
1
1
1
1
1
1
1
1
1
1
1
1
1
1
2
1
1
1
1
1
1
1
1
1
1
1
1
1
1
1
1
1
1
1
1
1
1
1
2
1
1
1
1
1
1
1
1
1
1
1
1
1
1
1
1
1
1
1
1
1
1
2
1
1
1
2
1
1
1
1
1
1
1
1
1
1
1
1
1
1
1
1
1
1
1
1
1
2
1
1
1
1
1
1
1
1
1
1
1
1
1
1
1
1
1
1
1
1
1
1
1
1
1
1
1
1
1
1
1
1
1
1
1
1
1
1
1
1
1
1
1
1
1
1
1
1
1
1
1
1
1
1
1
1
1
1
1
1
1
1
1
1
1
1
1
1
1
2
1
1
1
1
1
1
1
2
1
1
1
1
1
1
1
1
1
1
2
1
2
1
1
1
1
1
1
1
1
2
1
1
1
1
1
1
1
1
1
1
1
1
1
1
1
2
1
1
1
1
1
1
1
1
1
1
1
1
1
1
1
1
1
1
1
2
1
1
1
2
1
1
1
1
1
1
1
1
1
1
1
1
1
1
1
1
1
1
1
1
1
1
1
1
1
1
1
1
1
1
2
1
1
1
1
1
1
1
1
1
1
1
1
1
1
1
2
1
1
1
1
1
1
1
1
1
1
2
1
1
1
1
1
1
1
1
1
1
1
1
1
1
1
2
1
1
1
1
1
1
2
1
1
1
1
1
1
1
1
1
1
1
1
1
1
1
1
1
1
1
1
1
1
1
1
1
1
1
1
1
1
1
1
1
1
1
1
1
1
1
1
1
1
2
1
1
1
1
1
1
1
1
1
1
1
1
1
1
1
1
1
1
1
1
1
1
1
1
2
1
1
1
1
1
1
1
1
1
2
1
1
1
1
1
1
1
1
1
1
1
1
1
1
1
1
1
1
1
1
1
1
1
1
1
1
1
1
1
1
1
1
1
1
1
1
1
1
1
1
1
1
1
1
1
1
1
1
1
1
1
1
1
1
1
1
1
2
1
1
1
1
1
1
1
1
1
1
1
1
1
1
1
1
1
1
1
1
1
1
1
1
1
1
1
1
1
1
1
1
2
1
1
1
1
1
1
1
1
1
1
1
1
1
1
1
2
1
1
1
1
1
2
1
1
1
2
1
1
1
1
1
1
1
1
1
1
1
1
1
2
1
1
1
1
1
1
1
1
1
1
1
1
1
1
1
1
1
1
1
1
1
1
1
1
1
1
1
1
1
1
1
1
1
1
1
1
1
1
1
1
1
1
1
2
1
1
1
1
1
2
1
1
2
1
1
1
2
1
1
1
1
1
1
1
1
1
1
1
1
1
2
1
1
1
1
1
1
1
1
1
1
1
1
1
1
1
1
1
1
1
1
1
1
1
1
2
1
1
1
1
1
1
1
1
1
1
1
1
1
1
1
1
1
1
1
1
1
1
1
1
2
1
1
1
1
1
1
1
1
1
1
1
1
1
1
1
1
1
1
1
1
1
1
1
1
1
1
1
1
1
1
1
1
1
1
1
2
1
1
1
1
2
1
1
1
1
1
1
1
1
1
1
1
1
1
1
1
1
1
1
1
1
1
1
1
1
1
1
1
1
1
1
1
1
1
1
2
1
1
1
1
1
1
1
1
1
1
1
2
1
1
1
1
1
1
1
1
1
1
1
1
1
1
1
1
1
1
1
1
1
1
1
1
1
2
1
1
1
1
1
1
1
1
1
1
1
1
1
1
1
1
1
1
1
1
1
1
1
1
1
1
1
1
1
1
1
2
1
1
1
1
1
1
1
1
1
1
1
1
1
1
1
1
1
1
1
1
1
1
1
1
1
1
1
1
1
1
1
1
1
1
1
1
1
1
1
1
1
1
1
1
1
2
1
1
1
1
1
1
1
1
1
1
1
1
1
1
1
1
1
1
1
1
1
1
1
1
1
1
1
1
1
1
1
1
1
1
1
1
1
1
1
1
1
1
1
1
1
1
1
1
1
1
1
1
1
1
1
1
1
1
1
1
1
2
1
1
1
1
1
1
1
1
1
1
1
1
1
2
1
1
1
1
1
1
1
1
1
1
1
1
1
1
1
1
1
1
1
1
1
1
1
1
1
1
1
1
1
1
1
1
1
1
1
1
1
1
1
1
1
1
2
1
1
1
1
1
1
1
1
2
1
1
1
1
1
1
1
1
1
1
1
1
1
1
1
1
1
1
1
1
1
1
1
2
1
1
1
1
1
1
1
1
1
1
1
1
1
1
1
1
1
1
1
1
1
1
1
1
1
1
1
2
1
1
1
1
1
1
1
1
1
1
1
1
1
1
1
1
1
1
1
1
1
1
1
1
1
1
1
1
1
1
1
1
1
1
1
2
1
1
1
1
1
1
1
2
1
1
1
1
1
1
1
1
1
1
1
1
1
1
1
1
1
1
1
1
1
1
1
1
1
1
1
1
1
1
1
2
1
1
1
1
1
1
1
1
1
1
1
1
1
1
1
2
1
1
1
1
1
1
1
1
1
2
1
1
1
1
1
1
1
1
1
1
2
1
1
1
1
1
1
1
1
1
1
2
1
1
1
1
1
1
1
1
1
1
1
1
1
1
1
1
1
1
1
2
1
1
1
1
1
1
1
1
1
1
1
1
2
1
1
1
1
1
1
1
1
1
1
1
1
1
1
1
1
2
1
1
1
1
1
1
1
1
1
1
1
1
1
1
1
1
1
1
1
1
1
2
1
1
1
2
1
1
1
2
1
1
1
1
1
1
1
1
1
1
1
1
1
1
1
1
1
1
2
1
1
2
1
1
1
1
1
1
1
1
1
1
1
1
1
1
1
1
1
1
1
1
1
1
1
1
1
2
1
1
1
1
1
1
1
1
1
1
1
1
1
1
1
1
1
1
1
1
1
1
1
1
1
1
2
1
1
1
1
1
1
1
2
1
1
1
1
1
1
1
1
1
1
1
2
1
1
1
1
1
1
1
1
1
1
1
1
1
1
1
1
1
1
1
1
1
1
1
1
1
1
1
1
1
1
1
1
1
1
1
1
1
1
1
1
1
1
1
1
1
1
1
1
1
1
1
1
1
1
2
1
1
1
1
1
2
1
1
1
1
1
1
1
1
1
1
1
1
1
1
1
1
1
1
1
1
1
1
1
1
1
1
1
1
1
1
1
1
1
1
1
1
1
1
1
1
1
2
1
1
1
2
1
1
1
1
1
1
1
1
1
1
1
1
1
1
1
1
1
1
1
1
1
1
1
1
1
1
1
1
1
1
1
1
1
1
1
2
1
1
1
1
1
1
1
2
1
1
1
1
1
1
1
1
1
1
1
1
1
1
1
1
1
1
1
1
1
1
1
1
1
1
1
1
1
1
1
1
1
1
1
1
1
1
1
1
1
1
1
1
1
1
1
1
1
1
1
1
1
1
1
1
1
1
1
1
1
1
1
1
1
1
1
1
1
1
1
1
1
1
1
1
1
1
1
1
1
1
1
1
1
1
1
1
1
1
1
1
1
1
1
2
1
1
2
1
1
1
2
1
1
1
1
1
1
1
1
1
2
1
1
1
1
1
1
1
1
1
1
1
1
1
1
1
2
1
1
1
1
1
1
1
1
1
1
1
1
1
1
1
1
1
1
1
1
1
1
1
1
1
1
1
1
1
1
2
1
1
1
1
1
1
1
1
1
1
1
1
2
1
1
1
1
1
1
1
1
2
1
2
1
1
2
1
1
1
1
1
1
1
2
1
1
1
1
1
1
1
1
1
1
1
1
1
1
1
1
1
1
1
1
1
1
2
1
1
1
1
1
1
1
1
1
1
1
1
1
1
1
1
1
1
1
2
1
1
1
1
1
1
1
1
1
1
1
1
1
1
1
1
1
1
1
2
1
1
1
1
1
1
1
1
1
1
1
1
1
1
1
1
1
1
1
1
1
1
1
1
1
1
1
1
1
2
2
1
2
1
2
1
1
1
1
1
1
1
1
1
1
1
1
1
1
1
1
1
1
1
1
1
1
1
1
1
1
1
1
1
1
1
1
1
1
1
1
1
1
1
1
1
1
1
1
1
1
1
1
1
1
1
1
1
1
1
1
1
1
1
1
1
1
1
1
1
1
1
1
1
1
1
1
1
1
1
1
1
1
1
1
1
1
1
1
1
1
1
1
1
1
1
1
1
1
1
1
1
1
1
1
1
1
1
1
1
1
1
1
1
1
1
1
1
1
1
2
1
1
1
1
1
1
1
1
1
1
1
1
1
1
1
1
1
1
1
1
1
1
1
1
1
1
1
1
1
1
1
1
1
1
1
1
1
1
1
1
2
1
1
1
1
1
1
1
1
1
1
1
1
1
1
1
1
1
1
1
1
1
1
1
1
1
1
2
1
1
1
1
2
1
1
1
1
1
1
1
1
1
1
1
1
1
1
1
1
1
1
1
1
1
1
1
1
1
1
1
1
2
1
1
1
1
1
1
1
1
1
1
1
1
1
1
1
1
1
1
1
1
1
1
1
1
1
1
1
1
1
1
1
1
1
1
1
1
1
1
1
1
1
1
1
1
1
1
1
2
2
1
1
1
1
1
1
1
1
1
1
1
1
1
1
1
1
1
2
1
1
1
1
1
2
1
1
1
1
1
1
1
1
1
1
1
1
1
1
1
1
1
1
1
1
1
1
1
1
1
1
1
1
1
1
1
1
1
1
1
1
1
1
1
1
1
1
1
2
1
1
1
1
1
1
1
1
1
1
2
1
1
1
1
1
1
1
1
1
1
1
1
1
1
1
1
1
1
2
1
1
1
1
1
1
1
2
1
1
2
1
1
1
1
1
1
1
1
1
1
1
1
1
1
1
1
1
1
1
1
1
1
1
1
1
1
1
1
1
1
1
1
1
1
1
1
1
1
1
1
1
1
1
1
1
1
1
1
1
1
1
1
1
1
1
1
1
1
1
1
1
1
1
1
1
1
1
1
1
1
1
1
1
1
1
1
1
1
1
1
2
1
1
1
1
1
1
1
1
1
1
1
1
1
1
1
1
1
1
1
1
1
1
1
1
1
1
1
1
1
1
1
1
1
1
1
1
1
1
1
1
1
1
1
1
2
1
1
1
1
1
1
1
1
1
1
1
1
1
1
1
1
1
1
1
1
1
1
1
1
1
1
1
1
1
1
1
1
1
1
1
2
1
1
1
1
1
1
1
1
1
1
1
1
1
1
1
1
1
1
1
2
1
1
1
1
1
1
1
1
1
1
1
1
1
1
1
1
1
1
1
1
1
1
1
1
1
1
1
1
1
1
1
1
2
1
1
1
1
1
1
1
1
1
1
1
1
1
1
1
1
1
1
1
1
1
1
1
1
1
1
1
1
1
1
1
1
1
1
1
1
1
1
1
1
1
1
1
2
1
1
1
1
2
1
1
1
1
1
1
1
1
1
1
1
1
1
1
1
1
1
1
1
1
1
1
1
1
2
1
2
1
1
1
1
1
1
1
1
1
1
1
1
2
1
1
1
1
1
1
1
1
1
1
1
1
1
1
1
1
1
1
1
1
1
1
1
1
1
2
1
1
1
1
1
1
1
1
1
1
1
1
1
1
1
1
1
1
1
2
1
1
1
1
1
1
1
1
1
1
1
1
1
1
1
1
1
1
1
1
1
1
1
1
1
1
1
1
1
1
1
1
1
2
1
1
1
1
1
1
1
1
1
1
1
1
1
1
1
1
2
1
1
1
2
1
1
1
1
1
1
1
1
1
1
1
1
1
1
2
1
1
2
1
1
1
1
1
1
1
1
1
1
1
1
1
1
1
1
1
1
1
1
1
1
1
1
1
1
1
1
1
1
1
1
1
2
1
1
1
1
1
2
1
1
1
1
1
1
1
1
1
2
1
1
1
1
1
1
1
1
1
1
1
1
1
1
1
1
1
1
1
1
1
1
1
1
1
1
1
1
1
1
1
1
1
1
1
1
1
1
1
1
1
2
1
1
1
1
1
1
1
1
1
2
1
1
1
1
1
1
1
1
1
1
1
1
2
1
1
1
1
1
1
1
1
1
1
1
1
1
1
1
2
1
1
1
1
1
2
1
1
1
1
1
1
1
1
1
1
1
1
1
1
1
1
1
1
1
1
1
1
1
1
1
1
1
2
1
1
1
1
1
1
1
2
1
1
1
1
1
1
1
1
2
1
1
1
1
1
1
1
1
1
1
1
1
1
1
1
1
1
1
1
1
1
1
1
1
1
1
1
1
1
1
1
1
1
1
1
1
1
1
1
1
1
1
1
1
1
1
1
1
1
1
2
1
2
1
1
1
1
1
1
2
1
1
1
1
1
1
1
1
1
1
1
1
2
1
1
1
1
1
1
1
1
1
1
1
1
1
1
1
1
1
1
1
1
1
1
1
1
1
1
1
1
1
1
1
2
1
1
2
1
1
1
2
1
1
1
1
1
1
1
1
1
1
1
1
1
1
1
1
1
1
1
1
1
1
1
1
1
1
1
1
1
1
1
1
1
1
1
1
1
1
1
1
1
1
1
1
1
1
1
1
1
1
1
1
1
1
1
1
1
1
1
1
1
1
1
1
1
1
1
1
1
1
1
1
1
1
1
1
1
1
1
1
1
1
1
1
1
1
1
1
1
1
1
1
1
1
1
1
1
1
1
1
1
1
1
1
1
1
1
1
1
1
1
1
1
1
1
1
1
1
1
1
1
1
1
1
1
1
1
1
1
1
1
1
1
1
1
1
1
1
1
1
1
1
1
1
1
1
1
1
1
1
1
1
1
1
1
1
1
1
1
1
1
1
1
1
1
1
2
1
1
1
1
1
1
1
1
1
1
1
1
1
1
1
1
1
1
1
1
1
1
2
1
1
1
1
1
1
1
1
1
1
1
1
1
2
1
1
1
1
1
1
1
1
1
1
1
1
1
1
1
1
1
1
1
1
1
2
1
1
1
1
1
1
1
1
1
1
1
1
1
1
1
1
1
1
1
1
1
1
1
1
1
2
1
1
1
1
1
1
1
1
1
1
1
2
1
1
1
1
1
1
1
1
1
1
1
1
1
1
1
1
1
1
1
1
1
1
1
1
1
1
1
2
1
1
1
1
1
1
1
1
1
1
2
1
1
1
1
1
1
2
1
1
1
1
1
1
1
1
1
1
1
1
1
1
1
1
1
1
1
1
1
1
1
1
1
1
2
1
1
1
1
1
1
2
1
1
1
1
1
1
1
1
1
1
1
1
2
2
1
1
1
1
1
1
1
1
2
1
1
1
1
1
1
1
1
1
1
1
1
1
1
2
1
1
1
1
1
1
1
1
1
1
1
1
1
2
1
1
1
1
1
1
1
1
1
1
1
1
1
1
1
1
1
1
1
1
2
1
2
1
1
1
1
1
1
1
1
1
1
2
1
1
1
1
1
1
1
1
1
1
1
1
1
1
1
1
1
1
1
1
1
1
1
2
1
1
1
1
1
1
1
1
1
1
1
1
1
1
1
1
1
1
1
1
1
1
1
1
1
1
1
1
1
1
1
1
1
1
1
1
1
1
1
1
1
1
1
1
1
2
1
1
1
1
1
1
1
1
1
1
1
1
1
1
1
1
1
1
1
1
1
1
1
1
1
1
2
1
1
1
1
2
1
1
1
2
1
1
1
2
1
1
1
1
1
1
1
1
1
1
1
1
1
1
1
1
1
1
1
1
1
1
1
1
1
1
1
1
1
1
1
1
1
1
1
1
1
1
1
1
1
1
2
1
1
1
1
1
1
1
1
1
1
1
1
1
1
1
1
2
1
1
1
1
1
1
1
1
1
1
1
1
1
1
1
1
1
1
1
1
1
2
1
1
1
1
1
1
1
2
1
1
1
1
1
1
1
1
1
1
1
1
1
1
1
1
1
1
1
1
1
1
1
1
1
1
1
1
2
1
1
1
1
1
1
1
1
1
1
1
1
1
2
1
1
1
1
1
1
1
1
1
1
1
1
1
1
1
1
1
1
2
1
1
1
1
1
1
1
1
1
1
1
1
1
1
1
1
1
1
1
1
1
1
1
1
1
1
2
1
1
2
1
1
1
1
1
1
1
1
1
2
2
1
1
2
1
1
1
1
1
1
1
1
1
1
1
1
1
1
1
1
1
1
1
1
1
1
1
1
2
1
1
1
1
1
1
1
1
1
1
1
1
1
1
1
1
1
1
1
1
1
2
1
1
1
1
1
1
1
1
1
1
1
1
2
1
1
1
1
1
1
1
1
1
1
1
1
1
1
1
1
1
1
1
1
1
1
1
1
1
1
1
1
1
1
2
1
1
1
1
1
1
1
1
1
1
1
1
1
1
1
1
1
1
1
1
1
1
1
1
1
1
1
1
1
1
1
1
1
1
1
1
1
1
1
1
1
1
1
1
1
1
1
1
1
1
1
1
1
1
1
1
1
1
1
1
1
1
1
1
1
1
1
1
1
2
2
1
1
1
1
1
1
1
1
1
1
1
1
1
1
1
1
1
1
1
1
1
1
1
1
1
1
1
1
1
1
1
1
1
1
1
1
1
1
2
1
1
1
1
1
1
1
1
2
1
1
1
1
1
1
1
1
1
1
1
1
1
1
2
1
1
1
1
1
1
1
1
1
2
1
1
2
1
1
1
1
1
1
1
1
1
1
1
1
1
1
1
1
1
1
1
1
1
1
1
1
2
1
1
2
2
1
1
1
1
1
1
1
1
1
1
1
1
1
1
1
1
1
1
1
1
1
1
1
1
1
1
1
1
1
1
1
1
1
1
1
1
1
1
1
1
1
1
1
1
1
1
1
1
1
1
1
2
1
1
1
1
1
1
1
1
1
1
1
1
1
1
1
1
1
1
1
1
1
1
1
1
1
1
1
1
1
2
1
1
2
1
1
1
1
1
1
1
1
1
1
1
1
2
1
1
1
1
1
1
1
1
1
1
1
1
1
1
1
1
1
1
1
1
1
1
1
1
1
1
1
1
1
1
1
1
1
1
1
1
1
1
1
1
2
1
1
1
1
1
1
1
1
1
1
1
1
1
1
1
1
1
1
1
1
1
1
1
1
1
1
1
1
1
1
1
1
1
1
1
1
1
1
1
1
1
1
1
1
1
1
1
1
1
1
1
1
1
1
1
1
1
1
1
1
1
1
1
1
1
1
1
1
1
1
1
1
1
1
1
1
1
1
1
1
1
1
1
1
1
1
1
1
1
1
1
1
1
1
1
1
1
1
1
1
1
1
1
1
1
1
1
1
1
1
1
1
1
1
2
2
1
1
1
1
1
1
1
1
1
1
1
1
1
1
1
1
1
1
1
1
1
1
1
1
1
1
1
1
1
1
1
1
1
1
1
1
1
1
1
1
1
1
1
1
1
1
1
1
1
2
1
2
2
1
1
1
1
1
1
1
1
1
1
1
1
1
1
1
1
1
1
1
1
1
1
1
1
1
1
1
1
1
1
1
1
1
1
1
1
1
1
1
1
1
1
1
1
1
1
1
1
1
1
1
1
1
1
1
1
1
2
1
1
1
1
1
1
1
1
1
1
1
1
1
1
1
1
1
1
1
1
1
1
1
1
1
1
1
1
1
1
1
1
1
1
1
1
1
1
1
1
1
1
1
1
1
1
1
1
1
1
1
1
1
1
1
1
1
1
1
1
1
1
1
1
1
1
1
1
2
1
1
1
2
1
1
1
1
1
1
1
1
1
1
1
1
1
1
1
1
1
1
1
1
1
1
1
1
1
1
1
2
1
1
1
1
1
1
1
1
1
1
1
1
1
1
1
1
1
1
1
1
1
2
1
1
1
1
1
1
1
1
1
1
1
1
1
1
1
1
1
1
1
1
1
1
1
2
1
1
1
1
1
1
1
1
1
1
1
1
1
1
1
1
1
2
1
1
1
1
1
1
1
1
1
1
1
1
1
1
1
1
1
1
1
2
1
1
1
1
1
1
1
1
1
1
1
1
1
1
1
1
2
1
1
1
1
1
1
1
1
1
1
1
1
1
1
1
1
1
1
1
1
1
1
1
1
1
1
1
1
1
1
1
1
1
1
2
1
1
1
1
1
1
1
1
1
1
1
1
1
1
1
1
1
1
1
1
1
1
1
1
1
1
1
2
1
1
1
1
1
1
1
1
1
1
1
1
1
1
1
1
1
1
1
1
1
1
1
1
1
1
1
1
1
1
1
2
1
1
1
1
1
1
1
1
1
1
1
1
1
1
1
1
1
1
1
1
1
2
1
2
1
1
1
1
1
1
1
1
1
1
1
1
1
1
1
1
1
1
1
1
1
1
1
1
1
1
1
1
1
1
1
1
1
1
1
1
1
1
2
1
1
1
1
1
1
1
1
1
1
1
1
1
1
1
1
1
1
1
1
1
1
1
1
1
1
1
1
1
1
1
1
1
1
1
2
1
1
1
2
1
1
1
1
2
1
1
1
1
1
1
1
1
2
2
1
1
1
1
1
2
1
1
1
1
1
1
1
1
1
1
1
1
1
1
1
2
1
1
1
1
1
1
1
1
1
1
1
1
1
1
2
1
1
1
1
1
1
1
1
1
1
1
1
2
1
1
1
1
1
1
1
1
1
1
1
1
1
1
2
1
1
1
1
1
1
1
1
1
1
1
1
1
1
1
1
1
1
1
1
1
1
1
1
1
1
1
1
1
1
1
1
1
1
1
2
1
1
1
1
1
1
1
1
2
1
1
1
1
1
1
1
1
1
1
1
1
1
1
1
1
1
1
1
1
1
1
1
1
1
2
1
1
1
1
1
1
1
1
1
1
1
2
1
1
1
1
1
2
1
1
1
1
1
1
1
1
1
1
1
1
1
1
1
1
1
1
1
1
1
1
1
1
1
2
1
1
1
1
1
1
1
2
1
1
1
1
1
1
1
1
1
1
1
1
1
1
1
1
1
1
1
2
1
1
1
1
1
1
1
1
1
1
1
1
1
1
2
1
1
1
1
1
1
1
1
1
1
1
1
1
1
1
1
1
1
2
1
1
1
1
1
1
1
1
1
1
1
1
1
1
1
1
1
1
1
1
2
1
1
1
1
1
1
1
1
1
1
1
1
1
1
1
1
1
1
1
1
1
1
1
1
2
1
1
1
1
1
1
1
2
1
1
1
1
1
1
2
1
1
1
1
1
1
1
1
1
1
1
1
1
1
1
1
1
1
1
1
1
1
1
2
1
1
1
1
1
1
1
1
1
1
1
1
1
1
1
1
1
1
1
1
1
1
1
1
1
1
1
1
1
1
1
1
1
1
1
1
1
1
1
1
1
1
1
1
1
1
1
1
1
1
1
1
1
1
1
1
2
1
1
1
2
1
1
1
1
1
1
1
1
1
1
1
1
1
1
1
1
1
1
1
1
1
1
1
1
1
1
1
1
1
1
1
1
1
1
1
1
1
2
1
1
1
1
2
1
1
1
1
1
1
1
1
1
1
1
1
1
1
1
1
1
1
1
1
1
1
1
1
1
1
1
1
1
1
1
2
2
1
1
1
1
1
1
1
1
1
1
1
1
1
1
1
1
2
1
1
1
1
1
1
1
1
1
1
1
1
1
1
1
1
1
1
1
1
1
1
1
1
1
1
1
1
1
1
1
1
1
1
1
1
1
1
1
1
1
1
1
1
1
1
1
1
1
1
1
1
1
1
1
1
1
1
1
1
1
1
1
1
1
1
2
1
1
1
1
1
1
1
1
1
1
1
1
1
1
1
1
1
1
1
1
1
1
1
1
1
1
1
1
1
2
1
1
1
1
1
1
1
1
1
1
1
1
1
1
1
1
1
1
2
1
1
2
1
1
1
1
1
1
1
1
1
1
1
1
1
1
1
1
1
1
1
1
1
1
1
1
1
1
1
1
2
1
1
1
1
1
1
1
1
1
1
1
1
1
1
1
1
1
1
1
1
1
1
1
1
1
1
1
1
1
1
1
1
1
1
1
1
1
1
1
1
1
1
1
1
1
1
1
1
1
1
1
1
1
1
1
1
1
1
1
1
1
1
1
1
1
1
1
1
1
1
1
1
1
1
1
1
1
2
1
1
1
1
1
1
1
1
1
2
1
1
1
2
1
1
1
1
1
1
1
1
1
1
1
1
1
1
1
1
1
1
1
1
2
1
1
1
1
1
1
1
1
1
1
1
1
1
1
1
1
1
1
1
1
2
1
2
2
1
1
1
1
1
1
1
1
1
2
1
1
1
1
1
1
1
1
1
1
1
1
2
1
1
1
1
1
1
1
1
1
1
1
1
1
1
1
1
1
1
1
1
1
1
1
1
1
1
1
1
1
1
1
1
1
1
1
1
1
1
1
1
1
1
1
1
1
1
1
1
1
2
1
1
1
2
1
1
1
1
1
1
1
1
1
1
1
1
1
1
1
1
1
1
1
1
1
1
1
1
2
1
1
1
1
1
1
1
1
1
2
1
1
1
1
1
1
1
1
1
1
1
1
1
1
1
1
1
1
1
1
1
1
1
1
1
1
1
1
1
1
1
1
1
1
1
1
1
2
2
1
1
1
1
1
1
1
1
1
1
1
1
1
1
1
2
1
1
1
1
1
1
1
1
1
1
1
1
1
1
1
1
1
1
1
1
1
1
1
1
1
1
1
1
1
1
1
1
1
1
1
1
1
1
1
1
1
1
1
1
1
1
1
1
1
1
1
1
1
1
2
1
1
1
1
1
1
1
1
1
1
2
1
1
1
1
1
1
1
1
1
1
1
1
1
1
1
1
1
1
1
1
1
1
2
1
1
1
1
1
1
1
1
1
1
1
1
1
1
1
1
1
1
1
1
1
1
1
1
1
1
1
1
1
1
1
1
1
1
1
1
1
1
1
1
1
1
1
1
1
1
1
1
1
1
1
1
1
1
2
1
1
1
1
1
1
1
1
1
1
1
1
1
1
1
1
1
1
1
1
1
1
1
1
1
1
1
1
1
1
1
1
1
1
1
1
1
1
1
1
1
1
1
1
1
1
1
1
1
1
1
1
1
1
1
1
1
1
1
2
2
1
1
1
1
1
1
1
1
1
1
1
1
1
1
1
1
1
1
1
1
1
1
1
1
1
1
2
1
1
1
1
1
1
1
1
1
1
1
1
1
1
1
1
1
1
1
1
1
1
1
1
2
1
1
1
1
1
1
1
1
1
1
1
1
1
1
1
1
1
1
1
1
1
1
1
1
1
1
1
1
1
1
1
1
1
1
1
1
1
2
1
1
1
1
1
1
1
1
1
1
1
1
1
1
1
1
1
1
1
1
1
1
1
1
1
1
1
1
1
1
1
1
2
1
1
1
1
1
1
1
1
1
1
1
1
1
1
1
1
1
1
1
1
1
1
1
1
1
1
1
1
1
1
1
1
1
1
1
2
1
1
1
1
1
1
1
1
1
1
1
1
1
1
1
1
1
1
1
1
1
1
1
1
1
1
1
1
1
1
1
1
1
1
1
1
1
1
1
1
1
1
1
1
2
1
1
1
1
1
1
1
1
1
1
1
1
1
1
1
1
1
1
1
1
1
1
1
1
1
1
1
1
1
1
1
1
1
1
1
1
1
1
1
2
1
1
1
1
1
1
1
1
2
1
1
1
1
1
1
1
1
1
1
1
1
1
1
1
1
1
1
1
1
1
1
1
1
1
1
1
1
1
1
1
1
1
1
1
1
1
1
1
1
1
1
1
1
1
1
1
1
1
1
1
1
1
1
1
1
1
1
1
1
1
1
1
1
1
1
1
1
1
1
1
1
1
2
1
1
1
1
1
1
1
1
1
1
1
1
1
1
1
1
1
1
1
1
2
1
1
1
1
1
1
1
2
1
1
1
1
1
1
1
1
1
2
1
1
1
2
1
1
1
1
1
1
1
1
1
1
1
1
1
1
1
2
1
2
1
1
1
1
1
1
1
1
1
1
1
1
1
1
1
1
1
1
1
1
1
1
1
1
1
1
2
1
2
1
1
1
1
1
1
1
1
1
1
1
1
1
1
1
1
1
1
1
1
1
1
2
1
1
1
1
1
1
1
1
1
1
1
1
1
1
1
1
1
1
1
1
1
1
1
1
1
1
1
1
1
2
1
2
1
1
1
1
1
1
1
1
1
2
1
1
2
1
1
1
1
1
1
1
1
1
1
1
1
1
1
1
1
1
1
1
1
1
1
1
1
1
1
1
1
1
1
1
1
1
1
1
2
1
1
1
1
2
1
1
1
1
1
1
1
1
1
1
1
1
1
1
1
1
1
1
1
1
1
1
1
2
1
1
1
1
1
1
1
1
1
1
1
1
1
1
1
1
1
1
1
1
1
1
1
1
1
1
1
1
1
1
2
1
1
1
1
2
1
1
1
1
1
1
1
1
1
1
1
1
1
1
1
1
1
1
1
1
1
1
1
1
1
1
1
1
1
1
1
1
1
1
1
1
1
1
1
1
1
1
1
1
1
1
1
1
1
1
1
1
2
1
1
1
2
1
2
1
1
1
1
1
1
1
1
1
1
1
1
1
1
1
1
1
1
1
1
1
1
1
1
2
1
1
1
1
1
1
1
2
1
1
1
1
1
1
1
1
1
1
2
1
1
1
1
1
1
1
1
1
1
2
1
1
1
1
1
1
1
1
1
1
1
1
1
1
1
1
1
1
1
1
1
1
1
1
1
1
1
1
1
1
2
1
1
1
1
1
1
1
1
1
1
2
1
1
1
1
1
2
1
1
1
1
1
1
1
2
1
1
1
2
1
1
1
1
1
1
1
1
1
1
1
1
2
1
1
1
1
1
1
1
1
2
1
1
1
2
1
1
1
1
1
1
1
1
1
1
1
1
1
1
1
1
1
1
1
1
1
1
1
1
1
1
1
1
1
1
1
1
1
1
1
1
1
1
1
1
1
1
1
1
1
1
1
1
1
1
1
1
1
1
1
1
1
1
1
1
1
1
1
1
1
1
1
2
1
1
1
1
1
1
1
1
1
1
1
1
1
1
1
1
1
1
1
1
1
1
1
1
1
1
1
1
1
1
1
1
1
2
1
1
1
2
1
1
1
1
1
1
1
1
1
1
1
1
1
1
1
1
1
1
1
1
1
1
1
1
1
2
1
1
1
1
1
1
1
1
1
1
1
1
1
1
1
1
1
1
1
1
1
1
1
1
1
1
1
1
1
1
1
1
1
1
1
1
1
1
2
2
1
1
2
1
1
1
1
1
1
2
1
1
1
1
1
1
1
1
1
1
1
1
1
1
1
1
1
1
1
1
1
1
1
1
1
1
1
1
1
1
1
1
1
1
2
1
1
1
1
1
1
1
1
1
1
1
1
1
1
1
1
1
1
1
1
1
1
1
1
2
1
1
1
1
1
1
1
1
1
1
1
1
1
1
1
1
1
1
1
1
1
1
2
1
1
1
1
1
1
1
1
1
1
1
1
1
1
1
1
1
1
1
1
1
1
2
1
1
1
1
1
1
1
1
1
1
1
1
1
1
1
1
1
1
1
1
1
1
1
1
1
1
1
1
1
1
1
1
1
1
1
1
1
1
1
1
1
1
1
1
1
1
1
1
1
1
1
1
1
1
1
1
1
1
1
1
1
1
1
1
2
1
1
1
1
1
1
1
1
2
2
1
1
1
1
1
1
1
1
1
1
1
1
1
1
1
1
1
1
1
1
1
1
1
1
1
1
1
1
1
1
1
1
1
1
1
1
1
1
2
2
1
1
1
1
1
1
1
1
1
1
1
1
1
1
1
2
1
1
1
1
1
1
1
1
1
1
1
1
1
1
1
1
1
1
2
1
1
1
1
1
1
1
1
1
1
1
1
1
1
1
1
1
1
1
1
1
1
1
1
1
2
1
1
1
1
1
1
1
1
1
1
1
1
1
1
1
2
1
1
1
1
1
1
1
1
1
1
1
1
1
1
1
2
1
1
2
1
1
1
1
1
1
1
1
1
1
1
1
1
1
1
2
1
1
2
1
1
1
1
1
1
1
1
1
1
1
2
1
1
1
1
1
1
1
1
1
1
1
1
1
1
1
1
1
1
1
2
1
1
1
1
2
1
1
1
1
1
1
1
1
1
1
1
1
1
1
1
1
1
1
1
1
1
1
1
1
1
1
1
1
1
1
1
1
1
1
1
1
1
1
1
1
1
1
1
1
1
1
1
1
1
1
1
1
2
2
1
1
1
1
1
1
1
1
1
1
1
1
1
2
1
1
1
1
1
1
1
1
1
1
1
2
1
2
1
1
1
1
1
1
1
1
1
1
2
1
1
1
1
1
1
1
1
1
1
1
1
1
1
1
1
1
1
1
1
1
1
1
1
1
1
1
1
1
1
1
1
1
1
2
1
1
1
2
1
1
1
1
1
1
1
1
1
1
1
1
1
1
1
1
1
1
1
1
1
2
2
1
1
1
1
1
1
1
1
1
1
1
1
1
1
1
1
1
1
1
1
1
1
2
1
2
1
1
1
1
1
1
1
1
1
1
1
1
1
1
1
1
2
1
1
1
1
1
1
1
1
2
1
1
1
1
1
1
1
1
1
1
1
1
1
1
1
1
1
1
1
1
1
1
1
1
1
1
1
1
1
1
1
1
1
1
1
1
1
1
2
1
1
1
1
1
1
1
1
1
1
1
1
1
1
1
1
1
1
1
1
1
1
1
1
1
1
1
1
1
2
1
1
1
1
1
1
1
1
2
1
1
1
1
1
1
1
1
1
2
1
2
1
1
1
1
1
1
1
2
1
1
1
1
1
1
1
1
1
1
1
1
2
1
2
1
1
1
1
1
1
1
1
1
1
1
1
1
1
1
1
1
1
1
1
1
1
1
1
1
1
1
1
1
1
2
1
1
1
1
1
1
2
1
1
1
1
1
1
1
1
1
1
1
1
1
1
2
1
1
1
1
1
1
1
1
1
1
1
1
1
1
1
1
1
1
1
1
1
1
1
1
1
1
1
1
1
1
1
1
1
1
1
1
1
1
1
1
1
1
1
1
2
1
1
1
1
1
1
1
1
1
1
1
1
1
1
1
1
1
1
1
1
2
1
1
1
1
1
1
2
2
1
1
1
1
1
1
1
1
1
1
1
1
2
1
1
1
1
1
1
1
1
1
1
1
1
1
1
1
1
1
1
1
1
1
1
1
1
1
1
1
1
1
1
1
1
1
1
1
1
1
1
1
1
1
1
1
2
1
1
1
1
1
1
1
1
1
1
1
1
1
1
1
1
1
1
1
2
1
1
1
1
1
1
1
1
1
1
1
1
1
1
1
1
1
1
1
1
1
1
1
1
1
1
1
1
1
1
1
1
1
1
1
1
1
1
1
1
1
1
1
1
1
1
1
1
1
1
1
1
1
1
1
1
1
1
1
1
1
2
1
1
1
1
1
1
1
1
1
1
1
1
1
1
1
1
1
1
1
1
1
1
2
1
1
1
1
1
1
1
1
1
1
1
1
1
1
1
1
1
1
1
1
1
1
1
1
1
1
1
1
2
1
1
1
1
1
1
1
1
1
1
1
1
2
1
1
1
1
1
1
1
1
1
1
1
1
1
1
1
1
1
1
1
1
1
2
1
1
1
2
1
1
2
1
1
1
1
1
1
1
1
1
1
1
1
1
1
1
1
1
1
1
1
1
1
1
1
1
1
1
2
1
1
1
1
1
1
1
1
1
1
1
2
1
1
1
1
1
1
1
1
1
1
1
1
1
1
1
1
1
1
1
1
1
1
2
1
1
1
1
1
1
1
1
1
1
1
1
1
1
1
1
1
1
1
1
1
2
1
2
1
1
1
1
1
1
1
1
1
1
1
1
1
1
1
1
1
1
1
1
1
1
1
1
1
1
1
1
1
1
1
1
1
1
1
1
1
1
1
1
1
1
1
1
1
1
1
1
1
1
2
1
1
1
1
1
1
1
1
1
1
1
1
1
1
1
1
1
1
1
1
1
1
1
1
1
1
1
1
1
1
1
1
1
1
1
1
1
1
1
1
1
1
1
1
1
1
1
1
1
1
1
1
1
1
1
1
2
1
1
1
1
1
1
1
1
1
1
1
1
1
1
1
1
1
1
1
1
1
1
1
1
1
1
1
1
1
1
2
1
1
1
1
1
1
1
2
1
1
1
1
1
1
1
1
2
1
1
2
1
1
1
1
1
1
1
1
1
1
1
1
1
1
1
1
1
1
1
1
1
1
1
1
1
1
1
1
1
1
1
1
1
1
1
1
1
1
1
1
1
1
1
1
2
1
1
1
1
1
1
1
1
1
1
1
1
1
1
1
1
1
1
1
2
1
1
1
1
1
1
1
1
1
1
1
1
2
1
1
1
1
1
1
1
1
1
1
1
1
1
1
1
1
1
1
1
1
1
2
1
1
1
1
1
2
1
1
1
1
1
1
1
1
1
1
1
1
1
1
1
1
2
1
1
1
1
1
1
1
1
1
1
1
1
1
1
2
1
1
1
1
1
1
1
1
1
1
1
1
1
1
1
1
1
1
1
1
1
1
1
1
2
1
1
1
1
1
1
1
1
2
1
1
1
1
1
1
1
1
1
1
1
1
1
1
1
1
1
1
1
1
1
1
1
1
1
1
1
1
1
1
1
1
1
1
1
2
1
1
1
2
1
1
1
2
1
1
1
1
1
1
1
1
1
1
1
1
1
1
1
1
2
1
1
1
1
1
1
1
1
1
1
1
1
1
1
1
1
1
1
1
1
1
1
1
1
1
1
1
1
1
1
1
1
1
1
1
1
1
1
1
1
1
1
1
1
1
1
1
1
1
1
1
1
1
1
1
1
1
1
1
1
1
1
1
1
1
1
1
1
1
1
1
1
1
1
1
1
1
1
1
1
1
1
1
2
1
1
1
1
1
1
1
1
1
1
2
1
1
1
1
1
1
1
1
1
1
1
1
1
1
1
1
1
1
1
1
1
1
1
1
1
1
1
1
2
1
1
1
1
1
1
1
1
1
1
1
1
1
1
1
1
1
1
1
1
1
1
1
1
2
1
1
1
1
1
1
1
1
1
1
1
1
1
1
1
1
1
1
1
1
1
1
1
1
1
1
1
1
1
1
1
1
1
1
1
1
1
1
1
1
1
1
1
1
1
1
1
1
1
1
1
1
1
1
1
1
1
1
1
1
1
1
1
1
1
1
1
1
1
1
1
1
1
1
1
1
1
1
1
1
1
1
1
1
1
1
2
1
1
1
1
1
1
1
1
1
1
1
1
1
1
1
1
1
1
1
1
1
1
1
1
1
1
1
1
1
1
2
1
1
1
1
1
1
1
1
1
1
1
1
1
1
1
1
1
1
1
1
1
1
1
1
1
1
1
1
1
1
1
1
1
1
1
1
1
1
1
1
1
1
1
1
1
1
1
1
1
1
1
1
1
1
1
1
1
1
1
1
1
1
1
1
1
1
1
1
1
1
1
1
1
1
1
1
1
1
1
1
1
1
1
1
1
1
1
1
1
2
1
1
1
1
1
1
1
1
1
1
1
1
1
1
1
1
1
1
1
1
1
1
1
1
1
1
1
2
1
1
1
1
1
1
1
1
1
1
1
1
1
1
1
1
1
1
1
1
1
1
1
1
1
1
1
1
1
1
1
1
2
1
2
1
1
1
1
1
1
2
1
1
2
1
1
1
1
1
1
1
1
1
1
2
1
1
1
1
1
1
1
1
1
1
1
1
1
1
1
1
1
1
1
1
2
1
1
1
1
1
1
1
1
1
1
1
1
1
1
1
1
2
1
1
2
1
1
1
1
2
1
1
1
1
1
1
1
1
1
1
1
1
1
1
1
1
1
1
1
1
1
1
1
1
1
1
1
1
1
1
1
1
1
1
1
1
1
1
1
1
1
1
1
1
1
1
1
1
1
1
1
1
1
1
1
1
1
1
1
1
1
1
1
2
1
1
1
1
1
1
1
1
1
1
1
1
1
1
1
1
1
1
1
1
1
1
1
1
1
1
1
1
1
1
1
1
1
1
1
1
1
1
1
1
1
1
1
1
1
1
1
2
1
1
1
1
2
1
1
1
1
1
1
1
1
1
1
1
2
1
1
1
2
1
1
1
2
1
1
1
1
1
1
1
1
1
1
1
1
1
1
1
1
1
1
1
1
1
1
1
1
1
1
1
1
1
1
1
1
1
2
1
1
1
1
1
1
1
1
1
1
1
1
1
1
1
1
1
1
1
1
1
1
1
2
1
1
1
1
1
1
1
1
1
1
1
1
1
1
1
1
2
1
1
1
1
1
1
1
1
1
1
1
1
1
1
1
1
1
1
2
1
1
1
1
1
1
1
1
1
1
1
1
1
1
1
1
1
1
1
1
1
1
1
1
1
1
1
1
2
1
1
1
1
1
1
1
1
1
1
1
1
1
1
1
1
1
1
1
1
1
1
1
1
1
1
1
1
1
1
1
1
1
1
1
1
1
1
1
1
1
1
1
1
1
1
1
1
1
1
1
1
1
1
1
1
1
1
1
1
1
1
1
1
1
1
1
1
1
1
1
1
1
1
1
1
1
1
1
1
1
2
1
1
1
2
1
1
1
1
1
1
1
1
1
1
1
1
1
1
1
1
1
1
1
1
1
1
1
1
1
1
2
1
1
1
1
1
1
1
1
1
1
1
1
1
1
1
1
1
1
1
1
1
1
1
1
1
1
1
1
1
1
1
1
1
1
1
1
1
1
1
1
1
1
1
1
1
1
1
1
1
1
1
1
1
1
1
1
1
1
1
1
1
1
1
1
1
1
1
1
1
1
1
1
1
1
1
1
1
1
1
1
1
1
1
1
1
1
2
1
1
1
1
1
1
1
1
1
1
1
1
1
1
1
1
1
1
1
1
1
1
1
1
1
1
1
1
1
1
1
1
1
1
1
1
1
1
1
2
1
1
1
1
1
1
1
1
1
2
1
1
1
1
1
1
1
1
1
1
1
1
1
1
1
1
1
1
1
1
1
1
1
1
1
1
1
1
2
1
1
1
1
1
1
1
1
1
1
1
1
1
1
1
1
2
1
1
1
1
1
1
1
1
2
1
1
1
1
1
1
1
1
1
1
1
1
1
1
1
1
1
1
1
1
1
1
1
1
1
1
1
1
1
1
1
1
1
1
1
1
1
1
1
1
1
1
1
1
1
1
1
1
1
1
1
1
1
1
1
1
1
1
1
1
1
1
1
1
1
1
1
1
1
1
1
2
2
1
1
1
1
1
1
1
1
1
1
1
1
1
1
1
2
1
1
1
1
1
1
1
1
1
1
1
1
1
1
1
1
1
1
1
1
1
1
1
1
1
1
1
1
1
1
1
1
1
1
1
1
1
1
1
1
1
1
1
1
1
1
1
1
1
1
1
1
1
1
1
2
1
1
1
2
1
1
1
1
1
1
1
1
1
2
1
1
1
1
1
1
1
1
1
1
1
1
1
1
1
1
1
1
1
1
1
1
1
1
1
1
1
1
1
1
1
1
1
1
1
1
1
1
1
1
1
1
1
1
1
1
1
1
1
1
1
1
1
1
1
1
1
1
1
1
1
1
2
1
1
1
1
1
1
1
1
1
1
1
1
2
1
1
1
1
1
1
1
1
1
1
1
1
1
1
1
1
1
1
1
1
1
1
1
2
1
1
1
1
1
1
1
2
1
1
1
1
1
1
1
1
1
1
1
1
1
1
1
1
1
1
1
1
1
1
1
1
1
1
1
1
1
1
1
1
1
1
1
1
1
1
1
1
1
1
1
1
1
1
1
1
1
1
1
1
1
1
1
1
1
1
1
1
1
2
1
1
1
1
1
1
1
1
1
1
1
1
1
1
1
1
1
1
1
1
1
1
1
1
1
1
1
1
1
1
2
1
1
1
1
1
1
1
1
1
1
1
1
1
1
1
1
1
1
1
1
1
1
1
1
1
2
1
1
1
1
1
1
1
1
1
1
1
1
1
1
1
1
1
1
1
1
1
1
1
1
1
1
1
1
1
1
1
2
1
1
1
2
1
1
1
1
1
1
1
1
1
1
1
1
1
1
2
1
1
1
1
1
1
1
1
1
1
1
1
1
1
1
1
1
1
1
1
1
1
1
1
1
1
1
1
1
1
1
1
1
1
1
1
1
1
1
2
1
1
1
1
1
1
1
1
1
1
1
1
1
1
1
1
1
1
1
1
1
1
1
1
1
1
1
1
1
1
1
1
1
1
1
1
1
1
1
1
1
1
1
1
1
1
1
1
1
1
1
1
1
1
1
1
1
1
1
1
1
1
1
1
1
1
1
1
1
1
1
1
1
1
1
1
2
1
1
1
1
1
1
1
1
1
1
1
1
1
1
1
1
1
2
1
1
1
1
1
1
1
1
1
1
1
1
1
1
1
1
1
1
1
1
1
1
1
1
1
1
1
1
1
1
1
1
2
1
1
1
1
1
1
1
1
1
1
1
1
1
1
2
1
1
1
1
1
1
1
1
1
1
1
1
1
1
1
1
1
1
1
1
1
1
1
1
1
1
1
1
1
1
1
1
1
1
1
1
1
1
1
1
1
1
2
1
1
1
1
1
1
1
1
1
1
1
1
1
1
1
1
1
1
1
1
1
1
2
1
1
1
2
1
1
1
1
1
2
1
1
1
1
2
1
1
1
1
2
1
1
1
1
1
1
1
1
1
1
1
1
1
1
1
2
1
1
1
1
1
1
1
1
1
1
1
1
1
1
1
1
1
1
1
1
1
1
1
1
1
1
1
1
1
1
1
2
1
1
1
1
1
1
1
1
1
1
1
1
1
1
1
1
1
1
1
1
1
1
1
1
1
1
1
1
1
1
1
1
1
1
1
1
1
1
1
1
1
1
1
1
1
2
1
1
1
1
1
1
1
1
1
1
1
1
1
1
2
1
1
1
1
1
2
1
1
1
1
1
1
1
1
1
1
1
1
1
1
1
1
2
1
1
1
1
1
1
1
1
1
1
1
1
1
1
1
1
1
2
1
1
1
1
1
1
1
1
2
2
1
1
1
1
1
1
1
1
1
1
1
1
1
1
1
1
1
1
1
1
1
1
1
2
1
1
1
1
1
1
1
1
1
1
1
1
1
1
1
2
1
1
1
1
1
1
1
1
1
1
1
1
1
1
1
1
1
1
1
1
1
1
1
1
1
1
1
1
1
2
1
1
1
1
1
1
1
2
1
1
1
2
1
1
1
1
1
1
1
1
1
1
1
1
1
1
1
1
2
1
1
1
1
1
1
1
1
1
1
1
1
1
1
1
1
1
1
1
1
2
1
1
2
1
1
1
1
1
1
1
1
1
1
1
1
1
1
1
1
1
1
1
1
1
1
1
1
1
1
1
1
1
1
1
1
1
1
1
1
2
1
1
1
1
1
2
1
1
1
1
1
1
1
1
1
1
1
1
2
1
1
1
1
1
1
1
1
1
1
1
1
1
2
1
1
1
1
1
1
1
1
1
1
1
1
1
1
1
1
1
1
1
2
1
1
1
2
1
1
2
1
1
1
1
2
1
1
1
1
1
1
2
1
1
1
1
1
1
1
2
1
2
1
1
1
1
1
1
1
1
1
1
1
1
1
1
1
1
1
1
1
2
1
2
1
1
1
1
1
1
1
1
1
1
1
1
2
1
1
2
1
1
2
1
1
1
1
1
1
1
2
1
1
1
1
1
1
1
1
1
1
1
1
1
1
1
1
1
2
1
1
1
1
2
1
1
1
1
1
1
1
1
1
2
1
1
2
1
1
1
1
1
2
1
1
1
1
1
1
1
1
1
1
1
2
1
1
1
1
1
1
1
1
1
2
1
1
1
2
1
2
1
2
1
1
1
1
2
1
1
1
2
1
1
2
1
1
1
1
1
2
1
2
1
1
2
1
2
1
2
1
1
1
1
1
1
2
1
1
1
2
2
1
1
1
1
1
1
1
1
1
1
1
2
1
1
1
1
1
1
2
1
1
1
1
2
1
2
1
1
1
1
1
2
1
1
1
1
1
1
1
1
1
1
1
1
1
1
1
1
1
1
1
1
1
1
1
1
1
1
1
1
1
1
1
1
1
1
2
1
1
1
1
1
1
1
1
1
2
2
1
1
1
1
1
1
2
1
1
1
1
1
1
1
1
1
1
1
2
1
1
1
1
1
1
1
1
1
1
1
2
1
1
1
1
1
1
1
2
1
1
1
1
1
1
2
1
1
2
2
1
1
1
1
1
1
2
1
1
1
1
1
1
1
1
1
1
1
1
1
1
1
1
2
1
1
2
1
1
1
1
1
1
1
1
1
1
1
1
1
1
1
2
1
1
1
1
1
1
2
1
1
1
1
1
1
1
1
1
1
2
1
1
1
1
1
1
1
1
1
1
1
1
1
1
1
1
1
1
1
1
1
1
1
2
1
1
1
1
1
1
1
1
1
1
1
1
1
1
1
1
1
1
1
1
1
1
1
1
2
1
1
2
1
1
1
1
1
1
1
1
1
1
1
1
2
1
2
1
1
1
1
1
1
1
1
1
1
1
1
1
1
1
1
1
1
1
1
1
1
1
1
1
1
1
1
1
1
1
1
1
1
1
1
1
1
1
1
1
1
1
1
1
1
2
1
1
1
1
1
1
1
1
1
1
1
1
1
1
1
1
1
1
1
1
1
1
1
1
1
1
1
1
1
1
1
1
1
1
1
1
1
1
1
1
1
1
1
1
1
2
1
1
1
1
1
1
1
1
1
1
1
1
1
1
1
1
1
1
1
1
1
1
1
1
1
1
2
1
1
2
1
1
1
1
1
1
1
1
1
1
1
1
1
1
1
1
1
1
1
2
1
1
1
1
1
1
1
1
1
1
1
1
1
1
1
1
1
1
1
1
1
1
1
1
1
1
2
1
1
1
1
2
1
1
1
1
1
1
1
1
1
1
1
1
1
1
1
1
1
1
2
1
1
1
1
1
1
1
1
1
1
1
1
1
1
2
1
1
1
1
1
2
1
1
1
1
1
1
1
1
1
1
1
1
1
1
1
1
1
1
1
1
1
1
1
1
1
1
1
1
1
1
1
1
1
2
1
1
1
1
1
1
1
1
1
1
1
1
1
1
1
1
1
1
2
1
1
1
1
1
1
1
1
1
1
1
1
1
1
1
1
1
1
1
1
1
1
1
1
1
2
1
1
1
1
1
1
1
1
1
1
2
1
2
1
1
2
1
1
2
1
1
1
1
1
1
1
1
1
1
1
1
1
1
1
1
1
1
1
1
1
1
2
1
1
1
2
1
1
1
1
1
2
1
1
1
1
1
1
1
1
1
1
1
1
1
1
1
1
1
1
1
1
1
1
1
1
1
1
2
1
1
1
1
1
1
1
1
1
1
1
1
1
1
1
2
1
1
1
1
1
1
1
1
1
2
1
1
1
1
1
1
1
1
1
1
1
1
1
1
1
1
1
1
1
2
1
1
2
1
1
1
1
1
1
1
1
1
2
1
1
1
1
1
1
1
1
1
1
1
1
1
1
1
1
1
1
1
1
1
1
1
1
1
1
1
1
1
1
1
1
1
1
1
1
1
1
1
1
1
1
1
1
1
1
1
1
1
1
1
1
1
1
1
1
1
1
2
1
1
1
1
1
1
1
1
1
1
1
1
1
1
1
1
1
1
1
1
1
1
1
1
1
1
1
1
1
1
1
1
1
1
1
2
1
1
1
1
1
1
1
1
1
1
1
1
1
1
1
1
1
1
1
1
1
1
1
1
1
1
1
2
1
1
1
2
1
1
1
1
1
2
1
1
1
1
2
1
1
1
2
1
1
1
1
1
1
1
1
1
1
1
1
1
1
1
1
1
1
1
2
1
1
1
1
1
1
1
1
1
1
1
1
1
1
2
1
1
1
1
1
1
1
1
1
2
1
1
2
1
1
1
1
1
1
2
1
1
1
1
1
1
1
1
1
1
1
1
1
1
1
1
1
1
1
1
1
1
1
1
1
1
1
1
2
1
1
1
1
1
1
1
1
1
1
1
1
1
1
1
1
2
1
1
1
2
1
1
1
1
1
1
1
1
1
1
1
1
1
1
1
1
1
1
1
1
1
1
1
1
1
1
1
1
1
1
2
1
1
2
1
1
1
1
1
1
1
1
1
1
1
1
1
1
1
1
1
1
1
1
1
1
1
1
1
1
1
2
1
1
1
1
1
1
1
1
1
1
1
1
1
1
1
1
1
1
2
1
1
1
1
1
1
1
1
1
1
1
1
1
1
1
1
1
1
1
1
1
1
2
1
1
1
1
2
1
1
1
1
1
1
1
1
1
1
1
1
1
1
1
1
1
1
1
2
1
1
1
2
1
1
1
1
1
1
1
1
1
1
1
1
2
1
1
1
1
1
1
1
1
1
1
1
1
1
1
1
1
1
1
2
1
2
1
1
1
2
1
1
1
1
1
1
1
1
1
2
1
2
1
1
1
1
1
1
1
1
1
1
1
1
2
1
1
1
1
1
1
1
1
1
1
1
1
1
1
1
2
1
1
2
1
1
1
1
1
1
1
1
1
2
1
1
1
1
1
1
2
1
1
1
1
1
1
1
1
1
1
1
1
1
1
1
1
1
1
1
1
1
1
1
1
1
1
1
1
1
1
1
1
1
1
1
1
1
1
1
1
1
1
1
1
1
1
1
1
1
1
1
1
1
1
1
2
1
1
1
1
1
1
1
1
1
1
1
1
1
1
1
1
1
1
1
1
1
1
2
1
1
1
1
1
1
1
1
2
1
1
1
1
1
1
1
1
1
1
1
1
1
1
1
1
1
1
1
1
1
1
1
1
1
1
1
1
2
1
1
1
1
1
1
1
1
1
1
1
1
1
1
1
1
1
1
1
1
1
1
1
1
1
1
1
1
1
1
1
1
1
2
1
1
1
1
1
1
1
1
1
1
1
1
1
1
1
1
1
1
1
1
1
1
1
1
1
1
1
1
1
1
1
1
1
1
2
1
1
1
1
1
2
1
1
1
1
1
1
1
1
1
1
1
1
1
1
1
1
1
1
1
2
1
1
1
1
1
1
1
1
1
1
1
1
1
1
1
1
1
1
1
1
1
1
1
1
1
1
1
1
1
1
1
1
1
1
1
1
1
1
1
1
1
1
1
1
1
1
1
1
1
1
1
1
1
1
1
1
1
1
1
1
1
1
1
1
1
1
1
1
1
1
1
1
1
1
1
1
2
1
1
1
1
1
1
1
2
1
1
1
1
1
1
1
1
1
1
1
1
1
2
1
1
1
1
1
1
1
1
1
1
1
1
1
1
1
1
1
1
1
1
1
1
1
1
1
1
2
1
1
1
1
1
1
1
1
1
1
2
1
1
1
1
1
1
1
1
1
1
1
1
1
1
1
1
2
1
1
1
1
1
1
1
1
1
1
1
1
1
2
1
1
1
1
1
1
1
1
1
1
1
1
1
2
1
1
1
1
1
1
1
1
1
1
1
1
1
1
1
1
1
1
1
1
1
1
1
1
1
1
1
2
1
1
1
1
1
1
1
1
1
1
1
2
1
1
1
1
1
1
1
1
1
2
1
1
1
1
1
1
1
1
1
1
1
2
1
1
1
1
1
1
1
1
1
1
1
1
1
1
1
1
1
1
1
1
1
1
1
2
1
1
1
2
1
1
1
1
2
1
1
1
2
1
1
1
1
1
1
1
1
1
1
1
1
1
1
1
1
1
1
1
1
1
1
1
1
1
1
1
1
1
1
1
1
1
1
2
2
1
1
1
1
1
1
2
1
1
1
1
1
1
1
1
1
1
1
1
1
1
1
1
1
1
1
1
1
1
1
1
1
1
1
1
1
1
1
1
1
1
1
1
1
1
1
1
1
1
1
2
1
1
1
1
1
1
1
1
1
1
1
1
1
1
1
1
2
1
1
1
1
1
1
2
1
1
1
2
1
1
1
1
1
1
1
1
1
1
1
1
1
1
1
1
2
1
1
1
1
1
1
1
1
1
1
1
1
1
1
1
1
1
1
1
1
1
1
1
1
1
1
1
1
1
1
2
1
2
1
1
1
1
1
1
1
1
1
1
1
1
1
1
1
2
1
1
1
1
1
1
1
1
1
2
1
1
1
1
1
1
1
1
1
1
1
1
1
1
1
1
1
1
1
1
1
1
1
1
1
1
1
2
2
2
1
1
1
1
1
1
1
1
1
1
1
1
1
1
1
1
1
1
1
1
1
1
1
1
1
1
1
1
1
1
1
1
1
1
1
1
1
1
1
1
1
1
2
1
2
1
1
1
1
1
1
1
1
1
1
1
1
1
1
1
1
1
1
2
1
1
1
1
1
1
1
1
1
2
1
1
1
1
1
1
1
1
1
1
2
1
1
1
1
1
1
1
1
1
1
2
1
1
2
1
1
1
1
1
1
1
1
1
1
1
1
1
1
2
1
1
1
1
1
1
1
1
1
1
1
1
1
1
1
1
2
1
1
1
1
1
1
1
1
1
1
1
1
1
1
1
1
1
1
1
1
2
1
1
1
1
1
1
1
1
1
1
2
1
1
1
1
1
1
1
1
1
1
1
1
1
1
1
1
1
1
1
1
1
1
1
1
1
1
1
1
1
1
1
1
1
1
1
1
1
1
1
1
1
1
1
1
1
1
1
1
1
1
1
1
1
1
1
1
1
1
1
1
1
2
1
1
1
1
1
1
1
1
1
1
1
1
2
1
2
1
1
1
1
1
1
1
1
1
1
1
1
2
1
1
1
1
1
1
1
1
1
1
1
1
1
1
1
1
2
1
1
1
1
1
1
1
1
1
1
1
1
1
1
1
1
1
1
1
1
1
1
1
2
1
1
1
1
1
1
1
1
1
1
1
1
1
1
1
2
1
1
1
1
1
1
2
1
1
1
1
1
1
1
1
1
1
1
1
1
1
1
1
1
1
1
1
2
1
1
1
1
1
1
1
1
1
1
1
1
1
1
1
1
1
1
1
1
1
1
1
1
1
1
1
1
1
1
1
1
1
1
2
1
1
1
1
1
1
1
1
1
1
1
2
2
1
1
1
1
1
1
1
2
1
2
1
1
1
2
1
1
1
1
1
1
1
1
1
1
1
1
1
1
1
1
1
1
1
1
1
1
1
1
1
1
2
1
1
1
1
1
1
1
1
1
1
1
1
1
1
1
1
1
1
1
1
1
1
1
1
1
1
1
1
1
1
1
1
2
1
1
1
1
1
1
1
1
1
1
1
1
1
1
1
1
1
1
1
1
1
1
1
1
1
1
1
1
1
1
1
1
1
1
1
1
1
1
1
1
1
1
1
1
1
1
1
1
1
1
1
1
1
1
1
1
1
1
1
1
1
1
1
1
1
1
1
1
1
1
1
1
1
1
1
1
1
1
1
1
1
2
1
1
1
1
1
2
1
1
1
2
1
1
1
1
1
1
1
1
1
1
1
1
1
1
1
1
1
1
2
1
1
1
1
1
1
1
2
1
2
1
1
1
1
1
1
1
1
1
1
1
1
1
2
1
1
1
1
1
1
1
1
1
1
1
1
1
1
1
1
1
1
1
1
1
1
1
1
1
1
1
1
1
1
1
1
1
1
1
1
1
1
1
1
1
1
1
1
1
1
1
1
1
1
1
1
1
1
1
1
1
1
1
1
1
1
1
2
1
1
1
1
1
1
1
1
1
1
1
1
1
1
1
1
1
1
1
1
1
1
1
1
1
1
1
1
1
1
1
1
1
1
1
2
1
1
1
1
1
1
1
1
1
1
1
1
1
1
2
1
1
1
1
1
1
1
1
1
1
1
1
1
1
1
1
1
1
1
1
1
1
1
1
1
1
1
1
1
1
1
1
2
1
1
1
1
1
1
1
1
1
1
1
2
1
1
1
1
1
1
1
1
1
1
1
1
1
1
1
1
1
1
1
1
1
1
1
1
1
1
1
1
1
1
1
1
1
1
1
1
1
1
2
1
1
1
1
1
2
1
1
1
1
1
1
1
1
1
1
1
1
1
1
1
1
1
1
2
1
1
1
1
1
1
1
1
1
1
1
1
1
1
1
1
1
1
1
1
1
1
1
1
1
1
1
1
1
1
1
1
2
1
1
1
1
1
1
1
1
1
1
1
1
1
1
1
1
1
1
1
1
1
1
1
1
1
2
1
1
1
1
1
1
1
1
1
1
1
1
1
1
1
2
1
1
1
1
1
1
2
1
1
1
1
1
1
1
1
1
1
1
1
1
1
1
1
1
1
1
1
1
1
1
1
1
1
1
1
1
1
1
1
1
1
1
1
1
1
1
1
1
1
1
1
1
1
1
1
1
1
1
1
1
2
1
1
1
1
1
2
1
1
1
1
1
1
1
1
2
1
1
1
1
1
1
1
1
1
2
1
1
1
2
1
1
1
1
1
1
1
1
1
1
1
1
1
1
1
1
2
1
1
1
1
1
1
1
1
1
1
1
1
1
1
1
1
1
1
1
1
1
1
1
1
1
1
1
1
1
1
1
1
1
1
1
1
1
1
1
1
1
1
1
2
1
1
1
1
1
1
1
1
1
1
1
1
1
1
1
2
1
1
1
1
2
1
1
1
1
1
1
1
1
1
1
1
1
1
1
1
1
1
1
1
1
1
1
1
1
1
2
1
1
1
1
1
1
1
1
1
1
1
1
1
2
1
1
2
1
1
1
1
1
1
1
1
1
2
1
1
1
1
1
1
1
1
1
1
1
1
1
1
1
1
1
1
1
1
1
1
1
1
1
1
1
1
1
1
1
1
1
1
1
1
1
1
1
1
1
1
1
1
1
1
1
2
1
1
1
1
1
1
1
1
1
1
1
1
1
1
1
1
1
2
1
1
1
1
1
1
1
1
1
1
1
1
1
1
1
1
1
1
1
1
1
1
1
1
1
1
1
1
1
1
1
1
1
1
1
1
1
2
1
1
1
1
1
1
1
1
1
1
1
1
1
1
1
1
1
1
1
1
1
1
1
1
1
1
1
1
1
1
1
1
1
1
1
1
1
1
2
1
1
1
1
1
1
1
1
1
1
1
1
1
1
1
2
1
1
1
1
1
1
1
1
1
1
1
1
1
1
1
1
1
1
1
2
1
1
1
1
1
1
1
2
1
1
1
1
2
1
1
1
1
1
1
1
1
1
1
1
1
1
1
1
1
1
1
1
1
1
1
2
1
1
1
1
1
1
1
1
1
1
1
1
1
1
1
1
1
1
1
1
1
1
1
1
1
1
1
1
1
1
1
1
1
1
1
1
1
1
1
1
1
1
1
1
1
1
1
1
1
1
1
1
1
1
1
1
1
1
1
1
1
1
1
1
1
2
1
1
1
1
1
1
1
1
1
1
1
1
1
2
2
1
1
1
1
1
1
1
1
1
1
1
1
1
1
1
1
1
1
1
1
1
1
1
1
1
1
1
1
1
1
1
1
2
1
1
1
1
1
2
1
1
1
1
1
1
1
1
1
1
1
1
1
1
1
1
1
1
1
1
1
1
2
1
1
1
1
1
1
1
2
1
1
1
1
1
1
1
2
1
1
1
1
1
1
1
1
1
1

stipple
40555
0
0
0
0
0
0
0
0
0
0
0
0
0
0
0
0
0
0
0
0
0
0
0
0
0
0
0
0
0
0
0
0
0
0
0
0
0
0
0
0
0
0
0
0
0
0
0
0
0
0
0
0
0
0
0
0
0
0
0
0
0
0
0
0
0
0
0
0
0
0
0
0
0
0
0
0
0
0
0
0
0
0
0
0
0
0
0
0
0
0
0
0
0
0
0
0
0
0
0
0
0
0
0
0
0
0
0
0
0
0
0
0
0
0
0
0
0
0
0
0
0
0
0
0
0
0
0
0
0
0
0
0
0
0
0
0
0
0
0
0
0
0
0
0
0
0
0
0
0
0
0
0
0
0
0
0
0
0
0
0
0
0
0
0
0
0
0
0
0
0
0
0
0
0
0
0
0
0
0
0
0
0
0
0
0
0
0
0
0
0
0
0
0
0
0
0
0
0
0
0
0
0
0
0
0
0
0
0
0
0
0
0
0
0
0
0
0
0
0
0
0
0
0
0
0
0
0
0
0
0
0
0
0
0
0
0
0
0
0
0
0
0
0
0
0
0
0
0
0
0
0
0
0
0
0
0
0
0
0
0
0
0
0
0
0
0
0
0
0
0
0
0
0
0
0
0
0
0
0
0
0
0
0
0
0
0
0
0
0
0
0
0
0
0
0
0
0
0
0
0
0
0
0
0
0
0
0
0
0
0
0
0
0
0
0
0
0
0
0
0
0
0
0
0
0
0
0
0
0
0
0
0
0
0
0
0
0
0
0
0
0
0
0
0
0
0
0
0
0
0
0
0
0
0
0
0
0
0
0
0
0
0
0
0
0
0
0
0
0
0
0
0
0
0
0
0
0
0
0
0
0
0
0
0
0
0
0
0
0
0
0
0
0
0
0
0
0
0
0
0
0
0
0
0
0
0
0
0
0
0
0
0
0
0
0
0
0
0
0
0
0
0
0
0
0
0
0
0
0
0
0
0
0
0
0
0
0
0
0
0
0
0
0
0
0
0
0
0
0
0
0
0
0
0
0
0
0
0
0
0
0
0
0
0
0
0
0
0
0
0
0
0
0
0
0
0
0
0
0
0
0
0
0
0
0
0
0
0
0
0
0
0
0
0
0
0
0
0
0
0
0
0
0
0
0
0
0
0
0
0
0
0
0
0
0
0
0
0
0
0
0
0
0
0
0
0
0
0
0
0
0
0
0
0
0
0
0
0
0
0
0
0
0
0
0
0
0
0
0
0
0
0
0
0
0
0
0
0
0
0
0
0
0
0
0
0
0
0
0
0
0
0
0
0
0
0
0
0
0
0
0
0
0
0
0
0
0
0
0
0
0
0
0
0
0
0
0
0
0
0
0
0
0
0
0
0
0
0
0
0
0
0
0
0
0
0
0
0
0
0
0
0
0
0
0
0
0
0
0
0
0
0
0
0
0
0
0
0
0
0
0
0
0
0
0
0
0
0
0
0
0
0
0
0
0
0
0
0
0
0
0
0
0
0
0
0
0
0
0
0
0
0
0
0
0
0
0
0
0
0
0
0
0
0
0
0
0
0
0
0
0
0
0
0
0
0
0
0
0
0
0
0
0
0
0
0
0
0
0
0
0
0
0
0
0
0
0
0
0
0
0
0
0
0
0
0
0
0
0
0
0
0
0
0
0
0
0
0
0
0
0
0
0
0
0
0
0
0
0
0
0
0
0
0
0
0
0
0
0
0
0
0
0
0
0
0
0
0
0
0
0
0
0
0
0
0
0
0
0
0
0
0
0
0
0
0
0
0
0
0
0
0
0
0
0
0
0
0
0
0
0
0
0
0
0
0
0
0
0
0
0
0
0
0
0
0
0
0
0
0
0
0
0
0
0
0
0
0
0
0
0
0
0
0
0
0
0
0
0
0
0
0
0
0
0
0
0
0
0
0
0
0
0
0
0
0
0
0
0
0
0
0
0
0
0
0
0
0
0
0
0
0
0
0
0
0
0
0
0
0
0
0
0
0
0
0
0
0
0
0
0
0
0
0
0
0
0
0
0
0
0
0
0
0
0
0
0
0
0
0
0
0
0
0
0
0
0
0
0
0
0
0
0
0
0
0
0
0
0
0
0
0
0
0
0
0
0
0
0
0
0
0
0
0
0
0
0
0
0
0
0
0
0
0
0
0
0
0
0
0
0
0
0
0
0
0
0
0
0
0
0
0
0
0
0
0
0
0
0
0
0
0
0
0
0
0
0
0
0
0
0
0
0
0
0
0
0
0
0
0
0
0
0
0
0
0
0
0
0
0
0
0
0
0
0
0
0
0
0
0
0
0
0
0
0
0
0
0
0
0
0
0
0
0
0
0
0
0
0
0
0
0
0
0
0
0
0
0
0
0
0
0
0
0
0
0
0
0
0
0
0
0
0
0
0
0
0
0
0
0
0
0
0
0
0
0
0
0
0
0
0
0
0
0
0
0
0
0
0
0
0
0
0
0
0
0
0
0
0
0
0
0
0
0
0
0
0
0
0
0
0
0
0
0
0
0
0
0
0
0
0
0
0
0
0
0
0
0
0
0
0
0
0
0
0
0
0
0
0
0
0
0
0
0
0
0
0
0
0
0
0
0
0
0
0
0
0
0
0
0
0
0
0
0
0
0
0
0
0
0
0
0
0
0
0
0
0
0
0
0
0
0
0
0
0
0
0
0
0
0
0
0
0
0
0
0
0
0
0
0
0
0
0
0
0
0
0
0
0
0
0
0
0
0
0
0
0
0
0
0
0
0
0
0
0
0
0
0
0
0
0
0
0
0
0
0
0
0
0
0
0
0
0
0
0
0
0
0
0
0
0
0
0
0
0
0
0
0
0
0
0
0
0
0
0
0
0
0
0
0
0
0
0
0
0
0
0
0
0
0
0
0
0
0
0
0
0
0
0
0
0
0
0
0
0
0
0
0
0
0
0
0
0
0
0
0
0
0
0
0
0
0
0
0
0
0
0
0
0
0
0
0
0
0
0
0
0
0
0
0
0
0
0
0
0
0
0
0
0
0
0
0
0
0
0
0
0
0
0
0
0
0
0
0
0
0
0
0
0
0
0
0
0
0
0
0
0
0
0
0
0
0
0
0
0
0
0
0
0
0
0
0
0
0
0
0
0
0
0
0
0
0
0
0
0
0
0
0
0
0
0
0
0
0
0
0
0
0
0
0
0
0
0
0
0
0
0
0
0
0
0
0
0
0
0
0
0
0
0
0
0
0
0
0
0
0
0
0
0
0
0
0
0
0
0
0
0
0
0
0
0
0
0
0
0
0
0
0
0
0
0
0
0
0
0
0
0
0
0
0
0
0
0
0
0
0
0
0
0
0
0
0
0
0
0
0
0
0
0
0
0
0
0
0
0
0
0
0
0
0
0
0
0
0
0
0
0
0
0
0
0
0
0
0
0
0
0
0
0
0
0
0
0
0
0
0
0
0
0
0
0
0
0
0
0
0
0
0
0
0
0
0
0
0
0
0
0
0
0
0
0
0
0
0
0
0
0
0
0
0
0
0
0
0
0
0
0
0
0
0
0
0
0
0
0
0
0
0
0
0
0
0
0
0
0
0
0
0
0
0
0
0
0
0
0
0
0
0
0
0
0
0
0
0
0
0
0
0
0
0
0
0
0
0
0
0
0
0
0
0
0
0
0
0
0
0
0
0
0
0
0
0
0
0
0
0
0
0
0
0
0
0
0
0
0
0
0
0
0
0
0
0
0
0
0
0
0
0
0
0
0
0
0
0
0
0
0
0
0
0
0
0
0
0
0
0
0
0
0
0
0
0
0
0
0
0
0
0
0
0
0
0
0
0
0
0
0
0
0
0
0
0
0
0
0
0
0
0
0
0
0
0
0
0
0
0
0
0
0
0
0
0
0
0
0
0
0
0
0
0
0
0
0
0
0
0
0
0
0
0
0
0
0
0
0
0
0
0
0
0
0
0
0
0
0
0
0
0
0
0
0
0
0
0
0
0
0
0
0
0
0
0
0
0
0
0
0
0
0
0
0
0
0
0
0
0
0
0
0
0
0
0
0
0
0
0
0
0
0
0
0
0
0
0
0
0
0
0
0
0
0
0
0
0
0
0
0
0
0
0
0
0
0
0
0
0
0
0
0
0
0
0
0
0
0
0
0
0
0
0
0
0
0
0
0
0
0
0
0
0
0
0
0
0
0
0
0
0
0
0
0
0
0
0
0
0
0
0
0
0
0
0
0
0
0
0
0
0
0
0
0
0
0
0
0
0
0
0
0
0
0
0
0
0
0
0
0
0
0
0
0
0
0
0
0
0
0
0
0
0
0
0
0
0
0
0
0
0
0
0
0
0
0
0
0
0
0
0
0
0
0
0
0
0
0
0
0
0
0
0
0
0
0
0
0
0
0
0
0
0
0
0
0
0
0
0
0
0
0
0
0
0
0
0
0
0
0
0
0
0
0
0
0
0
0
0
0
0
0
0
0
0
0
0
0
0
0
0
0
0
0
0
0
0
0
0
0
0
0
0
0
0
0
0
0
0
0
0
0
0
0
0
0
0
0
0
0
0
0
0
0
0
0
0
0
0
0
0
0
0
0
0
0
0
0
0
0
0
0
0
0
0
0
0
0
0
0
0
0
0
0
0
0
0
0
0
0
0
0
0
0
0
0
0
0
0
0
0
0
0
0
0
0
0
0
0
0
0
0
0
0
0
0
0
0
0
0
0
0
0
0
0
0
0
0
0
0
0
0
0
0
0
0
0
0
0
0
0
0
0
0
0
0
0
0
0
0
0
0
0
0
0
0
0
0
0
0
0
0
0
0
0
0
0
0
0
0
0
0
0
0
0
0
0
0
0
0
0
0
0
0
0
0
0
0
0
0
0
0
0
0
0
0
0
0
0
0
0
0
0
0
0
0
0
0
0
0
0
0
0
0
0
0
0
0
0
0
0
0
0
0
0
0
0
0
0
0
0
0
0
0
0
0
0
0
0
0
0
0
0
0
0
0
0
0
0
0
0
0
0
0
0
0
0
0
0
0
0
0
0
0
0
0
0
0
0
0
0
0
0
0
0
0
0
0
0
0
0
0
0
0
0
0
0
0
0
0
0
0
0
0
0
0
0
0
0
0
0
0
0
0
0
0
0
0
0
0
0
0
0
0
0
0
0
0
0
0
0
0
0
0
0
0
0
0
0
0
0
0
0
0
0
0
0
0
0
0
0
0
0
0
0
0
0
0
0
0
0
0
0
0
0
0
0
0
0
0
0
0
0
0
0
0
0
0
0
0
0
0
0
0
0
0
0
0
0
0
0
0
0
0
0
0
0
0
0
0
0
0
0
0
0
0
0
0
0
0
0
0
0
0
0
0
0
0
0
0
0
0
0
0
0
0
0
0
0
0
0
0
0
0
0
0
0
0
0
0
0
0
0
0
0
0
0
0
0
0
0
0
0
0
0
0
0
0
0
0
0
0
0
0
0
0
0
0
0
0
0
0
0
0
0
0
0
0
0
0
0
0
0
0
0
0
0
0
0
0
0
0
0
0
0
0
0
0
0
0
0
0
0
0
0
0
0
0
0
0
0
0
0
0
0
0
0
0
0
0
0
0
0
0
0
0
0
0
0
0
0
0
0
0
0
0
0
0
0
0
0
0
0
0
0
0
0
0
0
0
0
0
0
0
0
0
0
0
0
0
0
0
0
0
0
0
0
0
0
0
0
0
0
0
0
0
0
0
0
0
0
0
0
0
0
0
0
0
0
0
0
0
0
0
0
0
0
0
0
0
0
0
0
0
0
0
0
0
0
0
0
0
0
0
0
0
0
0
0
0
0
0
0
0
0
0
0
0
0
0
0
0
0
0
0
0
0
0
0
0
0
0
0
0
0
0
0
0
0
0
0
0
0
0
0
0
0
0
0
0
0
0
0
0
0
0
0
0
0
0
0
0
0
0
0
0
0
0
0
0
0
0
0
0
0
0
0
0
0
0
0
0
0
0
0
0
0
0
0
0
0
0
0
0
0
0
0
0
0
0
0
0
0
0
0
0
0
0
0
0
0
0
0
0
0
0
0
0
0
0
0
0
0
0
0
0
0
0
0
0
0
0
0
0
0
0
0
0
0
0
0
0
0
0
0
0
0
0
0
0
0
0
0
0
0
0
0
0
0
0
0
0
0
0
0
0
0
0
0
0
0
0
0
0
0
0
0
0
0
0
0
0
0
0
0
0
0
0
0
0
0
0
0
0
0
0
0
0
0
0
0
0
0
0
0
0
0
0
0
0
0
0
0
0
0
0
0
0
0
0
0
0
0
0
0
0
0
0
0
0
0
0
0
0
0
0
0
0
0
0
0
0
0
0
0
0
0
0
0
0
0
0
0
0
0
0
0
0
0
0
0
0
0
0
0
0
0
0
0
0
0
0
0
0
0
0
0
0
0
0
0
0
0
0
0
0
0
0
0
0
0
0
0
0
0
0
0
0
0
0
0
0
0
0
0
0
0
0
0
0
0
0
0
0
0
0
0
0
0
0
0
0
0
0
0
0
0
0
0
0
0
0
0
0
0
0
0
0
0
0
0
0
0
0
0
0
0
0
0
0
0
0
0
0
0
0
0
0
0
0
0
0
0
0
0
0
0
0
0
0
0
0
0
0
0
0
0
0
0
0
0
0
0
0
0
0
0
0
0
0
0
0
0
0
0
0
0
0
0
0
0
0
0
0
0
0
0
0
0
0
0
0
0
0
0
0
0
0
0
0
0
0
0
0
0
0
0
0
0
0
0
0
0
0
0
0
0
0
0
0
0
0
0
0
0
0
0
0
0
0
0
0
0
0
0
0
0
0
0
0
0
0
0
0
0
0
0
0
0
0
0
0
0
0
0
0
0
0
0
0
0
0
0
0
0
0
0
0
0
0
0
0
0
0
0
0
0
0
0
0
0
0
0
0
0
0
0
0
0
0
0
0
0
0
0
0
0
0
0
0
0
0
0
0
0
0
0
0
0
0
0
0
0
0
0
0
0
0
0
0
0
0
0
0
0
0
0
0
0
0
0
0
0
0
0
0
0
0
0
0
0
0
0
0
0
0
0
0
0
0
0
0
0
0
0
0
0
0
0
0
0
0
0
0
0
0
0
0
0
0
0
0
0
0
0
0
0
0
0
0
0
0
0
0
0
0
0
0
0
0
0
0
0
0
0
0
0
0
0
0
0
0
0
0
0
0
0
0
0
0
0
0
0
0
0
0
0
0
0
0
0
0
0
0
0
0
0
0
0
0
0
0
0
0
0
0
0
0
0
0
0
0
0
0
0
0
0
0
0
0
0
0
0
0
0
0
0
0
0
0
0
0
0
0
0
0
0
0
0
0
0
0
0
0
0
0
0
0
0
0
0
0
0
0
0
0
0
0
0
0
0
0
0
0
0
0
0
0
0
0
0
0
0
0
0
0
0
0
0
0
0
0
0
0
0
0
0
0
0
0
0
0
0
0
0
0
0
0
0
0
0
0
0
0
0
0
0
0
0
0
0
0
0
0
0
0
0
0
0
0
0
0
0
0
0
0
0
0
0
0
0
0
0
0
0
0
0
0
0
0
0
0
0
0
0
0
0
0
0
0
0
0
0
0
0
0
0
0
0
0
0
0
0
0
0
0
0
0
0
0
0
0
0
0
0
0
0
0
0
0
0
0
0
0
0
0
0
0
0
0
0
0
0
0
0
0
0
0
0
0
0
0
0
0
0
0
0
0
0
0
0
0
0
0
0
0
0
0
0
0
0
0
0
0
0
0
0
0
0
0
0
0
0
0
0
0
0
0
0
0
0
0
0
0
0
0
0
0
0
0
0
0
0
0
0
0
0
0
0
0
0
0
0
0
0
0
0
0
0
0
0
0
0
0
0
0
0
0
0
0
0
0
0
0
0
0
0
0
0
0
0
0
0
0
0
0
0
0
0
0
0
0
0
0
0
0
0
0
0
0
0
0
0
0
0
0
0
0
0
0
0
0
0
0
0
0
0
0
0
0
0
0
0
0
0
0
0
0
0
0
0
0
0
0
0
0
0
0
0
0
0
0
0
0
0
0
0
0
0
0
0
0
0
0
0
0
0
0
0
0
0
0
0
0
0
0
0
0
0
0
0
0
0
0
0
0
0
0
0
0
0
0
0
0
0
0
0
0
0
0
0
0
0
0
0
0
0
0
0
0
0
0
0
0
0
0
0
0
0
0
0
0
0
0
0
0
0
0
0
0
0
0
0
0
0
0
0
0
0
0
0
0
0
0
0
0
0
0
0
0
0
0
0
0
0
0
0
0
0
0
0
0
0
0
0
0
0
0
0
0
0
0
0
0
0
0
0
0
0
0
0
0
0
0
0
0
0
0
0
0
0
0
0
0
0
0
0
0
0
0
0
0
0
0
0
0
0
0
0
0
0
0
0
0
0
0
0
0
0
0
0
0
0
0
0
0
0
0
0
0
0
0
0
0
0
0
0
0
0
0
0
0
0
0
0
0
0
0
0
0
0
0
0
0
0
0
0
0
0
0
0
0
0
0
0
0
0
0
0
0
0
0
0
0
0
0
0
0
0
0
0
0
0
0
0
0
0
0
0
0
0
0
0
0
0
0
0
0
0
0
0
0
0
0
0
0
0
0
0
0
0
0
0
0
0
0
0
0
0
0
0
0
0
0
0
0
0
0
0
0
0
0
0
0
0
0
0
0
0
0
0
0
0
0
0
0
0
0
0
0
0
0
0
0
0
0
0
0
0
0
0
0
0
0
0
0
0
0
0
0
0
0
0
0
0
0
0
0
0
0
0
0
0
0
0
0
0
0
0
0
0
0
0
0
0
0
0
0
0
0
0
0
0
0
0
0
0
0
0
0
0
0
0
0
0
0
0
0
0
0
0
0
0
0
0
0
0
0
0
0
0
0
0
0
0
0
0
0
0
0
0
0
0
0
0
0
0
0
0
0
0
0
0
0
0
0
0
0
0
0
0
0
0
0
0
0
0
0
0
0
0
0
0
0
0
0
0
0
0
0
0
0
0
0
0
0
0
0
0
0
0
0
0
0
0
0
0
0
0
0
0
0
0
0
0
0
0
0
0
0
0
0
0
0
0
0
0
0
0
0
0
0
0
0
0
0
0
0
0
0
0
0
0
0
0
0
0
0
0
0
0
0
0
0
0
0
0
0
0
0
0
0
0
0
0
0
0
0
0
0
0
0
0
0
0
0
0
0
0
0
0
0
0
0
0
0
0
0
0
0
0
0
0
0
0
0
0
0
0
0
0
0
0
0
0
0
0
0
0
0
0
0
0
0
0
0
0
0
0
0
0
0
0
0
0
0
0
0
0
0
0
0
0
0
0
0
0
0
0
0
0
0
0
0
0
0
0
0
0
0
0
0
0
0
0
0
0
0
0
0
0
0
0
0
0
0
0
0
0
0
0
0
0
0
0
0
0
0
0
0
0
0
0
0
0
0
0
0
0
0
0
0
0
0
0
0
0
0
0
0
0
0
0
0
0
0
0
0
0
0
0
0
0
0
0
0
0
0
0
0
0
0
0
0
0
0
0
0
0
0
0
0
0
0
0
0
0
0
0
0
0
0
0
0
0
0
0
0
0
0
0
0
0
0
0
0
0
0
0
0
0
0
0
0
0
0
0
0
0
0
0
0
0
0
0
0
0
0
0
0
0
0
0
0
0
0
0
0
0
0
0
0
0
0
0
0
0
0
0
0
0
0
0
0
0
0
0
0
0
0
0
0
0
0
0
0
0
0
0
0
0
0
0
0
0
0
0
0
0
0
0
0
0
0
0
0
0
0
0
0
0
0
0
0
0
0
0
0
0
0
0
0
0
0
0
0
0
0
0
0
0
0
0
0
0
0
0
0
0
0
0
0
0
0
0
0
0
0
0
0
0
0
0
0
0
0
0
0
0
0
0
0
0
0
0
0
0
0
0
0
0
0
0
0
0
0
0
0
0
0
0
0
0
0
0
0
0
0
0
0
0
0
0
0
0
0
0
0
0
0
0
0
0
0
0
0
0
0
0
0
0
0
0
0
0
0
0
0
0
0
0
0
0
0
0
0
0
0
0
0
0
0
0
0
0
0
0
0
0
0
0
0
0
0
0
0
0
0
0
0
0
0
0
0
0
0
0
0
0
0
0
0
0
0
0
0
0
0
0
0
0
0
0
0
0
0
0
0
0
0
0
0
0
0
0
0
0
0
0
0
0
0
0
0
0
0
0
0
0
0
0
0
0
0
0
0
0
0
0
0
0
0
0
0
0
0
0
0
0
0
0
0
0
0
0
0
0
0
0
0
0
0
0
0
0
0
0
0
0
0
0
0
0
0
0
0
0
0
0
0
0
0
0
0
0
0
0
0
0
0
0
0
0
0
0
0
0
0
0
0
0
0
0
0
0
0
0
0
0
0
0
0
0
0
0
0
0
0
0
0
0
0
0
0
0
0
0
0
0
0
0
0
0
0
0
0
0
0
0
0
0
0
0
0
0
0
0
0
0
0
0
0
0
0
0
0
0
0
0
0
0
0
0
0
0
0
0
0
0
0
0
0
0
0
0
0
0
0
0
0
0
0
0
0
0
0
0
0
0
0
0
0
0
0
0
0
0
0
0
0
0
0
0
0
0
0
0
0
0
0
0
0
0
0
0
0
0
0
0
0
0
0
0
0
0
0
0
0
0
0
0
0
0
0
0
0
0
0
0
0
0
0
0
0
0
0
0
0
0
0
0
0
0
0
0
0
0
0
0
0
0
0
0
0
0
0
0
0
0
0
0
0
0
0
0
0
0
0
0
0
0
0
0
0
0
0
0
0
0
0
0
0
0
0
0
0
0
0
0
0
0
0
0
0
0
0
0
0
0
0
0
0
0
0
0
0
0
0
0
0
0
0
0
0
0
0
0
0
0
0
0
0
0
0
0
0
0
0
0
0
0
0
0
0
0
0
0
0
0
0
0
0
0
0
0
0
0
0
0
0
0
0
0
0
0
0
0
0
0
0
0
0
0
0
0
0
0
0
0
0
0
0
0
0
0
0
0
0
0
0
0
0
0
0
0
0
0
0
0
0
0
0
0
0
0
0
0
0
0
0
0
0
0
0
0
0
0
0
0
0
0
0
0
0
0
0
0
0
0
0
0
0
0
0
0
0
0
0
0
0
0
0
0
0
0
0
0
0
0
0
0
0
0
0
0
0
0
0
0
0
0
0
0
0
0
0
0
0
0
0
0
0
0
0
0
0
0
0
0
0
0
0
0
0
0
0
0
0
0
0
0
0
0
0
0
0
0
0
0
0
0
0
0
0
0
0
0
0
0
0
0
0
0
0
0
0
0
0
0
0
0
0
0
0
0
0
0
0
0
0
0
0
0
0
0
0
0
0
0
0
0
0
0
0
0
0
0
0
0
0
0
0
0
0
0
0
0
0
0
0
0
0
0
0
0
0
0
0
0
0
0
0
0
0
0
0
0
0
0
0
0
0
0
0
0
0
0
0
0
0
0
0
0
0
0
0
0
0
0
0
0
0
0
0
0
0
0
0
0
0
0
0
0
0
0
0
0
0
0
0
0
0
0
0
0
0
0
0
0
0
0
0
0
0
0
0
0
0
0
0
0
0
0
0
0
0
0
0
0
0
0
0
0
0
0
0
0
0
0
0
0
0
0
0
0
0
0
0
0
0
0
0
0
0
0
0
0
0
0
0
0
0
0
0
0
0
0
0
0
0
0
0
0
0
0
0
0
0
0
0
0
0
0
0
0
0
0
0
0
0
0
0
0
0
0
0
0
0
0
0
0
0
0
0
0
0
0
0
0
0
0
0
0
0
0
0
0
0
0
0
0
0
0
0
0
0
0
0
0
0
0
0
0
0
0
0
0
0
0
0
0
0
0
0
0
0
0
0
0
0
0
0
0
0
0
0
0
0
0
0
0
0
0
0
0
0
0
0
0
0
0
0
0
0
0
0
0
0
0
0
0
0
0
0
0
0
0
0
0
0
0
0
0
0
0
0
0
0
0
0
0
0
0
0
0
0
0
0
0
0
0
0
0
0
0
0
0
0
0
0
0
0
0
0
0
0
0
0
0
0
0
0
0
0
0
0
0
0
0
0
0
0
0
0
0
0
0
0
0
0
0
0
0
0
0
0
0
0
0
0
0
0
0
0
0
0
0
0
0
0
0
0
0
0
0
0
0
0
0
0
0
0
0
0
0
0
0
0
0
0
0
0
0
0
0
0
0
0
0
0
0
0
0
0
0
0
0
0
0
0
0
0
0
0
0
0
0
0
0
0
0
0
0
0
0
0
0
0
0
0
0
0
0
0
0
0
0
0
0
0
0
0
0
0
0
0
0
0
0
0
0
0
0
0
0
0
0
0
0
0
0
0
0
0
0
0
0
0
0
0
0
0
0
0
0
0
0
0
0
0
0
0
0
0
0
0
0
0
0
0
0
0
0
0
0
0
0
0
0
0
0
0
0
0
0
0
0
0
0
0
0
0
0
0
0
0
0
0
0
0
0
0
0
0
0
0
0
0
0
0
0
0
0
0
0
0
0
0
0
0
0
0
0
0
0
0
0
0
0
0
0
0
0
0
0
0
0
0
0
0
0
0
0
0
0
0
0
0
0
0
0
0
0
0
0
0
0
0
0
0
0
0
0
0
0
0
0
0
0
0
0
0
0
0
0
0
0
0
0
0
0
0
0
0
0
0
0
0
0
0
0
0
0
0
0
0
0
0
0
0
0
0
0
0
0
0
0
0
0
0
0
0
0
0
0
0
0
0
0
0
0
0
0
0
0
0
0
0
0
0
0
0
0
0
0
0
0
0
0
0
0
0
0
0
0
0
0
0
0
0
0
0
0
0
0
0
0
0
0
0
0
0
0
0
0
0
0
0
0
0
0
0
0
0
0
0
0
0
0
0
0
0
0
0
0
0
0
0
0
0
0
0
0
0
0
0
0
0
0
0
0
0
0
0
0
0
0
0
0
0
0
0
0
0
0
0
0
0
0
0
0
0
0
0
0
0
0
0
0
0
0
0
0
0
0
0
0
0
0
0
0
0
0
0
0
0
0
0
0
0
0
0
0
0
0
0
0
0
0
0
0
0
0
0
0
0
0
0
0
0
0
0
0
0
0
0
0
0
0
0
0
0
0
0
0
0
0
0
0
0
0
0
0
0
0
0
0
0
0
0
0
0
0
0
0
0
0
0
0
0
0
0
0
0
0
0
0
0
0
0
0
0
0
0
0
0
0
0
0
0
0
0
0
0
0
0
0
0
0
0
0
0
0
0
0
0
0
0
0
0
0
0
0
0
0
0
0
0
0
0
0
0
0
0
0
0
0
0
0
0
0
0
0
0
0
0
0
0
0
0
0
0
0
0
0
0
0
0
0
0
0
0
0
0
0
0
0
0
0
0
0
0
0
0
0
0
0
0
0
0
0
0
0
0
0
0
0
0
0
0
0
0
0
0
0
0
0
0
0
0
0
0
0
0
0
0
0
0
0
0
0
0
0
0
0
0
0
0
0
0
0
0
0
0
0
0
0
0
0
0
0
0
0
0
0
0
0
0
0
0
0
0
0
0
0
0
0
0
0
0
0
0
0
0
0
0
0
0
0
0
0
0
0
0
0
0
0
0
0
0
0
0
0
0
0
0
0
0
0
0
0
0
0
0
0
0
0
0
0
0
0
0
0
0
0
0
0
0
0
0
0
0
0
0
0
0
0
0
0
0
0
0
0
0
0
0
0
0
0
0
0
0
0
0
0
0
0
0
0
0
0
0
0
0
0
0
0
0
0
0
0
0
0
0
0
0
0
0
0
0
0
0
0
0
0
0
0
0
0
0
0
0
0
0
0
0
0
0
0
0
0
0
0
0
0
0
0
0
0
0
0
0
0
0
0
0
0
0
0
0
0
0
0
0
0
0
0
0
0
0
0
0
0
0
0
0
0
0
0
0
0
0
0
0
0
0
0
0
0
0
0
0
0
0
0
0
0
0
0
0
0
0
0
0
0
0
0
0
0
0
0
0
0
0
0
0
0
0
0
0
0
0
0
0
0
0
0
0
0
0
0
0
0
0
0
0
0
0
0
0
0
0
0
0
0
0
0
0
0
0
0
0
0
0
0
0
0
0
0
0
0
0
0
0
0
0
0
0
0
0
0
0
0
0
0
0
0
0
0
0
0
0
0
0
0
0
0
0
0
0
0
0
0
0
0
0
0
0
0
0
0
0
0
0
0
0
0
0
0
0
0
0
0
0
0
0
0
0
0
0
0
0
0
0
0
0
0
0
0
0
0
0
0
0
0
0
0
0
0
0
0
0
0
0
0
0
0
0
0
0
0
0
0
0
0
0
0
0
0
0
0
0
0
0
0
0
0
0
0
0
0
0
0
0
0
0
0
0
0
0
0
0
0
0
0
0
0
0
0
0
0
0
0
0
0
0
0
0
0
0
0
0
0
0
0
0
0
0
0
0
0
0
0
0
0
0
0
0
0
0
0
0
0
0
0
0
0
0
0
0
0
0
0
0
0
0
0
0
0
0
0
0
0
0
0
0
0
0
0
0
0
0
0
0
0
0
0
0
0
0
0
0
0
0
0
0
0
0
0
0
0
0
0
0
0
0
0
0
0
0
0
0
0
0
0
0
0
0
0
0
0
0
0
0
0
0
0
0
0
0
0
0
0
0
0
0
0
0
0
0
0
0
0
0
0
0
0
0
0
0
0
0
0
0
0
0
0
0
0
0
0
0
0
0
0
0
0
0
0
0
0
0
0
0
0
0
0
0
0
0
0
0
0
0
0
0
0
0
0
0
0
0
0
0
0
0
0
0
0
0
0
0
0
0
0
0
0
0
0
0
0
0
0
0
0
0
0
0
0
0
0
0
0
0
0
0
0
0
0
0
0
0
0
0
0
0
0
0
0
0
0
0
0
0
0
0
0
0
0
0
0
0
0
0
0
0
0
0
0
0
0
0
0
0
0
0
0
0
0
0
0
0
0
0
0
0
0
0
0
0
0
0
0
0
0
0
0
0
0
0
0
0
0
0
0
0
0
0
0
0
0
0
0
0
0
0
0
0
0
0
0
0
0
0
0
0
0
0
0
0
0
0
0
0
0
0
0
0
0
0
0
0
0
0
0
0
0
0
0
0
0
0
0
0
0
0
0
0
0
0
0
0
0
0
0
0
0
0
0
0
0
0
0
0
0
0
0
0
0
0
0
0
0
0
0
0
0
0
0
0
0
0
0
0
0
0
0
0
0
0
0
0
0
0
0
0
0
0
0
0
0
0
0
0
0
0
0
0
0
0
0
0
0
0
0
0
0
0
0
0
0
0
0
0
0
0
0
0
0
0
0
0
0
0
0
0
0
0
0
0
0
0
0
0
0
0
0
0
0
0
0
0
0
0
0
0
0
0
0
0
0
0
0
0
0
0
0
0
0
0
0
0
0
0
0
0
0
0
0
0
0
0
0
0
0
0
0
0
0
0
0
0
0
0
0
0
0
0
0
0
0
0
0
0
0
0
0
0
0
0
0
0
0
0
0
0
0
0
0
0
0
0
0
0
0
0
0
0
0
0
0
0
0
0
0
0
0
0
0
0
0
0
0
0
0
0
0
0
0
0
0
0
0
0
0
0
0
0
0
0
0
0
0
0
0
0
0
0
0
0
0
0
0
0
0
0
0
0
0
0
0
0
0
0
0
0
0
0
0
0
0
0
0
0
0
0
0
0
0
0
0
0
0
0
0
0
0
0
0
0
0
0
0
0
0
0
0
0
0
0
0
0
0
0
0
0
0
0
0
0
0
0
0
0
0
0
0
0
0
0
0
0
0
0
0
0
0
0
0
0
0
0
0
0
0
0
0
0
0
0
0
0
0
0
0
0
0
0
0
0
0
0
0
0
0
0
0
0
0
0
0
0
0
0
0
0
0
0
0
0
0
0
0
0
0
0
0
0
0
0
0
0
0
0
0
0
0
0
0
0
0
0
0
0
0
0
0
0
0
0
0
0
0
0
0
0
0
0
0
0
0
0
0
0
0
0
0
0
0
0
0
0
0
0
0
0
0
0
0
0
0
0
0
0
0
0
0
0
0
0
0
0
0
0
0
0
0
0
0
0
0
0
0
0
0
0
0
0
0
0
0
0
0
0
0
0
0
0
0
0
0
0
0
0
0
0
0
0
0
0
0
0
0
0
0
0
0
0
0
0
0
0
0
0
0
0
0
0
0
0
0
0
0
0
0
0
0
0
0
0
0
0
0
0
0
0
0
0
0
0
0
0
0
0
0
0
0
0
0
0
0
0
0
0
0
0
0
0
0
0
0
0
0
0
0
0
0
0
0
0
0
0
0
0
0
0
0
0
0
0
0
0
0
0
0
0
0
0
0
0
0
0
0
0
0
0
0
0
0
0
0
0
0
0
0
0
0
0
0
0
0
0
0
0
0
0
0
0
0
0
0
0
0
0
0
0
0
0
0
0
0
0
0
0
0
0
0
0
0
0
0
0
0
0
0
0
0
0
0
0
0
0
0
0
0
0
0
0
0
0
0
0
0
0
0
0
0
0
0
0
0
0
0
0
0
0
0
0
0
0
0
0
0
0
0
0
0
0
0
0
0
0
0
0
0
0
0
0
0
0
0
0
0
0
0
0
0
0
0
0
0
0
0
0
0
0
0
0
0
0
0
0
0
0
0
0
0
0
0
0
0
0
0
0
0
0
0
0
0
0
0
0
0
0
0
0
0
0
0
0
0
0
0
0
0
0
0
0
0
0
0
0
0
0
0
0
0
0
0
0
0
0
0
0
0
0
0
0
0
0
0
0
0
0
0
0
0
0
0
0
0
0
0
0
0
0
0
0
0
0
0
0
0
0
0
0
0
0
0
0
0
0
0
0
0
0
0
0
0
0
0
0
0
0
0
0
0
0
0
0
0
0
0
0
0
0
0
0
0
0
0
0
0
0
0
0
0
0
0
0
0
0
0
0
0
0
0
0
0
0
0
0
0
0
0
0
0
0
0
0
0
0
0
0
0
0
0
0
0
0
0
0
0
0
0
0
0
0
0
0
0
0
0
0
0
0
0
0
0
0
0
0
0
0
0
0
0
0
0
0
0
0
0
0
0
0
0
0
0
0
0
0
0
0
0
0
0
0
0
0
0
0
0
0
0
0
0
0
0
0
0
0
0
0
0
0
0
0
0
0
0
0
0
0
0
0
0
0
0
0
0
0
0
0
0
0
0
0
0
0
0
0
0
0
0
0
0
0
0
0
0
0
0
0
0
0
0
0
0
0
0
0
0
0
0
0
0
0
0
0
0
0
0
0
0
0
0
0
0
0
0
0
0
0
0
0
0
0
0
0
0
0
0
0
0
0
0
0
0
0
0
0
0
0
0
0
0
0
0
0
0
0
0
0
0
0
0
0
0
0
0
0
0
0
0
0
0
0
0
0
0
0
0
0
0
0
0
0
0
0
0
0
0
0
0
0
0
0
0
0
0
0
0
0
0
0
0
0
0
0
0
0
0
0
0
0
0
0
0
0
0
0
0
0
0
0
0
0
0
0
0
0
0
0
0
0
0
0
0
0
0
0
0
0
0
0
0
0
0
0
0
0
0
0
0
0
0
0
0
0
0
0
0
0
0
0
0
0
0
0
0
0
0
0
0
0
0
0
0
0
0
0
0
0
0
0
0
0
0
0
0
0
0
0
0
0
0
0
0
0
0
0
0
0
0
0
0
0
0
0
0
0
0
0
0
0
0
0
0
0
0
0
0
0
0
0
0
0
0
0
0
0
0
0
0
0
0
0
0
0
0
0
0
0
0
0
0
0
0
0
0
0
0
0
0
0
0
0
0
0
0
0
0
0
0
0
0
0
0
0
0
0
0
0
0
0
0
0
0
0
0
0
0
0
0
0
0
0
0
0
0
0
0
0
0
0
0
0
0
0
0
0
0
0
0
0
0
0
0
0
0
0
0
0
0
0
0
0
0
0
0
0
0
0
0
0
0
0
0
0
0
0
0
0
0
0
0
0
0
0
0
0
0
0
0
0
0
0
0
0
0
0
0
0
0
0
0
0
0
0
0
0
0
0
0
0
0
0
0
0
0
0
0
0
0
0
0
0
0
0
0
0
0
0
0
0
0
0
0
0
0
0
0
0
0
0
0
0
0
0
0
0
0
0
0
0
0
0
0
0
0
0
0
0
0
0
0
0
0
0
0
0
0
0
0
0
0
0
0
0
0
0
0
0
0
0
0
0
0
0
0
0
0
0
0
0
0
0
0
0
0
0
0
0
0
0
0
0
0
0
0
0
0
0
0
0
0
0
0
0
0
0
0
0
0
0
0
0
0
0
0
0
0
0
0
0
0
0
0
0
0
0
0
0
0
0
0
0
0
0
0
0
0
0
0
0
0
0
0
0
0
0
0
0
0
0
0
0
0
0
0
0
0
0
0
0
0
0
0
0
0
0
0
0
0
0
0
0
0
0
0
0
0
0
0
0
0
0
0
0
0
0
0
0
0
0
0
0
0
0
0
0
0
0
0
0
0
0
0
0
0
0
0
0
0
0
0
0
0
0
0
0
0
0
0
0
0
0
0
0
0
0
0
0
0
0
0
0
0
0
0
0
0
0
0
0
0
0
0
0
0
0
0
0
0
0
0
0
0
0
0
0
0
0
0
0
0
0
0
0
0
0
0
0
0
0
0
0
0
0
0
0
0
0
0
0
0
0
0
0
0
0
0
0
0
0
0
0
0
0
0
0
0
0
0
0
0
0
0
0
0
0
0
0
0
0
0
0
0
0
0
0
0
0
0
0
0
0
0
0
0
0
0
0
0
0
0
0
0
0
0
0
0
0
0
0
0
0
0
0
0
0
0
0
0
0
0
0
0
0
0
0
0
0
0
0
0
0
0
0
0
0
0
0
0
0
0
0
0
0
0
0
0
0
0
0
0
0
0
0
0
0
0
0
0
0
0
0
0
0
0
0
0
0
0
0
0
0
0
0
0
0
0
0
0
0
0
0
0
0
0
0
0
0
0
0
0
0
0
0
0
0
0
0
0
0
0
0
0
0
0
0
0
0
0
0
0
0
0
0
0
0
0
0
0
0
0
0
0
0
0
0
0
0
0
0
0
0
0
0
0
0
0
0
0
0
0
0
0
0
0
0
0
0
0
0
0
0
0
0
0
0
0
0
0
0
0
0
0
0
0
0
0
0
0
0
0
0
0
0
0
0
0
0
0
0
0
0
0
0
0
0
0
0
0
0
0
0
0
0
0
0
0
0
0
0
0
0
0
0
0
0
0
0
0
0
0
0
0
0
0
0
0
0
0
0
0
0
0
0
0
0
0
0
0
0
0
0
0
0
0
0
0
0
0
0
0
0
0
0
0
0
0
0
0
0
0
0
0
0
0
0
0
0
0
0
0
0
0
0
0
0
0
0
0
0
0
0
0
0
0
0
0
0
0
0
0
0
0
0
0
0
0
0
0
0
0
0
0
0
0
0
0
0
0
0
0
0
0
0
0
0
0
0
0
0
0
0
0
0
0
0
0
0
0
0
0
0
0
0
0
0
0
0
0
0
0
0
0
0
0
0
0
0
0
0
0
0
0
0
0
0
0
0
0
0
0
0
0
0
0
0
0
0
0
0
0
0
0
0
0
0
0
0
0
0
0
0
0
0
0
0
0
0
0
0
0
0
0
0
0
0
0
0
0
0
0
0
0
0
0
0
0
0
0
0
0
0
0
0
0
0
0
0
0
0
0
0
0
0
0
0
0
0
0
0
0
0
0
0
0
0
0
0
0
0
0
0
0
0
0
0
0
0
0
0
0
0
0
0
0
0
0
0
0
0
0
0
0
0
0
0
0
0
0
0
0
0
0
0
0
0
0
0
0
0
0
0
0
0
0
0
0
0
0
0
0
0
0
0
0
0
0
0
0
0
0
0
0
0
0
0
0
0
0
0
0
0
0
0
0
0
0
0
0
0
0
0
0
0
0
0
0
0
0
0
0
0
0
0
0
0
0
0
0
0
0
0
0
0
0
0
0
0
0
0
0
0
0
0
0
0
0
0
0
0
0
0
0
0
0
0
0
0
0
0
0
0
0
0
0
0
0
0
0
0
0
0
0
0
0
0
0
0
0
0
0
0
0
0
0
0
0
0
0
0
0
0
0
0
0
0
0
0
0
0
0
0
0
0
0
0
0
0
0
0
0
0
0
0
0
0
0
0
0
0
0
0
0
0
0
0
0
0
0
0
0
0
0
0
0
0
0
0
0
0
0
0
0
0
0
0
0
0
0
0
0
0
0
0
0
0
0
0
0
0
0
0
0
0
0
0
0
0
0
0
0
0
0
0
0
0
0
0
0
0
0
0
0
0
0
0
0
0
0
0
0
0
0
0
0
0
0
0
0
0
0
0
0
0
0
0
0
0
0
0
0
0
0
0
0
0
0
0
0
0
0
0
0
0
0
0
0
0
0
0
0
0
0
0
0
0
0
0
0
0
0
0
0
0
0
0
0
0
0
0
0
0
0
0
0
0
0
0
0
0
0
0
0
0
0
0
0
0
0
0
0
0
0
0
0
0
0
0
0
0
0
0
0
0
0
0
0
0
0
0
0
0
0
0
0
0
0
0
0
0
0
0
0
0
0
0
0
0
0
0
0
0
0
0
0
0
0
0
0
0
0
0
0
0
0
0
0
0
0
0
0
0
0
0
0
0
0
0
0
0
0
0
0
0
0
0
0
0
0
0
0
0
0
0
0
0
0
0
0
0
0
0
0
0
0
0
0
0
0
0
0
0
0
0
0
0
0
0
0
0
0
0
0
0
0
0
0
0
0
0
0
0
0
0
0
0
0
0
0
0
0
0
0
0
0
0
0
0
0
0
0
0
0
0
0
0
0
0
0
0
0
0
0
0
0
0
0
0
0
0
0
0
0
0
0
0
0
0
0
0
0
0
0
0
0
0
0
0
0
0
0
0
0
0
0
0
0
0
0
0
0
0
0
0
0
0
0
0
0
0
0
0
0
0
0
0
0
0
0
0
0
0
0
0
0
0
0
0
0
0
0
0
0
0
0
0
0
0
0
0
0
0
0
0
0
0
0
0
0
0
0
0
0
0
0
0
0
0
0
0
0
0
0
0
0
0
0
0
0
0
0
0
0
0
0
0
0
0
0
0
0
0
0
0
0
0
0
0
0
0
0
0
0
0
0
0
0
0
0
0
0
0
0
0
0
0
0
0
0
0
0
0
0
0
0
0
0
0
0
0
0
0
0
0
0
0
0
0
0
0
0
0
0
0
0
0
0
0
0
0
0
0
0
0
0
0
0
0
0
0
0
0
0
0
0
0
0
0
0
0
0
0
0
0
0
0
0
0
0
0
0
0
0
0
0
0
0
0
0
0
0
0
0
0
0
0
0
0
0
0
0
0
0
0
0
0
0
0
0
0
0
0
0
0
0
0
0
0
0
0
0
0
0
0
0
0
0
0
0
0
0
0
0
0
0
0
0
0
0
0
0
0
0
0
0
0
0
0
0
0
0
0
0
0
0
0
0
0
0
0
0
0
0
0
0
0
0
0
0
0
0
0
0
0
0
0
0
0
0
0
0
0
0
0
0
0
0
0
0
0
0
0
0
0
0
0
0
0
0
0
0
0
0
0
0
0
0
0
0
0
0
0
0
0
0
0
0
0
0
0
0
0
0
0
0
0
0
0
0
0
0
0
0
0
0
0
0
0
0
0
0
0
0
0
0
0
0
0
0
0
0
0
0
0
0
0
0
0
0
0
0
0
0
0
0
0
0
0
0
0
0
0
0
0
0
0
0
0
0
0
0
0
0
0
0
0
0
0
0
0
0
0
0
0
0
0
0
0
0
0
0
0
0
0
0
0
0
0
0
0
0
0
0
0
0
0
0
0
0
0
0
0
0
0
0
0
0
0
0
0
0
0
0
0
0
0
0
0
0
0
0
0
0
0
0
0
0
0
0
0
0
0
0
0
0
0
0
0
0
0
0
0
0
0
0
0
0
0
0
0
0
0
0
0
0
0
0
0
0
0
0
0
0
0
0
0
0
0
0
0
0
0
0
0
0
0
0
0
0
0
0
0
0
0
0
0
0
0
0
0
0
0
0
0
0
0
0
0
0
0
0
0
0
0
0
0
0
0
0
0
0
0
0
0
0
0
0
0
0
0
0
0
0
0
0
0
0
0
0
0
0
0
0
0
0
0
0
0
0
0
0
0
0
0
0
0
0
0
0
0
0
0
0
0
0
0
0
0
0
0
0
0
0
0
0
0
0
0
0
0
0
0
0
0
0
0
0
0
0
0
0
0
0
0
0
0
0
0
0
0
0
0
0
0
0
0
0
0
0
0
0
0
0
0
0
0
0
0
0
0
0
0
0
0
0
0
0
0
0
0
0
0
0
0
0
0
0
0
0
0
0
0
0
0
0
0
0
0
0
0
0
0
0
0
0
0
0
0
0
0
0
0
0
0
0
0
0
0
0
0
0
0
0
0
0
0
0
0
0
0
0
0
0
0
0
0
0
0
0
0
0
0
0
0
0
0
0
0
0
0
0
0
0
0
0
0
0
0
0
0
0
0
0
0
0
0
0
0
0
0
0
0
0
0
0
0
0
0
0
0
0
0
0
0
0
0
0
0
0
0
0
0
0
0
0
0
0
0
0
0
0
0
0
0
0
0
0
0
0
0
0
0
0
0
0
0
0
0
0
0
0
0
0
0
0
0
0
0
0
0
0
0
0
0
0
0
0
0
0
0
0
0
0
0
0
0
0
0
0
0
0
0
0
0
0
0
0
0
0
0
0
0
0
0
0
0
0
0
0
0
0
0
0
0
0
0
0
0
0
0
0
0
0
0
0
0
0
0
0
0
0
0
0
0
0
0
0
0
0
0
0
0
0
0
0
0
0
0
0
0
0
0
0
0
0
0
0
0
0
0
0
0
0
0
0
0
0
0
0
0
0
0
0
0
0
0
0
0
0
0
0
0
0
0
0
0
0
0
0
0
0
0
0
0
0
0
0
0
0
0
0
0
0
0
0
0
0
0
0
0
0
0
0
0
0
0
0
0
0
0
0
0
0
0
0
0
0
0
0
0
0
0
0
0
0
0
0
0
0
0
0
0
0
0
0
0
0
0
0
0
0
0
0
0
0
0
0
0
0
0
0
0
0
0
0
0
0
0
0
0
0
0
0
0
0
0
0
0
0
0
0
0
0
0
0
0
0
0
0
0
0
0
0
0
0
0
0
0
0
0
0
0
0
0
0
0
0
0
0
0
0
0
0
0
0
0
0
0
0
0
0
0
0
0
0
0
0
0
0
0
0
0
0
0
0
0
0
0
0
0
0
0
0
0
0
0
0
0
0
0
0
0
0
0
0
0
0
0
0
0
0
0
0
0
0
0
0
0
0
0
0
0
0
0
0
0
0
0
0
0
0
0
0
0
0
0
0
0
0
0
0
0
0
0
0
0
0
0
0
0
0
0
0
0
0
0
0
0
0
0
0
0
0
0
0
0
0
0
0
0
0
0
0
0
0
0
0
0
0
0
0
0
0
0
0
0
0
0
0
0
0
0
0
0
0
0
0
0
0
0
0
0
0
0
0
0
0
0
0
0
0
0
0
0
0
0
0
0
0
0
0
0
0
0
0
0
0
0
0
0
0
0
0
0
0
0
0
0
0
0
0
0
0
0
0
0
0
0
0
0
0
0
0
0
0
0
0
0
0
0
0
0
0
0
0
0
0
0
0
0
0
0
0
0
0
0
0
0
0
0
0
0
0
0
0
0
0
0
0
0
0
0
0
0
0
0
0
0
0
0
0
0
0
0
0
0
0
0
0
0
0
0
0
0
0
0
0
0
0
0
0
0
0
0
0
0
0
0
0
0
0
0
0
0
0
0
0
0
0
0
0
0
0
0
0
0
0
0
0
0
0
0
0
0
0
0
0
0
0
0
0
0
0
0
0
0
0
0
0
0
0
0
0
0
0
0
0
0
0
0
0
0
0
0
0
0
0
0
0
0
0
0
0
0
0
0
0
0
0
0
0
0
0
0
0
0
0
0
0
0
0
0
0
0
0
0
0
0
0
0
0
0
0
0
0
0
0
0
0
0
0
0
0
0
0
0
0
0
0
0
0
0
0
0
0
0
0
0
0
0
0
0
0
0
0
0
0
0
0
0
0
0
0
0
0
0
0
0
0
0
0
0
0
0
0
0
0
0
0
0
0
0
0
0
0
0
0
0
0
0
0
0
0
0
0
0
0
0
0
0
0
0
0
0
0
0
0
0
0
0
0
0
0
0
0
0
0
0
0
0
0
0
0
0
0
0
0
0
0
0
0
0
0
0
0
0
0
0
0
0
0
0
0
0
0
0
0
0
0
0
0
0
0
0
0
0
0
0
0
0
0
0
0
0
0
0
0
0
0
0
0
0
0
0
0
0
0
0
0
0
0
0
0
0
0
0
0
0
0
0
0
0
0
0
0
0
0
0
0
0
0
0
0
0
0
0
0
0
0
0
0
0
0
0
0
0
0
0
0
0
0
0
0
0
0
0
0
0
0
0
0
0
0
0
0
0
0
0
0
0
0
0
0
0
0
0
0
0
0
0
0
0
0
0
0
0
0
0
0
0
0
0
0
0
0
0
0
0
0
0
0
0
0
0
0
0
0
0
0
0
0
0
0
0
0
0
0
0
0
0
0
0
0
0
0
0
0
0
0
0
0
0
0
0
0
0
0
0
0
0
0
0
0
0
0
0
0
0
0
0
0
0
0
0
0
0
0
0
0
0
0
0
0
0
0
0
0
0
0
0
0
0
0
0
0
0
0
0
0
0
0
0
0
0
0
0
0
0
0
0
0
0
0
0
0
0
0
0
0
0
0
0
0
0
0
0
0
0
0
0
0
0
0
0
0
0
0
0
0
0
0
0
0
0
0
0
0
0
0
0
0
0
0
0
0
0
0
0
0
0
0
0
0
0
0
0
0
0
0
0
0
0
0
0
0
0
0
0
0
0
0
0
0
0
0
0
0
0
0
0
0
0
0
0
0
0
0
0
0
0
0
0
0
0
0
0
0
0
0
0
0
0
0
0
0
0
0
0
0
0
0
0
0
0
0
0
0
0
0
0
0
0
0
0
0
0
0
0
0
0
0
0
0
0
0
0
0
0
0
0
0
0
0
0
0
0
0
0
0
0
0
0
0
0
0
0
0
0
0
0
0
0
0
0
0
0
0
0
0
0
0
0
0
0
0
0
0
0
0
0
0
0
0
0
0
0
0
0
0
0
0
0
0
0
0
0
0
0
0
0
0
0
0
0
0
0
0
0
0
0
0
0
0
0
0
0
0
0
0
0
0
0
0
0
0
0
0
0
0
0
0
0
0
0
0
0
0
0
0
0
0
0
0
0
0
0
0
0
0
0
0
0
0
0
0
0
0
0
0
0
0
0
0
0
0
0
0
0
0
0
0
0
0
0
0
0
0
0
0
0
0
0
0
0
0
0
0
0
0
0
0
0
0
0
0
0
0
0
0
0
0
0
0
0
0
0
0
0
0
0
0
0
0
0
0
0
0
0
0
0
0
0
0
0
0
0
0
0
0
0
0
0
0
0
0
0
0
0
0
0
0
0
0
0
0
0
0
0
0
0
0
0
0
0
0
0
0
0
0
0
0
0
0
0
0
0
0
0
0
0
0
0
0
0
0
0
0
0
0
0
0
0
0
0
0
0
0
0
0
0
0
0
0
0
0
0
0
0
0
0
0
0
0
0
0
0
0
0
0
0
0
0
0
0
0
0
0
0
0
0
0
0
0
0
0
0
0
0
0
0
0
0
0
0
0
0
0
0
0
0
0
0
0
0
0
0
0
0
0
0
0
0
0
0
0
0
0
0
0
0
0
0
0
0
0
0
0
0
0
0
0
0
0
0
0
0
0
0
0
0
0
0
0
0
0
0
0
0
0
0
0
0
0
0
0
0
0
0
0
0
0
0
0
0
0
0
0
0
0
0
0
0
0
0
0
0
0
0
0
0
0
0
0
0
0
0
0
0
0
0
0
0
0
0
0
0
0
0
0
0
0
0
0
0
0
0
0
0
0
0
0
0
0
0
0
0
0
0
0
0
0
0
0
0
0
0
0
0
0
0
0
0
0
0
0
0
0
0
0
0
0
0
0
0
0
0
0
0
0
0
0
0
0
0
0
0
0
0
0
0
0
0
0
0
0
0
0
0
0
0
0
0
0
0
0
0
0
0
0
0
0
0
0
0
0
0
0
0
0
0
0
0
0
0
0
0
0
0
0
0
0
0
0
0
0
0
0
0
0
0
0
0
0
0
0
0
0
0
0
0
0
0
0
0
0
0
0
0
0
0
0
0
0
0
0
0
0
0
0
0
0
0
0
0
0
0
0
0
0
0
0
0
0
0
0
0
0
0
0
0
0
0
0
0
0
0
0
0
0
0
0
0
0
0
0
0
0
0
0
0
0
0
0
0
0
0
0
0
0
0
0
0
0
0
0
0
0
0
0
0
0
0
0
0
0
0
0
0
0
0
0
0
0
0
0
0
0
0
0
0
0
0
0
0
0
0
0
0
0
0
0
0
0
0
0
0
0
0
0
0
0
0
0
0
0
0
0
0
0
0
0
0
0
0
0
0
0
0
0
0
0
0
0
0
0
0
0
0
0
0
0
0
0
0
0
0
0
0
0
0
0
0
0
0
0
0
0
0
0
0
0
0
0
0
0
0
0
0
0
0
0
0
0
0
0
0
0
0
0
0
0
0
0
0
0
0
0
0
0
0
0
0
0
0
0
0
0
0
0
0
0
0
0
0
0
0
0
0
0
0
0
0
0
0
0
0
0
0
0
0
0
0
0
0
0
0
0
0
0
0
0
0
0
0
0
0
0
0
0
0
0
0
0
0
0
0
0
0
0
0
0
0
0
0
0
0
0
0
0
0
0
0
0
0
0
0
0
0
0
0
0
0
0
0
0
0
0
0
0
0
0
0
0
0
0
0
0
0
0
0
0
0
0
0
0
0
0
0
0
0
0
0
0
0
0
0
0
0
0
0
0
0
0
0
0
0
0
0
0
0
0
0
0
0
0
0
0
0
0
0
0
0
0
0
0
0
0
0
0
0
0
0
0
0
0
0
0
0
0
0
0
0
0
0
0
0
0
0
0
0
0
0
0
0
0
0
0
0
0
0
0
0
0
0
0
0
0
0
0
0
0
0
0
0
0
0
0
0
0
0
0
0
0
0
0
0
0
0
0
0
0
0
0
0
0
0
0
0
0
0
0
0
0
0
0
0
0
0
0
0
0
0
0
0
0
0
0
0
0
0
0
0
0
0
0
0
0
0
0
0
0
0
0
0
0
0
0
0
0
0
0
0
0
0
0
0
0
0
0
0
0
0
0
0
0
0
0
0
0
0
0
0
0
0
0
0
0
0
0
0
0
0
0
0
0
0
0
0
0
0
0
0
0
0
0
0
0
0
0
0
0
0
0
0
0
0
0
0
0
0
0
0
0
0
0
0
0
0
0
0
0
0
0
0
0
0
0
0
0
0
0
0
0
0
0
0
0
0
0
0
0
0
0
0
0
0
0
0
0
0
0
0
0
0
0
0
0
0
0
0
0
0
0
0
0
0
0
0
0
0
0
0
0
0
0
0
0
0
0
0
0
0
0
0
0
0
0
0
0
0
0
0
0
0
0
0
0
0
0
0
0
0
0
0
0
0
0
0
0
0
0
0
0
0
0
0
0
0
0
0
0
0
0
0
0
0
0
0
0
0
0
0
0
0
0
0
0
0
0
0
0
0
0
0
0
0
0
0
0
0
0
0
0
0
0
0
0
0
0
0
0
0
0
0
0
0
0
0
0
0
0
0
0
0
0
0
0
0
0
0
0
0
0
0
0
0
0
0
0
0
0
0
0
0
0
0
0
0
0
0
0
0
0
0
0
0
0
0
0
0
0
0
0
0
0
0
0
0
0
0
0
0
0
0
0
0
0
0
0
0
0
0
0
0
0
0
0
0
0
0
0
0
0
0
0
0
0
0
0
0
0
0
0
0
0
0
0
0
0
0
0
0
0
0
0
0
0
0
0
0
0
0
0
0
0
0
0
0
0
0
0
0
0
0
0
0
0
0
0
0
0
0
0
0
0
0
0
0
0
0
0
0
0
0
0
0
0
0
0
0
0
0
0
0
0
0
0
0
0
0
0
0
0
0
0
0
0
0
0
0
0
0
0
0
0
0
0
0
0
0
0
0
0
0
0
0
0
0
0
0
0
0
0
0
0
0
0
0
0
0
0
0
0
0
0
0
0
0
0
0
0
0
0
0
0
0
0
0
0
0
0
0
0
0
0
0
0
0
0
0
0
0
0
0
0
0
0
0
0
0
0
0
0
0
0
0
0
0
0
0
0
0
0
0
0
0
0
0
0
0
0
0
0
0
0
0
0
0
0
0
0
0
0
0
0
0
0
0
0
0
0
0
0
0
0
0
0
0
0
0
0
0
0
0
0
0
0
0
0
0
0
0
0
0
0
0
0
0
0
0
0
0
0
0
0
0
0
0
0
0
0
0
0
0
0
0
0
0
0
0
0
0
0
0
0
0
0
0
0
0
0
0
0
0
0
0
0
0
0
0
0
0
0
0
0
0
0
0
0
0
0
0
0
0
0
0
0
0
0
0
0
0
0
0
0
0
0
0
0
0
0
0
0
0
0
0
0
0
0
0
0
0
0
0
0
0
0
0
0
0
0
0
0
0
0
0
0
0
0
0
0
0
0
0
0
0
0
0
0
0
0
0
0
0
0
0
0
0
0
0
0
0
0
0
0
0
0
0
0
0
0
0
0
0
0
0
0
0
0
0
0
0
0
0
0
0
0
0
0
0
0
0
0
0
0
0
0
0
0
0
0
0
0
0
0
0
0
0
0
0
0
0
0
0
0
0
0
0
0
0
0
0
0
0
0
0
0
0
0
0
0
0
0
0
0
0
0
0
0
0
0
0
0
0
0
0
0
0
0
0
0
0
0
0
0
0
0
0
0
0
0
0
0
0
0
0
0
0
0
0
0
0
0
0
0
0
0
0
0
0
0
0
0
0
0
0
0
0
0
0
0
0
0
0
0
0
0
0
0
0
0
0
0
0
0
0
0
0
0
0
0
0
0
0
0
0
0
0
0
0
0
0
0
0
0
0
0
0
0
0
0
0
0
0
0
0
0
0
0
0
0
0
0
0
0
0
0
0
0
0
0
0
0
0
0
0
0
0
0
0
0
0
0
0
0
0
0
0
0
0
0
0
0
0
0
0
0
0
0
0
0
0
0
0
0
0
0
0
0
0
0
0
0
0
0
0
0
0
0
0
0
0
0
0
0
0
0
0
0
0
0
0
0
0
0
0
0
0
0
0
0
0
0
0
0
0
0
0
0
0
0
0
0
0
0
0
0
0
0
0
0
0
0
0
0
0
0
0
0
0
0
0
0
0
0
0
0
0
0
0
0
0
0
0
0
0
0
0
0
0
0
0
0
0
0
0
0
0
0
0
0
0
0
0
0
0
0
0
0
0
0
0
0
0
0
0
0
0
0
0
0
0
0
0
0
0
0
0
0
0
0
0
0
0
0
0
0
0
0
0
0
0
0
0
0
0
0
0
0
0
0
0
0
0
0
0
0
0
0
0
0
0
0
0
0
0
0
0
0
0
0
0
0
0
0
0
0
0
0
0
0
0
0
0
0
0
0
0
0
0
0
0
0
0
0
0
0
0
0
0
0
0
0
0
0
0
0
0
0
0
0
0
0
0
0
0
0
0
0
0
0
0
0
0
0
0
0
0
0
0
0
0
0
0
0
0
0
0
0
0
0
0
0
0
0
0
0
0
0
0
0
0
0
0
0
0
0
0
0
0
0
0
0
0
0
0
0
0
0
0
0
0
0
0
0
0
0
0
0
0
0
0
0
0
0
0
0
0
0
0
0
0
0
0
0
0
0
0
0
0
0
0
0
0
0
0
0
0
0
0
0
0
0
0
0
0
0
0
0
0
0
0
0
0
0
0
0
0
0
0
0
0
0
0
0
0
0
0
0
0
0
0
0
0
0
0
0
0
0
0
0
0
0
0
0
0
0
0
0
0
0
0
0
0
0
0
0
0
0
0
0
0
0
0
0
0
0
0
0
0
0
0
0
0
0
0
0
0
0
0
0
0
0
0
0
0
0
0
0
0
0
0
0
0
0
0
0
0
0
0
0
0
0
0
0
0
0
0
0
0
0
0
0
0
0
0
0
0
0
0
0
0
0
0
0
0
0
0
0
0
0
0
0
0
0
0
0
0
0
0
0
0
0
0
0
0
0
0
0
0
0
0
0
0
0
0
0
0
0
0
0
0
0
0
0
0
0
0
0
0
0
0
0
0
0
0
0
0
0
0
0
0
0
0
0
0
0
0
0
0
0
0
0
0
0
0
0
0
0
0
0
0
0
0
0
0
0
0
0
0
0
0
0
0
0
0
0
0
0
0
0
0
0
0
0
0
0
0
0
0
0
0
0
0
0
0
0
0
0
0
0
0
0
0
0
0
0
0
0
0
0
0
0
0
0
0
0
0
0
0
0
0
0
0
0
0
0
0
0
0
0
0
0
0
0
0
0
0
0
0
0
0
0
0
0
0
0
0
0
0
0
0
0
0
0
0
0
0
0
0
0
0
0
0
0
0
0
0
0
0
0
0
0
0
0
0
0
0
0
0
0
0
0
0
0
0
0
0
0
0
0
0
0
0
0
0
0
0
0
0
0
0
0
0
0
0
0
0
0
0
0
0
0
0
0
0
0
0
0
0
0
0
0
0
0
0
0
0
0
0
0
0
0
0
0
0
0
0
0
0
0
0
0
0
0
0
0
0
0
0
0
0
0
0
0
0
0
0
0
0
0
0
0
0
0
0
0
0
0
0
0
0
0
0
0
0
0
0
0
0
0
0
0
0
0
0
0
0
0
0
0
0
0
0
0
0
0
0
0
0
0
0
0
0
0
0
0
0
0
0
0
0
0
0
0
0
0
0
0
0
0
0
0
0
0
0
0
0
0
0
0
0
0
0
0
0
0
0
0
0
0
0
0
0
0
0
0
0
0
0
0
0
0
0
0
0
0
0
0
0
0
0
0
0
0
0
0
0
0
0
0
0
0
0
0
0
0
0
0
0
0
0
0
0
0
0
0
0
0
0
0
0
0
0
0
0
0
0
0
0
0
0
0
0
0
0
0
0
0
0
0
0
0
0
0
0
0
0
0
0
0
0
0
0
0
0
0
0
0
0
0
0
0
0
0
0
0
0
0
0
0
0
0
0
0
0
0
0
0
0
0
0
0
0
0
0
0
0
0
0
0
0
0
0
0
0
0
0
0
0
0
0
0
0
0
0
0
0
0
0
0
0
0
0
0
0
0
0
0
0
0
0
0
0
0
0
0
0
0
0
0
0
0
0
0
0
0
0
0
0
0
0
0
0
0
0
0
0
0
0
0
0
0
0
0
0
0
0
0
0
0
0
0
0
0
0
0
0
0
0
0
0
0
0
0
0
0
0
0
0
0
0
0
0
0
0
0
0
0
0
0
0
0
0
0
0
0
0
0
0
0
0
0
0
0
0
0
0
0
0
0
0
0
0
0
0
0
0
0
0
0
0
0
0
0
0
0
0
0
0
0
0
0
0
0
0
0
0
0
0
0
0
0
0
0
0
0
0
0
0
0
0
0
0
0
0
0
0
0
0
0
0
0
0
0
0
0
0
0
0
0
0
0
0
0
0
0
0
0
0
0
0
0
0
0
0
0
0
0
0
0
0
0
0
0
0
0
0
0
0
0
0
0
0
0
0
0
0
0
0
0
0
0
0
0
0
0
0
0
0
0
0
0
0
0
0
0
0
0
0
0
0
0
0
0
0
0
0
0
0
0
0
0
0
0
0
0
0
0
0
0
0
0
0
0
0
0
0
0
0
0
0
0
0
0
0
0
0
0
0
0
0
0
0
0
0
0
0
0
0
0
0
0
0
0
0
0
0
0
0
0
0
0
0
0
0
0
0
0
0
0
0
0
0
0
0
0
0
0
0
0
0
0
0
0
0
0
0
0
0
0
0
0
0
0
0
0
0
0
0
0
0
0
0
0
0
0
0
0
0
0
0
0
0
0
0
0
0
0
0
0
0
0
0
0
0
0
0
0
0
0
0
0
0
0
0
0
0
0
0
0
0
0
0
0
0
0
0
0
0
0
0
0
0
0
0
0
0
0
0
0
0
0
0
0
0
0
0
0
0
0
0
0
0
0
0
0
0
0
0
0
0
0
0
0
0
0
0
0
0
0
0
0
0
0
0
0
0
0
0
0
0
0
0
0
0
0
0
0
0
0
0
0
0
0
0
0
0
0
0
0
0
0
0
0
0
0
0
0
0
0
0
0
0
0
0
0
0
0
0
0
0
0
0
0
0
0
0
0
0
0
0
0
0
0
0
0
0
0
0
0
0
0
0
0
0
0
0
0
0
0
0
0
0
0
0
0
0
0
0
0
0
0
0
0
0
0
0
0
0
0
0
0
0
0
0
0
0
0
0
0
0
0
0
0
0
0
0
0
0
0
0
0
0
0
0
0
0
0
0
0
0
0
0
0
0
0
0
0
0
0
0
0
0
0
0
0
0
0
0
0
0
0
0
0
0
0
0
0
0
0
0
0
0
0
0
0
0
0
0
0
0
0
0
0
0
0
0
0
0
0
0
0
0
0
0
0
0
0
0
0
0
0
0
0
0
0
0
0
0
0
0
0
0
0
0
0
0
0
0
0
0
0
0
0
0
0
0
0
0
0
0
0
0
0
0
0
0
0
0
0
0
0
0
0
0
0
0
0
0
0
0
0
0
0
0
0
0
0
0
0
0
0
0
0
0
0
0
0
0
0
0
0
0
0
0
0
0
0
0
0
0
0
0
0
0
0
0
0
0
0
0
0
0
0
0
0
0
0
0
0
0
0
0
0
0
0
0
0
0
0
0
0
0
0
0
0
0
0
0
0
0
0
0
0
0
0
0
0
0
0
0
0
0
0
0
0
0
0
0
0
0
0
0
0
0
0
0
0
0
0
0
0
0
0
0
0
0
0
0
0
0
0
0
0
0
0
0
0
0
0
0
0
0
0
0
0
0
0
0
0
0
0
0
0
0
0
0
0
0
0
0
0
0
0
0
0
0
0
0
0
0
0
0
0
0
0
0
0
0
0
0
0
0
0
0
0
0
0
0
0
0
0
0
0
0
0
0
0
0
0
0
0
0
0
0
0
0
0
0
0
0
0
0
0
0
0
0
0
0
0
0
0
0
0
0
0
0
0
0
0
0
0
0
0
0
0
0
0
0
0
0
0
0
0
0
0
0
0
0
0
0
0
0
0
0
0
0
0
0
0
0
0
0
0
0
0
0
0
0
0
0
0
0
0
0
0
0
0
0
0
0
0
0
0
0
0
0
0
0
0
0
0
0
0
0
0
0
0
0
0
0
0
0
0
0
0
0
0
0
0
0
0
0
0
0
0
0
0
0
0
0
0
0
0
0
0
0
0
0
0
0
0
0
0
0
0
0
0
0
0
0
0
0
0
0
0
0
0
0
0
0
0
0
0
0
0
0
0
0
0
0
0
0
0
0
0
0
0
0
0
0
0
0
0
0
0
0
0
0
0
0
0
0
0
0
0
0
0
0
0
0
0
0
0
0
0
0
0
0
0
0
0
0
0
0
0
0
0
0
0
0
0
0
0
0
0
0
0
0
0
0
0
0
0
0
0
0
0
0
0
0
0
0
0
0
0
0
0
0
0
0
0
0
0
0
0
0
0
0
0
0
0
0
0
0
0
0
0
0
0
0
0
0
0
0
0
0
0
0
0
0
0
0
0
0
0
0
0
0
0
0
0
0
0
0
0
0
0
0
0
0
0
0
0
0
0
0
0
0
0
0
0
0
0
0
0
0
0
0
0
0
0
0
0
0
0
0
0
0
0
0
0
0
0
0
0
0
0
0
0
0
0
0
0
0
0
0
0
0
0
0
0
0
0
0
0
0
0
0
0
0
0
0
0
0
0
0
0
0
0
0
0
0
0
0
0
0
0
0
0
0
0
0
0
0
0
0
0
0
0
0
0
0
0
0
0
0
0
0
0
0
0
0
0
0
0
0
0
0
0
0
0
0
0
0
0
0
0
0
0
0
0
0
0
0
0
0
0
0
0
0
0
0
0
0
0
0
0
0
0
0
0
0
0
0
0
0
0
0
0
0
0
0
0
0
0
0
0
0
0
0
0
0
0
0
0
0
0
0
0
0
0
0
0
0
0
0
0
0
0
0
0
0
0
0
0
0
0
0
0
0
0
0
0
0
0
0
0
0
0
0
0
0
0
0
0
0
0
0
0
0
0
0
0
0
0
0
0
0
0
0
0
0
0
0
0
0
0
0
0
0
0
0
0
0
0
0
0
0
0
0
0
0
0
0
0
0
0
0
0
0
0
0
0
0
0
0
0
0
0
0
0
0
0
0
0
0
0
0
0
0
0
0
0
0
0
0
0
0
0
0
0
0
0
0
0
0
0
0
0
0
0
0
0
0
0
0
0
0
0
0
0
0
0
0
0
0
0
0
0
0
0
0
0
0
0
0
0
0
0
0
0
0
0
0
0
0
0
0
0
0
0
0
0
0
0
0
0
0
0
0
0
0
0
0
0
0
0
0
0
0
0
0
0
0
0
0
0
0
0
0
0
0
0
0
0
0
0
0
0
0
0
0
0
0
0
0
0
0
0
0
0
0
0
0
0
0
0
0
0
0
0
0
0
0
0
0
0
0
0
0
0
0
0
0
0
0
0
0
0
0
0
0
0
0
0
0
0
0
0
0
0
0
0
0
0
0
0
0
0
0
0
0
0
0
0
0
0
0
0
0
0
0
0
0
0
0
0
0
0
0
0
0
0
0
0
0
0
0
0
0
0
0
0
0
0
0
0
0
0
0
0
0
0
0
0
0
0
0
0
0
0
0
0
0
0
0
0
0
0
0
0
0
0
0
0
0
0
0
0
0
0
0
0
0
0
0
0
0
0
0
0
0
0
0
0
0
0
0
0
0
0
0
0
0
0
0
0
0
0
0
0
0
0
0
0
0
0
0
0
0
0
0
0
0
0
0
0
0
0
0
0
0
0
0
0
0
0
0
0
0
0
0
0
0
0
0
0
0
0
0
0
0
0
0
0
0
0
0
0
0
0
0
0
0
0
0
0
0
0
0
0
0
0
0
0
0
0
0
0
0
0
0
0
0
0
0
0
0
0
0
0
0
0
0
0
0
0
0
0
0
0
0
0
0
0
0
0
0
0
0
0
0
0
0
0
0
0
0
0
0
0
0
0
0
0
0
0
0
0
0
0
0
0
0
0
0
0
0
0
0
0
0
0
0
0
0
0
0
0
0
0
0
0
0
0
0
0
0
0
0
0
0
0
0
0
0
0
0
0
0
0
0
0
0
0
0
0
0
0
0
0
0
0
0
0
0
0
0
0
0
0
0
0
0
0
0
0
0
0
0
0
0
0
0
0
0
0
0
0
0
0
0
0
0
0
0
0
0
0
0
0
0
0
0
0
0
0
0
0
0
0
0
0
0
0
0
0
0
0
0
0
0
0
0
0
0
0
0
0
0
0
0
0
0
0
0
0
0
0
0
0
0
0
0
0
0
0
0
0
0
0
0
0
0
0
0
0
0
0
0
0
0
0
0
0
0
0
0
0
0
0
0
0
0
0
0
0
0
0
0
0
0
0
0
0
0
0
0
0
0
0
0
0
0
0
0
0
0
0
0
0
0
0
0
0
0
0
0
0
0
0
0
0
0
0
0
0
0
0
0
0
0
0
0
0
0
0
0
0
0
0
0
0
0
0
0
0
0
0
0
0
0
0
0
0
0
0
0
0
0
0
0
0
0
0
0
0
0
0
0
0
0
0
0
0
0
0
0
0
0
0
0
0
0
0
0
0
0
0
0
0
0
0
0
0
0
0
0
0
0
0
0
0
0
0
0
0
0
0
0
0
0
0
0
0
0
0
0
0
0
0
0
0
0
0
0
0
0
0
0
0
0
0
0
0
0
0
0
0
0
0
0
0
0
0
0
0
0
0
0
0
0
0
0
0
0
0
0
0
0
0
0
0
0
0
0
0
0
0
0
0
0
0
0
0
0
0
0
0
0
0
0
0
0
0
0
0
0
0
0
0
0
0
0
0
0
0
0
0
0
0
0
0
0
0
0
0
0
0
0
0
0
0
0
0
0
0
0
0
0
0
0
0
0
0
0
0
0
0
0
0
0
0
0
0
0
0
0
0
0
0
0
0
0
0
0
0
0
0
0
0
0
0
0
0
0
0
0
0
0
0
0
0
0
0
0
0
0
0
0
0
0
0
0
0
0
0
0
0
0
0
0
0
0
0
0
0
0
0
0
0
0
0
0
0
0
0
0
0
0
0
0
0
0
0
0
0
0
0
0
0
0
0
0
0
0
0
0
0
0
0
0
0
0
0
0
0
0
0
0
0
0
0
0
0
0
0
0
0
0
0
0
0
0
0
0
0
0
0
0
0
0
0
0
0
0
0
0
0
0
0
0
0
0
0
0
0
0
0
0
0
0
0
0
0
0
0
0
0
0
0
0
0
0
0
0
0
0
0
0
0
0
0
0
0
0
0
0
0
0
0
0
0
0
0
0
0
0
0
0
0
0
0
0
0
0
0
0
0
0
0
0
0
0
0
0
0
0
0
0
0
0
0
0
0
0
0
0
0
0
0
0
0
0
0
0
0
0
0
0
0
0
0
0
0
0
0
0
0
0
0
0
0
0
0
0
0
0
0
0
0
0
0
0
0
0
0
0
0
0
0
0
0
0
0
0
0
0
0
0
0
0
0
0
0
0
0
0
0
0
0
0
0
0
0
0
0
0
0
0
0
0
0
0
0
0
0
0
0
0
0
0
0
0
0
0
0
0
0
0
0
0
0
0
0
0
0
0
0
0
0
0
0
0
0
0
0
0
0
0
0
0
0
0
0
0
0
0
0
0
0
0
0
0
0
0
0
0
0
0
0
0
0
0
0
0
0
0
0
0
0
0
0
0
0
0
0
0
0
0
0
0
0
0
0
0
0
0
0
0
0
0
0
0
0
0
0
0
0
0
0
0
0
0
0
0
0
0
0
0
0
0
0
0
0
0
0
0
0
0
0
0
0
0
0
0
0
0
0
0
0
0
0
0
0
0
0
0
0
0
0
0
0
0
0
0
0
0
0
0
0
0
0
0
0
0
0
0
0
0
0
0
0
0
0
0
0
0
0
0
0
0
0
0
0
0
0
0
0
0
0
0
0
0
0
0
0
0
0
0
0
0
0
0
0
0
0
0
0
0
0
0
0
0
0
0
0
0
0
0
0
0
0
0
0
0
0
0
0
0
0
0
0
0
0
0
0
0
0
0
0
0
0
0
0
0
0
0
0
0
0
0
0
0
0
0
0
0
0
0
0
0
0
0
0
0
0
0
0
0
0
0
0
0
0
0
0
0
0
0
0
0
0
0
0
0
0
0
0
0
0
0
0
0
0
0
0
0
0
0
0
0
0
0
0
0
0
0
0
0
0
0
0
0
0
0
0
0
0
0
0
0
0
0
0
0
0
0
0
0
0
0
0
0
0
0
0
0
0
0
0
0
0
0
0
0
0
0
0
0
0
0
0
0
0
0
0
0
0
0
0
0
0
0
0
0
0
0
0
0
0
0
0
0
0
0
0
0
0
0
0
0
0
0
0
0
0
0
0
0
0
0
0
0
0
0
0
0
0
0
0
0
0
0
0
0
0
0
0
0
0
0
0
0
0
0
0
0
0
0
0
0
0
0
0
0
0
0
0
0
0
0
0
0
0
0
0
0
0
0
0
0
0
0
0
0
0
0
0
0
0
0
0
0
0
0
0
0
0
0
0
0
0
0
0
0
0
0
0
0
0
0
0
0
0
0
0
0
0
0
0
0
0
0
0
0
0
0
0
0
0
0
0
0
0
0
0
0
0
0
0
0
0
0
0
0
0
0
0
0
0
0
0
0
0
0
0
0
0
0
0
0
0
0
0
0
0
0
0
0
0
0
0
0
0
0
0
0
0
0
0
0
0
0
0
0
0
0
0
0
0
0
0
0
0
0
0
0
0
0
0
0
0
0
0
0
0
0
0
0
0
0
0
0
0
0
0
0
0
0
0
0
0
0
0
0
0
0
0
0
0
0
0
0
0
0
0
0
0
0
0
0
0
0
0
0
0
0
0
0
0
0
0
0
0
0
0
0
0
0
0
0
0
0
0
0
0
0
0
0
0
0
0
0
0
0
0
0
0
0
0
0
0
0
0
0
0
0
0
0
0
0
0
0
0
0
0
0
0
0
0
0
0
0
0
0
0
0
0
0
0
0
0
0
0
0
0
0
0
0
0
0
0
0
0
0
0
0
0
0
0
0
0
0
0
0
0
0
0
0
0
0
0
0
0
0
0
0
0
0
0
0
0
0
0
0
0
0
0
0
0
0
0
0
0
0
0
0
0
0
0
0
0
0
0
0
0
0
0
0
0
0
0
0
0
0
0
0
0
0
0
0
0
0
0
0
0
0
0
0
0
0
0
0
0
0
0
0
0
0
0
0
0
0
0
0
0
0
0
0
0
0
0
0
0
0
0
0
0
0
0
0
0
0
0
0
0
0
0
0
0
0
0
0
0
0
0
0
0
0
0
0
0
0
0
0
0
0
0
0
0
0
0
0
0
0
0
0
0
0
0
0
0
0
0
0
0
0
0
0
0
0
0
0
0
0
0
0
0
0
0
0
0
0
0
0
0
0
0
0
0
0
0
0
0
0
0
0
0
0
0
0
0
0
0
0
0
0
0
0
0
0
0
0
0
0
0
0
0
0
0
0
0
0
0
0
0
0
0
0
0
0
0
0
0
0
0
0
0
0
0
0
0
0
0
0
0
0
0
0
0
0
0
0
0
0
0
0
0
0
0
0
0
0
0
0
0
0
0
0
0
0
0
0
0
0
0
0
0
0
0
0
0
0
0
0
0
0
0
0
0
0
0
0
0
0
0
0
0
0
0
0
0
0
0
0
0
0
0
0
0
0
0
0
0
0
0
0
0
0
0
0
0
0
0
0
0
0
0
0
0
0
0
0
0
0
0
0
0
0
0
0
0
0
0
0
0
0
0
0
0
0
0
0
0
0
0
0
0
0
0
0
0
0
0
0
0
0
0
0
0
0
0
0
0
0
0
0
0
0
0
0
0
0
0
0
0
0
0
0
0
0
0
0
0
0
0
0
0
0
0
0
0
0
0
0
0
0
0
0
0
0
0
0
0
0
0
0
0
0
0
0
0
0
0
0
0
0
0
0
0
0
0
0
0
0
0
0
0
0
0
0
0
0
0
0
0
0
0
0
0
0
0
0
0
0
0
0
0
0
0
0
0
0
0
0
0
0
0
0
0
0
0
0
0
0
0
0
0
0
0
0
0
0
0
0
0
0
0
0
0
0
0
0
0
0
0
0
0
0
0
0
0
0
0
0
0
0
0
0
0
0
0
0
0
0
0
0
0
0
0
0
0
0
0
0
0
0
0
0
0
0
0
0
0
0
0
0
0
0
0
0
0
0
0
0
0
0
0
0
0
0
0
0
0
0
0
0
0
0
0
0
0
0
0
0
0
0
0
0
0
0
0
0
0
0
0
0
0
0
0
0
0
0
0
0
0
0
0
0
0
0
0
0
0
0
0
0
0
0
0
0
0
0
0
0
0
0
0
0
0
0
0
0
0
0
0
0
0
0
0
0
0
0
0
0
0
0
0
0
0
0
0
0
0
0
0
0
0
0
0
0
0
0
0
0
0
0
0
0
0
0
0
0
0
0
0
0
0
0
0
0
0
0
0
0
0
0
0
0
0
0
0
0
0
0
0
0
0
0
0
0
0
0
0
0
0
0
0
0
0
0
0
0
0
0
0
0
0
0
0
0
0
0
0
0
0
0
0
0
0
0
0
0
0
0
0
0
0
0
0
0
0
0
0
0
0
0
0
0
0
0
0
0
0
0
0
0
0
0
0
0
0
0
0
0
0
0
0
0
0
0
0
0
0
0
0
0
0
0
0
0
0
0
0
0
0
0
0
0
0
0
0
0
0
0
0
0
0
0
0
0
0
0
0
0
0
0
0
0
0
0
0
0
0
0
0
0
0
0
0
0
0
0
0
0
0
0
0
0
0
0
0
0
0
0
0
0
0
0
0
0
0
0
0
0
0
0
0
0
0
0
0
0
0
0
0
0
0
0
0
0
0
0
0
0
0
0
0
0
0
0
0
0
0
0
0
0
0
0
0
0
0
0
0
0
0
0
0
0
0
0
0
0
0
0
0
0
0
0
0
0
0
0
0
0
0
0
0
0
0
0
0
0
0
0
0
0
0
0
0
0
0
0
0
0
0
0
0
0
0
0
0
0
0
0
0
0
0
0
0
0
0
0
0
0
0
0
0
0
0
0
0
0
0
0
0
0
0
0
0
0
0
0
0
0
0
0
0
0
0
0
0
0
0
0
0
0
0
0
0
0
0
0
0
0
0
0
0
0
0
0
0
0
0
0
0
0
0
0
0
0
0
0
0
0
0
0
0
0
0
0
0
0
0
0
0
0
0
0
0
0
0
0
0
0
0
0
0
0
0
0
0
0
0
0
0
0
0
0
0
0
0
0
0
0
0
0
0
0
0
0
0
0
0
0
0
0
0
0
0
0
0
0
0
0
0
0
0
0
0
0
0
0
0
0
0
0
0
0
0
0
0
0
0
0
0
0
0
0
0
0
0
0
0
0
0
0
0
0
0
0
0
0
0
0
0
0
0
0
0
0
0
0
0
0
0
0
0
0
0
0
0
0
0
0
0
0
0
0
0
0
0
0
0
0
0
0
0
0
0
0
0
0
0
0
0
0
0
0
0
0
0
0
0
0
0
0
0
0
0
0
0
0
0
0
0
0
0
0
0
0
0
0
0
0
0
0
0
0
0
0
0
0
0
0
0
0
0
0
0
0
0
0
0
0
0
0
0
0
0
0
0
0
0
0
0
0
0
0
0
0
0
0
0
0
0
0
0
0
0
0
0
0
0
0
0
0
0
0
0
0
0
0
0
0
0
0
0
0
0
0
0
0
0
0
0
0
0
0
0
0
0
0
0
0
0
0
0
0
0
0
0
0
0
0
0
0
0
0
0
0
0
0
0
0
0
0
0
0
0
0
0
0
0
0
0
0
0
0
0
0
0
0
0
0
0
0
0
0
0
0
0
0
0
0
0
0
0
0
0
0
0
0
0
0
0
0
0
0
0
0
0
0
0
0
0
0
0
0
0
0
0
0
0
0
0
0
0
0
0
0
0
0
0
0
0
0
0
0
0
0
0
0
0
0
0
0
0
0
0
0
0
0
0
0
0
0
0
0
0
0
0
0
0
0
0
0
0
0
0
0
0
0
0
0
0
0
0
0
0
0
0
0
0
0
0
0
0
0
0
0
0
0
0
0
0
0
0
0
0
0
0
0
0
0
0
0
0
0
0
0
0
0
0
0
0
0
0
0
0
0
0
0
0
0
0
0
0
0
0
0
0
0
0
0
0
0
0
0
0
0
0
0
0
0
0
0
0
0
0
0
0
0
0
0
0
0
0
0
0
0
0
0
0
0
0
0
0
0
0
0
0
0
0
0
0
0
0
0
0
0
0
0
0
0
0
0
0
0
0
0
0
0
0
0
0
0
0
0
0
0
0
0
0
0
0
0
0
0
0
0
0
0
0
0
0
0
0
0
0
0
0
0
0
0
0
0
0
0
0
0
0
0
0
0
0
0
0
0
0
0
0
0
0
0
0
0
0
0
0
0
0
0
0
0
0
0
0
0
0
0
0
0
0
0
0
0
0
0
0
0
0
0
0
0
0
0
0
0
0
0
0
0
0
0
0
0
0
0
0
0
0
0
0
0
0
0
0
0
0
0
0
0
0
0
0
0
0
0
0
0
0
0
0
0
0
0
0
0
0
0
0
0
0
0
0
0
0
0
0
0
0
0
0
0
0
0
0
0
0
0
0
0
0
0
0
0
0
0
0
0
0
0
0
0
0
0
0
0
0
0
0
0
0
0
0
0
0
0
0
0
0
0
0
0
0
0
0
0
0
0
0
0
0
0
0
0
0
0
0
0
0
0
0
0
0
0
0
0
0
0
0
0
0
0
0
0
0
0
0
0
0
0
0
0
0
0
0
0
0
0
0
0
0
0
0
0
0
0
0
0
0
0
0
0
0
0
0
0
0
0
0
0
0
0
0
0
0
0
0
0
0
0
0
0
0
0
0
0
0
0
0
0
0
0
0
0
0
0
0
0
0
0
0
0
0
0
0
0
0
0
0
0
0
0
0
0
0
0
0
0
0
0
0
0
0
0
0
0
0
0
0
0
0
0
0
0
0
0
0
0
0
0
0
0
0
0
0
0
0
0
0
0
0
0
0
0
0
0
0
0
0
0
0
0
0
0
0
0
0
0
0
0
0
0
0
0
0
0
0
0
0
0
0
0
0
0
0
0
0
0
0
0
0
0
0
0
0
0
0
0
0
0
0
0
0
0
0
0
0
0
0
0
0
0
0
0
0
0
0
0
0
0
0
0
0
0
0
0
0
0
0
0
0
0
0
0
0
0
0
0
0
0
0
0
0
0
0
0
0
0
0
0
0
0
0
0
0
0
0
0
0
0
0
0
0
0
0
0
0
0
0
0
0
0
0
0
0
0
0
0
0
0
0
0
0
0
0
0
0
0
0
0
0
0
0
0
0
0
0
0
0
0
0
0
0
0
0
0
0
0
0
0
0
0
0
0
0
0
0
0
0
0
0
0
0
0
0
0
0
0
0
0
0
0
0
0
0
0
0
0
0
0
0
0
0
0
0
0
0
0
0
0
0
0
0
0
0
0
0
0
0
0
0
0
0
0
0
0
0
0
0
0
0
0
0
0
0
0
0
0
0
0
0
0
0
0
0
0
0
0
0
0
0
0
0
0
0
0
0
0
0
0
0
0
0
0
0
0
0
0
0
0
0
0
0
0
0
0
0
0
0
0
0
0
0
0
0
0
0
0
0
0
0
0
0
0
0
0
0
0
0
0
0
0
0
0
0
0
0
0
0
0
0
0
0
0
0
0
0
0
0
0
0
0
0
0
0
0
0
0
0
0
0
0
0
0
0
0
0
0
0
0
0
0
0
0
0
0
0
0
0
0
0
0
0
0
0
0
0
0
0
0
0
0
0
0
0
0
0
0
0
0
0
0
0
0
0
0
0
0
0
0
0
0
0
0
0
0
0
0
0
0
0
0
0
0
0
0
0
0
0
0
0
0
0
0
0
0
0
0
0
0
0
0
0
0
0
0
0
0
0
0
0
0
0
0
0
0
0
0
0
0
0
0
0
0
0
0
0
0
0
0
0
0
0
0
0
0
0
0
0
0
0
0
0
0
0
0
0
0
0
0
0
0
0
0
0
0
0
0
0
0
0
0
0
0
0
0
0
0
0
0
0
0
0
0
0
0
0
0
0
0
0
0
0
0
0
0
0
0
0
0
0
0
0
0
0
0
0
0
0
0
0
0
0
0
0
0
0
0
0
0
0
0
0
0
0
0
0
0
0
0
0
0
0
0
0
0
0
0
0
0
0
0
0
0
0
0
0
0
0
0
0
0
0
0
0
0
0
0
0
0
0
0
0
0
0
0
0
0
0
0
0
0
0
0
0
0
0
0
0
0
0
0
0
0
0
0
0
0
0
0
0
0
0
0
0
0
0
0
0
0
0
0
0
0
0
0
0
0
0
0
0
0
0
0
0
0
0
0
0
0
0
0
0
0
0
0
0
0
0
0
0
0
0
0
0
0
0
0
0
0
0
0
0
0
0
0
0
0
0
0
0
0
0
0
0
0
0
0
0
0
0
0
0
0
0
0
0
0
0
0
0
0
0
0
0
0
0
0
0
0
0
0
0
0
0
0
0
0
0
0
0
0
0
0
0
0
0
0
0
0
0
0
0
0
0
0
0
0
0
0
0
0
0
0
0
0
0
0
0
0
0
0
0
0
0
0
0
0
0
0
0
0
0
0
0
0
0
0
0
0
0
0
0
0
0
0
0
0
0
0
0
0
0
0
0
0
0
0
0
0
0
0
0
0
0
0
0
0
0
0
0
0
0
0
0
0
0
0
0
0
0
0
0
0
0
0
0
0
0
0
0
0
0
0
0
0
0
0
0
0
0
0
0
0
0
0
0
0
0
0
0
0
0
0
0
0
0
0
0
0
0
0
0
0
0
0
0
0
0
0
0
0
0
0
0
0
0
0
0
0
0
0
0
0
0
0
0
0
0
0
0
0
0
0
0
0
0
0
0
0
0
0
0
0
0
0
0
0
0
0
0
0
0
0
0
0
0
0
0
0
0
0
0
0
0
0
0
0
0
0
0
0
0
0
0
0
0
0
0
0
0
0
0
0
0
0
0
0
0
0
0
0
0
0
0
0
0
0
0
0
0
0
0
0
0
0
0
0
0
0
0
0
0
0
0
0
0
0
0
0
0
0
0
0
0
0
0
0
0
0
0
0
0
0
0
0
0
0
0
0
0
0
0
0
0
0
0
0
0
0
0
0
0
0
0
0
0
0
0
0
0
0
0
0
0
0
0
0
0
0
0
0
0
0
0
0
0
0
0
0
0
0
0
0
0
0
0
0
0
0
0
0
0
0
0
0
0
0
0
0
0
0
0
0
0
0
0
0
0
0
0
0
0
0
0
0
0
0
0
0
0
0
0
0
0
0
0
0
0
0
0
0
0
0
0
0
0
0
0
0
0
0
0
0
0
0
0
0
0
0
0
0
0
0
0
0
0
0
0
0
0
0
0
0
0
0
0
0
0
0
0
0
0
0
0
0
0
0
0
0
0
0
0
0
0
0
0
0
0
0
0
0
0
0
0
0
0
0
0
0
0
0
0
0
0
0
0
0
0
0
0
0
0
0
0
0
0
0
0
0
0
0
0
0
0
0
0
0
0
0
0
0
0
0
0
0
0
0
0
0
0
0
0
0
0
0
0
0
0
0
0
0
0
0
0
0
0
0
0
0
0
0
0
0
0
0
0
0
0
0
0
0
0
0
0
0
0
0
0
0
0
0
0
0
0
0
0
0
0
0
0
0
0
0
0
0
0
0
0
0
0
0
0
0
0
0
0
0
0
0
0
0
0
0
0
0
0
0
0
0
0
0
0
0
0
0
0
0
0
0
0
0
0
0
0
0
0
0
0
0
0
0
0
0
0
0
0
0
0
0
0
0
0
0
0
0
0
0
0
0
0
0
0
0
0
0
0
0
0
0
0
0
0
0
0
0
0
0
0
0
0
0
0
0
0
0
0
0
0
0
0
0
0
0
0
0
0
0
0
0
0
0
0
0
0
0
0
0
0
0
0
0
0
0
0
0
0
0
0
0
0
0
0
0
0
0
0
0
0
0
0
0
0
0
0
0
0
0
0
0
0
0
0
0
0
0
0
0
0
0
0
0
0
0
0
0
0
0
0
0
0
0
0
0
0
0
0
0
0
0
0
0
0
0
0
0
0
0
0
0
0
0
0
0
0
0
0
0
0
0
0
0
0
0
0
0
0
0
0
0
0
0
0
0
0
0
0
0
0
0
0
0
0
0
0
0
0
0
0
0
0
0
0
0
0
0
0
0
0
0
0
0
0
0
0
0
0
0
0
0
0
0
0
0
0
0
0
0
0
0
0
0
0
0
0
0
0
0
0
0
0
0
0
0
0
0
0
0
0
0
0
0
0
0
0
0
0
0
0
0
0
0
0
0
0
0
0
0
0
0
0
0
0
0
0
0
0
0
0
0
0
0
0
0
0
0
0
0
0
0
0
0
0
0
0
0
0
0
0
0
0
0
0
0
0
0
0
0
0
0
0
0
0
0
0
0
0
0
0
0
0
0
0
0
0
0
0
0
0
0
0
0
0
0
0
0
0
0
0
0
0
0
0
0
0
0
0
0
0
0
0
0
0
0
0
0
0
0
0
0
0
0
0
0
0
0
0
0
0
0
0
0
0
0
0
0
0
0
0
0
0
0
0
0
0
0
0
0
0
0
0
0
0
0
0
0
0
0
0
0
0
0
0
0
0
0
0
0
0
0
0
0
0
0
0
0
0
0
0
0
0
0
0
0
0
0
0
0
0
0
0
0
0
0
0
0
0
0
0
0
0
0
0
0
0
0
0
0
0
0
0
0
0
0
0
0
0
0
0
0
0
0
0
0
0
0
0
0
0
0
0
0
0
0
0
0
0
0
0
0
0
0
0
0
0
0
0
0
0
0
0
0
0
0
0
0
0
0
0
0
0
0
0
0
0
0
0
0
0
0
0
0
0
0
0
0
0
0
0
0
0
0
0
0
0
0
0
0
0
0
0
0
0
0
0
0
0
0
0
0
0
0
0
0
0
0
0
0
0
0
0
0
0
0
0
0
0
0
0
0
0
0
0
0
0
0
0
0
0
0
0
0
0
0
0
0
0
0
0
0
0
0
0
0
0
0
0
0
0
0
0
0
0
0
0
0
0
0
0
0
0
0
0
0
0
0
0
0
0
0
0
0
0
0
0
0
0
0
0
0
0
0
0
0
0
0
0
0
0
0
0
0
0
0
0
0
0
0
0
0
0
0
0
0
0
0
0
0
0
0
0
0
0
0
0
0
0
0
0
0
0
0
0
0
0
0
0
0
0
0
0
0
0
0
0
0
0
0
0
0
0
0
0
0
0
0
0
0
0
0
0
0
0
0
0
0
0
0
0
0
0
0
0
0
0
0
0
0
0
0
0
0
0
0
0
0
0
0
0
0
0
0
0
0
0
0
0
0
0
0
0
0
0
0
0
0
0
0
0
0
0
0
0
0
0
0
0
0
0
0
0
0
0
0
0
0
0
0
0
0
0
0
0
0
0
0
0
0
0
0
0
0
0
0
0
0
0
0
0
0
0
0
0
0
0
0
0
0
0
0
0
0
0
0
0
0
0
0
0
0
0
0
0
0
0
0
0
0
0
0
0
0
0
0
0
0
0
0
0
0
0
0
0
0
0
0
0
0
0
0
0
0
0
0
0
0
0
0
0
0
0
0
0
0
0
0
0
0
0
0
0
0
0
0
0
0
0
0
0
0
0
0
0
0
0
0
0
0
0
0
0
0
0
0
0
0
0
0
0
0
0
0
0
0
0
0
0
0
0
0
0
0
0
0
0
0
0
0
0
0
0
0
0
0
0
0
0
0
0
0
0
0
0
0
0
0
0
0
0
0
0
0
0
0
0
0
0
0
0
0
0
0
0
0
0
0
0
0
0
0
0
0
0
0
0
0
0
0
0
0
0
0
0
0
0
0
0
0
0
0
0
0
0
0
0
0
0
0
0
0
0
0
0
0
0
0
0
0
0
0
0
0
0
0
0
0
0
0
0
0
0
0
0
0
0
0
0
0
0
0
0
0
0
0
0
0
0
0
0
0
0
0
0
0
0
0
0
0
0
0
0
0
0
0
0
0
0
0
0
0
0
0
0
0
0
0
0
0
0
0
0
0
0
0
0
0
0
0
0
0
0
0
0
0
0
0
0
0
0
0
0
0
0
0
0
0
0
0
0
0
0
0
0
0
0
0
0
0
0
0
0
0
0
0
0
0
0
0
0
0
0
0
0
0
0
0
0
0
0
0
0
0
0
0
0
0
0
0
0
0
0
0
0
0
0
0
0
0
0
0
0
0
0
0
0
0
0
0
0
0
0
0
0
0
0
0
0
0
0
0
0
0
0
0
0
0
0
0
0
0
0
0
0
0
0
0
0
0
0
0
0
0
0
0
0
0
0
0
0
0
0
0
0
0
0
0
0
0
0
0
0
0
0
0
0
0
0
0
0
0
0
0
0
0
0
0
0
0
0
0
0
0
0
0
0
0
0
0
0
0
0
0
0
0
0
0
0
0
0
0
0
0
0
0
0
0
0
0
0
0
0
0
0
0
0
0
0
0
0
0
0
0
0
0
0
0
0
0
0
0
0
0
0
0
0
0
0
0
0
0
0
0
0
0
0
0
0
0
0
0
0
0
0
0
0
0
0
0
0
0
0
0
0
0
0
0
0
0
0
0
0
0
0
0
0
0
0
0
0
0
0
0
0
0
0
0
0
0
0
0
0
0
0
0
0
0
0
0
0
0
0
0
0
0
0
0
0
0
0
0
0
0
0
0
0
0
0
0
0
0
0
0
0
0
0
0
0
0
0
0
0
0
0
0
0
0
0
0
0
0
0
0
0
0
0
0
0
0
0
0
0
0
0
0
0
0
0
0
0
0
0
0
0
0
0
0
0
0
0
0
0
0
0
0
0
0
0
0
0
0
0
0
0
0
0
0
0
0
0
0
0
0
0
0
0
0
0
0
0
0
0
0
0
0
0
0
0
0
0
0
0
0
0
0
0
0
0
0
0
0
0
0
0
0
0
0
0
0
0
0
0
0
0
0
0
0
0
0
0
0
0
0
0
0
0
0
0
0
0
0
0
0
0
0
0
0
0
0
0
0
0
0
0
0
0
0
0
0
0
0
0
0
0
0
0
0
0
0
0
0
0
0
0
0
0
0
0
0
0
0
0
0
0
0
0
0
0
0
0
0
0
0
0
0
0
0
0
0
0
0
0
0
0
0
0
0
0
0
0
0
0
0
0
0
0
0
0
0
0
0
0
0
0
0
0
0
0
0
0
0
0
0
0
0
0
0
0
0
0
0
0
0
0
0
0
0
0
0
0
0
0
0
0
0
0
0
0
0
0
0
0
0
0
0
0
0
0
0
0
0
0
0
0
0
0
0
0
0
0
0
0
0
0
0
0
0
0
0
0
0
0
0
0
0
0
0
0
0
0
0
0
0
0
0
0
0
0
0
0
0
0
0
0
0
0
0
0
0
0
0
0
0
0
0
0
0
0
0
0
0
0
0
0
0
0
0
0
0
0
0
0
0
0
0
0
0
0
0
0
0
0
0
0
0
0
0
0
0
0
0
0
0
0
0
0
0
0
0
0
0
0
0
0
0
0
0
0
0
0
0
0
0
0
0
0
0
0
0
0
0
0
0
0
0
0
0
0
0
0
0
0
0
0
0
0
0
0
0
0
0
0
0
0
0
0
0
0
0
0
0
0
0
0
0
0
0
0
0
0
0
0
0
0
0
0
0
0
0
0
0
0
0
0
0
0
0
0
0
0
0
0
0
0
0
0
0
0
0
0
0
0
0
0
0
0
0
0
0
0
0
0
0
0
0
0
0
0
0
0
0
0
0
0
0
0
0
0
0
0
0
0
0
0
0
0
0
0
0
0
0
0
0
0
0
0
0
0
0
0
0
0
0
0
0
0
0
0
0
0
0
0
0
0
0
0
0
0
0
0
0
0
0
0
0
0
0
0
0
0
0
0
0
0
0
0
0
0
0
0
0
0
0
0
0
0
0
0
0
0
0
0
0
0
0
0
0
0
0
0
0
0
0
0
0
0
0
0
0
0
0
0
0
0
0
0
0
0
0
0
0
0
0
0
0
0
0
0
0
0
0
0
0
0
0
0
0
0
0
0
0
0
0
0
0
0
0
0
0
0
0
0
0
0
0
0
0
0
0
0
0
0
0
0
0
0
0
0
0
0
0
0
0
0
0
0
0
0
0
0
0
0
0
0
0
0
0
0
0
0
0
0
0
0
0
0
0
0
0
0
0
0
0
0
0
0
0
0
0
0
0
0
0
0
0
0
0
0
0
0
0
0
0
0
0
0
0
0
0
0
0
0
0
0
0
0
0
0
0
0
0
0
0
0
0
0
0
0
0
0
0
0
0
0
0
0
0
0
0
0
0
0
0
0
0
0
0
0
0
0
0
0
0
0
0
0
0
0
0
0
0
0
0
0
0
0
0
0
0
0
0
0
0
0
0
0
0
0
0
0
0
0
0
0
0
0
0
0
0
0
0
0
0
0
0
0
0
0
0
0
0
0
0
0
0
0
0
0
0
0
0
0
0
0
0
0
0
0
0
0
0
0
0
0
0
0
0
0
0
0
0
0
0
0
0
0
0
0
0
0
0
0
0
0
0
0
0
0
0
0
0
0
0
0
0
0
0
0
0
0
0
0
0
0
0
0
0
0
0
0
0
0
0
0
0
0
0
0
0
0
0
0
0
0
0
0
0
0
0
0
0
0
0
0
0
0
0
0
0
0
0
0
0
0
0
0
0
0
0
0
0
0
0
0
0
0
0
0
0
0
0
0
0
0
0
0
0
0
0
0
0
0
0
0
0
0
0
0
0
0
0
0
0
0
0
0
0
0
0
0
0
0
0
0
0
0
0
0
0
0
0
0
0
0
0
0
0
0
0
0
0
0
0
0
0
0
0
0
0
0
0
0
0
0
0
0
0
0
0
0
0
0
0
0
0
0
0
0
0
0
0
0
0
0
0
0
0
0
0
0
0
0
0
0
0
0
0
0
0
0
0
0
0
0
0
0
0
0
0
0
0
0
0
0
0
0
0
0
0
0
0
0
0
0
0
0
0
0
0
0
0
0
0
0
0
0
0
0
0
0
0
0
0
0
0
0
0
0
0
0
0
0
0
0
0
0
0
0
0
0
0
0
0
0
0
0
0
0
0
0
0
0
0
0
0
0
0
0
0
0
0
0
0
0
0
0
0
0
0
0
0
0
0
0
0
0
0
0
0
0
0
0
0
0
0
0
0
0
0
0
0
0
0
0
0
0
0
0
0
0
0
0
0
0
0
0
0
0
0
0
0
0
0
0
0
0
0
0
0
0
0
0
0
0
0
0
0
0
0
0
0
0
0
0
0
0
0
0
0
0
0
0
0
0
0
0
0
0
0
0
0
0
0
0
0
0
0
0
0
0
0
0
0
0
0
0
0
0
0
0
0
0
0
0
0
0
0
0
0
0
0
0
0
0
0
0
0
0
0
0
0
0
0
0
0
0
0
0
0
0
0
0
0
0
0
0
0
0
0
0
0
0
0
0
0
0
0
0
0
0
0
0
0
0
0
0
0
0
0
0
0
0
0
0
0
0
0
0
0
0
0
0
0
0
0
0
0
0
0
0
0
0
0
0
0
0
0
0
0
0
0
0
0
0
0
0
0
0
0
0
0
0
0
0
0
0
0
0
0
0
0
0
0
0
0
0
0
0
0
0
0
0
0
0
0
0
0
0
0
0
0
0
0
0
0
0
0
0
0
0
0
0
0
0
0
0
0
0
0
0
0
0
0
0
0
0
0
0
0
0
0
0
0
0
0
0
0
0
0
0
0
0
0
0
0
0
0
0
0
0
0
0
0
0
0
0
0
0
0
0
0
0
0
0
0
0
0
0
0
0
0
0
0
0
0
0
0
0
0
0
0
0
0
0
0
0
0
0
0
0
0
0
0
0
0
0
0
0
0
0
0
0
0
0
0
0
0
0
0
0
0
0
0
0
0
0
0
0
0
0
0
0
0
0
0
0
0
0
0
0
0
0
0
0
0
0
0
0
0
0
0
0
0
0
0
0
0
0
0
0
0
0
0
0
0
0
0
0
0
0
0
0
0
0
0
0
0
0
0
0
0
0
0
0
0
0
0
0
0
0
0
0
0
0
0
0
0
0
0
0
0
0
0
0
0
0
0
0
0
0
0
0
0
0
0
0
0
0
0
0
0
0
0
0
0
0
0
0
0
0
0
0
0
0
0
0
0
0
0
0
0
0
0
0
0
0
0
0
0
0
0
0
0
0
0
0
0
0
0
0
0
0
0
0
0
0
0
0
0
0
0
0
0
0
0
0
0
0
0
0
0
0
0
0
0
0
0
0
0
0
0
0
0
0
0
0
0
0
0
0
0
0
0
0
0
0
0
0
0
0
0
0
0
0
0
0
0
0
0
0
0
0
0
0
0
0
0
0
0
0
0
0
0
0
0
0
0
0
0
0
0
0
0
0
0
0
0
0
0
0
0
0
0
0
0
0
0
0
0
0
0
0
0
0
0
0
0
0
0
0
0
0
0
0
0
0
0
0
0
0
0
0
0
0
0
0
0
0
0
0
0
0
0
0
0
0
0
0
0
0
0
0
0
0
0
0
0
0
0
0
0
0
0
0
0
0
0
0
0
0
0
0
0
0
0
0
0
0
0
0
0
0
0
0
0
0
0
0
0
0
0
0
0
0
0
0
0
0
0
0
0
0
0
0
0
0
0
0
0
0
0
0
0
0
0
0
0
0
0
0
0
0
0
0
0
0
0
0
0
0
0
0
0
0
0
0
0
0
0
0
0
0
0
0
0
0
0
0
0
0
0
0
0
0
0
0
0
0
0
0
0
0
0
0
0
0
0
0
0
0
0
0
0
0
0
0
0
0
0
0
0
0
0
0
0
0
0
0
0
0
0
0
0
0
0
0
0
0
0
0
0
0
0
0
0
0
0
0
0
0
0
0
0
0
0
0
0
0
0
0
0
0
0
0
0
0
0
0
0
0
0
0
0
0
0
0
0
0
0
0
0
0
0
0
0
0
0
0
0
0
0
0
0
0
0
0
0
0
0
0
0
0
0
0
0
0
0
0
0
0
0
0
0
0
0
0
0
0
0
0
0
0
0
0
0
0
0
0
0
0
0
0
0
0
0
0
0
0
0
0
0
0
0
0
0
0
0
0
0
0
0
0
0
0
0
0
0
0
0
0
0
0
0
0
0
0
0
0
0
0
0
0
0
0
0
0
0
0
0
0
0
0
0
0
0
0
0
0
0
0
0
0
0
0
0
0
0
0
0
0
0
0
0
0
0
0
0
0
0
0
0
0
0
0
0
0
0
0
0
0
0
0
0
0
0
0
0
0
0
0
0
0
0
0
0
0
0
0
0
0
0
0
0
0
0
0
0
0
0
0
0
0
0
0
0
0
0
0
0
0
0
0
0
0
0
0
0
0
0
0
0
0
0
0
0
0
0
0
0
0
0
0
0
0
0
0
0
0
0
0
0
0
0
0
0
0
0
0
0
0
0
0
0
0
0
0
0
0
0
0
0
0
0
0
0
0
0
0
0
0
0
0
0
0
0
0
0
0
0
0
0
0
0
0
0
0
0
0
0
0
0
0
0
0
0
0
0
0
0
0
0
0
0
0
0
0
0
0
0
0
0
0
0
0
0
0
0
0
0
0
0
0
0
0
0
0
0
0
0
0
0
0
0
0
0
0
0
0
0
0
0
0
0
0
0
0
0
0
0
0
0
0
0
0
0
0
0
0
0
0
0
0
0
0
0
0
0
0
0
0
0
0
0
0
0
0
0
0
0
0
0
0
0
0
0
0
0
0
0
0
0
0
0
0
0
0
0
0
0
0
0
0
0
0
0
0
0
0
0
0
0
0
0
0
0
0
0
0
0
0
0
0
0
0
0
0
0
0
0
0
0
0
0
0
0
0
0
0
0
0
0
0
0
0
0
0
0
0
0
0
0
0
0
0
0
0
0
0
0
0
0
0
0
0
0
0
0
0
0
0
0
0
0
0
0
0
0
0
0
0
0
0
0
0
0
0
0
0
0
0
0
0
0
0
0
0
0
0
0
0
0
0
0
0
0
0
0
0
0
0
0
0
0
0
0
0
0
0
0
0
0
0
0
0
0
0
0
0
0
0
0
0
0
0
0
0
0
0
0
0
0
0
0
0
0
0
0
0
0
0
0
0
0
0
0
0
0
0
0
0
0
0
0
0
0
0
0
0
0
0
0
0
0
0
0
0
0
0
0
0
0
0
0
0
0
0
0
0
0
0
0
0
0
0
0
0
0
0
0
0
0
0
0
0
0
0
0
0
0
0
0
0
0
0
0
0
0
0
0
0
0
0
0
0
0
0
0
0
0
0
0
0
0
0
0
0
0
0
0
0
0
0
0
0
0
0
0
0
0
0
0
0
0
0
0
0
0
0
0
0
0
0
0
0
0
0
0
0
0
0
0
0
0
0
0
0
0
0
0
0
0
0
0
0
0
0
0
0
0
0
0
0
0
0
0
0
0
0
0
0
0
0
0
0
0
0
0
0
0
0
0
0
0
0
0
0
0
0
0
0
0
0
0
0
0
0
0
0
0
0
0
0
0
0
0
0
0
0
0
0
0
0
0
0
0
0
0
0
0
0
0
0
0
0
0
0
0
0
0
0
0
0
0
0
0
0
0
0
0
0
0
0
0
0
0
0
0
0
0
0
0
0
0
0
0
0
0
0
0
0
0
0
0
0
0
0
0
0
0
0
0
0
0
0
0
0
0
0
0
0
0
0
0
0
0
0
0
0
0
0
0
0
0
0
0
0
0
0
0
0
0
0
0
0
0
0
0
0
0
0
0
0
0
0
0
0
0
0
0
0
0
0
0
0
0
0
0
0
0
0
0
0
0
0
0
0
0
0
0
0
0
0
0
0
0
0
0
0
0
0
0
0
0
0
0
0
0
0
0
0
0
0
0
0
0
0
0
0
0
0
0
0
0
0
0
0
0
0
0
0
0
0
0
0
0
0
0
0
0
0
0
0
0
0
0
0
0
0
0
0
0
0
0
0
0
0
0
0
0
0
0
0
0
0
0
0
0
0
0
0
0
0
0
0
0
0
0
0
0
0
0
0
0
0
0
0
0
0
0
0
0
0
0
0
0
0
0
0
0
0
0
0
0
0
0
0
0
0
0
0
0
0
0
0
0
0
0
0
0
0
0
0
0
0
0
0
0
0
0
0
0
0
0
0
0
0
0
0
0
0
0
0
0
0
0
0
0
0
0
0
0
0
0
0
0
0
0
0
0
0
0
0
0
0
0
0
0
0
0
0
0
0
0
0
0
0
0
0
0
0
0
0
0
0
0
0
0
0
0
0
0
0
0
0
0
0
0
0
0
0
0
0
0
0
0
0
0
0
0
0
0
0
0
0
0
0
0
0
0
0
0
0
0
0
0
0
0
0
0
0
0
0
0
0
0
0
0
0
0
0
0
0
0
0
0
0
0
0
0
0
0
0
0
0
0
0
0
0
0
0
0
0
0
0
0
0
0
0
0
0
0
0
0
0
0
0
0
0
0
0
0
0
0
0
0
0
0
0
0
0
0
0
0
0
0
0
0
0
0
0
0
0
0
0
0
0
0
0
0
0
0
0
0
0
0
0
0
0
0
0
0
0
0
0
0
0
0
0
0
0
0
0
0
0
0
0
0
0
0
0
0
0
0
0
0
0
0
0
0
0
0
0
0
0
0
0
0
0
0
0
0
0
0
0
0
0
0
0
0
0
0
0
0
0
0
0
0
0
0
0
0
0
0
0
0
0
0
0
0
0
0
0
0
0
0
0
0
0
0
0
0
0
0
0
0
0
0
0
0
0
0
0
0
0
0
0
0
0
0
0
0
0
0
0
0
0
0
0
0
0
0
0
0
0
0
0
0
0
0
0
0
0
0
0
0
0
0
0
0
0
0
0
0
0
0
0
0
0
0
0
0
0
0
0
0
0
0
0
0
0
0
0
0
0
0
0
0
0
0
0
0
0
0
0
0
0
0
0
0
0
0
0
0
0
0
0
0
0
0
0
0
0
0
0
0
0
0
0
0
0
0
0
0
0
0
0
0
0
0
0
0
0
0
0
0
0
0
0
0
0
0
0
0
0
0
0
0
0
0
0
0
0
0
0
0
0
0
0
0
0
0
0
0
0
0
0
0
0
0
0
0
0
0
0
0
0
0
0
0
0
0
0
0
0
0
0
0
0
0
0
0
0
0
0
0
0
0
0
0
0
0
0
0
0
0
0
0
0
0
0
0
0
0
0
0
0
0
0
0
0
0
0
0
0
0
0
0
0
0
0
0
0
0
0
0
0
0
0
0
0
0
0
0
0
0
0
0
0
0
0
0
0
0
0
0
0
0
0
0
0
0
0
0
0
0
0
0
0
0
0
0
0
0
0
0
0
0
0
0
0
0
0
0
0
0
0
0
0
0
0
0
0
0
0
0
0
0
0
0
0
0
0
0
0
0
0
0
0
0
0
0
0
0
0
0
0
0
0
0
0
0
0
0
0
0
0
0
0
0
0
0
0
0
0
0
0
0
0
0
0
0
0
0
0
0
0
0
0
0
0
0
0
0
0
0
0
0
0
0
0
0
0
0
0
0
0
0
0
0
0
0
0
0
0
0
0
0
0
0
0
0
0
0
0
0
0
0
0
0
0
0
0
0
0
0
0
0
0
0
0
0
0
0
0
0
0
0
0
0
0
0
0
0
0
0
0
0
0
0
0
0
0
0
0
0
0
0
0
0
0
0
0
0
0
0
0
0
0
0
0
0
0
0
0
0
0
0
0
0
0
0
0
0
0
0
0
0
0
0
0
0
0
0
0
0
0
0
0
0
0
0
0
0
0
0
0
0
0
0
0
0
0
0
0
0
0
0
0
0
0
0
0
0
0
0
0
0
0
0
0
0
0
0
0
0
0
0
0
0
0
0
0
0
0
0
0
0
0
0
0
0
0
0
0
0
0
0
0
0
0
0
0
0
0
0
0
0
0
0
0
0
0
0
0
0
0
0
0
0
0
0
0
0
0
0
0
0
0
0
0
0
0
0
0
0
0
0
0
0
0
0
0
0
0
0
0
0
0
0
0
0
0
0
0
0
0
0
0
0
0
0
0
0
0
0
0
0
0
0
0
0
0
0
0
0
0
0
0
0
0
0
0
0
0
0
0
0
0
0
0
0
0
0
0
0
0
0
0
0
0
0
0
0
0
0
0
0
0
0
0
0
0
0
0
0
0
0
0
0
0
0
0
0
0
0
0
0
0
0
0
0
0
0
0
0
0
0
0
0
0
0
0
0
0
0
0
0
0
0
0
0
0
0
0
0
0
0
0
0
0
0
0
0
0
0
0
0
0
0
0
0
0
0
0
0
0
0
0
0
0
0
0
0
0
0
0
0
0
0
0
0
0
0
0
0
0
0
0
0
0
0
0
0
0
0
0
0
0
0
0
0
0
0
0
0
0
0
0
0
0
0
0
0
0
0
0
0
0
0
0
0
0
0
0
0
0
0
0
0
0
0
0
0
0
0
0
0
0
0
0
0
0
0
0
0
0
0
0
0
0
0
0
0
0
0
0
0
0
0
0
0
0
0
0
0
0
0
0
0
0
0
0
0
0
0
0
0
0
0
0
0
0
0
0
0
0
0
0
0
0
0
0
0
0
0
0
0
0
0
0
0
0
0
0
0
0
0
0
0
0
0
0
0
0
0
0
0
0
0
0
0
0
0
0
0
0
0
0
0
0
0
0
0
0
0
0
0
0
0
0
0
0
0
0
0
0
0
0
0
0
0
0
0
0
0
0
0
0
0
0
0
0
0
0
0
0
0
0
0
0
0
0
0
0
0
0
0
0
0
0
0
0
0
0
0
0
0
0
0
0
0
0
0
0
0
0
0
0
0
0
0
0
0
0
0
0
0
0
0
0
0
0
0
0
0
0
0
0
0
0
0
0
0
0
0
0
0
0
0
0
0
0
0
0
0
0
0
0
0
0
0
0
0
0
0
0
0
0
0
0
0
0
0
0
0
0
0
0
0
0
0
0
0
0
0
0
0
0
0
0
0
0
0
0
0
0
0
0
0
0
0
0
0
0
0
0
0
0
0
0
0
0
0
0
0
0
0
0
0
0
0
0
0
0
0
0
0
0
0
0
0
0
0
0
0
0
0
0
0
0
0
0
0
0
0
0
0
0
0
0
0
0
0
0
0
0
0
0
0
0
0
0
0
0
0
0
0
0
0
0
0
0
0
0
0
0
0
0
0
0
0
0
0
0
0
0
0
0
0
0
0
0
0
0
0
0
0
0
0
0
0
0
0
0
0
0
0
0
0
0
0
0
0
0
0
0
0
0
0
0
0
0
0
0
0
0
0
0
0
0
0
0
0
0
0
0
0
0
0
0
0
0
0
0
0
0
0
0
0
0
0
0
0
0
0
0
0
0
0
0
0
0
0
0
0
0
0
0
0
0
0
0
0
0
0
0
0
0
0
0
0
0
0
0
0
0
0
0
0
0
0
0
0
0
0
0
0
0
0
0
0
0
0
0
0
0
0
0
0
0
0
0
0
0
0
0
0
0
0
0
0
0
0
0
0
0
0
0
0
0
0
0
0
0
0
0
0
0
0
0
0
0
0
0
0
0
0
0
0
0
0
0
0
0
0
0
0
0
0
0
0
0
0
0
0
0
0
0
0
0
0
0
0
0
0
0
0
0
0
0
0
0
0
0
0
0
0
0
0
0
0
0
0
0
0
0
0
0
0
0
0
0
0
0
0
0
0
0
0
0
0
0
0
0
0
0
0
0
0
0
0
0
0
0
0
0
0
0
0
0
0
0
0
0
0
0
0
0
0
0
0
0
0
0
0
0
0
0
0
0
0
0
0
0
0
0
0
0
0
0
0
0
0
0
0
0
0
0
0
0
0
0
0
0
0
0
0
0
0
0
0
0
0
0
0
0
0
0
0
0
0
0
0
0
0
0
0
0
0
0
0
0
0
0
0
0
0
0
0
0
0
0
0
0
0
0
0
0
0
0
0
0
0
0
0
0
0
0
0
0
0
0
0
0
0
0
0
0
0
0
0
0
0
0
0
0
0
0
0
0
0
0
0
0
0
0
0
0
0
0
0
0
0
0
0
0
0
0
0
0
0
0
0
0
0
0
0
0
0
0
0
0
0
0
0
0
0
0
0
0
0
0
0
0
0
0
0
0
0
0
0
0
0
0
0
0
0
0
0
0
0
0
0
0
0
0
0
0
0
0
0
0
0
0
0
0
0
0
0
0
0
0
0
0
0
0
0
0
0
0
0
0
0
0
0
0
0
0
0
0
0
0
0
0
0
0
0
0
0
0
0
0
0
0
0
0
0
0
0
0
0
0
0
0
0
0
0
0
0
0
0
0
0
0
0
0
0
0
0
0
0
0
0
0
0
0
0
0
0
0
0
0
0
0
0
0
0
0
0
0
0
0
0
0
0
0
0
0
0
0
0
0
0
0
0
0
0
0
0
0
0
0
0
0
0
0
0
0
0
0
0
0
0
0
0
0
0
0
0
0
0
0
0
0
0
0
0
0
0
0
0
0
0
0
0
0
0
0
0
0
0
0
0
0
0
0
0
0
0
0
0
0
0
0
0
0
0
0
0
0
0
0
0
0
0
0
0
0
0
0
0
0
0
0
0
0
0
0
0
0
0
0
0
0
0
0
0
0
0
0
0
0
0
0
0
0
0
0
0
0
0
0
0
0
0
0
0
0
0
0
0
0
0
0
0
0
0
0
0
0
0
0
0
0
0
0
0
0
0
0
0
0
0
0
0
0
0
0
0
0
0
0
0
0
0
0
0
0
0
0
0
0
0
0
0
0
0
0
0
0
0
0
0
0
0
0
0
0
0
0
0
0
0
0
0
0
0
0
0
0
0
0
0
0
0
0
0
0
0
0
0
0
0
0
0
0
0
0
0
0
0
0
0
0
0
0
0
0
0
0
0
0
0
0
0
0
0
0
0
0
0
0
0
0
0
0
0
0
0
0
0
0
0
0
0
0
0
0
0
0
0
0
0
0
0
0
0
0
0
0
0
0
0
0
0
0
0
0
0
0
0
0
0
0
0
0
0
0
0
0
0
0
0
0
0
0
0
0
0
0
0
0
0
0
0
0
0
0
0
0
0
0
0
0
0
0
0
0
0
0
0
0
0
0
0
0
0
0
0
0
0
0
0
0
0
0
0
0
0
0
0
0
0
0
0
0
0
0
0
0
0
0
0
0
0
0
0
0
0
0
0
0
0
0
0
0
0
0
0
0
0
0
0
0
0
0
0
0
0
0
0
0
0
0
0
0
0
0
0
0
0
0
0
0
0
0
0
0
0
0
0
0
0
0
0
0
0
0
0
0
0
0
0
0
0
0
0
0
0
0
0
0
0
0
0
0
0
0
0
0
0
0
0
0
0
0
0
0
0
0
0
0
0
0
0
0
0
0
0
0
0
0
0
0
0
0
0
0
0
0
0
0
0
0
0
0
0
0
0
0
0
0
0
0
0
0
0
0
0
0
0
0
0
0
0
0
0
0
0
0
0
0
0
0
0
0
0
0
0
0
0
0
0
0
0
0
0
0
0
0
0
0
0
0
0
0
0
0
0
0
0
0
0
0
0
0
0
0
0
0
0
0
0
0
0
0
0
0
0
0
0
0
0
0
0
0
0
0
0
0
0
0
0
0
0
0
0
0
0
0
0
0
0
0
0
0
0
0
0
0
0
0
0
0
0
0
0
0
0
0
0
0
0
0
0
0
0
0
0
0
0
0
0
0
0
0
0
0
0
0
0
0
0
0
0
0
0
0
0
0
0
0
0
0
0
0
0
0
0
0
0
0
0
0
0
0
0
0
0
0
0
0
0
0
0
0
0
0
0
0
0
0
0
0
0
0
0
0
0
0
0
0
0
0
0
0
0
0
0
0
0
0
0
0
0
0
0
0
0
0
0
0
0
0
0
0
0
0
0
0
0
0
0
0
0
0
0
0
0
0
0
0
0
0
0
0
0
0
0
0
0
0
0
0
0
0
0
0
0
0
0
0
0
0
0
0
0
0
0
0
0
0
0
0
0
0
0
0
0
0
0
0
0
0
0
0
0
0
0
0
0
0
0
0
0
0
0
0
0
0
0
0
0
0
0
0
0
0
0
0
0
0
0
0
0
0
0
0
0
0
0
0
0
0
0
0
0
0
0
0
0
0
0
0
0
0
0
0
0
0
0
0
0
0
0
0
0
0
0
0
0
0
0
0
0
0
0
0
0
0
0
0
0
0
0
0
0
0
0
0
0
0
0
0
0
0
0
0
0
0
0
0
0
0
0
0
0
0
0
0
0
0
0
0
0
0
0
0
0
0
0
0
0
0
0
0
0
0
0
0
0
0
0
0
0
0
0
0
0
0
0
0
0
0
0
0
0
0
0
0
0
0
0
0
0
0
0
0
0
0
0
0
0
0
0
0
0
0
0
0
0
0
0
0
0
0
0
0
0
0
0
0
0
0
0
0
0
0
0
0
0
0
0
0
0
0
0
0
0
0
0
0
0
0
0
0
0
0
0
0
0
0
0
0
0
0
0
0
0
0
0
0
0
0
0
0
0
0
0
0
0
0
0
0
0
0
0
0
0
0
0
0
0
0
0
0
0
0
0
0
0
0
0
0
0
0
0
0
0
0
0
0
0
0
0
0
0
0
0
0
0
0
0
0
0
0
0
0
0
0
0
0
0
0
0
0
0
0
0
0
0
0
0
0
0
0
0
0
0
0
0
0
0
0
0
0
0
0
0
0
0
0
0
0
0
0
0
0
0
0
0
0
0
0
0
0
0
0
0
0
0
0
0
0
0
0
0
0
0
0
0
0
0
0
0
0
0
0
0
0
0
0
0
0
0
0
0
0
0
0
0
0
0
0
0
0
0
0
0
0
0
0
0
0
0
0
0
0
0
0
0
0
0
0
0
0
0
0
0
0
0
0
0
0
0
0
0
0
0
0
0
0
0
0
0
0
0
0
0
0
0
0
0
0
0
0
0
0
0
0
0
0
0
0
0
0
0
0
0
0
0
0
0
0
0
0
0
0
0
0
0
0
0
0
0
0
0
0
0
0
0
0
0
0
0
0
0
0
0
0
0
0
0
0
0
0
0
0
0
0
0
0
0
0
0
0
0
0
0
0
0
0
0
0
0
0
0
0
0
0
0
0
0
0
0
0
0
0
0
0
0
0
0
0
0
0
0
0
0
0
0
0
0
0
0
0
0
0
0
0
0
0
0
0
0
0
0
0
0
0
0
0
0
0
0
0
0
0
0
0
0
0
0
0
0
0
0
0
0
0
0
0
0
0
0
0
0
0
0
0
0
0
0
0
0
0
0
0
0
0
0
0
0
0
0
0
0
0
0
0
0
0
0
0
0
0
0
0
0
0
0
0
0
0
0
0
0
0
0
0
0
0
0
0
0
0
0
0
0
0
0
0
0
0
0
0
0
0
0
0
0
0
0
0
0
0
0
0
0
0
0
0
0
0
0
0
0
0
0
0
0
0
0
0
0
0
0
0
0
0
0
0
0
0
0
0
0
0
0
0
0
0
0
0
0
0
0
0
0
0
0
0
0
0
0
0
0
0
0
0
0
0
0
0
0
0
0
0
0
0
0
0
0
0
0
0
0
0
0
0
0
0
0
0
0
0
0
0
0
0
0
0
0
0
0
0
0
0
0
0
0
0
0
0
0
0
0
0
0
0
0
0
0
0
0
0
0
0
0
0
0
0
0
0
0
0
0
0
0
0
0
0
0
0
0
0
0
0
0
0
0
0
0
0
0
0
0
0
0
0
0
0
0
0
0
0
0
0
0
0
0
0
0
0
0
0
0
0
0
0
0
0
0
0
0
0
0
0
0
0
0
0
0
0
0
0
0
0
0
0
0
0
0
0
0
0
0
0
0
0
0
0
0
0
0
0
0
0
0
0
0
0
0
0
0
0
0
0
0
0
0
0
0
0
0
0
0
0
0
0
0
0
0
0
0
0
0
0
0
0
0
0
0
0
0
0
0
0
0
0
0
0
0
0
0
0
0
0
0
0
0
0
0
0
0
0
0
0
0
0
0
0
0
0
0
0
0
0
0
0
0
0
0
0
0
0
0
0
0
0
0
0
0
0
0
0
0
0
0
0
0
0
0
0
0
0
0
0
0
0
0
0
0
0
0
0
0
0
0
0
0
0
0
0
0
0
0
0
0
0
0
0
0
0
0
0
0
0
0
0
0
0
0
0
0
0
0
0
0
0
0
0
0
0
0
0
0
0
0
0
0
0
0
0
0
0
0
0
0
0
0
0
0
0
0
0
0
0
0
0
0
0
0
0
0
0
0
0
0
0
0
0
0
0
0
0
0
0
0
0
0
0
0
0
0
0
0
0
0
0
0
0
0
0
0
0
0
0
0
0
0
0
0
0
0
0
0
0
0
0
0
0
0
0
0
0
0
0
0
0
0
0
0
0
0
0
0
0
0
0
0
0
0
0
0
0
0
0
0
0
0
0
0
0
0
0
0
0
0
0
0
0
0
0
0
0
0
0
0
0
0
0
0
0
0
0
0
0
0
0
0
0
0
0
0
0
0
0
0
0
0
0
0
0
0
0
0
0
0
0
0
0
0
0
0
0
0
0
0
0
0
0
0
0
0
0
0
0
0
0
0
0
0
0
0
0
0
0
0
0
0
0
0
0
0
0
0
0
0
0
0
0
0
0
0
0
0
0
0
0
0
0
0
0
0
0
0
0
0
0
0
0
0
0
0
0
0
0
0
0
0
0
0
0
0
0
0
0
0
0
0
0
0
0
0
0
0
0
0
0
0
0
0
0
0
0
0
0
0
0
0
0
0
0
0
0
0
0
0
0
0
0
0
0
0
0
0
0
0
0
0
0
0
0
0
0
0
0
0
0
0
0
0
0
0
0
0
0
0
0
0
0
0
0
0
0
0
0
0
0
0
0
0
0
0
0
0
0
0
0
0
0
0
0
0
0
0
0
0
0
0
0
0
0
0
0
0
0
0
0
0
0
0
0
0
0
0
0
0
0
0
0
0
0
0
0
0
0
0
0
0
0
0
0
0
0
0
0
0
0
0
0
0
0
0
0
0
0
0
0
0
0
0
0
0
0
0
0
0
0
0
0
0
0
0
0
0
0
0
0
0
0
0
0
0
0
0
0
0
0
0
0
0
0
0
0
0
0
0
0
0
0
0
0
0
0
0
0
0
0
0
0
0
0
0
0
0
0
0
0
0
0
0
0
0
0
0
0
0
0
0
0
0
0
0
0
0
0
0
0
0
0
0
0
0
0
0
0
0
0
0
0
0
0
0
0
0
0
0
0
0
0
0
0
0
0
0
0
0
0
0
0
0
0
0
0
0
0
0
0
0
0
0
0
0
0
0
0
0
0
0
0
0
0
0
0
0
0
0
0
0
0
0
0
0
0
0
0
0
0
0
0
0
0
0
0
0
0
0
0
0
0
0
0
0
0
0
0
0
0
0
0
0
0
0
0
0
0
0
0
0
0
0
0
0
0
0
0
0
0
0
0
0
0
0
0
0
0
0
0
0
0
0
0
0
0
0
0
0
0
0
0
0
0
0
0
0
0
0
0
0
0
0
0
0
0
0
0
0
0
0
0
0
0
0
0
0
0
0
0
0
0
0
0
0
0
0
0
0
0
0
0
0
0
0
0
0
0
0
0
0
0
0
0
0
0
0
0
0
0
0
0
0
0
0
0
0
0
0
0
0
0
0
0
0
0
0
0
0
0
0
0
0
0
0
0
0
0
0
0
0
0
0
0
0
0
0
0
0
0
0
0
0
0
0
0
0
0
0
0
0
0
0
0
0
0
0
0
0
0
0
0
0
0
0
0
0
0
0
0
0
0
0
0
0
0
0
0
0
0
0
0
0
0
0
0
0
0
0
0
0
0
0
0
0
0
0
0
0
0
0
0
0
0
0
0
0
0
0
0
0
0
0
0
0
0
0
0
0
0
0
0
0
0
0
0
0
0
0
0
0
0
0
0
0
0
0
0
0
0
0
0
0
0
0
0
0
0
0
0
0
0
0
0
0
0
0
0
0
0
0
0
0
0
0
0
0
0
0
0
0
0
0
0
0
0
0
0
0
0
0
0
0
0
0
0
0
0
0
0
0
0
0
0
0
0
0
0
0
0
0
0
0
0
0
0
0
0
0
0
0
0
0
0
0
0
0
0
0
0
0
0
0
0
0
0
0
0
0
0
0
0
0
0
0
0
0
0
0
0
0
0
0
0
0
0
0
0
0
0
0
0
0
0
0
0
0
0
0
0
0
0
0
0
0
0
0
0
0
0
0
0
0
0
0
0
0
0
0
0
0
0
0
0
0
0
0
0
0
0
0
0
0
0
0
0
0
0
0
0
0
0
0
0
0
0
0
0
0
0
0
0
0
0
0
0
0
0
0
0
0
0
0
0
0
0
0
0
0
0
0
0
0
0
0
0
0
0
0
0
0
0
0
0
0
0
0
0
0
0
0
0
0
0
0
0
0
0
0
0
0
0
0
0
0
0
0
0
0
0
0
0
0
0
0
0
0
0
0
0
0
0
0
0
0
0
0
0
0
0
0
0
0
0
0
0
0
0
0
0
0
0
0
0
0
0
0
0
0
0
0
0
0
0
0
0
0
0
0
0
0
0
0
0
0
0
0
0
0
0
0
0
0
0
0
0
0
0
0
0
0
0
0
0
0
0
0
0
0
0
0
0
0
0
0
0
0
0
0
0
0
0
0
0
0
0
0
0
0
0
0
0
0
0
0
0
0
0
0
0
0
0
0
0
0
0
0
0
0
0
0
0
0
0
0
0
0
0
0
0
0
0
0
0
0
0
0
0
0
0
0
0
0
0
0
0
0
0
0
0
0
0
0
0
0
0
0
0
0
0
0
0
0
0
0
0
0
0
0
0
0
0
0
0
0
0
0
0
0
0
0
0
0
0
0
0
0
0
0
0
0
0
0
0
0
0
0
0
0
0
0
0
0
0
0
0
0
0
0
0
0
0
0
0
0
0
0
0
0
0
0
0
0
0
0
0
0
0
0
0
0
0
0
0
0
0
0
0
0
0
0
0
0
0
0
0
0
0
0
0
0
0
0
0
0
0
0
0
0
0
0
0
0
0
0
0
0
0
0
0
0
0
0
0
0
0
0
0
0
0
0
0
0
0
0
0
0
0
0
0
0
0
0
0
0
0
0
0
0
0
0
0
0
0
0
0
0
0
0
0
0
0
0
0
0
0
0
0
0
0
0
0
0
0
0
0
0
0
0
0
0
0
0
0
0
0
0
0
0
0
0
0
0
0
0
0
0
0
0
0
0
0
0
0
0
0
0
0
0
0
0
0
0
0
0
0
0
0
0
0
0
0
0
0
0
0
0
0
0
0
0
0
0
0
0
0
0
0
0
0
0
0
0
0
0
0
0
0
0
0
0
0
0
0
0
0
0
0
0
0
0
0
0
0
0
0
0
0
0
0
0
0
0
0
0
0
0
0
0
0
0
0
0
0
0
0
0
0
0
0
0
0
0
0
0
0
0
0
0
0
0
0
0
0
0
0
0
0
0
0
0
0
0
0
0
0
0
0
0
0
0
0
0
0
0
0
0
0
0
0
0
0
0
0
0
0
0
0
0
0
0
0
0
0
0
0
0
0
0
0
0
0
0
0
0
0
0
0
0
0
0
0
0
0
0
0
0
0
0
0
0
0
0
0
0
0
0
0
0
0
0
0
0
0
0
0
0
0
0
0
0
0
0
0
0
0
0
0
0
0
0
0
0
0
0
0
0
0
0
0
0
0
0
0
0
0
0
0
0
0
0
0
0
0
0
0
0
0
0
0
0
0
0
0
0
0
0
0
0
0
0
0
0
0
0
0
0
0
0
0
0
0
0
0
0
0
0
0
0
0
0
0
0
0
0
0
0
0
0
0
0
0
0
0
0
0
0
0
0
0
0
0
0
0
0
0
0
0
0
0
0
0
0
0
0
0
0
0
0
0
0
0
0
0
0
0
0
0
0
0
0
0
0
0
0
0
0
0
0
0
0
0
0
0
0
0
0
0
0
0
0
0
0
0
0
0
0
0
0
0
0
0
0
0
0
0
0
0
0
0
0
0
0
0
0
0
0
0
0
0
0
0
0
0
0
0
0
0
0
0
0
0
0
0
0
0
0
0
0
0
0
0
0
0
0
0
0
0
0
0
0
0
0
0
0
0
0
0
0
0
0
0
0
0
0
0
0
0
0
0
0
0
0
0
0
0
0
0
0
0
0
0
0
0
0
0
0
0
0
0
0
0
0
0
0
0
0
0
0
0
0
0
0
0
0
0
0
0
0
0
0
0
0
0
0
0
0
0
0
0
0
0
0
0
0
0
0
0
0
0
0
0
0
0
0
0
0
0
0
0
0
0
0
0
0
0
0
0
0
0
0
0
0
0
0
0
0
0
0
0
0
0
0
0
0
0
0
0
0
0
0
0
0
0
0
0
0
0
0
0
0
0
0
0
0
0
0
0
0
0
0
0
0
0
0
0
0
0
0
0
0
0
0
0
0
0
0
0
0
0
0
0
0
0
0
0
0
0
0
0
0
0
0
0
0
0
0
0
0
0
0
0
0
0
0
0
0
0
0
0
0
0
0
0
0
0
0
0
0
0
0
0
0
0
0
0
0
0
0
0
0
0
0
0
0
0
0
0
0
0
0
0
0
0
0
0
0
0
0
0
0
0
0
0
0
0
0
0
0
0
0
0
0
0
0
0
0
0
0
0
0
0
0
0
0
0
0
0
0
0
0
0
0
0
0
0
0
0
0
0
0
0
0
0
0
0
0
0
0
0
0
0
0
0
0
0
0
0
0
0
0
0
0
0
0
0
0
0
0
0
0
0
0
0
0
0
0
0
0
0
0
0
0
0
0
0
0
0
0
0
0
0
0
0
0
0
0
0
0
0
0
0
0
0
0
0
0
0
0
0
0
0
0
0
0
0
0
0
0
0
0
0
0
0
0
0
0
0
0
0
0
0
0
0
0
0
0
0
0
0
0
0
0
0
0
0
0
0
0
0
0
0
0
0
0
0
0
0
0
0
0
0
0
0
0
0
0
0
0
0
0
0
0
0
0
0
0
0
0
0
0
0
0
0
0
0
0
0
0
0
0
0
0
0
0
0
0
0
0
0
0
0
0
0
0
0
0
0
0
0
0
0
0
0
0
0
0
0
0
0
0
0
0
0
0
0
0
0
0
0
0
0
0
0
0
0
0
0
0
0
0
0
0
0
0
0
0
0
0
0
0
0
0
0
0
0
0
0
0
0
0
0
0
0
0
0
0
0
0
0
0
0
0
0
0
0
0
0
0
0
0
0
0
0
0
0
0
0
0
0
0
0
0
0
0
0
0
0
0
0
0
0
0
0
0
0
0
0
0
0
0
0
0
0
0
0
0
0
0
0
0
0
0
0
0
0
0
0
0
0
0
0
0
0
0
0
0
0
0
0
0
0
0
0
0
0
0
0
0
0
0
0
0
0
0
0
0
0
0
0
0
0
0
0
0
0
0
0
0
0
0
0
0
0
0
0
0
0
0
0
0
0
0
0
0
0
0
0
0
0
0
0
0
0
0
0
0
0
0
0
0
0
0
0
0
0
0
0
0
0
0
0
0
0
0
0
0
0
0
0
0
0
0
0
0
0
0
0
0
0
0
0
0
0
0
0
0
0
0
0
0
0
0
0
0
0
0
0
0
0
0
0
0
0
0
0
0
0
0
0
0
0
0
0
0
0
0
0
0
0
0
0
0
0
0
0
0
0
0
0
0
0
0
0
0
0
0
0
0
0
0
0
0
0
0
0
0
0
0
0
0
0
0
0
0
0
0
0
0
0
0
0
0
0
0
0
0
0
0
0
0
0
0
0
0
0
0
0
0
0
0
0
0
0
0
0
0
0
0
0
0
0
0
0
0
0
0
0
0
0
0
0
0
0
0
0
0
0
0
0
0
0
0
0
0
0
0
0
0
0
0
0
0
0
0
0
0
0
0
0
0
0
0
0
0
0
0
0
0
0
0
0
0
0
0
0
0
0
0
0
0
0
0
0
0
0
0
0
0
0
0
0
0
0
0
0
0
0
0
0
0
0
0
0
0
0
0
0
0
0
0
0
0
0
0
0
0
0
0
0
0
0
0
0
0
0
0
0
0
0
0
0
0
0
0
0
0
0
0
0
0
0
0
0
0
0
0
0
0
0
0
0
0
0
0
0
0
0
0
0
0
0
0
0
0
0
0
0
0
0
0
0
0
0
0
0
0
0
0
0
0
0
0
0
0
0
0
0
0
0
0
0
0
0
0
0
0
0
0
0
0
0
0
0
0
0
0
0
0
0
0
0
0
0
0
0
0
0
0
0
0
0
0
0
0
0
0
0
0
0
0
0
0
0
0
0
0
0
0
0
0
0
0
0
0
0
0
0
0
0
0
0
0
0
0
0
0
0
0
0
0
0
0
0
0
0
0
0
0
0
0
0
0
0
0
0
0
0
0
0
0
0
0
0
0
0
0
0
0
0
0
0
0
0
0
0
0
0
0
0
0
0
0
0
0
0
0
0
0
0
0
0
0
0
0
0
0
0
0
0
0
0
0
0
0
0
0
0
0
0
0
0
0
0
0
0
0
0
0
0
0
0
0
0
0
0
0
0
0
0
0
0
0
0
0
0
0
0
0
0
0
0
0
0
0
0
0
0
0
0
0
0
0
0
0
0
0
0
0
0
0
0
0
0
0
0
0
0
0
0
0
0
0
0
0
0
0
0
0
0
0
0
0
0
0
0
0
0
0
0
0
0
0
0
0
0
0
0
0
0
0
0
0
0
0
0
0
0
0
0
0
0
0
0
0
0
0
0
0
0
0
0
0
0
0
0
0
0
0
0
0
0
0
0
0
0
0
0
0
0
0
0
0
0
0
0
0
0
0
0
0
0
0
0
0
0
0
0
0
0
0
0
0
0
0
0
0
0
0
0
0
0
0
0
0
0
0
0
0
0
0
0
0
0
0
0
0
0
0
0
0
0
0
0
0
0
0
0
0
0
0
0
0
0
0
0
0
0
0
0
0
0
0
0
0
0
0
0
0
0
0
0
0
0
0
0
0
0
0
0
0
0
0
0
0
0
0
0
0
0
0
0
0
0
0
0
0
0
0
0
0
0
0
0
0
0
0
0
0
0
0
0
0
0
0
0
0
0
0
0
0
0
0
0
0
0
0
0
0
0
0
0
0
0
0
0
0
0
0
0
0
0
0
0
0
0
0
0
0
0
0
0
0
0
0
0
0
0
0
0
0
0
0
0
0
0
0
0
0
0
0
0
0
0
0
0
0
0
0
0
0
0
0
0
0
0
0
0
0
0
0
0
0
0
0
0
0
0
0
0
0
0
0
0
0
0
0
0
0
0
0
0
0
0
0
0
0
0
0
0
0
0
0
0
0
0
0
0
0
0
0
0
0
0
0
0
0
0
0
0
0
0
0
0
0
0
0
0
0
0
0
0
0
0
0
0
0
0
0
0
0
0
0
0
0
0
0
0
0
0
0
0
0
0
0
0
0
0
0
0
0
0
0
0
0
0
0
0
0
0
0
0
0
0
0
0
0
0
0
0
0
0
0
0
0
0
0
0
0
0
0
0
0
0
0
0
0
0
0
0
0
0
0
0
0
0
0
0
0
0
0
0
0
0
0
0
0
0
0
0
0
0
0
0
0
0
0
0
0
0
0
0
0
0
0
0
0
0
0
0
0
0
0
0
0
0
0
0
0
0
0
0
0
0
0
0
0
0
0
0
0
0
0
0
0
0
0
0
0
0
0
0
0
0
0
0
0
0
0
0
0
0
0
0
0
0
0
0
0
0
0
0
0
0
0
0
0
0
0
0
0
0
0
0
0
0
0
0
0
0
0
0
0
0
0
0
0
0
0
0
0
0
0
0
0
0
0
0
0
0
0
0
0
0
0
0
0
0
0
0
0
0
0
0
0
0
0
0
0
0
0
0
0
0
0
0
0
0
0
0
0
0
0
0
0
0
0
0
0
0
0
0
0
0
0
0
0
0
0
0
0
0
0
0
0
0
0
0
0
0
0
0
0
0
0
0
0
0
0
0
0
0
0
0
0
0
0
0
0
0
0
0
0
0
0
0
0
0
0
0
0
0
0
0
0
0
0
0
0
0
0
0
0
0
0
0
0
0
0
0
0
0
0
0
0
0
0
0
0
0
0
0
0
0
0
0
0
0
0
0
0
0
0
0
0
0
0
0
0
0
0
0
0
0
0
0
0
0
0
0
0
0
0
0
0
0
0
0
0
0
0
0
0
0
0
0
0
0
0
0
0
0
0
0
0
0
0
0
0
0
0
0
0
0
0
0
0
0
0
0
0
0
0
0
0
0
0
0
0
0
0
0
0
0
0
0
0
0
0
0
0
0
0
0
0
0
0
0
0
0
0
0
0
0
0
0
0
0
0
0
0
0
0
0
0
0
0
0
0
0
0
0
0
0
0
0
0
0
0
0
0
0
0
0
0
0
0
0
0
0
0
0
0
0
0
0
0
0
0
0
0
0
0
0
0
0
0
0
0
0
0
0
0
0
0
0
0
0
0
0
0
0
0
0
0
0
0
0
0
0
0
0
0
0
0
0
0
0
0
0
0
0
0
0
0
0
0
0
0
0
0
0
0
0
0
0
0
0
0
0
0
0
0
0
0
0
0
0
0
0
0
0
0
0
0
0
0
0
0
0
0
0
0
0
0
0
0
0
0
0
0
0
0
0
0
0
0
0
0
0
0
0
0
0
0
0
0
0
0
0
0
0
0
0
0
0
0
0
0
0
0
0
0
0
0
0
0
0
0
0
0
0
0
0
0
0
0
0
0
0
0
0
0
0
0
0
0
0
0
0
0
0
0
0
0
0
0
0
0
0
0
0
0
0
0
0
0
0
0
0
0
0
0
0
0
0
0
0
0
0
0
0
0
0
0
0
0
0
0
0
0
0
0
0
0
0
0
0
0
0
0
0
0
0
0
0
0
0
0
0
0
0
0
0
0
0
0
0
0
0
0
0
0
0
0
0
0
0
0
0
0
0
0
0
0
0
0
0
0
0
0
0
0
0
0
0
0
0
0
0
0
0
0
0
0
0
0
0
0
0
0
0
0
0
0
0
0
0
0
0
0
0
0
0
0
0
0
0
0
0
0
0
0
0
0
0
0
0
0
0
0
0
0
0
0
0
0
0
0
0
0
0
0
0
0
0
0
0
0
0
0
0
0
0
0
0
0
0
0
0
0
0
0
0
0
0
0
0
0
0
0
0
0
0
0
0
0
0
0
0
0
0
0
0
0
0
0
0
0
0
0
0
0
0
0
0
0
0
0
0
0
0
0
0
0
0
0
0
0
0
0
0
0
0
0
0
0
0
0
0
0
0
0
0
0
0
0
0
0
0
0
0
0
0
0
0
0
0
0
0
0
0
0
0
0
0
0
0
0
0
0
0
0
0
0
0
0
0
0
0
0
0
0
0
0
0
0
0
0
0
0
0
0
0
0
0
0
0
0
0
0
0
0
0
0
0
0
0
0
0
0
0
0
0
0
0
0
0
0
0
0
0
0
0
0
0
0
0
0
0
0
0
0
0
0
0
0
0
0
0
0
0
0
0
0
0
0
0
0
0
0
0
0
0
0
0
0
0
0
0
0
0
0
0
0
0
0
0
0
0
0
0
0
0
0
0
0
0
0
0
0
0
0
0
0
0
0
0
0
0
0
0
0
0
0
0
0
0
0
0
0
0
0
0
0
0
0
0
0
0
0
0
0
0
0
0
0
0
0
0
0
0
0
0
0
0
0
0
0
0
0
0
0
0
0
0
0
0
0
0
0
0
0
0
0
0
0
0
0
0
0
0
0
0
0
0
0
0
0
0
0
0
0
0
0
0
0
0
0
0
0
0
0
0
0
0
0
0
0
0
0
0
0
0
0
0
0
0
0
0
0
0
0
0
0
0
0
0
0
0
0
0
0
0
0
0
0
0
0
0
0
0
0
0
0
0
0
0
0
0
0
0
0
0
0
0
0
0
0
0
0
0
0
0
0
0
0
0
0
0
0
0
0
0
0
0
0
0
0
0
0
0
0
0
0
0
0
0
0
0
0
0
0
0
0
0
0
0
0
0
0
0
0
0
0
0
0
0
0
0
0
0
0
0
0
0
0
0
0
0
0
0
0
0
0
0
0
0
0
0
0
0
0
0
0
0
0
0
0
0
0
0
0
0
0
0
0
0
0
0
0
0
0
0
0
0
0
0
0
0
0
0
0
0
0
0
0
0
0
0
0
0
0
0
0
0
0
0
0
0
0
0
0
0
0
0
0
0
0
0
0
0
0
0
0
0
0
0
0
0
0
0
0
0
0
0
0
0
0
0
0
0
0
0
0
0
0
0
0
0
0
0
0
0
0
0
0
0
0
0
0
0
0
0
0
0
0
0
0
0
0
0
0
0
0
0
0
0
0
0
0
0
0
0
0
0
0
0
0
0
0
0
0
0
0
0
0
0
0
0
0
0
0
0
0
0
0
0
0
0
0
0
0
0
0
0
0
0
0
0
0
0
0
0
0
0
0
0
0
0
0
0
0
0
0
0
0
0
0
0
0
0
0
0
0
0
0
0
0
0
0
0
0
0
0
0
0
0
0
0
0
0
0
0
0
0
0
0
0
0
0
0
0
0
0
0
0
0
0
0
0
0
0
0
0
0
0
0
0
0
0
0
0
0
0
0
0
0
0
0
0
0
0
0
0
0
0
0
0
0
0
0
0
0
0
0
0
0
0
0
0
0
0
0
0
0
0
0
0
0
0
0
0
0
0
0
0
0
0
0
0
0
0
0
0
0
0
0
0
0
0
0
0
0
0
0
0
0
0
0
0
0
0
0
0
0
0
0
0
0
0
0
0
0
0
0
0
0
0
0
0
0
0
0
0
0
0
0
0
0
0
0
0
0
0
0
0
0
0
0
0
0
0
0
0
0
0
0
0
0
0
0
0
0
0
0
0
0
0
0
0
0
0
0
0
0
0
0
0
0
0
0
0
0
0
0
0
0
0
0
0
0
0
0
0
0
0
0
0
0
0
0
0
0
0
0
0
0
0
0
0
0
0
0
0
0
0
0
0
0
0
0
0
0
0
0
0
0
0
0
0
0
0
0
0
0
0
0
0
0
0
0
0
0
0
0
0
0
0
0
0
0
0
0
0
0
0
0
0
0
0
0
0
0
0
0
0
0
0
0
0
0
0
0
0
0
0
0
0
0
0
0
0
0
0
0
0
0
0
0
0
0
0
0
0
0
0
0
0
0
0
0
0
0
0
0
0
0
0
0
0
0
0
0
0
0
0
0
0
0
0
0
0
0
0
0
0
0
0
0
0
0
0
0
0
0
0
0
0
0
0
0
0
0
0
0
0
0
0
0
0
0
0
0
0
0
0
0
0
0
0
0
0
0
0
0
0
0
0
0
0
0
0
0
0
0
0
0
0
0
0
0
0
0
0
0
0
0
0
0
0
0
0
0
0
0
0
0
0
0
0
0
0
0
0
0
0
0
0
0
0
0
0
0
0
0
0
0
0
0
0
0
0
0
0
0
0
0
0
0
0
0
0
0
0
0
0
0
0
0
0
0
0
0
0
0
0
0
0
0
0
0
0
0
0
0
0
0
0
0
0
0
0
0
0
0
0
0
0
0
0
0
0
0
0
0
0
0
0
0
0
0
0
0
0
0
0
0
0
0
0
0
0
0
0
0
0
0
0
0
0
0
0
0
0
0
0
0
0
0
0
0
0
0
0
0
0
0
0
0
0
0
0
0
0
0
0
0
0
0
0
0
0
0
0
0
0
0
0
0
0
0
0
0
0
0
0
0
0
0
0
0
0
0
0
0
0
0
0
0
0
0
0
0
0
0
0
0
0
0
0
0
0
0
0
0
0
0
0
0
0
0
0
0
0
0
0
0
0
0
0
0
0
0
0
0
0
0
0
0
0
0
0
0
0
0
0
0
0
0
0
0
0
0
0
0
0
0
0
0
0
0
0
0
0
0
0
0
0
0
0
0
0
0
0
0
0
0
0
0
0
0
0
0
0
0
0
0
0
0
0
0
0
0
0
0
0
0
0
0
0
0
0
0
0
0
0
0
0
0
0
0
0
0
0
0
0
0
0
0
0
0
0
0
0
0
0
0
0
0
0
0
0
0
0
0
0
0
0
0
0
0
0
0
0
0
0
0
0
0
0
0
0
0
0
0
0
0
0
0
0
0
0
0
0
0
0
0
0
0
0
0
0
0
0
0
0
0
0
0
0
0
0
0
0
0
0
0
0
0
0
0
0
0
0
0
0
0
0
0
0
0
0
0
0
0
0
0
0
0
0
0
0
0
0
0
0
0
0
0
0
0
0
0
0
0
0
0
0
0
0
0
0
0
0
0
0
0
0
0
0
0
0
0
0
0
0
0
0
0
0
0
0
0
0
0
0
0
0
0
0
0
0
0
0
0
0
0
0
0
0
0
0
0
0
0
0
0
0
0
0
0
0
0
0
0
0
0
0
0
0
0
0
0
0
0
0
0
0
0
0
0
0
0
0
0
0
0
0
0
0
0
0
0
0
0
0
0
0
0
0
0
0
0
0
0
0
0
0
0
0
0
0
0
0
0
0
0
0
0
0
0
0
0
0
0
0
0
0
0
0
0
0
0
0
0
0
0
0
0
0
0
0
0
0
0
0
0
0
0
0
0
0
0
0
0
0
0
0
0
0
0
0
0
0
0
0
0
0
0
0
0
0
0
0
0
0
0
0
0
0
0
0
0
0
0
0
0
0
0
0
0
0
0
0
0
0
0
0
0
0
0
0
0
0
0
0
0
0
0
0
0
0
0
0
0
0
0
0
0
0
0
0
0
0
0
0
0
0
0
0
0
0
0
0
0
0
0
0
0
0
0
0
0
0
0
0
0
0
0
0
0
0
0
0
0
0
0
0
0
0
0
0
0
0
0
0
0
0
0
0
0
0
0
0
0
0
0
0
0
0
0
0
0
0
0
0
0
0
0
0
0
0
0
0
0
0
0
0
0
0
0
0
0
0
0
0
0
0
0
0
0
0
0
0
0
0
0
0
0
0
0
0
0
0
0
0
0
0
0
0
0
0
0
0
0
0
0
0
0
0
0
0
0
0
0
0
0
0
0
0
0
0
0
0
0
0
0
0
0
0
0
0
0
0
0
0
0
0
0
0
0
0
0
0
0
0
0
0
0
0
0
0
0
0
0
0
0
0
0
0
0
0
0
0
0
0
0
0
0
0
0
0
0
0
0
0
0
0
0
0
0
0
0
0
0
0
0
0
0
0
0
0
0
0
0
0
0
0
0
0
0
0
0
0
0
0
0
0
0
0
0
0
0
0
0
0
0
0
0
0
0
0
0
0
0
0
0
0
0
0
0
0
0
0
0
0
0
0
0
0
0
0
0
0
0
0
0
0
0
0
0
0
0
0
0
0
0
0
0
0
0
0
0
0
0
0
0
0
0
0
0
0
0
0
0
0
0
0
0
0
0
0
0
0
0
0
0
0
0
0
0
0
0
0
0
0
0
0
0
0
0
0
0
0
0
0
0
0
0
0
0
0
0
0
0
0
0
0
0
0
0
0
0
0
0
0
0
0
0
0
0
0
0
0
0
0
0
0
0
0
0
0
0
0
0
0
0
0
0
0
0
0
0
0
0
0
0
0
0
0
0
0
0
0
0
0
0
0
0
0
0
0
0
0
0
0
0
0
0
0
0
0
0
0
0
0
0
0
0
0
0
0
0
0
0
0
0
0
0
0
0
0
0
0
0
0
0
0
0
0
0
0
0
0
0
0
0
0
0
0
0
0
0
0
0
0
0
0
0
0
0
0
0
0
0
0
0
0
0
0
0
0
0
0
0
0
0
0
0
0
0
0
0
0
0
0
0
0
0
0
0
0
0
0
0
0
0
0
0
0
0
0
0
0
0
0
0
0
0
0
0
0
0
0
0
0
0
0
0
0
0
0
0
0
0
0
0
0
0
0
0
0
0
0
0
0
0
0
0
0
0
0
0
0
0
0
0
0
0
0
0
0
0
0
0
0
0
0
0
0
0
0
0
0
0
0
0
0
0
0
0
0
0
0
0
0
0
0
0
0
0
0
0
0
0
0
0
0
0
0
0
0
0
0
0
0
0
0
0
0
0
0
0
0
0
0
0
0
0
0
0
0
0
0
0
0
0
0
0
0
0
0
0
0
0
0
0
0
0
0
0
0
0
0
0
0
0
0
0
0
0
0
0
0
0
0
0
0
0
0
0
0
0
0
0
0
0
0
0
0
0
0
0
0
0
0
0
0
0
0
0
0
0
0
0
0
0
0
0
0
0
0
0
0
0
0
0
0
0
0
0
0
0
0
0
0
0
0
0
0
0
0
0
0
0
0
0
0
0
0
0
0
0
0
0
0
0
0
0
0
0
0
0
0
0
0
0
0
0
0
0
0
0
0
0
0
0
0
0
0
0
0
0
0
0
0
0
0
0
0
0
0
0
0
0
0
0
0
0
0
0
0
0
0
0
0
0
0
0
0
0
0
0
0
0
0
0
0
0
0
0
0
0
0
0
0
0
0
0
0
0
0
0
0
0
0
0
0
0
0
0
0
0
0
0
0
0
0
0
0
0
0
0
0
0
0
0
0
0
0
0
0
0
0
0
0
0
0
0
0
0
0
0
0
0
0
0
0
0
0
0
0
0
0
0
0
0
0
0
0
0
0
0
0
0
0
0
0
0
0
0
0
0
0
0
0
0
0
0
0
0
0
0
0
0
0
0
0
0
0
0
0
0
0
0
0
0
0
0
0
0
0
0
0
0
0
0
0
0
0
0
0
0
0
0
0
0
0
0
0
0
0
0
0
0
0
0
0
0
0
0
0
0
0
0
0
0
0
0
0
0
0
0
0
0
0
0
0
0
0
0
0
0
0
0
0
0
0
0
0
0
0
0
0
0
0
0
0
0
0
0
0
0
0
0
0
0
0
0
0
0
0
0
0
0
0
0
0
0
0
0
0
0
0
0
0
0
0
0
0
0
0
0
0
0
0
0
0
0
0
0
0
0
0
0
0
0
0
0
0
0
0
0
0
0
0
0
0
0
0
0
0
0
0
0
0
0
0
0
0
0
0
0
0
0
0
0
0
0
0
0
0
0
0
0
0
0
0
0
0
0
0
0
0
0
0
0
0
0
0
0
0
0
0
0
0
0
0
0
0
0
0
0
0
0
0
0
0
0
0
0
0
0
0
0
0
0
0
0
0
0
0
0
0
0
0
0
0
0
0
0
0
0
0
0
0
0
0
0
0
0
0
0
0
0
0
0
0
0
0
0
0
0
0
0
0
0
0
0
0
0
0
0
0
0
0
0
0
0
0
0
0
0
0
0
0
0
0
0
0
0
0
0
0
0
0
0
0
0
0
0
0
0
0
0
0
0
0
0
0
0
0
0
0
0
0
0
0
0
0
0
0
0
0
0
0
0
0
0
0
0
0
0
0
0
0
0
0
0
0
0
0
0
0
0
0
0
0
0
0
0
0
0
0
0
0
0
0
0
0
0
0
0
0
0
0
0
0
0
0
0
0
0
0
0
0
0
0
0
0
0
0
0
0
0
0
0
0
0
0
0
0
0
0
0
0
0
0
0
0
0
0
0
0
0
0
0
0
0
0
0
0
0
0
0
0
0
0
0
0
0
0
0
0
0
0
0
0
0
0
0
0
0
0
0
0
0
0
0
0
0
0
0
0
0
0
0
0
0
0
0
0
0
0
0
0
0
0
0
0
0
0
0
0
0
0
0
0
0
0
0
0
0
0
0
0
0
0
0
0
0
0
0
0
0
0
0
0
0
0
0
0
0
0
0
0
0
0
0
0
0
0
0
0
0
0
0
0
0
0
0
0
0
0
0
0
0
0
0
0
0
0
0
0
0
0
0
0
0
0
0
0
0
0
0
0
0
0
0
0
0
0
0
0
0
0
0
0
0
0
0
0
0
0
0
0
0
0
0
0
0
0
0
0
0
0
0
0
0
0
0
0
0
0
0
0
0
0
0
0
0
0
0
0
0
0
0
0
0
0
0
0
0
0
0
0
0
0
0
0
0
0
0
0
0
0
0
0
0
0
0
0
0
0
0
0
0
0
0
0
0
0
0
0
0
0
0
0
0
0
0
0
0
0
0
0
0
0
0
0
0
0
0
0
0
0
0
0
0
0
0
0
0
0
0
0
0
0
0
0
0
0
0
0
0
0
0
0
0
0
0
0
0
0
0
0
0
0
0
0
0
0
0
0
0
0
0
0
0
0
0
0
0
0
0
0
0
0
0
0
0
0
0
0
0
0
0
0
0
0
0
0
0
0
0
0
0
0
0
0
0
0
0
0
0
0
0
0
0
0
0
0
0
0
0
0
0
0
0
0
0
0
0
0
0
0
0
0
0
0
0
0
0
0
0
0
0
0
0
0
0
0
0
0
0
0
0
0
0
0
0
0
0
0
0
0
0
0
0
0
0
0
0
0
0
0
0
0
0
0
0
0
0
0
0
0
0
0
0
0
0
0
0
0
0
0
0
0
0
0
0
0
0
0
0
0
0
0
0
0
0
0
0
0
0
0
0
0
0
0
0
0
0
0
0
0
0
0
0
0
0
0
0
0
0
0
0
0
0
0
0
0
0
0
0
0
0
0
0
0
0
0
0
0
0
0
0
0
0
0
0
0
0
0
0
0
0
0
0
0
0
0
0
0
0
0
0
0
0
0
0
0
0
0
0
0
0
0
0
0
0
0
0
0
0
0
0
0
0
0
0
0
0
0
0
0
0
0
0
0
0
0
0
0
0
0
0
0
0
0
0
0
0
0
0
0
0
0
0
0
0
0
0
0
0
0
0
0
0
0
0
0
0
0
0
0
0
0
0
0
0
0
0
0
0
0
0
0
0
0
0
0
0
0
0
0
0
0
0
0
0
0
0
0
0
0
0
0
0
0
0
0
0
0
0
0
0
0
0
0
0
0
0
0
0
0
0
0
0
0
0
0
0
0
0
0
0
0
0
0
0
0
0
0
0
0
0
0
0
0
0
0
0
0
0
0
0
0
0
0
0
0
0
0
0
0
0
0
0
0
0
0
0
0
0
0
0
0
0
0
0
0
0
0
0
0
0
0
0
0
0
0
0
0
0
0
0
0
0
0
0
0
0
0
0
0
0
0
0
0
0
0
0
0
0
0
0
0
0
0
0
0
0
0
0
0
0
0
0
0
0
0
0
0
0
0
0
0
0
0
0
0
0
0
0
0
0
0
0
0
0
0
0
0
0
0
0
0
0
0
0
0
0
0
0
0
0
0
0
0
0
0
0
0
0
0
0
0
0
0
0
0
0
0
0
0
0
0
0
0
0
0
0
0
0
0
0
0
0
0
0
0
0
0
0
0
0
0
0
0
0
0
0
0
0
0
0
0
0
0
0
0
0
0
0
0
0
0
0
0
0
0
0
0
0
0
0
0
0
0
0
0
0
0
0
0
0
0
0
0
0
0
0
0
0
0
0
0
0
0
0
0
0
0
0
0
0
0
0
0
0
0
0
0
0
0
0
0
0
0
0
0
0
0
0
0
0
0
0
0
0
0
0
0
0
0
0
0
0
0
0
0
0
0
0
0
0
0
0
0
0
0
0
0
0
0
0
0
0
0
0
0
0
0
0
0
0
0
0
0
0
0
0
0
0
0
0
0
0
0
0
0
0
0
0
0
0
0
0
0
0
0
0
0
0
0
0
0
0
0
0
0
0
0
0
0
0
0
0
0
0
0
0
0
0
0
0
0
0
0
0
0
0
0
0
0
0
0
0
0
0
0
0
0
0
0
0
0
0
0
0
0
0
0
0
0
0
0
0
0
0
0
0
0
0
0
0
0
0
0
0
0
0
0
0
0
0
0
0
0
0
0
0
0
0
0
0
0
0
0
0
0
0
0
0
0
0
0
0
0
0
0
0
0
0
0
0
0
0
0
0
0
0
0
0
0
0
0
0
0
0
0
0
0
0
0
0
0
0
0
0
0
0
0
0
0
0
0
0
0
0
0
0
0
0
0
0
0
0
0
0
0
0
0
0
0
0
0
0
0
0
0
0
0
0
0
0
0
0
0
0
0
0
0
0
0
0
0
0
0
0
0
0
0
0
0
0
0
0
0
0
0
0
0
0
0
0
0
0
0
0
0
0
0
0
0
0
0
0
0
0
0
0
0
0
0
0
0
0
0
0
0
0
0
0
0
0
0
0
0
0
0
0
0
0
0
0
0
0
0
0
0
0
0
0
0
0
0
0
0
0
0
0
0
0
0
0
0
0
0
0
0
0
0
0
0
0
0
0
0
0
0
0
0
0
0
0
0
0
0
0
0
0
0
0
0
0
0
0
0
0
0
0
0
0
0
0
0
0
0
0
0
0
0
0
0
0
0
0
0
0
0
0
0
0
0
0
0
0
0
0
0
0
0
0
0
0
0
0
0
0
0
0
0
0
0
0
0
0
0
0
0
0
0
0
0
0
0
0
0
0
0
0
0
0
0
0
0
0
0
0
0
0
0
0
0
0
0
0
0
0
0
0
0
0
0
0
0
0
0
0
0
0
0
0
0
0
0
0
0
0
0
0
0
0
0
0
0
0
0
0
0
0
0
0
0
0
0
0
0
0
0
0
0
0
0
0
0
0
0
0
0
0
0
0
0
0
0
0
0
0
0
0
0
0
0
0
0
0
0
0
0
0
0
0
0
0
0
0
0
0
0
0
0
0
0
0
0
0
0
0
0
0
0
0
0
0
0
0
0
0
0
0
0
0
0
0
0
0
0
0
0
0
0
0
0
0
0
0
0
0
0
0
0
0
0
0
0
0
0
0
0
0
0
0
0
0
0
0
0
0
0
0
0
0
0
0
0
0
0
0
0
0
0
0
0
0
0
0
0
0
0
0
0
0
0
0
0
0
0
0
0
0
0
0
0
0
0
0
0
0
0
0
0
0
0
0
0
0
0
0
0
0
0
0
0
0
0
0
0
0
0
0
0
0
0
0
0
0
0
0
0
0
0
0
0
0
0
0
0
0
0
0
0
0
0
0
0
0
0
0
0
0
0
0
0
0
0
0
0
0
0
0
0
0
0
0
0
0
0
0
0
0
0
0
0
0
0
0
0
0
0
0
0
0
0
0
0
0
0
0
0
0
0
0
0
0
0
0
0
0
0
0
0
0
0
0
0
0
0
0
0
0
0
0
0
0
0
0
0
0
0
0
0
0
0
0
0
0
0
0
0
0
0
0
0
0
0
0
0
0
0
0
0
0
0
0
0
0
0
0
0
0
0
0
0
0
0
0
0
0
0
0
0
0
0
0
0
0
0
0
0
0
0
0
0
0
0
0
0
0
0
0
0
0
0
0
0
0
0
0
0
0
0
0
0
0
0
0
0
0
0
0
0
0
0
0
0
0
0
0
0
0
0
0
0
0
0
0
0
0
0
0
0
0
0
0
0
0
0
0
0
0
0
0
0
0
0
0
0
0
0
0
0
0
0
0
0
0
0
0
0
0
0
0
0
0
0
0
0
0
0
0
0
0
0
0
0
0
0
0
0
0
0
0
0
0
0
0
0
0
0
0
0
0
0
0
0
0
0
0
0
0
0
0
0
0
0
0
0
0
0
0
0
0
0
0
0
0
0
0
0
0
0
0
0
0
0
0
0
0
0
0
0
0
0
0
0
0
0
0
0
0
0
0
0
0
0
0
0
0
0
0
0
0
0
0
0
0
0
0
0
0
0
0
0
0
0
0
0
0
0
0
0
0
0
0
0
0
0
0
0
0
0
0
0
0
0
0
0
0
0
0
0
0
0
0
0
0
0
0
0
0
0
0
0
0
0
0
0
0
0
0
0
0
0
0
0
0
0
0
0
0
0
0
0
0
0
0
0
0
0
0
0
0
0
0
0
0
0
0
0
0
0
0
0
0
0
0
0
0
0
0
0
0
0
0
0
0
0
0
0
0
0
0
0
0
0
0
0
0
0
0
0
0
0
0
0
0
0
0
0
0
0
0
0
0
0
0
0
0
0
0
0
0
0
0
0
0
0
0
0
0
0
0
0
0
0
0
0
0
0
0
0
0
0
0
0
0
0
0
0
0
0
0
0
0
0
0
0
0
0
0
0
0
0
0
0
0
0
0
0
0
0
0
0
0
0
0
0
0
0
0
0
0
0
0
0
0
0
0
0
0
0
0
0
0
0
0
0
0
0
0
0
0
0
0
0
0
0
0
0
0
0
0
0
0
0
0
0
0
0
0
0
0
0
0
0
0
0
0
0
0
0
0
0
0
0
0
0
0
0
0
0
0
0
0
0
0
0
0
0
0
0
0
0
0
0
0
0
0
0
0
0
0
0
0
0
0
0
0
0
0
0
0
0
0
0
0
0
0
0
0
0
0
0
0
0
0
0
0
0
0
0
0
0
0
0
0
0
0
0
0
0
0
0
0
0
0
0
0
0
0
0
0
0
0
0
0
0
0
0
0
0
0
0
0
0
0
0
0
0
0
0
0
0
0
0
0
0
0
0
0
0
0
0
0
0
0
0
0
0
0
0
0
0
0
0
0
0
0
0
0
0
0
0
0
0
0
0
0
0
0
0
0
0
0
0
0
0
0
0
0
0
0
0
0
0
0
0
0
0
0
0
0
0
0
0
0
0
0
0
0
0
0
0
0
0
0
0
0
0
0
0
0
0
0
0
0
0
0
0
0
0
0
0
0
0
0
0
0
0
0
0
0
0
0
0
0
0
0
0
0
0
0
0
0
0
0
0
0
0
0
0
0
0
0
0
0
0
0
0
0
0
0
0
0
0
0
0
0
0
0
0
0
0
0
0
0
0
0
0
0
0
0
0
0
0
0
0
0
0
0
0
0
0
0
0
0
0
0
0
0
0
0
0
0
0
0
0
0
0
0
0
0
0
0
0
0
0
0
0
0
0
0
0
0
0
0
0
0
0
0
0
0
0
0
0
0
0
0
0
0
0
0
0
0
0
0
0
0
0
0
0
0
0
0
0
0
0
0
0
0
0
0
0
0
0
0
0
0
0
0
0
0
0
0
0
0
0
0
0
0
0
0
0
0
0
0
0
0
0
0
0
0
0
0
0
0
0
0
0
0
0
0
0
0
0
0
0
0
0
0
0
0
0
0
0
0
0
0
0
0
0
0
0
0
0
0
0
0
0
0
0
0
0
0
0
0
0
0
0
0
0
0
0
0
0
0
0
0
0
0
0
0
0
0
0
0
0
0
0
0
0
0
0
0
0
0
0
0
0
0
0
0
0
0
0
0
0
0
0
0
0
0
0
0
0
0
0
0
0
0
0
0
0
0
0
0
0
0
0
0
0
0
0
0
0
0
0
0
0
0
0
0
0
0
0
0
0
0
0
0
0
0
0
0
0
0
0
0
0
0
0
0
0
0
0
0
0
0
0
0
0
0
0
0
0
0
0
0
0
0
0
0
0
0
0
0
0
0
0
0
0
0
0
0
0
0
0
0
0
0
0
0
0
0
0
0
0
0
0
0
0
0
0
0
0
0
0
0
0
0
0
0
0
0
0
0
0
0
0
0
0
0
0
0
0
0
0
0
0
0
0
0
0
0
0
0
0
0
0
0
0
0
0
0
0
0
0
0
0
0
0
0
0
0
0
0
0
0
0
0
0
0
0
0
0
0
0
0
0
0
0
0
0
0
0
0
0
0
0
0
0
0
0
0
0
0
0
0
0
0
0
0
0
0
0
0
0
0
0
0
0
0
0
0
0
0
0
0
0
0
0
0
0
0
0
0
0
0
0
0
0
0
0
0
0
0
0
0
0
0
0
0
0
0
0
0
0
0
0
0
0
0
0
0
0
0
0
0
0
0
0
0
0
0
0
0
0
0
0
0
0
0
0
0
0
0
0
0
0
0
0
0
0
0
0
0
0
0
0
0
0
0
0
0
0
0
0
0
0
0
0
0
0
0
0
0
0
0
0
0
0
0
0
0
0
0
0
0
0
0
0
0
0
0
0
0
0
0
0
0
0
0
0
0
0
0
0
0
0
0
0
0
0
0
0
0
0
0
0
0
0
0
0
0
0
0
0
0
0
0
0
0
0
0
0
0
0
0
0
0
0
0
0
0
0
0
0
0
0
0
0
0
0
0
0
0
0
0
0
0
0
0
0
0
0
0
0
0
0
0
0
0
0
0
0
0
0
0
0
0
0
0
0
0
0
0
0
0
0
0
0
0
0
0
0
0
0
0
0
0
0
0
0
0
0
0
0
0
0
0
0
0
0
0
0
0
0
0
0
0
0
0
0
0
0
0
0
0
0
0
0
0
0
0
0
0
0
0
0
0
0
0
0
0
0
0
0
0
0
0
0
0
0
0
0
0
0
0
0
0
0
0
0
0
0
0
0
0
0
0
0
0
0
0
0
0
0
0
0
0
0
0
0
0
0
0
0
0
0
0
0
0
0
0
0
0
0
0
0
0
0
0
0
0
0
0
0
0
0
0
0
0
0
0
0
0
0
0
0
0
0
0
0
0
0
0
0
0
0
0
0
0
0
0
0
0
0
0
0
0
0
0
0
0
0
0
0
0
0
0
0
0
0
0
0
0
0
0
0
0
0
0
0
0
0
0
0
0
0
0
0
0
0
0
0
0
0
0
0
0
0
0
0
0
0
0
0
0
0
0
0
0
0
0
0
0
0
0
0
0
0
0
0
0
0
0
0
0
0
0
0
0
0
0
0
0
0
0
0
0
0
0
0
0
0
0
0
0
0
0
0
0
0
0
0
0
0
0
0
0
0
0
0
0
0
0
0
0
0
0
0
0
0
0
0
0
0
0
0
0
0
0
0
0
0
0
0
0
0
0
0
0
0
0
0
0
0
0
0
0
0
0
0
0
0
0
0
0
0
0
0
0
0
0
0
0
0
0
0
0
0
0
0
0
0
0
0
0
0
0
0
0
0
0
0
0
0
0
0
0
0
0
0
0
0
0
0
0
0
0
0
0
0
0
0
0
0
0
0
0
0
0
0
0
0
0
0
0
0
0
0
0
0
0
0
0
0
0
0
0
0
0
0
0
0
0
0
0
0
0
0
0
0
0
0
0
0
0
0
0
0
0
0
0
0
0
0
0
0
0
0
0
0
0
0
0
0
0
0
0
0
0
0
0
0
0
0
0
0
0
0
0
0
0
0
0
0
0
0
0
0
0
0
0
0
0
0
0
0
0
0
0
0
0
0
0
0
0
0
0
0
0
0
0
0
0
0
0
0
0
0
0
0
0
0
0
0
0
0
0
0
0
0
0
0
0
0
0
0
0
0
0
0
0
0
0
0
0
0
0
0
0
0
0
0
0
0
0
0
0
0
0
0
0
0
0
0
0
0
0
0
0
0
0
0
0
0
0
0
0
0
0
0
0
0
0
0
0
0
0
0
0
0
0
0
0
0
0
0
0
0
0
0
0
0
0
0
0
0
0
0
0
0
0
0
0
0
0
0
0
0
0
0
0
0
0
0
0
0
0
0
0
0
0
0
0
0
0
0
0
0
0
0
0
0
0
0
0
0
0
0
0
0
0
0
0
0
0
0
0
0
0
0
0
0
0
0
0
0
0
0
0
0
0
0
0
0
0
0
0
0
0
0
0
0
0
0
0
0
0
0
0
0
0
0
0
0
0
0
0
0
0
0
0
0
0
0
0
0
0
0
0
0
0
0
0
0
0
0
0
0
0
0
0
0
0
0
0
0
0
0
0
0
0
0
0
0
0
0
0
0
0
0
0
0
0
0
0
0
0
0
0
0
0
0
0
0
0
0
0
0
0
0
0
0
0
0
0
0
0
0
0
0
0
0
0
0
0
0
0
0
0
0
0
0
0
0
0
0
0
0
0
0
0
0
0
0
0
0
0
0
0
0
0
0
0
0
0
0
0
0
0
0
0
0
0
0
0
0
0
0
0
0
0
0
0
0
0
0
0
0
0
0
0
0
0
0
0
0
0
0
0
0
0
0
0
0
0
0
0
0
0
0
0
0
0
0
0
0
0
0
0
0
0
0
0
0
0
0
0
0
0
0
0
0
0
0
0
0
0
0
0
0
0
0
0
0
0
0
0
0
0
0
0
0
0
0
0
0
0
0
0
0
0
0
0
0
0
0
0
0
0
0
0
0
0
0
0
0
0
0
0
0
0
0
0
0
0
0
0
0
0
0
0
0
0
0
0
0
0
0
0
0
0
0
0
0
0
0
0
0
0
0
0
0
0
0
0
0
0
0
0
0
0
0
0
0
0
0
0
0
0
0
0
0
0
0
0
0
0
0
0
0
0
0
0
0
0
0
0
0
0
0
0
0
0
0
0
0
0
0
0
0
0
0
0
0
0
0
0
0
0
0
0
0
0
0
0
0
0
0
0
0
0
0
0
0
0
0
0
0
0
0
0
0
0
0
0
0
0
0
0
0
0
0
0
0
0
0
0
0
0
0
0
0
0
0
0
0
0
0
0
0
0
0
0
0
0
0
0
0
0
0
0
0
0
0
0
0
0
0
0
0
0
0
0
0
0
0
0
0
0
0
0
0
0
0
0
0
0
0
0
0
0
0
0
0
0
0
0
0
0
0
0
0
0
0
0
0
0
0
0
0
0
0
0
0
0
0
0
0
0
0
0
0
0
0
0
0
0
0
0
0
0
0
0
0
0
0
0
0
0
0
0
0
0
0
0
0
0
0
0
0
0
0
0
0
0
0
0
0
0
0
0
0
0
0
0
0
0
0
0
0
0
0
0
0
0
0
0
0
0
0
0
0
0
0
0
0
0
0
0
0
0
0
0
0
0
0
0
0
0
0
0
0
0
0
0
0
0
0
0
0
0
0
0
0
0
0
0
0
0
0
0
0
0
0
0
0
0
0
0
0
0
0
0
0
0
0
0
0
0
0
0
0
0
0
0
0
0
0
0
0
0
0
0
0
0
0
0
0
0
0
0
0
0
0
0
0
0
0
0
0
0
0
0
0
0
0
0
0
0
0
0
0
0
0
0
0
0
0
0
0
0
0
0
0
0
0
0
0
0
0
0
0
0
0
0
0
0
0
0
0
0
0
0
0
0
0
0
0
0
0
0
0
0
0
0
0
0
0
0
0
0
0
0
0
0
0
0
0
0
0
0
0
0
0
0
0
0
0
0
0
0
0
0
0
0
0
0
0
0
0
0
0
0
0
0
0
0
0
0
0
0
0
0
0
0
0
0
0
0
0
0
0
0
0
0
0
0
0
0
0
0
0
0
0
0
0
0
0
0
0
0
0
0
0
0
0
0
0
0
0
0
0
0
0
0
0
0
0
0
0
0
0
0
0
0
0
0
0
0
0
0
0
0
0
0
0
0
0
0
0
0
0
0
0
0
0
0
0
0
0
0
0
0
0
0
0
0
0
0
0
0
0
0
0
0
0
0
0
0
0
0
0
0
0
0
0
0
0
0
0
0
0
0
0
0
0
0
0
0
0
0
0
0
0
0
0
0
0
0
0
0
0
0
0
0
0
0
0
0
0
0
0
0
0
0
0
0
0
0
0
0
0
0
0
0
0
0
0
0
0
0
0
0
0
0
0
0
0
0
0
0
0
0
0
0
0
0
0
0
0
0
0
0
0
0
0
0
0
0
0
0
0
0
0
0
0
0
0
0
0
0
0
0
0
0
0
0
0
0
0
0
0
0
0
0
0
0
0
0
0
0
0
0
0
0
0
0
0
0
0
0
0
0
0
0
0
0
0
0
0
0
0
0
0
0
0
0
0
0
0
0
0
0
0
0
0
0
0
0
0
0
0
0
0
0
0
0
0
0
0
0
0
0
0
0
0
0
0
0
0
0
0
0
0
0
0
0
0
0
0
0
0
0
0
0
0
0
0
0
0
0
0
0
0
0
0
0
0
0
0
0
0
0
0
0
0
0
0
0
0
0
0
0
0
0
0
0
0
0
0
0
0
0
0
0
0
0
0
0
0
0
0
0
0
0
0
0
0
0
0
0
0
0
0
0
0
0
0
0
0
0
0
0
0
0
0
0
0
0
0
0
0
0
0
0
0
0
0
0
0
0
0
0
0
0
0
0
0
0
0
0
0
0
0
0
0
0
0
0
0
0
0
0
0
0
0
0
0
0
0
0
0
0
0
0
0
0
0
0
0
0
0
0
0
0
0
0
0
0
0
0
0
0
0
0
0
0
0
0
0
0
0
0
0
0
0
0
0
0
0
0
0
0
0
0
0
0
0
0
0
0
0
0
0
0
0
0
0
0
0
0
0
0
0
0
0
0
0
0
0
0
0
0
0
0
0
0
0
0
0
0
0
0
0
0
0
0
0
0
0
0
0
0
0
0
0
0
0
0
0
0
0
0
0
0
0
0
0
0
0
0
0
0
0
0
0
0
0
0
0
0
0
0
0
0
0
0
0
0
0
0
0
0
0
0
0
0
0
0
0
0
0
0
0
0
0
0
0
0
0
0
0
0
0
0
0
0
0
0
0
0
0
0
0
0
0
0
0
0
0
0
0
0
0
0
0
0
0
0
0
0
0
0
0
0
0
0
0
0
0
0
0
0
0
0
0
0
0
0
0
0
0
0
0
0
0
0
0
0
0
0
0
0
0
0
0
0
0
0
0
0
0
0
0
0
0
0
0
0
0
0
0
0
0
0
0
0
0
0
0
0
0
0
0
0
0
0
0
0
0
0
0
0
0
0
0
0
0
0
0
0
0
0
0
0
0
0
0
0
0
0
0
0
0
0
0
0
0
0
0
0
0
0
0
0
0
0
0
0
0
0
0
0
0
0
0
0
0
0
0
0
0
0
0
0
0
0
0
0
0
0
0
0
0
0
0
0
0
0
0
0
0
0
0
0
0
0
0
0
0
0
0
0
0
0
0
0
0
0
0
0
0
0
0
0
0
0
0
0
0
0
0
0
0
0
0
0
0
0
0
0
0
0
0
0
0
0
0
0
0
0
0
0
0
0
0
0
0
0
0
0
0
0
0
0
0
0
0
0
0
0
0
0
0
0
0
0
0
0
0
0
0
0
0
0
0
0
0
0
0
0
0
0
0
0
0
0
0
0
0
0
0
0
0
0
0
0
0
0
0
0
0
0
0
0
0
0
0
0
0
0
0
0
0
0
0
0
0
0
0
0
0
0
0
0
0
0
0
0
0
0
0
0
0
0
0
0
0
0
0
0
0
0
0
0
0
0
0
0
0
0
0
0
0
0
0
0
0
0
0
0
0
0
0
0
0
0
0
0
0
0
0
0
0
0
0
0
0
0
0
0
0
0
0
0
0
0
0
0
0
0
0
0
0
0
0
0
0
0
0
0
0
0
0
0
0
0
0
0
0
0
0
0
0
0
0
0
0
0
0
0
0
0
0
0
0
0
0
0
0
0
0
0
0
0
0
0
0
0
0
0
0
0
0
0
0
0
0
0
0
0
0
0
0
0
0
0
0
0
0
0
0
0
0
0
0
0
0
0
0
0
0
0
0
0
0
0
0
0
0
0
0
0
0
0
0
0
0
0
0
0
0
0
0
0
0
0
0
0
0
0
0
0
0
0
0
0
0
0
0
0
0
0
0
0
0
0
0
0
0
0
0
0
0
0
0
0
0
0
0
0
0
0
0
0
0
0
0
0
0
0
0
0
0
0
0
0
0
0
0
0
0
0
0
0
0
0
0
0
0
0
0
0
0
0
0
0
0
0
0
0
0
0
0
0
0
0
0
0
0
0
0
0
0
0
0
0
0
0
0
0
0
0
0
0
0
0
0
0
0
0
0
0
0
0
0
0
0
0
0
0
0
0
0
0
0
0
0
0
0
0
0
0
0
0
0
0
0
0
0
0
0
0
0
0
0
0
0
0
0
0
0
0
0
0
0
0
0
0
0
0
0
0
0
0
0
0
0
0
0
0
0
0
0
0
0
0
0
0
0
0
0
0
0
0
0
0
0
0
0
0
0
0
0
0
0
0
0
0
0
0
0
0
0
0
0
0
0
0
0
0
0
0
0
0
0
0
0
0
0
0
0
0
0
0
0
0
0
0
0
0
0
0
0
0
0
0
0
0
0
0
0
0
0
0
0
0
0
0
0
0
0
0
0
0
0
0
0
0
0
0
0
0
0
0
0
0
0
0
0
0
0
0
0
0
0
0
0
0
0
0
0
0
0
0
0
0
0
0
0
0
0
0
0
0
0
0
0
0
0
0
0
0
0
0
0
0
0
0
0
0
0
0
0
0
0
0
0
0
0
0
0
0
0
0
0
0
0
0
0
0
0
0
0
0
0
0
0
0
0
0
0
0
0
0
0
0
0
0
0
0
0
0
0
0
0
0
0
0
0
0
0
0
0
0
0
0
0
0
0
0
0
0
0
0
0
0
0
0
0
0
0
0
0
0
0
0
0
0
0
0
0
0
0
0
0
0
0
0
0
0
0
0
0
0
0
0
0
0
0
0
0
0
0
0
0
0
0
0
0
0
0
0
0
0
0
0
0
0
0
0
0
0
0
0
0
0
0
0
0
0
0
0
0
0
0
0
0
0
0
0
0
0
0
0
0
0
0
0
0
0
0
0
0
0
0
0
0
0
0
0
0
0
0
0
0
0
0
0
0

style
40555
0
1
0
0
0
0
0
0
0
0
0
0
0
0
0
0
0
0
0
0
0
0
0
1
0
0
0
0
1
1
0
0
0
1
0
0
0
0
0
0
1
1
0
1
0
1
0
0
0
0
0
0
1
0
0
0
0
1
0
1
0
0
1
0
0
0
0
0
1
0
0
0
0
0
0
1
1
0
0
0
0
0
0
0
0
0
0
0
0
0
0
0
0
0
0
0
0
0
0
0
0
0
1
0
0
0
0
0
0
1
0
1
0
0
0
0
0
1
0
0
0
0
0
0
1
1
0
0
0
0
1
0
0
1
1
0
1
0
0
0
0
0
0
0
0
0
0
0
0
1
0
0
1
0
0
1
1
0
0
0
0
0
0
0
0
0
0
0
0
1
1
0
0
0
0
0
0
0
0
0
0
1
0
0
0
0
0
0
0
0
1
0
0
0
1
1
0
0
0
0
0
0
0
0
0
0
1
0
1
0
0
1
0
0
0
0
0
0
0
0
1
0
0
1
0
0
0
0
0
0
0
0
1
0
0
0
0
1
0
0
0
1
0
0
0
0
1
1
0
0
0
0
0
0
0
0
1
0
1
0
0
0
0
0
0
0
0
0
0
1
0
1
0
1
1
0
1
0
0
0
0
0
0
0
0
1
0
0
0
0
0
0
0
0
0
0
0
0
0
0
0
1
0
0
1
0
0
0
1
0
0
0
0
1
1
0
0
0
1
0
0
0
1
1
0
0
0
0
0
0
1
0
0
0
0
0
0
0
0
0
0
0
0
1
0
0
0
0
0
0
0
0
0
0
1
0
0
0
1
0
0
0
1
0
1
0
0
0
0
0
0
0
0
0
0
0
1
0
0
0
0
0
0
0
0
0
0
0
0
0
0
0
1
0
0
0
0
0
0
0
0
0
0
1
0
0
0
0
0
0
0
0
0
1
1
0
0
0
0
0
0
1
0
0
0
1
0
1
0
0
0
0
0
0
0
0
0
0
0
0
0
0
0
1
0
0
0
0
0
0
0
0
1
0
0
0
0
0
0
0
0
0
0
0
0
0
0
0
0
0
0
0
0
0
1
0
0
0
1
1
0
0
0
1
0
0
0
0
0
0
0
0
0
0
0
0
0
0
0
0
0
1
0
0
0
0
0
0
0
0
0
0
0
0
0
0
0
0
0
1
0
0
1
0
0
0
0
0
0
0
0
0
0
1
1
0
0
0
0
0
1
0
0
0
0
0
0
0
0
1
0
1
1
0
0
0
0
1
1
0
0
0
0
0
0
0
0
0
1
0
0
1
0
0
0
1
0
1
0
0
1
1
0
1
0
0
0
0
0
0
1
0
0
0
1
0
0
0
0
0
0
0
0
0
0
0
0
0
0
0
0
0
1
0
0
0
0
0
0
0
1
0
0
0
0
0
0
0
0
0
1
0
0
0
0
0
0
0
0
0
1
0
1
0
0
0
1
0
0
0
0
0
0
0
0
0
0
1
1
0
1
0
0
1
0
0
0
0
1
0
0
0
0
1
0
0
0
0
0
1
0
0
1
0
0
1
0
0
1
0
0
0
0
0
0
0
0
0
0
0
0
0
1
1
1
1
0
0
0
0
0
0
0
1
1
0
0
1
0
0
0
0
0
0
0
0
0
0
0
0
0
0
0
0
0
0
0
0
0
0
0
1
0
0
0
0
0
0
0
0
0
0
0
0
0
0
0
0
0
0
0
0
0
0
0
0
0
0
0
0
0
0
0
0
0
0
0
0
0
0
0
0
0
0
0
0
0
0
0
0
0
0
0
0
0
0
0
0
0
0
0
0
0
0
0
0
0
0
0
0
0
0
0
0
0
0
0
0
0
0
0
0
0
0
0
0
0
0
0
0
0
0
0
0
0
0
0
0
0
0
0
0
0
0
0
0
0
0
0
0
0
0
0
1
0
0
0
1
1
0
0
1
1
0
0
0
0
1
1
0
0
0
0
1
0
0
1
0
1
1
0
1
0
0
0
0
1
0
1
0
0
0
0
0
0
0
0
1
0
1
1
0
0
0
0
0
0
0
0
0
1
0
0
0
0
0
0
0
1
0
0
0
0
0
0
0
0
0
0
0
0
0
1
0
0
0
0
0
0
0
1
1
0
0
0
0
0
0
0
0
1
0
0
1
0
0
1
0
0
0
0
0
0
0
0
0
0
0
0
0
0
1
0
0
0
0
0
1
0
0
0
1
0
0
1
0
0
1
0
0
1
0
1
0
1
0
0
0
0
0
0
0
1
1
0
0
0
0
0
0
1
0
0
1
0
1
0
0
1
0
0
0
0
0
1
0
0
1
0
0
0
0
0
0
0
0
0
0
0
1
0
1
0
1
0
0
1
0
0
0
0
0
0
0
0
0
0
0
0
0
0
0
0
0
0
0
0
0
0
0
0
0
0
0
0
0
0
0
0
1
0
0
0
0
0
0
1
0
0
0
0
0
0
0
0
0
0
0
0
0
0
0
0
0
1
0
0
0
0
0
0
0
0
0
1
0
0
0
0
1
0
0
0
1
0
0
0
0
0
0
0
0
0
0
0
0
0
0
0
1
0
0
0
0
0
0
0
0
0
0
0
0
0
0
0
0
0
0
1
0
0
0
0
0
0
0
0
0
0
0
0
0
0
0
0
0
0
0
0
0
0
0
0
0
1
1
0
0
0
0
1
0
1
0
1
0
0
1
1
0
0
0
1
0
0
1
0
0
0
1
0
0
0
0
1
0
0
1
0
1
0
0
0
0
0
0
0
1
0
0
1
1
0
1
0
1
0
0
0
0
0
1
0
0
0
0
0
0
0
0
0
0
0
1
0
1
0
1
0
0
0
0
0
0
0
0
0
0
1
0
0
0
0
0
0
1
0
0
0
0
0
0
0
0
0
1
0
0
0
1
0
0
1
0
0
0
1
0
0
0
0
0
0
0
0
0
0
0
0
0
0
0
0
0
0
0
0
0
0
0
0
0
0
0
0
0
0
0
0
0
0
0
0
0
0
0
0
0
0
0
0
0
0
0
0
0
0
0
0
0
0
0
0
0
0
0
0
0
1
0
0
0
0
0
0
0
0
0
0
0
0
0
0
0
1
0
0
0
0
1
0
0
0
0
0
0
0
0
0
0
0
0
0
0
0
0
0
0
1
0
0
0
0
0
0
0
0
0
0
0
0
0
0
0
0
0
0
0
0
0
0
0
0
0
0
0
1
0
0
0
0
0
0
0
0
0
0
0
0
0
0
0
0
0
0
0
0
0
0
0
0
0
0
0
0
0
0
0
0
0
0
0
0
0
0
0
0
0
0
0
0
0
0
0
0
0
0
0
0
0
0
0
0
0
0
0
0
0
0
0
0
0
0
0
0
0
0
0
0
0
0
0
0
0
0
0
0
0
0
0
1
0
0
0
0
0
0
1
0
0
0
0
0
0
0
0
0
0
0
0
0
0
0
0
0
0
0
0
0
0
0
0
0
0
0
0
0
0
0
0
0
0
0
0
0
0
0
0
0
0
0
0
0
0
0
0
0
0
0
0
0
0
0
0
0
0
0
0
0
0
0
0
0
0
0
0
0
0
0
0
0
0
0
0
0
0
0
0
0
0
0
0
0
0
0
0
0
0
0
0
0
0
0
0
0
0
0
0
0
0
0
0
0
0
0
0
0
0
0
0
0
0
0
0
0
0
0
0
0
0
0
0
0
0
0
0
0
0
0
0
0
0
0
0
0
0
0
0
0
0
1
0
0
1
0
0
1
0
0
0
0
0
0
0
1
1
0
1
1
0
1
1
1
0
1
0
1
0
0
0
0
0
0
0
0
0
0
1
0
0
1
1
0
0
0
0
0
0
0
0
0
0
1
0
0
0
0
0
0
0
0
1
0
1
0
0
0
0
1
0
0
0
0
0
0
0
0
0
0
0
0
1
0
0
0
0
0
0
0
0
0
0
0
0
0
0
0
0
0
0
0
0
1
0
0
0
0
0
0
0
0
0
0
0
0
0
0
0
0
0
1
0
0
0
0
0
0
0
0
0
0
0
0
0
0
0
0
0
1
0
0
0
0
0
0
0
0
0
0
0
0
0
1
0
0
0
0
1
0
1
0
0
0
0
0
0
0
0
0
0
0
0
0
0
0
0
0
0
0
0
0
0
0
0
0
0
0
0
0
1
0
0
0
0
0
0
0
0
0
0
0
0
0
0
0
0
0
0
0
1
0
0
0
0
0
0
1
1
0
0
1
0
0
0
0
1
0
0
0
1
0
0
0
0
1
1
0
0
0
0
0
0
0
0
0
0
0
0
0
0
0
0
0
0
0
0
0
0
0
0
0
0
0
0
0
0
0
1
0
0
0
0
0
0
0
1
0
1
0
0
0
0
0
0
1
0
0
0
0
0
0
0
0
0
0
1
1
0
0
0
0
0
0
0
0
0
0
0
0
0
0
0
0
0
0
1
0
0
0
0
0
0
0
0
0
0
0
0
0
0
0
0
0
0
0
0
1
0
1
0
0
0
0
0
0
0
0
0
0
0
0
0
0
0
0
0
0
0
0
0
0
0
0
0
0
0
0
0
0
0
0
0
0
0
0
0
0
0
0
0
0
0
0
0
1
0
1
0
0
0
0
0
0
0
1
0
0
0
0
0
0
0
0
0
0
0
0
0
0
0
0
0
0
0
0
0
0
0
0
0
0
1
1
0
0
0
0
0
0
0
0
0
1
0
0
0
0
0
0
0
0
0
0
0
0
0
0
0
0
0
0
0
0
0
0
0
0
0
0
0
0
0
0
0
0
0
0
0
0
0
0
0
0
0
0
0
0
0
0
0
0
0
1
0
0
0
0
0
0
0
0
0
0
0
0
0
0
0
0
0
0
0
0
1
0
0
0
0
0
0
0
0
0
0
0
0
0
0
0
0
0
0
1
1
0
1
0
0
0
0
0
0
0
0
0
0
0
0
0
0
0
1
0
0
0
0
0
0
1
0
0
0
0
0
0
0
0
0
0
0
0
0
0
0
0
0
0
0
0
0
0
1
0
0
0
0
0
0
0
1
0
1
0
0
0
0
0
0
0
0
0
0
0
0
0
1
0
0
0
0
0
0
0
0
0
0
1
0
0
0
0
0
0
0
0
1
0
1
0
0
1
0
0
1
0
0
0
1
0
0
0
0
0
1
0
0
0
0
0
0
0
0
0
0
0
0
0
0
0
0
0
0
0
0
0
0
0
0
0
0
1
0
0
0
0
0
0
0
0
0
0
0
1
0
0
0
0
0
0
0
0
1
0
0
0
0
0
0
0
0
0
0
0
0
0
0
0
0
0
0
0
0
0
0
0
0
0
0
0
0
0
0
0
0
0
0
0
1
0
0
0
0
0
0
0
0
0
0
0
0
0
0
0
0
0
0
0
0
0
0
0
0
0
0
0
0
0
0
0
0
1
0
0
0
0
1
0
0
0
0
0
1
0
0
0
0
0
0
0
0
0
0
1
0
0
0
1
0
0
0
0
0
0
1
0
0
0
0
0
1
0
0
0
0
0
0
0
0
0
0
1
1
0
0
0
1
0
0
0
0
0
0
0
0
0
0
0
0
0
0
0
1
0
0
0
0
0
0
0
0
0
1
1
0
0
0
1
0
1
0
0
0
0
0
0
1
0
1
0
0
0
0
0
0
0
0
0
0
0
0
0
0
1
0
0
0
0
0
0
0
0
0
0
0
0
0
0
0
0
0
0
0
0
0
0
0
1
0
0
0
0
0
0
0
0
0
0
0
0
0
1
0
0
0
0
0
0
0
0
0
0
0
0
0
0
0
0
0
0
0
0
0
0
0
0
0
0
0
0
0
0
0
0
0
0
1
0
0
0
0
0
0
0
0
0
0
0
0
0
0
0
0
0
0
0
0
0
0
0
0
0
0
0
1
0
0
0
0
0
0
0
0
0
1
0
0
1
0
0
0
0
0
0
0
1
0
0
0
0
1
0
0
0
0
1
1
0
0
0
0
0
1
0
0
0
0
1
0
0
0
0
1
1
0
0
0
0
1
0
0
0
0
0
0
0
0
0
0
0
0
1
0
0
0
1
0
0
0
0
0
0
0
0
0
0
1
0
0
0
0
0
0
1
0
0
0
0
0
0
0
0
0
0
0
0
0
0
0
0
0
0
0
0
0
0
0
0
0
0
0
0
0
0
0
0
0
1
0
0
0
0
0
0
0
0
0
0
0
0
0
0
0
0
0
0
0
0
0
0
0
0
0
0
0
0
0
0
1
0
0
0
0
0
0
0
1
0
0
1
0
1
0
0
0
0
0
0
0
0
0
0
0
1
0
0
0
1
1
0
0
0
0
1
1
0
0
0
0
0
0
0
0
1
1
0
0
0
0
0
0
0
0
0
0
1
0
0
1
0
0
0
0
0
0
0
0
0
0
0
0
1
0
0
0
1
0
1
0
0
0
0
0
0
0
0
0
0
0
0
0
0
0
0
0
0
0
0
0
0
0
1
0
0
0
1
0
0
0
0
0
0
0
0
0
0
0
0
0
0
0
0
0
0
0
0
1
0
0
1
0
0
0
0
0
0
1
0
0
0
0
0
0
0
0
0
0
0
0
0
0
0
0
0
0
0
0
0
0
0
0
0
0
0
0
0
0
1
0
0
0
0
0
0
0
0
0
0
0
0
0
0
0
0
0
1
0
0
0
1
0
0
0
1
0
0
0
0
1
0
0
0
0
0
0
1
1
0
0
0
0
0
0
0
1
0
0
0
1
0
0
0
0
0
0
0
0
0
0
0
0
0
0
0
0
1
0
0
1
1
0
0
0
0
0
0
1
0
1
1
0
0
0
0
1
1
0
0
1
0
0
1
1
0
1
1
0
0
1
0
1
1
1
1
1
0
1
0
0
0
1
0
0
0
0
1
0
0
0
0
1
1
0
1
1
0
0
1
1
0
1
0
0
0
0
1
0
0
0
0
0
0
0
0
1
0
0
0
0
0
1
0
0
0
1
0
0
1
0
0
0
0
0
0
1
0
0
0
0
0
0
0
0
0
0
1
0
0
0
0
0
0
0
0
0
0
0
0
0
0
1
0
0
0
1
0
0
0
0
0
0
0
0
0
0
0
0
0
0
0
0
0
0
0
0
0
0
0
0
1
0
0
0
1
0
0
0
0
1
0
0
0
1
0
0
0
0
0
0
1
0
0
0
0
0
1
0
0
0
0
0
1
1
0
0
0
0
0
0
0
0
0
0
0
0
0
0
0
0
0
0
0
0
0
0
0
0
0
0
0
0
0
0
0
0
0
1
0
1
0
0
0
0
0
0
0
0
0
0
0
0
0
0
0
0
0
0
0
0
0
0
0
0
0
1
0
0
0
0
0
0
0
0
0
0
0
0
0
1
0
0
0
0
0
0
0
0
0
0
0
0
0
1
0
0
0
1
0
0
0
0
0
0
0
0
0
0
0
0
0
0
0
0
1
1
0
0
0
1
0
0
0
0
0
0
0
0
0
0
0
0
0
0
1
0
0
0
1
0
0
1
0
0
1
0
0
0
0
0
0
0
1
0
0
0
0
0
0
1
1
1
1
0
0
0
1
0
0
0
1
0
0
0
0
1
0
1
0
0
0
0
0
1
0
0
0
0
1
0
0
0
1
0
1
0
0
1
0
0
0
0
0
0
0
1
0
0
0
0
1
0
1
1
0
0
0
0
0
0
0
0
0
1
0
0
0
0
0
0
0
0
0
1
1
0
0
0
0
0
0
0
0
0
0
0
0
1
0
0
1
0
0
0
1
0
0
0
0
1
0
0
1
0
0
0
0
0
0
0
1
1
0
0
0
0
0
1
0
1
1
0
0
0
1
0
0
0
0
0
0
1
0
0
0
0
0
0
0
0
1
0
0
1
0
0
0
1
0
0
0
1
0
0
0
0
0
0
0
0
0
1
0
0
0
0
1
0
0
0
1
0
0
0
0
0
1
0
0
0
1
0
0
1
1
0
0
0
0
1
0
0
1
0
0
1
0
0
0
1
1
0
1
0
0
0
1
1
1
0
1
0
0
0
0
0
0
0
0
0
1
0
0
0
0
0
0
0
0
0
0
0
0
0
0
0
0
0
0
0
1
0
0
0
0
0
0
0
0
0
0
0
0
0
0
0
0
0
0
0
0
1
0
0
0
0
0
0
0
0
0
1
0
0
0
0
1
0
0
0
0
0
0
0
0
0
0
0
1
0
0
0
0
0
0
0
0
0
0
0
0
0
0
0
0
0
0
1
0
1
0
0
0
1
0
0
0
0
0
0
0
0
0
0
0
0
0
0
1
1
0
0
0
0
0
0
0
0
0
0
1
0
0
0
0
0
0
1
0
0
0
0
0
0
0
0
0
0
0
0
1
0
0
0
0
0
1
0
0
0
0
0
0
0
0
0
0
0
0
0
0
1
0
0
0
0
0
0
0
0
0
0
0
0
0
0
0
0
0
1
0
0
0
0
0
0
0
0
0
0
0
0
0
0
0
0
0
0
0
0
1
0
0
0
0
0
0
1
0
0
0
0
0
0
0
0
0
0
0
0
0
0
0
0
0
0
0
0
0
0
0
0
0
0
0
0
0
0
0
0
0
0
0
0
0
1
0
0
0
0
1
0
0
0
0
0
1
0
0
0
0
0
0
0
0
0
0
1
0
0
0
1
0
0
0
0
0
0
0
0
0
0
0
0
0
0
0
0
1
0
1
0
0
1
0
0
0
0
0
0
0
0
0
0
0
0
0
0
0
0
0
0
0
0
0
0
0
0
0
0
0
0
0
0
0
0
0
0
0
0
0
0
0
0
0
0
0
0
0
0
1
0
0
0
0
0
0
0
0
0
0
0
0
0
0
0
0
0
0
0
0
0
0
0
0
0
0
0
0
0
0
0
0
0
0
0
0
0
0
0
0
0
0
0
0
1
0
0
0
0
0
0
0
0
0
0
1
0
0
0
0
0
0
0
0
0
0
0
0
0
0
0
0
0
0
0
0
1
0
0
1
0
1
0
0
0
0
0
0
1
0
0
0
0
0
0
0
0
0
0
0
0
1
1
0
0
0
0
0
0
0
0
1
0
0
0
0
0
0
0
0
1
1
0
0
0
0
0
0
0
0
0
0
0
0
1
0
0
0
0
0
0
0
0
0
0
0
0
0
0
1
0
0
0
0
0
0
0
0
0
0
0
1
0
0
0
0
0
0
0
0
0
0
0
0
0
0
0
0
1
0
0
0
0
0
0
0
0
0
0
0
0
0
0
0
0
0
0
0
0
0
0
1
0
0
0
0
0
0
0
0
0
0
0
0
0
1
0
0
0
1
0
0
0
0
0
0
0
0
0
0
0
0
0
0
0
0
0
1
0
0
0
0
0
0
0
0
1
0
0
0
0
0
0
0
0
0
0
0
0
1
0
0
0
0
0
0
0
0
0
0
1
0
0
0
0
0
1
0
0
0
0
0
0
0
0
0
0
1
0
0
0
0
0
0
1
0
0
0
0
0
0
0
0
0
0
0
0
0
0
0
0
0
0
0
0
0
0
0
0
0
0
0
0
0
0
0
0
0
0
0
0
0
1
0
0
0
0
0
1
0
0
0
0
0
0
0
0
0
0
0
0
0
0
0
0
0
0
0
0
0
0
0
0
0
1
0
0
0
0
0
0
0
0
0
0
0
0
0
1
0
0
0
0
0
0
0
0
0
0
0
0
0
0
0
0
0
0
0
0
0
1
0
0
0
0
0
0
0
0
0
0
0
1
0
0
0
0
0
0
0
0
0
0
0
0
0
0
0
0
0
0
0
0
0
0
0
0
0
0
0
0
1
0
0
0
0
1
0
0
0
0
0
0
1
0
0
0
1
0
0
0
1
1
0
1
0
0
0
0
1
0
0
0
0
0
1
0
0
0
0
1
0
0
0
0
0
0
0
0
0
0
0
0
1
0
0
0
0
0
0
0
0
0
0
0
0
0
0
0
0
0
0
0
0
0
0
0
0
0
0
0
0
0
0
0
0
0
0
1
0
0
0
0
1
0
0
0
0
1
0
0
0
0
0
0
0
0
1
0
0
0
0
0
0
0
0
0
0
0
0
0
0
0
0
0
0
0
0
0
0
0
0
0
0
0
0
0
0
0
0
0
0
0
0
0
0
0
0
0
0
0
0
0
0
0
0
0
0
0
0
0
0
0
0
0
0
1
0
0
0
0
0
0
0
0
0
0
0
0
0
0
1
0
0
0
0
0
1
0
0
1
0
0
1
0
0
0
0
0
1
0
1
0
0
0
0
0
0
0
0
0
0
0
0
0
0
0
1
0
0
0
0
0
0
0
0
1
0
0
0
0
0
0
0
0
0
0
1
0
0
0
0
0
0
1
0
0
0
0
0
0
0
0
0
0
0
0
0
1
0
0
0
0
0
0
0
0
0
0
0
0
0
0
0
0
0
0
0
0
1
0
1
0
0
0
0
0
0
0
0
0
0
0
0
0
0
0
0
0
0
0
0
0
0
0
0
0
1
0
0
0
1
0
1
1
0
1
0
0
0
0
0
0
1
0
0
0
0
0
1
0
0
0
0
0
0
0
0
0
0
0
1
0
0
0
0
0
0
0
0
0
0
0
0
0
1
0
0
0
0
1
0
0
0
0
1
0
0
0
0
0
0
0
0
0
0
0
1
0
0
0
0
0
0
0
0
0
0
0
0
0
0
0
0
0
0
0
0
0
0
0
0
0
0
0
0
0
0
0
0
0
0
0
0
0
0
0
0
1
0
1
1
0
0
0
0
0
0
0
0
1
0
1
0
0
0
0
0
0
0
0
0
0
1
0
0
0
0
0
0
0
0
0
0
0
0
0
0
0
0
0
0
0
0
0
0
1
0
0
0
0
0
0
0
0
0
0
0
0
0
1
0
0
0
0
0
0
0
0
0
0
0
0
0
0
0
0
1
0
0
0
0
0
0
1
0
0
0
0
0
0
0
0
0
0
0
0
0
0
0
0
0
0
0
0
0
0
0
0
0
0
0
0
0
0
0
0
0
0
0
0
0
0
0
0
0
0
0
0
0
0
0
0
0
0
0
0
1
1
1
0
0
0
0
0
0
1
0
0
0
0
0
0
0
0
0
0
0
0
1
0
0
0
0
1
0
1
1
0
0
0
0
0
0
0
0
0
0
0
0
0
0
0
0
0
0
0
0
0
0
0
0
0
0
0
1
0
0
0
0
0
0
0
0
0
0
0
0
0
0
0
0
0
0
1
0
0
0
0
0
0
0
0
0
0
0
0
0
0
0
0
0
0
0
0
0
0
0
0
0
0
0
0
0
0
0
1
0
0
0
0
0
0
0
0
0
0
0
0
0
0
0
0
0
0
0
1
1
0
0
0
0
0
0
0
0
1
0
0
0
0
0
0
1
0
0
0
0
0
0
0
0
0
0
0
0
0
0
0
0
0
0
0
0
1
0
0
0
0
0
0
0
0
0
0
0
0
0
0
0
1
0
0
0
0
0
0
0
0
0
1
0
0
0
1
1
1
0
0
0
0
0
0
0
0
0
0
0
0
0
1
0
0
1
1
0
0
0
0
0
1
0
0
0
0
0
0
0
0
0
0
0
0
0
0
0
0
0
1
0
0
0
0
0
0
0
0
0
0
0
0
0
0
0
0
0
0
0
0
0
0
0
0
0
0
0
0
0
0
0
0
0
0
0
0
0
0
0
0
0
0
0
0
0
1
0
0
0
0
0
0
1
0
0
0
0
0
1
0
0
0
0
0
0
0
0
0
1
0
0
0
0
0
0
0
0
0
0
0
0
0
0
0
1
0
0
0
0
0
0
0
0
0
0
0
0
0
0
0
0
0
0
0
0
0
0
0
0
1
0
0
0
0
0
0
0
0
0
0
0
0
0
0
0
0
0
0
1
0
0
0
0
0
0
0
0
0
0
0
0
0
0
0
0
0
0
0
0
0
0
0
0
0
0
0
0
0
0
0
0
0
0
1
0
0
0
0
0
0
0
0
0
0
0
0
0
0
0
0
0
0
0
0
0
0
0
0
0
0
0
0
0
0
0
0
0
0
0
0
0
0
0
0
0
0
0
0
0
0
0
0
0
0
1
0
0
0
0
0
0
0
1
0
0
0
0
1
0
0
0
0
1
0
0
0
0
0
0
0
1
0
0
0
0
0
0
0
0
0
0
1
0
0
0
0
0
0
0
0
0
0
0
0
0
0
0
0
0
0
0
0
0
0
0
0
0
0
0
0
0
0
0
0
0
0
0
0
0
0
0
0
0
0
0
0
0
0
0
0
0
0
0
0
0
1
0
0
0
0
0
0
0
0
0
1
0
1
0
0
0
0
0
0
1
0
0
0
0
0
0
0
0
0
0
0
1
0
0
0
0
0
0
0
0
0
0
0
0
0
0
0
0
0
0
0
0
0
0
0
0
0
1
0
0
0
0
0
0
0
0
0
0
0
0
0
0
0
0
0
0
0
0
0
1
0
0
0
0
0
0
0
0
0
0
0
0
0
0
0
0
0
0
0
0
0
0
0
0
0
1
0
0
0
0
0
0
0
0
0
0
1
0
0
0
0
0
0
0
0
0
0
0
0
0
0
0
0
0
0
0
0
0
0
0
0
0
0
0
0
0
0
0
0
0
0
0
0
1
0
0
0
0
0
0
0
0
0
0
0
0
0
0
1
0
1
0
0
0
0
0
0
0
0
0
0
0
0
1
0
0
0
0
0
0
0
0
0
0
0
1
0
0
0
0
0
0
0
0
0
0
0
0
0
0
0
0
0
0
0
0
1
0
0
0
0
0
0
0
0
0
0
0
0
0
0
1
0
0
0
0
0
1
0
0
0
0
0
0
0
0
0
1
0
0
0
0
0
0
0
0
0
0
0
0
0
0
1
0
0
0
0
0
0
0
0
0
0
0
0
0
0
0
0
0
0
0
0
0
0
0
0
0
0
1
0
0
0
0
0
0
0
0
0
0
0
0
0
0
0
0
0
0
0
0
0
0
0
0
0
0
0
0
0
0
0
0
0
0
0
0
0
0
0
0
0
1
0
0
1
0
0
0
0
0
0
0
0
0
0
0
0
0
0
0
0
0
0
0
0
0
0
0
0
0
0
0
0
0
1
0
0
0
0
0
0
0
0
0
0
0
0
0
0
0
0
0
0
0
0
0
0
0
0
0
0
0
0
0
0
0
0
1
0
0
0
0
0
0
0
0
0
0
0
0
0
0
0
0
0
0
0
0
0
0
0
0
0
0
0
0
0
0
0
0
0
0
0
0
0
1
0
0
0
0
0
0
0
0
0
0
0
0
0
0
0
0
0
0
0
0
0
0
0
0
0
1
0
0
0
0
0
0
0
0
0
0
0
0
0
0
0
0
0
0
1
0
0
0
0
0
0
0
0
0
0
0
0
0
0
0
1
0
0
0
0
0
0
0
0
0
0
0
0
0
0
0
0
0
0
0
0
0
0
0
0
0
0
0
0
0
0
0
0
0
0
0
0
0
0
0
0
0
0
0
0
0
0
0
0
0
0
0
0
0
0
0
0
0
0
0
0
0
0
0
0
1
0
0
0
0
0
0
0
0
0
0
0
0
0
0
0
1
0
0
0
0
0
0
0
0
0
0
0
0
0
0
0
0
0
0
0
0
0
0
0
0
0
0
0
0
0
0
0
0
0
0
0
0
0
0
0
0
0
0
0
0
0
0
0
0
0
0
0
1
0
0
0
0
0
0
0
0
0
0
0
0
0
0
0
0
0
0
0
0
0
0
0
0
0
0
0
0
0
0
0
0
0
0
0
0
0
0
0
0
0
0
0
0
0
0
0
0
0
0
0
0
0
0
0
0
0
0
0
0
0
1
0
0
0
0
0
0
0
0
0
0
0
0
0
0
0
0
0
0
0
0
0
0
0
0
0
0
0
0
0
0
0
0
0
0
0
0
0
0
0
0
0
0
0
0
0
0
0
0
0
0
0
0
0
0
0
0
0
0
0
0
0
0
0
0
1
0
0
0
0
0
0
1
0
0
0
0
0
0
0
0
0
0
0
0
0
0
0
0
0
0
1
0
0
0
0
0
1
1
1
0
0
0
0
0
0
0
0
0
0
0
0
0
0
0
0
0
0
0
0
0
0
0
0
0
0
0
0
0
0
0
0
0
0
0
0
0
0
0
0
0
0
0
0
0
0
0
0
0
0
0
0
0
0
0
0
0
0
0
0
0
0
0
0
0
0
0
0
0
0
0
0
0
0
0
0
0
0
0
0
0
0
0
0
0
0
0
0
0
0
0
0
0
0
0
0
0
0
0
0
0
0
0
0
0
0
0
0
0
0
0
0
0
0
0
0
0
0
0
0
0
0
0
0
0
0
0
0
0
0
0
0
0
0
0
0
1
0
0
0
0
0
1
0
0
0
0
0
0
0
0
1
0
0
0
0
0
0
0
0
0
0
0
0
0
0
0
0
0
0
0
0
0
0
0
0
0
0
0
0
0
0
0
0
0
0
0
0
1
0
0
1
0
0
0
0
0
0
0
0
0
0
0
0
0
0
0
0
0
0
0
0
0
0
0
1
0
0
0
1
0
0
0
0
0
0
0
0
0
0
0
0
0
0
0
0
0
0
0
0
0
0
0
0
0
0
0
1
0
1
0
0
0
0
0
0
0
0
1
0
0
0
0
0
0
1
0
0
0
0
0
0
0
0
0
0
0
0
1
0
0
1
0
0
0
0
0
0
0
1
0
0
1
0
0
0
0
0
0
0
0
0
0
0
1
0
0
0
0
0
0
0
0
1
1
0
0
0
0
0
0
0
0
0
0
0
0
0
0
0
0
0
0
0
0
0
0
0
0
0
0
0
0
0
1
0
0
0
0
0
0
0
0
0
0
0
0
0
0
0
0
0
0
0
0
0
0
1
0
0
0
0
0
0
0
0
0
0
0
0
0
0
0
0
0
0
0
0
0
0
0
0
0
0
0
0
0
0
0
0
0
0
0
0
0
0
0
0
0
0
0
0
0
1
0
0
1
0
0
0
1
0
0
0
0
0
0
0
0
0
1
0
0
0
0
0
0
0
0
0
0
0
0
0
0
0
0
0
0
0
0
0
0
0
0
0
0
0
0
0
0
0
0
0
0
0
0
0
0
0
0
0
0
0
0
0
0
0
0
0
0
0
0
0
0
0
0
0
0
0
1
0
0
0
0
0
0
0
0
0
0
0
0
0
0
0
0
0
0
0
0
0
0
0
0
0
0
0
0
0
0
0
0
0
0
0
0
0
0
0
0
0
0
0
0
0
1
0
0
0
0
0
0
0
0
0
0
0
0
0
0
1
0
0
0
0
0
0
0
0
0
1
0
0
0
0
0
0
0
0
0
0
0
0
0
0
0
0
0
0
0
0
0
0
0
0
1
0
0
0
0
0
0
0
0
0
0
0
0
0
0
0
0
0
0
0
0
0
0
0
0
0
0
0
0
0
0
0
1
0
0
0
0
0
0
0
0
1
0
0
0
0
0
0
0
0
0
1
0
0
0
0
0
0
0
0
0
0
0
0
0
0
0
0
0
0
0
0
0
0
0
0
0
0
0
0
0
0
0
0
0
0
0
0
0
0
0
0
0
0
0
0
0
0
0
0
0
0
0
0
0
0
0
0
1
0
0
1
0
0
0
0
0
0
0
0
0
1
0
0
0
0
0
0
0
0
0
0
0
0
0
0
0
0
0
0
0
0
0
0
0
0
0
0
0
0
0
0
0
0
0
0
0
0
0
0
0
0
0
0
0
0
0
0
0
0
0
0
0
0
0
0
0
0
0
0
0
0
0
0
0
0
0
0
0
0
0
0
0
0
0
0
0
0
0
0
0
0
0
0
0
0
0
0
0
0
0
0
0
0
0
0
0
0
1
0
0
0
0
0
0
0
0
0
0
0
0
0
0
0
0
0
0
0
0
0
0
0
0
1
0
0
0
0
0
0
0
0
0
0
0
0
0
0
0
0
0
0
0
0
1
0
0
0
0
0
0
0
0
0
0
0
0
0
0
0
0
0
0
0
1
0
0
0
0
0
0
0
0
0
0
0
0
0
0
0
0
0
0
0
0
0
0
0
0
0
0
0
0
0
0
0
1
0
0
0
0
0
0
0
0
0
0
0
0
0
0
0
0
0
0
0
0
0
0
0
0
0
0
0
0
0
0
0
0
0
0
0
0
0
0
0
0
0
0
0
0
0
0
0
0
0
0
0
0
0
0
0
0
0
0
0
0
0
0
0
0
0
0
0
0
0
1
0
1
1
0
0
0
0
0
0
0
0
0
0
0
0
0
0
0
1
0
0
0
0
0
0
0
0
0
0
0
0
0
0
0
0
0
0
0
0
0
0
0
0
0
0
0
0
0
0
0
0
0
1
0
0
0
0
0
0
0
0
0
0
0
0
0
0
0
0
0
0
0
0
0
0
0
0
0
0
0
0
0
0
0
0
0
0
0
0
0
0
0
0
0
0
0
0
0
1
0
0
0
0
0
0
0
0
0
0
0
0
0
0
0
0
0
0
0
0
0
0
0
0
0
1
0
0
0
0
0
0
0
0
0
0
0
0
0
0
0
0
0
0
0
0
0
0
0
0
0
0
0
0
0
0
0
0
0
0
0
0
0
0
0
0
0
0
0
1
0
0
0
0
0
0
0
0
1
0
0
0
0
0
0
0
0
0
0
0
0
0
0
0
0
0
0
0
0
0
0
0
0
1
0
0
0
0
0
0
0
0
0
0
0
0
0
0
0
0
0
1
0
0
0
0
0
0
1
0
0
0
1
0
0
0
0
0
0
0
0
0
1
0
0
0
0
0
0
0
0
0
0
0
0
0
0
0
0
0
0
0
0
0
0
0
0
0
0
0
0
0
0
0
0
0
0
0
0
0
0
0
0
0
0
0
0
0
0
0
0
0
0
0
0
0
0
0
0
0
0
0
0
0
0
0
0
0
0
0
0
0
0
0
0
0
0
0
0
0
0
0
0
0
0
0
0
0
0
0
0
1
0
0
0
0
0
0
0
0
0
0
0
0
1
0
1
0
0
0
0
0
0
0
0
0
0
0
0
0
0
0
0
0
0
0
0
0
0
0
0
0
0
0
0
0
0
0
0
0
0
0
0
0
0
0
0
0
0
0
0
0
0
0
0
0
0
0
0
0
0
0
0
0
0
0
0
0
0
0
0
0
0
0
0
0
0
0
0
0
0
0
0
0
0
0
0
0
0
0
0
0
0
0
0
0
0
0
0
0
0
0
0
0
0
0
0
1
0
0
0
0
0
0
0
0
0
0
0
0
0
0
0
0
0
0
0
0
0
0
0
1
0
1
1
0
0
0
0
0
0
0
0
0
0
0
0
0
0
0
0
0
0
0
0
0
0
0
0
0
0
0
0
0
0
0
0
1
0
0
0
0
0
0
0
0
0
0
0
0
0
0
0
0
0
0
0
0
0
0
0
0
0
0
0
0
0
0
0
0
0
0
0
0
0
0
0
0
0
0
0
0
0
0
0
0
0
0
0
0
0
0
0
0
0
1
0
0
0
0
0
0
0
0
0
0
0
0
0
0
0
1
0
0
0
0
0
0
0
0
0
0
0
0
1
0
0
0
0
0
0
0
0
0
0
0
0
0
0
0
0
0
1
0
0
0
0
0
0
0
0
0
0
0
0
1
0
0
0
0
0
0
0
0
0
0
0
0
0
0
0
0
0
0
0
0
0
0
0
0
0
0
0
0
0
0
0
1
0
0
0
0
0
0
0
0
0
0
0
0
1
0
0
0
0
0
0
0
0
0
0
0
0
0
0
0
0
0
1
0
0
0
0
0
0
0
0
0
0
0
0
0
0
0
0
0
0
0
0
1
0
0
0
0
0
0
0
0
0
0
0
0
0
0
0
0
0
0
0
0
0
0
0
0
0
0
0
1
0
0
0
0
0
0
0
0
0
1
0
0
1
0
0
0
0
0
0
0
0
0
0
0
0
0
0
0
0
0
0
0
0
0
0
0
0
0
0
1
0
0
0
0
0
0
0
0
0
0
0
0
0
0
0
0
0
0
0
0
0
0
0
0
0
0
0
0
1
1
0
0
0
1
0
0
0
0
0
0
0
0
0
0
0
0
0
0
0
0
0
0
0
0
0
0
0
0
0
0
0
0
0
0
0
0
0
0
0
1
0
0
0
0
0
0
0
0
0
0
0
0
0
0
0
0
0
0
0
0
0
0
0
0
0
0
0
0
0
0
0
0
0
0
0
0
0
0
0
0
0
0
0
0
0
0
0
0
0
0
0
0
0
0
0
0
0
0
0
1
0
0
0
0
0
0
0
0
0
0
1
0
0
0
0
0
0
0
0
0
0
0
0
0
0
0
0
1
1
0
0
0
0
0
0
0
0
0
0
0
0
0
0
0
0
0
0
0
0
0
0
0
0
0
0
0
0
0
0
0
0
0
0
0
0
0
0
0
0
0
0
0
0
0
0
0
0
0
0
0
0
0
0
0
0
0
0
0
1
0
0
0
0
1
0
0
0
0
0
0
0
0
0
0
0
0
0
0
0
0
0
0
0
0
0
0
0
0
0
0
0
0
0
0
0
0
0
0
0
0
0
0
0
0
0
0
0
0
0
0
0
0
0
0
0
0
0
0
0
0
0
0
0
0
0
0
0
0
0
0
0
0
0
0
0
1
0
0
0
0
0
0
0
0
0
0
0
0
0
0
0
0
0
0
0
0
0
0
0
0
0
0
1
0
0
0
0
0
0
0
0
0
0
0
0
0
0
0
0
0
0
0
0
0
0
0
0
0
0
0
0
0
0
0
0
1
0
0
0
0
0
0
0
0
0
0
0
0
0
0
0
0
0
0
0
1
0
0
0
0
0
0
0
0
0
0
0
0
0
0
0
0
0
0
0
0
0
0
0
0
0
0
0
0
0
0
0
0
0
0
0
0
0
0
1
0
0
0
0
0
0
0
0
0
0
0
1
0
0
0
0
0
0
0
0
0
0
0
0
0
0
0
0
0
0
1
0
0
0
0
0
0
0
1
0
0
0
0
0
0
0
0
0
0
0
0
0
0
0
0
0
0
0
0
0
0
0
0
0
0
1
0
0
0
0
0
0
0
0
0
0
0
0
0
0
0
0
0
0
0
0
0
0
0
0
0
0
0
0
0
0
0
0
0
0
0
0
0
0
0
0
0
0
0
0
0
0
0
0
0
0
0
0
0
0
0
0
0
0
0
0
0
0
0
0
0
0
0
0
1
0
0
0
0
0
0
1
0
0
0
0
0
0
0
0
0
0
0
0
0
1
0
0
0
0
0
0
0
0
0
0
0
1
0
0
0
0
0
0
0
0
0
0
0
0
1
0
0
0
0
0
0
0
0
0
0
0
0
0
0
0
0
0
0
0
0
0
1
1
0
0
1
0
0
0
0
1
0
0
0
0
0
1
0
0
0
0
0
0
1
0
0
0
0
0
0
0
0
0
0
0
0
0
0
0
0
0
0
0
0
0
0
0
0
0
0
0
0
0
0
0
1
0
0
0
0
0
0
1
0
0
0
0
0
0
0
1
0
0
0
0
0
0
0
0
0
0
0
0
0
0
0
0
0
0
0
0
0
0
0
0
0
0
0
0
1
0
0
1
0
0
0
0
0
0
0
0
0
0
0
0
0
0
0
0
0
0
0
0
0
0
0
1
0
0
0
0
0
0
0
0
0
0
0
0
0
0
0
0
0
0
0
0
0
0
0
0
0
0
0
1
0
0
0
0
0
0
0
0
0
0
0
0
0
0
0
0
0
0
0
0
0
0
0
0
0
0
0
0
0
0
0
0
0
0
0
1
0
0
0
0
1
0
0
0
0
0
0
0
0
0
0
0
1
0
0
0
0
0
1
0
0
1
0
0
0
0
0
0
0
0
0
1
0
0
0
0
0
0
0
0
0
0
0
0
0
0
0
0
0
0
0
0
0
0
0
0
0
0
0
0
0
0
0
0
1
0
0
0
0
0
0
0
0
0
0
0
0
0
0
0
0
0
0
0
0
0
0
0
0
0
0
0
0
1
0
0
0
0
0
0
0
0
0
1
0
0
0
0
0
0
0
0
0
0
0
0
0
0
0
0
0
1
0
0
0
0
0
0
0
0
0
0
0
0
0
0
0
0
0
0
0
0
0
0
0
0
0
0
0
0
0
0
0
0
0
0
0
0
0
0
0
0
0
0
0
0
0
0
0
0
0
0
0
0
0
0
0
0
0
0
0
0
0
0
0
0
1
0
0
0
0
0
0
0
0
0
0
0
0
0
0
0
0
0
0
0
0
0
0
0
0
0
0
0
0
0
0
0
1
0
0
0
0
0
0
0
0
0
0
0
0
0
0
0
0
0
0
0
0
0
0
0
0
0
0
0
0
0
0
0
0
0
1
0
0
0
0
0
0
0
0
0
0
0
1
0
0
1
0
0
0
0
0
0
0
0
0
0
0
0
0
0
0
0
0
0
0
0
0
0
0
0
0
0
0
0
0
0
0
1
0
0
1
0
0
0
0
0
0
0
0
1
0
0
0
0
0
0
0
0
0
0
0
0
0
0
0
0
0
0
0
0
0
0
0
0
0
0
0
0
0
0
0
0
1
0
0
0
0
0
0
0
0
0
0
0
0
0
0
0
0
0
0
0
0
0
0
0
0
0
0
0
0
0
0
0
0
0
0
0
0
0
0
0
0
0
0
0
0
0
0
0
0
0
0
0
0
0
0
1
0
0
0
0
0
0
0
0
0
0
0
0
0
0
0
0
0
0
0
0
0
0
0
0
0
0
0
0
0
0
0
0
0
0
0
0
0
0
0
0
0
0
0
0
0
0
0
0
0
0
0
0
0
0
0
0
0
0
0
0
0
0
0
0
0
0
0
0
0
0
0
0
0
0
0
0
0
0
0
0
0
0
0
0
0
0
0
0
0
0
0
0
0
0
0
0
0
0
0
0
0
0
1
0
0
1
0
0
0
0
1
0
0
0
0
0
0
0
0
1
0
0
0
0
0
0
0
1
0
0
0
0
0
0
0
0
0
0
0
0
0
0
0
0
0
0
0
0
0
0
0
0
0
0
0
1
0
0
0
0
0
1
0
0
0
0
0
0
0
0
0
0
0
1
1
0
0
0
0
0
0
0
0
1
0
0
0
0
1
0
0
0
0
0
0
0
0
0
0
0
0
0
0
1
0
0
0
0
0
0
0
0
1
0
0
0
0
0
0
0
1
1
0
0
0
0
0
0
0
0
0
0
0
0
0
0
0
0
0
0
0
0
0
0
0
0
0
1
0
0
0
0
0
0
0
0
0
0
0
0
0
0
0
0
0
0
0
0
0
0
0
0
0
0
0
0
0
0
0
0
0
0
0
0
0
0
0
0
0
0
0
0
0
0
0
0
0
0
0
0
0
0
0
0
0
0
0
0
0
0
0
0
0
0
0
0
0
0
0
0
0
1
0
0
0
0
0
0
0
0
0
0
0
0
0
0
0
0
0
0
0
0
0
0
0
0
0
0
0
0
0
0
0
0
1
0
0
0
0
0
0
0
0
1
0
0
0
0
0
0
0
0
0
0
0
0
0
0
0
0
0
0
0
0
0
0
0
0
0
0
0
0
1
0
1
0
0
0
0
0
0
0
0
0
0
0
1
0
0
0
0
0
0
0
0
1
0
0
0
0
0
0
0
0
0
0
0
0
0
0
0
0
0
0
0
0
0
0
0
0
0
0
0
0
0
0
0
0
0
0
0
0
0
0
0
0
0
0
0
0
0
0
0
0
0
0
0
0
0
0
0
0
0
0
0
0
0
0
0
0
0
0
0
0
0
1
0
0
0
0
0
0
1
0
0
0
1
0
0
0
0
0
0
0
0
1
0
0
0
1
0
0
0
1
0
0
0
0
0
0
1
0
0
0
1
0
0
0
0
0
0
0
0
0
0
0
0
0
0
0
0
0
0
0
0
0
0
0
0
0
0
0
0
0
0
0
0
0
0
0
0
0
0
0
0
0
0
0
0
0
0
0
0
0
0
0
0
0
0
0
0
0
0
0
0
0
0
0
0
0
0
0
0
0
0
0
0
0
0
0
0
1
0
0
0
0
0
0
0
0
0
0
0
0
0
0
0
0
0
0
0
0
0
0
0
0
0
0
0
0
0
0
0
0
0
0
0
0
0
0
0
0
0
0
1
0
0
0
0
0
0
0
0
0
0
0
0
0
0
1
0
0
0
0
0
0
0
0
0
0
0
0
0
0
0
0
0
0
0
0
0
0
0
0
0
0
0
0
0
0
0
0
0
0
0
0
0
0
0
0
0
0
0
0
0
0
0
0
0
0
0
1
0
0
0
0
0
0
0
0
0
0
0
0
0
1
0
0
1
0
0
0
0
0
0
0
0
0
0
0
0
1
0
0
0
0
0
0
0
0
0
0
0
0
0
0
1
0
0
0
0
0
0
0
0
0
0
0
0
0
0
0
0
0
0
0
0
0
0
0
0
0
0
0
0
0
0
0
0
0
0
0
0
0
0
0
0
0
0
0
0
0
0
0
0
0
1
1
0
0
0
0
0
0
0
0
0
0
0
0
0
0
0
0
0
0
0
0
0
0
0
0
0
0
0
0
0
0
0
0
0
0
0
0
0
0
0
0
0
0
0
0
0
0
0
0
0
0
0
0
0
0
0
0
0
0
1
0
0
0
0
0
0
0
0
0
0
0
0
0
0
0
0
0
0
0
0
0
0
0
0
0
0
0
0
0
0
0
0
0
0
0
1
0
0
0
1
0
0
0
0
0
0
0
0
0
1
0
0
0
0
0
0
0
0
0
0
0
0
0
0
0
0
0
0
0
0
0
0
0
0
0
0
0
0
0
0
0
0
0
0
0
0
0
0
0
0
0
0
0
0
0
0
0
0
0
0
0
0
0
0
0
0
0
0
0
0
0
0
0
1
0
0
0
0
0
0
0
0
0
1
0
0
0
0
0
0
0
0
0
0
0
0
0
0
0
0
0
0
0
0
0
0
0
0
0
0
0
0
0
0
0
0
0
0
0
0
0
0
0
0
0
0
0
0
0
0
0
0
0
0
0
0
0
0
0
0
0
0
0
0
0
0
0
0
0
0
0
0
0
0
0
1
0
0
0
0
0
0
0
0
0
0
0
0
0
0
1
0
0
0
0
0
0
0
0
0
0
0
0
0
0
0
0
0
0
0
0
0
0
1
0
0
0
0
1
0
0
1
0
0
0
0
0
0
0
0
0
0
0
0
0
0
1
0
0
0
0
0
0
0
0
0
0
0
0
0
0
0
0
0
0
0
0
0
0
0
0
0
0
0
0
0
0
0
0
0
0
0
0
0
0
0
0
0
0
0
0
0
0
0
0
0
0
0
0
0
0
0
0
0
0
0
0
0
0
0
0
0
0
0
0
0
0
0
0
0
0
0
0
0
0
0
0
0
0
1
0
0
1
0
0
0
0
0
0
0
0
0
0
0
0
0
0
0
0
0
0
0
0
0
0
0
0
0
0
0
0
0
0
0
0
0
0
0
0
0
0
0
0
0
0
0
0
0
0
0
0
0
0
0
0
0
0
0
0
0
0
0
0
0
0
0
0
0
0
0
0
0
0
0
0
0
0
0
0
0
0
0
0
0
0
0
0
0
0
0
0
0
0
0
0
0
0
0
0
0
0
0
0
0
0
0
0
0
0
0
0
0
0
0
0
0
0
0
0
0
0
0
0
0
0
0
0
0
0
0
0
0
0
0
0
0
0
0
0
0
0
0
0
0
0
0
0
0
1
0
0
0
0
0
0
0
0
0
0
0
0
0
0
0
0
0
0
0
0
0
0
0
0
0
0
0
0
0
0
0
0
0
0
0
0
0
0
0
1
0
0
0
0
0
0
0
0
0
0
0
0
1
0
0
0
0
0
0
0
0
0
0
0
1
0
0
1
0
0
0
0
0
0
0
1
0
0
0
1
0
0
0
0
0
0
0
0
0
0
0
0
0
0
0
0
0
0
0
0
0
0
0
0
0
0
0
0
0
0
0
0
0
0
0
0
0
0
0
0
1
0
0
1
0
0
0
0
0
0
1
0
0
0
0
1
0
0
0
0
0
0
0
0
0
0
0
0
1
0
0
0
0
0
0
0
0
0
0
0
0
0
0
0
0
0
0
0
0
0
0
0
0
0
0
0
0
0
0
0
0
0
0
0
0
0
0
0
0
0
0
0
0
0
0
1
1
0
0
0
0
0
0
0
0
0
0
0
0
0
0
1
0
0
0
0
0
0
0
0
0
1
0
0
0
0
0
0
0
0
0
1
0
0
0
0
0
0
0
0
0
0
0
0
0
0
0
0
1
0
0
0
0
0
0
0
0
0
0
0
0
0
0
0
0
0
0
0
0
0
0
0
0
1
0
0
0
0
0
0
0
0
0
0
0
0
0
0
0
0
0
0
0
0
0
0
0
0
0
0
0
0
0
0
0
0
0
0
0
0
0
0
0
0
0
0
0
0
0
0
0
0
0
0
0
0
0
1
0
0
0
0
0
0
0
0
0
0
0
0
0
0
0
0
0
0
0
0
0
0
0
0
0
0
0
0
0
1
1
0
0
0
0
0
0
0
0
0
0
0
0
0
0
0
0
1
0
0
0
0
0
1
0
0
0
0
0
0
0
0
0
0
0
0
0
1
0
0
0
0
0
0
0
0
0
0
0
0
0
0
0
0
0
0
0
0
0
0
0
0
0
0
0
0
0
0
1
0
0
0
0
0
0
0
0
0
0
0
0
0
0
0
0
0
0
0
0
0
0
0
0
0
0
0
0
0
0
0
0
0
0
0
0
0
0
0
0
0
0
0
0
0
0
0
0
0
0
0
0
0
0
0
0
0
0
0
1
0
0
0
0
0
1
0
0
0
0
0
0
0
0
0
0
0
0
0
0
0
0
0
0
0
1
0
0
0
0
0
0
0
0
0
0
0
0
0
0
0
0
0
0
0
0
0
1
0
1
0
0
1
0
0
0
0
0
0
0
0
0
0
0
0
0
0
0
0
0
1
0
0
0
0
0
0
0
0
0
0
0
0
0
0
0
0
1
0
0
0
0
0
0
0
0
0
0
0
0
0
0
0
0
0
0
0
0
0
0
0
0
0
0
0
0
0
0
0
0
0
0
0
0
0
0
0
0
0
0
0
0
0
1
0
0
0
0
0
0
0
0
0
0
0
0
0
1
0
0
0
0
0
0
0
0
0
0
0
0
0
0
0
0
0
0
0
0
0
0
0
0
0
0
0
0
0
0
0
0
0
0
0
0
0
1
0
0
0
0
0
0
0
0
0
0
0
0
0
0
0
0
0
0
0
0
0
0
0
0
0
0
0
0
0
0
0
0
0
0
0
0
0
0
0
0
0
0
0
0
0
0
0
0
0
0
1
0
0
0
0
0
0
0
0
0
0
0
0
0
0
0
0
0
0
0
0
0
0
0
0
0
0
0
0
0
0
0
0
0
0
0
0
0
0
0
1
0
0
0
0
0
0
0
0
0
0
0
0
0
0
0
0
0
0
0
0
0
0
0
0
0
0
0
0
0
0
0
1
0
0
0
0
1
0
0
0
0
0
0
0
0
0
0
0
0
0
0
0
0
0
0
0
0
0
0
0
0
0
0
0
0
0
0
0
0
0
0
0
0
0
0
0
0
0
0
0
0
1
0
0
0
0
0
0
0
0
0
0
1
0
0
0
0
0
0
0
0
0
0
1
0
0
1
0
0
0
1
0
0
0
0
0
0
0
0
0
0
0
0
0
0
0
0
0
0
0
0
0
0
0
0
0
0
0
0
0
0
0
0
0
0
0
0
0
0
0
0
0
0
0
0
0
0
0
0
0
0
0
0
0
0
0
0
0
0
0
0
0
0
1
0
0
0
0
0
0
1
0
0
0
0
0
0
0
0
0
0
0
0
0
0
1
0
0
0
0
0
0
0
0
0
0
0
0
0
0
0
0
0
0
0
1
0
0
0
0
1
0
0
0
0
0
0
0
0
0
0
0
0
0
0
0
0
0
0
0
0
0
0
0
0
0
0
0
0
0
0
0
0
0
0
0
0
0
0
0
0
0
0
0
0
0
0
0
0
0
0
0
0
0
0
1
0
0
0
0
0
1
0
0
1
0
0
0
0
0
0
0
0
0
0
0
0
0
0
0
0
0
0
0
0
0
0
0
0
0
0
0
0
0
0
0
0
0
0
0
0
0
0
0
0
0
0
0
0
0
0
0
0
0
0
0
0
0
0
0
0
0
0
0
0
0
0
0
0
0
0
0
0
0
0
0
0
0
0
0
0
0
0
0
0
0
0
0
0
0
0
0
0
0
0
0
0
0
0
0
0
0
0
0
0
0
0
0
0
0
0
0
0
0
0
0
1
0
0
0
0
0
0
0
0
0
0
0
0
0
0
0
0
0
0
0
0
0
0
0
0
0
0
0
1
0
0
0
0
0
0
0
0
0
0
0
0
0
0
0
0
0
0
0
1
0
0
0
0
0
0
0
0
0
1
0
0
0
0
0
0
0
0
0
1
1
0
0
0
0
0
0
1
0
0
0
0
0
0
0
0
0
0
0
0
0
0
0
0
0
0
0
0
0
0
0
0
0
0
0
0
0
1
0
0
0
0
0
0
0
0
0
0
0
0
0
0
0
0
0
0
0
0
0
0
0
0
0
0
0
0
0
0
0
0
0
0
0
0
0
0
0
0
0
0
0
1
0
0
0
0
0
0
0
0
0
0
0
0
0
0
0
0
0
0
0
0
0
0
0
0
0
0
0
0
0
0
0
0
0
0
0
0
0
0
0
0
0
0
0
0
0
0
0
0
0
0
0
0
0
0
0
0
0
0
0
0
0
0
0
0
0
0
0
0
0
0
0
0
0
0
0
0
0
1
0
0
0
0
0
0
0
0
0
0
0
0
0
1
0
0
0
0
0
0
0
0
0
0
0
0
0
0
0
0
0
0
1
0
0
0
0
0
0
0
0
0
0
0
0
0
0
0
0
0
0
0
0
0
0
0
0
0
0
0
0
0
0
0
0
0
0
0
0
0
0
0
0
0
0
0
0
0
0
0
0
1
0
0
1
0
0
1
0
0
0
0
0
0
0
0
0
0
0
1
0
1
0
0
0
0
0
0
0
0
0
0
0
0
0
0
0
0
0
0
0
0
0
0
0
0
0
0
1
0
0
0
0
0
0
0
0
0
0
0
1
0
0
0
0
0
0
0
0
0
0
0
0
0
0
0
0
0
0
0
0
0
0
0
0
0
0
0
0
0
0
0
0
0
0
0
0
0
0
0
0
0
0
1
0
0
0
0
0
0
0
0
0
0
0
0
0
0
0
0
0
0
0
0
0
0
0
0
0
0
0
0
0
0
0
0
0
0
0
0
0
0
0
0
0
0
0
0
0
0
1
0
0
0
0
0
0
0
0
0
0
0
0
0
0
0
0
0
0
0
0
0
0
0
0
0
0
0
0
0
0
0
0
0
0
0
0
0
0
0
0
0
0
0
0
0
0
0
0
0
0
0
0
0
0
0
1
0
0
0
0
1
0
0
0
0
0
1
0
0
1
1
0
0
0
0
0
0
0
1
0
0
1
0
0
0
0
0
0
0
0
0
0
0
0
0
0
0
0
0
0
0
0
0
0
0
0
0
0
0
0
0
0
0
1
0
0
0
0
0
0
0
0
0
0
0
0
0
0
0
0
0
0
0
0
0
0
0
0
0
0
0
0
0
0
0
0
0
0
0
0
0
0
0
0
0
0
0
0
0
0
0
0
0
0
1
1
0
0
0
0
0
0
1
0
0
0
0
0
0
0
0
0
0
0
0
0
0
0
0
0
0
0
0
0
0
0
0
0
0
0
0
1
0
0
0
0
0
0
0
0
0
0
0
0
0
0
0
0
0
0
0
0
0
0
0
0
0
0
0
0
0
0
0
0
0
0
0
0
0
0
0
0
0
0
0
0
0
0
0
0
0
0
0
0
0
0
0
0
0
0
0
0
0
0
0
0
0
0
0
0
0
0
0
0
0
0
0
0
0
0
0
0
0
0
0
0
0
0
0
0
0
0
0
0
0
0
0
0
1
1
0
0
0
0
0
0
0
0
0
0
0
0
0
0
0
0
0
0
0
0
0
0
0
1
1
0
0
0
0
0
0
0
0
0
0
0
0
0
0
0
0
0
0
0
0
0
0
0
0
0
0
0
1
0
0
0
0
0
0
0
0
0
0
0
0
0
0
0
0
0
0
0
0
1
0
0
0
0
0
0
0
0
0
0
0
0
0
0
0
0
0
0
0
0
1
1
0
0
0
0
0
0
0
1
0
0
0
0
1
0
1
0
0
0
0
0
0
1
0
0
0
0
0
0
0
0
0
0
0
0
0
0
0
0
1
0
0
0
0
0
0
1
0
0
0
0
0
0
1
0
0
0
0
0
0
0
0
0
0
0
0
0
0
0
0
0
0
0
0
0
0
0
0
0
0
0
1
0
0
0
0
0
0
0
0
0
0
0
0
0
0
1
0
0
0
0
0
0
1
0
0
0
0
0
0
0
0
0
0
0
0
0
1
0
0
0
0
1
0
0
0
0
0
0
0
0
0
0
0
0
0
0
1
0
0
0
0
0
1
0
1
1
0
0
0
0
0
0
0
0
0
0
0
0
0
0
0
0
0
0
0
0
0
0
0
0
0
0
0
0
0
0
0
0
0
0
0
0
0
0
0
0
0
0
0
0
0
0
0
0
0
0
0
0
0
0
0
0
0
0
0
0
0
0
0
0
0
0
0
0
0
0
0
0
0
0
0
1
0
0
0
0
0
0
0
0
0
0
0
0
0
0
0
0
0
0
0
0
0
0
0
0
0
0
0
0
0
0
0
0
0
0
0
0
0
0
0
0
0
0
0
0
0
0
1
0
0
0
0
0
0
0
0
0
0
0
0
0
0
0
0
1
0
0
0
0
0
0
0
0
0
0
0
0
0
0
1
0
0
0
0
0
0
0
0
0
0
0
0
1
0
0
0
0
0
0
0
0
0
0
0
0
0
0
0
0
0
0
0
0
0
0
0
0
1
0
0
0
0
0
1
0
0
0
0
0
0
0
0
0
0
0
0
0
0
0
0
0
0
0
0
0
0
0
0
0
0
0
0
1
0
0
0
0
0
0
0
0
0
0
0
0
0
0
0
0
0
0
0
0
0
0
0
0
0
0
0
0
0
0
0
0
0
0
0
0
0
0
0
0
0
0
0
0
0
0
0
0
0
0
1
0
0
0
0
0
0
0
0
0
0
0
0
0
0
0
0
0
0
1
1
0
0
0
1
0
0
0
0
0
0
0
0
0
0
0
0
0
0
0
1
0
0
0
0
0
0
0
0
0
0
0
0
0
0
0
0
0
0
0
0
0
0
0
0
1
0
0
0
0
0
1
0
0
0
0
1
0
0
0
0
0
0
0
0
0
0
0
0
0
1
0
0
0
0
0
0
0
0
0
0
0
0
0
0
0
0
0
0
0
0
0
0
0
1
0
0
0
0
0
0
0
0
0
0
1
0
1
0
0
0
0
0
0
0
0
0
0
0
0
0
1
0
0
0
0
0
0
0
0
0
0
0
0
0
0
0
0
0
0
0
0
0
0
0
0
0
0
1
0
0
0
0
0
0
0
0
0
0
0
0
0
0
0
0
0
0
0
0
1
0
1
0
0
0
0
0
0
0
0
0
0
0
0
0
0
0
0
0
0
0
0
0
0
0
0
0
0
0
0
0
0
0
0
0
0
1
0
0
0
0
0
0
0
0
0
0
0
0
0
0
1
0
0
0
0
0
0
0
1
0
0
0
0
0
0
0
0
0
0
0
0
0
0
0
0
0
0
0
0
0
1
0
0
0
0
0
0
0
0
0
0
0
0
0
0
0
0
0
0
0
0
0
0
0
0
0
0
0
0
0
0
0
0
0
0
1
0
0
0
0
0
0
1
0
0
0
0
0
0
0
0
0
0
0
0
0
0
0
0
0
0
0
0
0
0
0
0
0
0
0
0
0
0
0
1
0
0
0
0
1
0
0
0
0
0
0
0
0
0
0
0
0
0
0
0
0
0
0
0
0
1
0
0
0
0
0
0
0
0
0
0
0
0
0
0
0
0
0
0
0
0
0
0
0
0
0
0
0
0
0
0
0
0
0
0
0
0
0
0
0
0
0
0
0
0
0
0
0
0
0
0
0
0
0
0
0
0
0
0
0
1
0
0
0
0
0
0
0
0
0
0
0
0
0
0
0
0
0
0
0
0
0
0
0
0
0
0
0
0
0
0
0
0
0
0
0
0
0
0
0
0
0
0
0
0
0
0
0
0
0
0
0
0
0
0
0
0
0
0
0
0
0
0
0
0
0
0
1
0
0
0
0
0
0
0
0
0
0
0
0
0
1
0
0
0
0
0
0
0
0
0
0
0
0
0
0
0
0
0
0
0
0
0
0
0
0
0
0
0
0
0
0
0
0
0
0
0
0
0
0
0
0
0
0
0
0
0
0
0
0
0
0
0
0
0
0
0
0
0
0
0
0
0
0
0
0
0
0
0
0
0
0
0
0
0
0
0
0
0
0
0
0
0
0
0
0
0
0
0
0
0
0
0
1
0
0
0
1
0
0
0
0
0
0
0
0
0
0
0
0
0
0
1
0
0
0
0
0
0
0
1
0
0
0
0
0
0
0
0
0
0
0
0
0
0
0
0
0
0
0
0
0
0
0
0
0
0
1
0
0
0
0
0
0
0
0
1
0
1
0
0
0
0
0
0
0
0
0
0
0
0
0
0
0
0
0
0
0
0
0
0
0
0
0
0
0
0
0
0
0
0
0
0
0
0
0
0
0
0
0
0
0
0
0
0
0
0
0
0
0
0
0
0
0
0
0
0
0
0
0
0
0
0
0
0
0
0
0
0
0
0
0
0
0
0
0
0
0
0
0
0
0
0
0
0
0
0
0
0
0
0
0
0
0
0
0
0
0
0
0
0
0
0
0
0
0
0
0
0
0
0
0
0
0
0
0
0
0
0
0
0
1
0
0
0
0
0
0
0
0
0
0
0
0
0
0
0
0
0
0
0
0
0
0
0
0
0
0
0
0
0
0
0
0
0
0
1
0
0
0
0
0
0
0
0
0
0
0
0
0
0
0
0
0
0
0
1
0
0
0
0
0
0
0
0
0
0
0
0
0
0
0
0
0
0
0
0
0
0
0
0
0
0
0
0
0
0
0
0
0
0
0
0
0
0
0
0
0
0
0
0
0
0
0
0
0
0
0
0
0
0
0
0
0
1
0
0
0
0
0
0
0
0
0
0
0
0
0
0
0
0
0
0
0
0
0
0
0
0
0
0
0
0
0
0
1
0
0
0
0
0
0
0
0
0
0
0
0
0
0
0
0
0
0
0
0
0
0
0
0
0
0
0
0
0
0
0
0
0
0
0
0
0
0
0
0
0
0
0
0
1
0
0
0
0
0
0
0
0
0
0
0
0
0
0
0
0
0
0
0
0
0
0
0
0
0
0
0
0
0
0
0
1
0
0
0
0
0
0
0
0
0
0
0
0
0
0
0
0
0
0
0
0
0
0
0
0
0
0
0
0
0
0
0
0
0
0
0
0
0
0
0
0
0
0
0
1
0
0
0
0
0
0
0
0
0
0
0
0
0
0
0
0
1
0
0
0
0
0
0
0
0
0
0
0
0
0
0
0
0
0
0
0
0
0
0
0
0
0
0
0
0
0
0
0
0
0
0
1
0
0
0
0
0
1
0
0
0
0
0
0
0
0
0
0
0
0
0
0
0
0
0
0
0
0
0
0
0
0
0
0
0
0
0
0
0
0
0
0
0
0
0
0
0
0
0
0
0
0
0
0
0
0
0
0
0
0
0
0
0
0
0
0
0
0
0
0
0
0
0
0
0
0
1
1
0
0
0
0
0
0
0
0
0
0
0
0
0
0
0
0
0
0
0
0
0
0
0
0
0
0
0
0
0
0
0
0
0
0
0
0
0
0
0
0
0
0
0
0
0
0
0
0
0
0
0
0
0
0
0
0
0
0
0
0
0
0
0
0
0
1
0
0
0
0
0
0
0
0
0
0
0
0
0
0
0
0
0
0
0
0
0
0
0
0
0
0
0
0
0
0
0
0
1
0
0
0
0
0
0
0
0
0
0
0
0
0
0
0
0
0
0
0
0
0
0
1
0
0
0
0
1
0
0
0
0
0
0
0
0
0
0
0
0
0
0
0
0
0
0
0
0
0
0
0
0
0
0
0
0
0
0
0
0
0
0
0
0
0
0
0
0
0
0
0
0
0
0
0
0
0
0
0
0
0
0
0
0
0
0
0
0
0
0
0
0
0
0
0
0
1
0
0
0
0
0
0
0
0
0
0
0
0
0
0
0
0
0
0
0
0
0
0
0
0
0
1
0
0
0
0
0
0
0
1
0
0
0
0
0
1
0
0
0
0
0
0
1
0
0
0
0
0
0
0
0
0
0
0
0
0
0
0
0
0
1
0
0
0
0
0
0
0
0
0
0
0
0
0
0
0
0
0
0
0
0
0
0
0
0
0
0
0
0
0
0
0
0
0
0
0
0
0
0
0
0
0
0
0
0
0
0
0
0
1
0
0
0
0
0
0
0
0
0
0
0
0
0
0
0
0
0
0
0
0
0
0
0
0
0
0
0
0
0
1
0
0
0
0
0
0
0
0
0
0
0
0
0
0
0
0
1
0
0
0
0
0
0
0
0
0
0
1
0
0
0
0
0
0
0
0
0
0
0
0
0
0
0
0
0
0
0
0
0
0
0
1
0
0
0
0
0
0
0
0
0
0
0
0
0
0
1
0
0
0
0
0
1
0
0
0
0
0
1
0
0
0
0
0
0
0
0
0
0
0
0
0
0
0
0
0
0
0
0
0
1
0
1
0
0
0
1
0
0
0
0
0
0
0
0
0
0
0
0
0
0
0
0
0
0
0
0
0
0
0
0
0
0
0
0
0
0
0
0
0
0
0
0
0
0
0
0
0
0
0
0
0
0
0
0
0
0
0
0
0
0
0
0
0
0
0
0
0
1
0
0
0
0
1
0
0
0
0
0
0
0
0
0
0
0
0
0
0
0
0
0
0
0
0
0
0
0
0
0
0
0
0
0
0
0
0
0
0
0
0
0
0
0
0
0
0
0
0
0
0
0
0
0
0
0
1
0
0
0
0
0
0
0
0
0
0
1
0
0
0
0
0
0
0
0
0
0
0
0
0
0
0
0
0
1
0
0
0
0
0
0
0
0
0
0
0
0
0
0
0
0
0
0
0
0
0
0
0
0
0
0
0
0
1
0
0
0
0
0
0
0
0
0
0
0
0
0
0
0
0
0
0
0
0
0
0
0
0
0
0
0
0
0
0
0
0
0
1
0
0
0
0
0
0
0
0
0
0
0
0
0
0
0
0
0
0
0
0
1
0
0
0
0
0
0
0
0
0
0
0
0
0
0
0
0
0
0
0
0
0
0
0
0
0
0
0
0
0
0
0
0
0
0
0
0
0
0
0
0
0
0
0
0
0
0
0
0
1
0
0
0
0
0
0
0
0
0
0
0
0
0
0
0
0
0
0
0
0
0
0
0
0
0
0
0
0
0
0
0
0
0
0
1
0
0
0
0
0
1
0
0
0
0
0
0
0
1
0
0
0
0
0
0
0
0
0
0
0
0
0
0
0
0
0
0
0
1
0
0
0
0
0
0
0
0
0
0
0
0
0
0
0
0
0
0
0
0
0
0
0
0
0
0
0
0
0
0
0
0
0
0
0
0
0
0
0
0
0
0
0
0
0
0
0
0
0
0
0
0
0
0
0
0
0
1
0
0
0
0
0
0
0
0
0
0
0
0
1
0
0
0
0
0
0
0
0
0
0
0
0
0
0
0
0
0
0
0
1
0
0
0
0
0
0
0
0
0
0
0
0
0
0
1
0
0
0
0
0
0
0
0
0
0
0
0
0
0
0
0
0
0
0
0
0
0
0
0
0
0
0
0
0
0
0
0
0
0
0
0
0
0
0
0
0
0
0
0
0
0
0
0
0
0
0
0
0
0
0
0
0
0
0
0
0
0
0
0
0
0
0
0
0
0
0
0
0
0
0
0
0
0
0
0
0
0
0
0
0
0
0
0
0
0
0
0
0
0
0
0
0
0
0
0
0
0
0
0
0
0
0
0
0
1
0
0
0
0
0
0
0
0
0
0
0
0
0
0
0
0
0
0
0
0
0
0
0
0
0
0
0
0
0
0
0
0
0
0
0
0
0
0
0
0
0
0
0
0
0
0
0
0
1
0
0
0
0
0
0
0
0
0
0
0
0
0
0
0
0
0
0
0
0
0
0
0
0
0
0
0
0
0
0
0
0
0
0
0
0
0
0
0
0
0
0
0
0
0
0
0
0
0
0
0
0
0
0
0
0
0
0
0
0
0
0
0
0
0
0
0
0
0
0
0
0
0
0
0
0
0
0
0
0
0
0
0
0
0
0
0
0
0
0
0
0
0
0
0
0
0
0
0
0
0
0
0
0
1
0
0
0
0
0
0
0
0
0
0
0
0
0
0
0
0
0
0
0
0
0
0
0
0
0
0
0
0
0
0
0
0
0
0
0
0
0
0
0
1
0
0
0
0
0
0
0
0
0
0
0
0
0
0
0
0
0
0
0
0
0
0
0
0
0
0
0
0
0
0
1
0
0
0
0
0
0
1
0
0
0
0
0
0
0
0
0
0
0
0
0
0
1
0
0
0
0
0
0
0
0
0
0
0
0
0
0
0
0
0
0
0
0
0
0
0
0
0
1
0
0
0
0
0
0
0
0
0
0
0
0
0
0
0
0
0
0
0
0
0
0
0
0
0
0
0
0
0
0
0
0
0
0
0
0
0
0
0
0
0
0
0
0
0
0
0
0
0
0
0
0
0
0
0
0
0
0
0
0
0
0
0
0
0
0
0
0
1
0
0
0
0
0
0
0
0
0
0
0
0
0
0
0
0
0
0
0
0
0
0
0
0
0
0
0
0
0
0
0
0
1
0
1
0
0
0
0
0
0
0
0
0
0
0
0
0
1
0
0
0
0
0
0
0
0
0
0
0
0
0
0
0
0
0
0
0
0
0
0
1
0
0
0
0
0
0
0
0
0
0
0
0
0
0
0
0
0
0
0
0
0
0
0
0
0
0
0
0
0
0
0
1
0
0
0
0
0
0
0
0
0
0
0
0
0
1
0
0
0
0
0
0
0
0
0
0
0
0
0
0
0
0
0
0
0
0
0
0
0
0
0
0
0
0
0
0
0
0
0
0
0
0
0
0
0
0
0
0
0
0
0
0
0
0
0
0
0
0
1
0
0
0
0
0
0
0
0
0
0
0
0
0
0
0
0
0
1
0
0
0
0
0
0
0
0
0
0
0
0
0
0
0
0
0
0
0
0
0
0
0
0
0
0
0
0
0
0
0
0
0
0
0
1
0
0
0
0
0
0
0
0
1
0
0
0
0
0
0
0
0
0
0
0
0
0
0
1
0
0
0
0
0
0
0
0
0
0
0
0
0
0
0
1
0
0
0
0
0
0
0
0
0
0
0
0
0
0
0
1
0
0
0
0
0
0
0
0
0
0
0
0
0
0
0
0
0
0
0
0
0
0
0
0
0
0
0
0
0
0
0
0
0
0
0
0
0
0
0
0
0
0
0
0
0
0
0
0
0
0
0
0
0
0
0
0
0
0
1
0
0
0
0
0
0
0
0
0
0
0
0
0
0
0
0
0
0
0
0
0
0
1
0
0
0
0
0
1
0
0
0
0
1
0
0
0
0
0
0
0
0
0
0
0
0
0
1
0
0
0
0
0
0
0
0
0
0
0
0
0
0
0
0
0
0
0
0
0
0
0
1
0
1
0
0
0
0
0
0
0
0
0
0
0
0
0
0
0
0
0
0
0
0
1
0
0
0
0
0
0
0
0
0
1
0
0
0
0
0
0
0
0
0
0
0
0
0
0
0
0
0
0
0
0
0
0
0
0
0
0
0
0
0
0
0
0
0
0
0
0
0
0
0
0
0
0
0
0
0
0
0
0
0
0
0
0
0
0
1
0
0
0
0
0
0
0
1
0
0
0
0
0
0
0
0
0
0
0
0
0
0
0
0
0
0
0
0
0
0
0
0
0
0
0
1
0
0
0
0
0
0
0
0
0
0
0
1
0
0
0
0
0
0
0
0
0
0
0
0
0
0
0
0
0
0
0
0
0
0
0
0
1
0
0
0
0
0
0
0
0
0
1
0
0
0
0
0
0
0
0
0
0
0
0
0
0
1
0
0
0
0
0
0
0
0
0
0
0
0
0
0
0
0
0
0
0
0
0
0
0
0
0
0
0
0
0
0
0
0
0
0
0
0
0
0
0
0
0
0
0
0
0
0
1
0
0
0
0
1
1
0
0
0
0
0
0
0
0
0
0
0
0
0
0
1
0
0
0
0
0
0
0
0
0
0
1
0
0
0
0
0
0
0
0
0
0
0
0
0
0
0
0
0
0
0
0
0
0
0
0
1
0
0
0
0
0
0
0
0
0
0
0
0
0
0
0
0
0
0
0
0
0
0
0
0
0
0
0
1
0
0
0
0
0
0
1
0
0
0
0
0
0
0
0
0
0
0
0
0
0
0
0
0
0
0
0
0
0
0
0
0
0
0
0
0
0
0
0
0
0
0
0
0
0
1
0
0
0
0
0
0
0
0
1
0
0
0
0
0
0
0
0
0
1
0
0
0
0
0
0
0
0
0
0
0
0
0
0
0
1
0
0
0
1
0
0
0
0
0
0
0
0
0
0
0
0
0
0
0
0
0
0
0
0
0
0
0
0
0
0
0
0
0
0
0
0
0
0
0
0
0
0
0
0
0
0
1
0
0
0
0
0
0
0
0
0
0
0
0
0
0
0
0
0
0
0
0
0
0
0
0
0
0
0
0
0
0
0
0
1
0
0
0
0
0
0
0
0
0
0
0
0
0
0
0
0
0
0
0
0
0
1
0
0
0
0
0
1
0
0
0
0
0
0
0
0
0
0
0
0
0
0
0
0
0
0
0
0
0
0
0
0
0
0
0
0
1
0
0
0
0
0
0
0
0
0
0
0
0
0
0
0
0
0
0
0
0
0
0
0
0
0
0
0
0
0
0
0
0
0
0
0
0
0
1
1
0
0
1
0
0
0
0
0
0
0
0
0
0
0
0
0
0
0
0
0
0
0
1
0
0
0
0
0
0
0
0
0
0
0
0
0
0
0
0
0
0
0
0
0
0
0
0
0
0
0
0
0
0
0
0
0
0
0
0
0
0
0
0
0
0
0
0
0
0
0
0
0
0
0
0
1
0
0
0
0
0
0
0
0
0
0
0
0
0
0
0
0
0
0
0
0
0
0
0
1
0
0
0
0
0
0
0
0
0
0
0
0
0
0
0
0
0
0
0
0
0
0
0
0
0
1
0
0
0
0
0
0
0
0
1
0
0
0
0
1
0
0
0
0
0
0
0
0
0
0
0
0
0
0
0
0
0
1
0
0
0
0
0
0
0
0
0
1
0
1
0
0
0
0
0
0
0
0
0
0
0
0
0
0
0
0
0
0
0
0
0
0
0
0
1
0
0
0
0
0
0
0
0
0
0
0
0
0
0
0
0
0
0
0
0
0
0
0
0
0
0
0
0
0
1
0
0
0
0
0
0
0
0
0
0
0
0
0
0
0
0
0
0
0
0
0
0
0
0
0
1
0
0
0
0
0
0
0
0
1
0
0
0
0
0
0
0
0
1
0
0
0
0
0
0
0
0
0
0
0
0
0
0
0
0
0
0
0
0
0
0
0
0
0
0
0
0
0
0
0
1
0
0
0
0
0
0
0
0
0
0
0
0
0
0
0
0
0
1
0
0
0
0
0
0
1
1
0
0
0
0
0
0
0
0
0
0
0
0
1
0
0
0
0
0
0
0
0
0
0
0
0
0
0
0
0
0
0
0
0
0
0
0
0
0
0
0
0
0
0
0
0
0
0
0
0
0
0
0
0
0
0
0
0
0
0
0
0
0
0
0
0
0
0
0
0
0
0
0
0
0
0
0
0
0
0
0
0
0
0
0
0
0
0
0
0
0
0
0
0
0
0
0
0
0
0
0
0
0
0
0
0
0
0
1
0
0
0
0
0
0
0
0
0
0
0
0
0
0
0
0
0
0
0
0
0
0
0
0
0
0
0
0
0
0
0
0
0
0
0
0
0
0
0
0
0
0
0
0
0
0
0
0
0
0
0
0
0
0
0
0
0
0
0
0
0
0
0
0
0
0
0
0
0
0
0
0
0
0
0
0
0
0
0
0
0
0
0
0
0
0
0
0
0
1
0
0
0
0
0
0
0
0
0
0
0
1
0
0
0
0
0
0
0
0
0
0
0
0
0
0
0
0
0
0
0
0
0
0
0
0
0
0
0
0
0
0
0
0
0
0
0
0
0
0
0
0
0
0
0
1
0
0
1
0
0
0
0
0
1
0
0
0
0
0
0
0
0
0
0
0
0
0
0
0
0
0
0
0
0
0
0
0
0
0
0
0
0
0
0
0
0
0
0
1
0
0
0
0
0
0
0
0
0
0
0
0
0
0
0
0
0
1
0
0
0
0
0
0
0
0
0
0
0
0
0
0
0
0
0
0
0
0
0
0
0
0
0
0
0
0
0
0
0
0
0
1
0
0
0
0
0
0
0
0
0
0
0
0
0
0
0
0
0
0
0
0
0
1
0
0
0
0
0
0
0
0
0
0
0
0
0
0
0
0
0
0
0
0
0
0
0
0
0
0
0
0
0
0
0
0
0
0
0
0
0
0
0
0
0
0
0
0
0
0
0
0
0
0
1
0
0
0
0
0
0
0
0
0
0
0
0
0
0
0
0
0
0
0
0
0
0
0
0
0
0
0
0
0
0
0
0
0
0
0
0
0
0
0
0
0
0
1
0
1
0
0
0
0
0
0
0
0
0
0
0
0
1
0
0
0
0
0
0
1
0
0
0
0
0
0
0
0
0
0
0
0
0
0
0
0
0
0
0
0
0
0
0
0
0
0
0
0
0
0
0
0
0
0
0
0
0
0
0
0
0
0
0
0
0
0
0
0
0
0
0
0
0
0
1
0
0
1
0
0
1
0
0
0
0
1
0
0
0
0
0
0
0
0
0
0
0
0
0
0
0
0
0
0
0
0
0
0
0
0
0
0
0
0
0
0
0
0
0
0
0
0
0
0
0
0
0
0
0
0
0
0
0
0
0
0
0
0
1
0
0
0
0
0
0
0
0
1
0
1
0
0
0
0
0
0
0
0
0
0
0
0
0
0
0
0
0
0
0
0
0
0
0
0
0
0
0
0
0
0
0
0
0
0
0
0
0
0
0
0
0
0
0
0
0
1
0
0
0
0
0
0
0
0
0
0
0
0
0
0
0
0
0
0
0
0
0
0
0
0
0
0
0
0
0
0
0
0
0
0
0
0
0
0
0
0
0
0
0
0
0
0
0
0
0
0
0
0
0
0
0
0
0
1
0
0
0
0
0
0
0
0
0
0
0
0
0
0
0
0
0
0
0
0
1
0
0
0
0
0
0
0
0
0
0
0
0
0
0
0
0
0
0
0
0
0
0
0
0
0
0
0
0
0
0
0
0
0
0
0
0
0
0
0
0
0
0
0
1
0
0
0
0
0
0
0
0
0
0
0
0
1
0
0
0
0
0
0
0
0
0
0
0
0
0
0
1
0
0
0
0
0
0
0
0
0
0
0
0
0
0
0
0
0
0
0
0
0
0
0
0
0
0
0
0
0
0
0
0
0
0
0
0
0
0
0
0
0
1
0
0
0
0
0
0
0
0
0
0
0
0
0
0
0
0
0
0
0
0
0
0
0
0
0
0
0
0
0
0
0
0
0
0
1
0
0
0
0
0
0
0
0
0
0
0
0
0
0
0
0
0
0
0
0
0
0
0
0
0
0
0
0
0
0
0
0
0
0
0
0
0
0
0
0
0
0
0
0
0
0
0
0
0
0
0
0
0
0
0
0
0
0
0
0
0
0
0
0
0
0
0
0
0
0
0
0
0
0
1
0
0
0
0
0
0
0
0
0
0
0
0
0
0
0
0
0
0
1
0
1
0
0
0
0
0
0
0
0
0
0
0
0
0
0
1
1
0
0
0
0
0
0
0
0
0
0
0
0
0
1
0
0
0
0
0
1
0
0
0
0
0
0
0
0
0
0
0
0
0
0
0
0
0
0
0
0
1
0
0
0
0
0
0
0
1
0
0
0
0
0
0
0
0
0
0
0
0
0
0
0
0
0
0
0
0
0
0
0
0
0
0
0
0
0
0
0
0
0
0
0
0
0
0
0
1
0
0
0
0
0
0
0
0
0
0
0
0
0
0
0
0
0
0
0
0
0
0
0
0
0
0
0
1
1
0
0
0
0
0
0
0
0
0
0
0
0
0
0
0
0
0
0
0
0
0
0
0
0
0
0
0
0
0
0
0
0
1
0
0
0
0
0
0
0
0
0
1
0
0
0
0
0
0
0
0
0
0
0
0
0
0
0
0
0
0
0
0
0
0
1
0
0
0
0
0
0
0
0
0
0
0
0
0
0
0
0
1
0
0
0
0
0
0
0
0
0
0
0
0
1
0
0
0
0
0
0
0
0
0
0
0
0
0
0
0
0
0
0
0
0
0
0
0
0
0
0
0
0
0
0
0
0
0
0
0
0
0
0
0
0
0
0
0
0
0
0
0
0
0
0
0
0
0
0
0
0
0
0
0
1
0
0
0
0
1
0
1
0
0
0
0
0
0
0
0
0
0
0
0
0
0
0
0
0
0
0
0
0
0
0
0
0
0
0
1
0
0
0
1
0
0
0
0
0
0
0
0
0
0
0
0
0
0
0
0
0
0
0
1
0
0
0
0
0
0
0
0
0
0
0
0
0
0
0
0
0
0
0
1
0
0
0
0
0
1
0
0
0
0
0
0
0
0
0
0
0
0
0
0
0
0
0
0
0
0
0
0
0
0
0
0
0
0
0
0
1
0
0
0
0
0
0
0
0
0
0
0
0
0
0
0
0
0
0
0
0
0
0
0
0
0
0
0
0
0
0
0
1
0
0
0
0
0
0
0
0
0
0
0
0
0
0
0
0
0
0
0
0
0
0
0
0
0
0
0
0
0
0
1
0
1
0
0
0
0
0
0
0
1
0
0
0
0
0
0
0
0
0
0
0
0
0
0
0
0
0
0
0
0
0
1
0
0
0
0
0
0
0
0
0
0
0
0
0
0
0
0
0
1
0
0
0
0
0
0
0
0
0
0
0
0
0
0
0
0
0
0
0
0
0
0
0
0
0
0
0
0
0
0
0
0
0
0
0
0
0
0
1
0
0
0
0
0
0
0
0
0
0
0
0
0
0
0
0
0
0
0
0
0
0
0
0
0
0
0
0
0
0
1
0
0
0
0
0
0
0
0
0
0
0
0
0
0
0
0
0
1
0
0
0
0
0
0
0
0
0
0
0
0
0
0
0
1
0
0
1
0
0
0
0
0
0
0
0
0
0
0
0
0
0
0
0
0
0
0
0
0
0
0
0
0
0
1
0
0
0
0
0
0
0
0
0
0
0
0
0
0
0
0
0
0
0
0
0
0
0
0
0
0
0
0
0
0
0
0
1
0
0
0
0
0
0
0
0
0
0
0
0
0
0
0
0
0
0
0
0
0
0
0
0
0
0
0
0
0
0
0
0
0
0
0
0
0
0
0
0
0
0
0
0
0
0
0
0
0
0
0
0
0
0
0
0
1
0
0
0
0
0
0
0
0
0
0
0
0
0
0
0
0
0
0
0
0
0
0
0
0
0
0
0
0
0
0
0
0
0
1
0
0
0
1
0
0
0
0
0
0
0
0
0
0
0
0
0
0
0
0
0
0
0
0
0
0
0
0
0
0
1
1
0
0
0
0
0
0
0
0
0
0
0
0
0
0
0
0
0
0
0
0
0
0
0
0
0
0
0
0
0
0
1
0
0
0
0
0
0
0
0
0
0
0
0
0
0
0
0
0
0
0
0
0
0
0
0
0
0
0
0
0
0
0
0
0
0
0
0
0
0
0
0
0
0
0
0
0
0
0
0
0
0
0
0
1
0
0
0
0
0
0
0
0
0
0
0
0
1
0
0
0
0
0
0
0
0
0
0
0
0
0
0
0
0
0
0
0
0
0
0
0
0
0
0
0
0
0
0
0
0
0
0
0
0
0
0
0
0
0
0
0
0
0
0
0
0
0
0
0
0
1
0
0
0
0
0
0
0
0
1
0
0
1
0
0
0
0
0
0
0
0
0
0
0
0
0
0
0
1
0
0
0
0
0
0
0
0
0
0
0
0
0
0
0
0
0
0
0
0
0
0
0
0
0
0
0
0
0
0
0
0
0
0
0
0
1
0
0
0
0
0
0
0
0
0
0
0
0
0
0
0
0
0
0
0
0
0
0
0
0
0
0
0
0
0
0
0
0
0
0
0
0
0
0
0
0
0
0
0
0
0
0
0
0
0
0
0
0
0
0
0
0
0
1
0
0
0
0
1
0
0
0
1
0
0
0
0
0
0
0
0
0
0
0
0
0
0
0
0
0
0
0
0
0
0
0
0
0
0
0
0
0
1
0
0
0
0
0
0
0
0
0
0
0
0
0
0
0
0
0
0
0
0
0
0
0
0
0
0
0
0
0
0
0
0
0
0
0
0
0
0
0
0
0
0
0
0
0
1
0
0
0
1
0
0
0
0
0
0
0
0
0
0
0
0
0
0
0
0
0
0
0
0
0
0
0
0
0
0
0
0
0
0
0
0
0
0
0
0
0
0
0
0
0
0
0
0
0
0
0
0
0
0
0
0
0
0
0
0
0
0
0
0
0
0
0
0
0
0
0
0
0
0
0
0
0
0
0
0
0
0
0
0
0
0
0
0
0
0
0
0
0
0
0
0
0
0
0
0
0
0
0
0
0
0
0
0
0
0
0
0
0
0
0
1
0
0
0
0
0
0
0
0
0
0
0
0
0
0
0
0
0
0
0
0
0
0
0
0
0
0
0
0
0
0
0
0
0
0
1
0
0
0
0
0
0
0
0
1
0
0
0
0
0
0
0
0
0
0
0
0
0
0
0
0
0
0
0
0
0
1
0
0
0
0
0
0
0
0
0
0
0
1
0
0
0
0
0
0
0
0
0
0
0
0
0
0
0
0
0
0
0
0
0
0
0
0
0
0
0
0
0
0
0
0
1
0
0
1
0
0
0
0
0
0
0
0
0
0
0
0
0
0
0
0
0
0
0
0
0
0
0
0
0
0
0
1
0
0
0
0
0
0
0
0
0
0
0
0
0
0
0
0
0
0
0
0
0
0
0
0
0
0
0
0
0
0
0
0
0
0
0
0
0
0
0
0
0
0
0
0
0
0
0
0
0
0
0
0
0
0
0
0
0
0
0
0
0
0
0
0
0
0
0
0
0
0
0
0
0
0
0
0
0
0
0
0
0
0
0
0
0
0
0
1
0
0
0
0
0
0
0
0
0
0
0
0
0
1
1
0
0
0
0
0
0
0
0
0
0
0
0
0
0
0
0
0
0
0
0
0
0
0
0
0
0
0
0
0
0
0
0
0
0
0
0
0
0
1
0
0
0
0
0
0
1
0
0
0
0
0
0
0
0
0
0
0
0
0
0
0
0
0
0
0
0
0
0
0
0
0
0
0
0
0
0
0
0
0
0
0
1
0
0
0
0
0
0
0
0
0
0
0
0
0
0
0
0
0
0
0
0
1
0
0
0
0
0
0
0
0
0
0
0
0
0
0
0
0
0
0
0
0
0
0
0
0
0
0
0
0
0
0
1
0
0
0
0
0
1
0
0
0
0
0
0
0
0
0
0
0
0
0
0
0
0
0
0
0
0
0
0
0
0
0
1
0
1
0
0
0
0
0
0
0
0
0
0
0
0
0
0
0
0
0
0
0
0
0
0
0
0
0
0
0
0
0
0
0
0
0
0
0
0
0
0
0
0
0
0
0
0
1
0
0
0
0
0
0
0
0
0
1
0
1
0
0
0
0
0
0
0
0
0
0
0
0
0
0
0
0
0
0
0
0
0
0
0
0
0
0
0
0
0
0
0
0
0
0
0
0
0
0
0
0
0
0
0
0
0
0
0
0
0
0
0
0
0
0
0
0
0
0
0
0
0
0
0
0
0
0
0
0
0
0
0
0
0
0
0
0
0
0
0
0
0
0
0
0
0
0
0
0
0
0
0
0
0
0
0
0
0
0
0
0
0
0
0
0
0
0
0
0
0
0
0
0
0
0
0
0
1
0
1
1
0
0
0
0
0
0
0
0
0
0
1
0
0
0
0
0
0
0
0
0
1
0
0
0
0
0
0
0
0
0
0
0
0
0
0
0
0
0
0
0
0
0
0
0
0
0
0
0
0
0
0
0
0
0
0
0
0
0
0
0
0
0
0
0
0
0
0
0
0
0
0
0
0
0
0
1
1
0
0
0
0
0
0
0
0
0
0
0
0
0
0
0
0
0
0
0
0
0
0
0
0
0
0
0
0
0
0
0
0
1
0
0
0
0
0
0
0
0
0
0
0
0
0
1
0
0
0
0
0
0
0
0
0
0
0
1
0
0
0
0
0
0
0
0
0
0
0
0
1
0
0
0
0
0
0
0
0
0
0
0
0
0
0
0
0
0
0
0
0
1
0
0
0
0
1
1
0
0
0
0
0
0
0
0
0
0
1
0
0
0
0
0
0
0
0
1
0
0
0
0
0
0
0
0
0
0
0
0
0
0
0
0
0
0
0
0
1
0
0
0
0
0
0
0
0
0
0
0
0
0
0
0
0
0
0
0
0
0
0
0
0
0
0
0
0
0
0
0
0
0
0
0
0
0
0
0
0
0
0
0
0
0
0
0
0
0
0
0
0
0
0
0
1
0
0
0
0
0
0
0
0
0
0
0
0
0
0
0
0
0
0
0
1
0
0
0
0
0
0
0
0
0
0
0
1
0
0
0
0
0
0
1
0
0
0
0
0
0
0
0
0
0
0
0
0
0
0
1
0
0
1
0
0
0
0
0
0
0
0
0
0
0
1
0
0
0
0
0
1
0
0
0
0
0
0
0
0
0
0
0
0
0
0
0
0
0
0
0
0
0
0
0
0
0
0
0
0
0
0
0
0
0
0
0
0
0
0
0
0
0
0
0
0
0
0
0
0
0
0
0
0
0
0
0
0
0
0
0
0
0
0
0
0
0
0
0
0
0
0
0
0
0
0
0
0
0
0
0
0
0
0
0
0
0
0
0
0
0
0
0
0
0
0
0
0
0
0
0
0
0
0
0
0
0
0
0
0
0
0
0
0
0
0
0
0
0
0
0
0
1
0
0
0
0
0
0
0
0
0
0
0
0
1
0
0
1
0
0
0
0
0
0
0
0
0
0
0
0
0
0
0
0
0
0
0
0
0
0
0
0
0
0
0
0
0
0
0
0
0
0
0
0
0
0
0
0
0
0
0
0
0
0
0
0
0
0
0
0
0
0
0
0
0
0
0
0
0
0
0
0
0
0
0
0
0
0
0
0
0
0
1
0
0
1
0
0
0
0
0
0
0
0
0
0
0
0
0
0
0
0
0
0
0
0
0
0
0
0
0
0
0
0
0
0
0
0
0
0
0
1
0
0
0
0
0
0
0
0
0
0
0
0
0
0
0
0
0
0
1
0
0
0
0
0
0
0
0
0
0
1
0
0
0
1
0
0
0
0
0
0
0
0
0
0
0
0
0
0
0
0
0
0
0
0
0
0
0
0
0
0
0
0
0
0
0
0
0
0
0
0
0
0
0
0
0
0
0
0
0
0
0
0
0
0
0
0
0
0
0
0
0
0
0
0
0
0
0
0
0
0
0
0
0
0
0
0
0
0
0
0
0
0
0
0
0
0
0
0
0
0
0
0
0
0
0
1
0
0
0
0
0
0
0
0
0
0
0
0
0
0
0
0
0
0
0
0
0
0
0
0
0
0
0
0
0
0
0
0
0
0
0
0
0
0
0
0
0
0
0
0
0
0
0
0
0
0
0
0
0
0
1
0
1
0
0
0
0
1
0
1
0
0
0
0
0
0
0
0
0
0
0
0
0
0
0
0
0
0
0
0
0
0
0
0
0
0
0
0
0
0
0
0
0
0
0
0
0
0
0
0
0
0
0
0
0
0
0
0
0
0
0
0
0
0
0
0
0
0
0
0
0
0
0
0
0
0
1
0
0
1
0
0
0
0
0
1
0
0
0
0
0
0
0
1
0
0
0
0
0
0
0
0
0
0
0
0
0
0
0
0
0
0
0
0
0
1
0
0
0
0
0
0
0
0
0
0
0
0
0
0
0
0
0
0
0
0
0
0
0
0
0
0
0
0
0
0
0
0
1
1
0
0
0
0
0
0
0
0
0
0
0
0
0
0
0
0
0
0
0
0
0
0
0
0
0
0
0
0
0
0
0
0
0
0
0
0
0
0
0
0
0
0
0
0
0
0
0
0
0
0
0
0
0
1
0
0
0
0
0
0
0
0
0
0
0
0
0
0
0
0
0
0
0
0
0
0
0
0
0
0
0
0
0
0
1
0
0
0
0
0
0
0
0
0
0
0
0
0
0
0
0
0
0
0
0
0
0
0
0
0
0
0
0
0
0
0
0
0
0
0
0
1
1
0
0
0
0
0
1
0
0
0
1
1
0
0
0
0
0
0
0
1
0
0
0
1
0
0
1
0
0
0
0
0
0
0
0
0
0
0
0
0
0
0
0
0
0
0
0
0
0
0
0
0
0
0
0
0
0
0
0
0
0
0
0
0
0
0
0
0
0
0
0
0
0
0
0
0
0
0
0
0
0
0
0
0
0
0
0
0
0
0
0
0
0
0
0
0
0
0
0
0
0
0
0
0
0
0
0
0
0
0
0
0
0
0
0
0
0
0
0
0
0
0
0
0
0
0
0
1
0
0
0
0
0
0
0
1
0
0
0
0
0
0
0
0
0
0
0
0
0
0
0
0
0
0
0
0
0
0
0
0
0
0
0
0
0
0
1
0
0
0
0
0
0
0
0
0
0
0
0
0
0
0
0
0
0
0
0
0
0
0
0
0
0
0
0
0
0
0
0
0
0
0
0
0
1
0
1
0
0
0
0
0
0
0
0
1
0
0
0
0
0
0
0
0
0
0
0
0
0
0
0
0
0
0
0
0
0
0
0
0
0
0
0
0
0
1
0
0
0
0
0
0
0
0
0
0
0
0
0
0
0
0
0
0
0
0
0
0
0
0
0
0
0
0
0
0
0
0
0
0
0
0
0
0
0
0
0
0
0
0
0
0
0
0
0
0
0
0
0
0
0
0
0
0
0
0
0
0
0
0
0
0
0
0
0
0
0
0
0
0
0
0
0
0
0
1
0
0
0
0
0
0
1
0
0
0
0
0
0
0
0
0
0
0
0
0
0
0
0
0
0
0
0
1
0
0
0
0
0
1
0
0
0
0
0
0
0
0
0
0
0
0
0
0
0
0
0
0
0
0
0
0
0
0
0
1
0
0
0
0
0
0
0
0
0
0
0
0
0
0
0
0
0
0
0
0
0
0
0
0
0
0
0
0
1
0
0
0
0
0
0
0
0
0
0
0
0
0
0
0
0
0
0
0
0
0
0
0
0
0
0
0
0
0
0
0
0
0
0
0
0
0
0
0
0
0
0
0
0
0
0
0
0
1
0
0
0
0
0
0
0
0
0
0
0
0
0
0
0
0
0
0
0
0
0
0
0
0
0
0
0
0
0
0
0
0
0
0
0
0
0
0
1
0
0
1
0
0
0
0
0
0
0
0
0
0
0
0
0
0
0
0
0
0
0
0
0
0
0
0
0
0
0
0
0
0
0
0
0
0
0
0
0
0
0
0
0
0
0
0
0
0
0
0
0
0
0
0
0
0
0
0
0
0
0
0
0
0
0
0
0
0
0
0
0
0
0
0
0
0
1
0
0
0
0
0
0
0
0
0
0
0
0
0
0
0
0
0
0
0
1
0
0
0
0
0
0
0
0
0
0
0
0
0
0
0
0
0
0
1
0
0
0
0
0
0
0
0
0
0
0
0
0
0
0
0
0
0
0
0
0
0
0
0
0
0
0
0
0
0
0
0
0
0
0
0
0
0
0
0
0
0
0
0
0
0
0
0
0
0
0
0
0
0
0
0
0
0
0
0
0
0
0
0
0
0
0
0
0
0
0
1
0
0
1
0
0
0
0
1
0
0
0
0
0
0
0
0
0
0
0
0
0
0
0
0
0
0
0
0
0
0
0
0
0
0
0
0
0
0
0
0
0
0
0
0
0
0
0
0
0
0
0
0
1
0
0
0
0
0
0
0
0
0
0
0
0
0
0
0
0
1
0
0
0
0
0
0
0
0
0
0
0
0
0
0
0
0
0
0
0
0
0
0
0
0
0
0
1
0
0
0
0
0
0
0
0
0
0
0
0
0
0
0
0
0
0
0
0
0
0
0
0
0
0
0
0
0
0
0
0
0
0
0
0
0
0
0
0
0
0
0
0
0
0
0
0
0
0
0
0
0
0
0
0
1
0
0
0
1
0
0
0
0
0
0
0
0
0
0
0
0
0
0
0
0
0
0
0
0
0
0
0
0
0
0
0
0
0
0
0
0
0
0
0
0
0
0
0
0
0
0
0
0
0
1
0
0
1
0
0
0
0
0
0
0
0
0
0
0
0
0
0
0
0
0
0
0
0
0
0
0
0
0
0
0
0
0
0
0
0
0
0
0
0
0
0
0
0
0
0
0
0
0
0
0
0
0
0
0
0
0
0
0
0
0
0
0
0
0
1
0
0
0
0
0
0
0
0
0
0
0
0
0
0
0
0
0
0
1
1
0
0
1
0
0
0
0
0
0
0
0
0
0
0
0
0
0
1
0
0
0
0
0
0
0
0
0
0
0
0
0
0
0
0
0
0
0
0
0
0
0
0
0
1
0
0
0
0
0
0
0
0
0
0
0
0
0
0
0
0
0
0
0
0
0
0
0
0
0
0
0
1
0
0
0
0
0
0
0
0
0
0
0
0
0
0
0
0
0
0
0
1
0
0
0
0
0
0
0
0
0
0
0
0
0
0
0
0
0
0
0
0
0
0
0
0
0
0
0
0
0
0
0
0
0
0
0
0
0
0
1
0
0
0
0
1
0
0
0
0
0
0
0
0
0
0
0
0
0
0
0
0
0
0
0
0
0
0
0
0
0
0
0
0
0
0
0
0
0
1
0
0
0
0
0
0
0
1
0
0
0
0
0
0
0
0
0
0
0
0
0
0
0
0
0
0
0
0
0
0
0
0
0
0
0
0
0
1
0
0
0
0
0
0
0
0
0
0
0
0
0
0
0
0
0
0
0
0
0
0
0
0
0
0
0
0
0
0
1
0
0
0
0
0
0
0
0
0
0
0
0
0
0
0
0
0
0
0
0
0
0
0
0
0
0
0
1
0
0
0
0
0
0
0
0
0
0
0
0
0
0
0
1
0
0
0
0
0
0
0
0
0
0
0
0
0
0
0
0
0
0
0
0
0
0
0
0
0
0
0
0
0
0
0
0
0
0
0
0
0
1
0
0
0
0
0
0
0
0
0
0
0
0
0
0
0
0
0
1
0
0
0
0
0
0
1
0
0
0
0
0
0
0
0
0
0
0
0
0
0
0
0
0
0
0
0
0
0
0
0
0
0
0
0
0
0
0
0
0
0
0
0
0
0
0
0
0
0
0
0
0
0
0
0
0
0
0
0
1
0
0
0
0
0
0
0
0
0
0
0
0
0
0
0
0
0
0
0
0
0
0
0
0
0
0
0
0
0
0
0
0
0
0
0
0
0
0
0
0
0
0
0
0
0
0
0
0
0
0
0
0
0
0
0
0
0
0
0
0
0
0
0
0
0
0
0
0
0
0
0
0
0
0
0
0
0
0
0
0
0
0
0
0
0
0
0
0
0
1
0
0
0
0
0
0
0
0
0
0
0
0
0
0
0
0
0
0
0
0
0
0
0
0
0
0
0
0
0
0
0
0
0
0
0
0
0
0
0
0
0
0
0
0
0
0
0
0
0
0
0
0
0
0
0
0
0
0
0
0
0
0
0
0
0
0
0
0
0
0
0
0
0
0
0
0
0
0
1
0
0
0
0
0
0
0
0
0
0
0
0
0
0
0
0
0
0
0
0
1
0
0
0
0
0
0
0
0
0
0
0
0
0
0
0
0
0
0
0
0
0
0
0
0
0
0
0
0
0
0
0
0
0
0
0
0
0
1
0
0
0
0
0
0
0
0
0
0
0
0
0
0
0
0
0
0
1
0
1
1
0
0
0
0
0
0
0
0
1
0
0
0
0
0
1
0
0
0
0
0
0
0
0
0
0
0
0
0
0
0
0
0
0
0
0
0
0
0
0
0
0
0
0
0
0
0
0
0
0
0
0
0
0
0
0
0
0
0
0
0
0
0
0
0
0
0
0
0
0
0
0
0
0
0
0
0
0
1
0
1
0
0
0
0
0
0
0
0
0
0
0
0
0
0
0
0
0
0
0
0
0
0
0
0
0
0
0
0
0
0
0
0
0
0
0
0
0
0
0
0
0
0
0
0
0
1
1
0
0
0
0
0
0
0
0
0
0
0
0
0
0
0
0
0
0
0
0
0
0
0
0
0
0
0
0
1
0
0
0
0
0
0
0
0
0
0
0
0
0
1
0
0
0
0
0
1
0
0
0
0
0
0
0
0
0
0
0
0
0
0
0
0
0
0
0
0
0
0
0
0
0
0
0
0
0
0
0
0
0
0
0
0
0
0
0
0
0
0
0
0
0
0
0
0
0
1
0
0
0
0
0
0
0
0
0
0
0
0
0
0
0
0
0
0
0
0
0
0
0
0
0
0
0
0
0
0
0
0
0
0
0
0
0
0
0
0
0
0
0
0
0
0
0
0
1
0
0
0
0
0
0
0
0
0
0
0
0
0
0
0
0
0
0
0
0
0
0
0
0
0
0
0
0
0
0
0
0
0
0
0
0
0
0
1
0
0
0
0
0
0
0
0
0
0
0
0
0
0
0
0
0
0
0
0
0
0
0
0
0
0
0
0
0
0
0
0
0
0
0
0
0
0
0
0
0
0
1
1
0
0
0
0
0
0
0
0
0
0
0
0
0
0
0
0
1
0
0
0
0
1
0
0
0
1
0
0
0
0
0
0
0
0
0
0
0
0
0
0
0
0
0
0
0
0
0
0
0
0
0
0
0
1
0
0
0
0
0
0
0
1
0
0
0
0
0
0
0
0
0
0
0
0
0
0
0
0
0
0
0
0
0
0
0
0
0
0
0
0
0
0
0
0
0
0
0
0
0
0
0
0
0
0
0
0
0
0
0
0
0
0
0
0
0
0
1
0
0
0
0
0
0
0
0
0
0
0
0
0
0
0
0
0
0
0
0
0
0
0
0
0
0
0
0
0
0
0
0
1
0
0
0
0
0
0
0
0
0
0
0
0
0
0
0
0
0
0
0
0
0
0
1
0
0
0
0
0
0
0
0
0
0
0
0
0
0
0
0
0
0
0
0
0
0
0
0
0
0
0
1
0
0
0
0
0
0
0
0
0
0
0
0
0
0
0
0
0
0
0
0
0
0
0
0
0
0
0
0
0
0
0
1
0
0
0
0
0
0
0
0
0
1
0
0
0
0
0
0
0
0
0
0
0
0
0
1
0
0
0
0
0
0
0
0
0
0
0
0
0
0
0
0
0
0
0
0
0
0
0
0
0
0
0
0
0
0
0
0
0
0
0
0
0
0
0
0
0
0
0
0
0
0
0
0
0
0
0
0
0
0
0
0
0
0
0
0
0
0
0
0
0
0
0
0
0
0
0
0
0
1
0
0
0
0
0
0
1
0
1
0
0
0
1
0
0
0
0
0
0
0
0
0
0
0
0
0
0
0
0
0
0
0
0
0
0
1
0
1
0
0
0
0
0
0
0
0
0
0
0
0
1
0
0
0
0
0
0
0
0
0
0
0
0
0
0
0
0
0
0
0
0
0
0
0
0
0
0
0
0
0
0
0
0
0
0
0
0
0
0
0
1
0
0
0
0
0
0
0
0
0
0
0
0
0
0
0
0
0
0
0
0
0
0
0
0
0
0
1
0
0
0
0
0
0
0
0
0
0
0
0
0
0
0
0
0
0
0
0
0
0
1
0
0
0
0
0
0
0
0
1
0
0
0
0
0
0
0
0
0
0
0
0
0
0
0
0
0
0
0
0
0
0
0
0
0
0
0
0
0
0
0
0
0
0
0
0
0
0
0
0
0
0
0
0
0
0
0
0
0
0
0
0
0
0
0
1
0
0
0
0
0
0
0
0
0
0
0
0
0
0
0
0
0
0
0
0
0
0
0
0
0
0
0
0
0
0
0
0
0
0
0
0
0
1
0
0
0
0
0
0
0
0
0
0
0
0
0
0
0
0
0
0
0
0
0
0
0
0
0
0
0
0
0
0
0
1
0
0
0
0
0
0
1
0
0
0
0
0
0
0
0
1
1
0
0
0
0
0
0
0
0
1
0
0
0
0
0
0
1
0
0
0
0
0
0
0
0
0
0
0
0
1
0
0
0
1
0
0
0
0
0
0
0
0
0
0
0
0
0
0
0
0
0
0
0
0
0
0
0
0
0
0
0
0
0
0
0
0
0
0
0
0
0
0
0
0
0
0
0
0
0
0
0
0
0
0
0
0
0
0
0
1
0
0
0
0
1
0
0
0
0
0
0
0
0
0
0
0
0
0
0
0
0
0
0
0
0
0
1
0
0
0
0
0
0
0
0
0
0
0
0
0
0
1
0
0
0
0
0
0
0
0
1
1
0
0
0
0
0
1
0
0
0
0
0
0
0
0
0
0
0
0
0
1
0
0
0
0
0
1
0
0
0
0
0
0
0
0
0
0
0
0
0
0
0
0
0
0
0
0
1
0
0
0
0
0
0
0
0
0
0
0
0
0
0
0
0
1
1
0
0
0
0
0
0
0
0
0
0
0
0
1
0
0
0
0
0
0
0
0
0
0
0
0
0
0
1
0
0
0
0
0
0
0
0
0
0
0
0
0
0
0
0
0
0
0
0
0
0
0
0
0
0
0
0
0
0
0
0
0
0
1
0
0
0
0
0
0
0
0
0
0
0
0
0
0
0
0
0
0
0
0
0
0
0
0
0
0
0
0
0
0
0
0
0
0
0
0
0
0
0
0
0
0
0
0
0
0
1
0
0
0
0
0
0
0
0
0
0
0
0
0
0
0
0
0
0
0
0
0
0
0
0
0
0
0
0
0
0
0
0
0
0
0
0
0
0
0
0
0
0
0
0
0
0
0
0
0
0
0
0
0
0
0
0
0
0
1
0
0
0
0
1
0
0
0
1
0
0
0
0
0
0
0
0
0
0
0
0
0
0
0
0
0
0
0
0
0
0
0
0
0
0
0
0
0
0
0
0
0
0
0
0
0
0
0
0
0
0
0
0
0
0
0
0
0
0
0
0
0
0
0
0
0
0
0
0
0
0
0
0
0
0
0
0
0
0
0
0
0
0
0
0
0
0
0
0
0
0
1
0
0
0
0
0
0
0
0
0
0
0
0
0
0
0
0
0
0
0
0
0
0
0
0
0
0
1
0
0
0
1
0
0
0
0
0
0
0
0
0
0
0
0
0
0
0
1
0
0
0
0
0
0
0
0
0
0
0
0
0
0
0
0
0
0
0
0
0
0
0
0
0
0
0
0
0
0
0
0
0
0
0
0
0
0
0
0
0
0
0
0
0
0
0
0
0
0
0
0
0
0
0
0
0
0
0
1
0
0
0
0
0
0
0
0
0
0
0
0
0
0
0
0
0
0
0
0
0
0
0
0
0
0
0
0
0
0
0
0
0
0
0
0
0
0
0
0
0
0
0
0
0
0
0
1
0
0
0
0
0
0
0
0
0
0
0
0
0
0
0
0
0
0
0
0
0
0
0
0
0
1
0
0
0
0
0
0
0
0
0
0
0
1
0
1
0
0
0
0
0
0
0
0
1
0
0
0
0
0
0
0
0
0
0
0
0
0
0
0
0
0
0
1
0
0
0
0
0
0
0
0
0
0
0
0
0
0
0
0
0
0
0
0
0
1
0
0
0
0
0
0
0
0
0
0
0
0
0
0
0
0
0
0
0
0
0
0
0
0
0
0
0
0
0
0
0
0
0
0
0
0
0
0
0
0
0
0
0
0
0
0
0
0
0
0
0
0
0
0
0
0
0
0
0
0
0
0
0
0
0
0
0
0
0
0
0
0
0
0
0
0
0
0
0
0
0
0
0
0
0
0
0
0
0
0
0
0
0
0
0
0
0
0
0
0
0
0
0
0
0
0
0
0
0
0
0
0
0
0
0
0
0
0
0
0
0
0
0
0
0
0
0
0
0
0
0
0
0
0
0
0
0
0
0
0
0
0
0
0
1
0
0
0
0
0
0
0
0
0
0
0
0
0
0
0
0
0
1
0
0
0
0
0
0
0
0
0
0
0
0
0
0
0
0
1
0
0
0
0
0
0
0
0
0
0
0
0
0
0
0
0
0
0
0
0
0
0
0
0
0
0
0
0
0
0
0
0
0
0
0
0
0
0
0
0
0
0
0
0
0
0
0
0
0
0
0
0
1
0
0
0
0
0
0
0
0
0
0
0
0
1
0
0
0
0
0
0
0
0
0
0
0
0
0
0
0
0
0
0
0
0
0
0
0
0
0
0
0
0
0
0
0
0
0
0
0
0
0
1
0
0
0
0
0
0
0
0
0
0
0
0
0
0
0
0
0
0
0
0
0
0
0
0
0
0
0
0
0
0
1
0
0
0
0
0
0
0
0
0
0
1
0
0
0
0
0
0
0
0
0
0
0
0
1
0
0
0
0
0
0
0
0
0
0
0
0
1
0
0
0
0
0
0
0
0
0
0
0
0
0
0
0
0
0
0
0
0
1
0
0
0
1
0
0
0
0
0
0
0
0
0
0
0
0
0
1
0
1
0
0
0
0
0
0
0
1
0
0
0
0
0
0
0
0
0
0
0
0
0
0
0
1
0
0
0
0
0
0
0
0
0
0
0
0
0
0
0
0
0
0
0
0
0
0
0
0
1
0
0
0
0
0
1
0
0
0
0
0
0
0
0
0
0
0
0
0
1
0
0
1
0
0
0
0
0
0
0
0
0
0
0
0
0
0
0
0
0
0
0
0
0
0
0
0
0
0
0
0
0
0
0
0
0
0
0
0
0
0
0
0
0
0
0
0
0
0
0
0
0
0
0
0
0
0
0
0
0
0
0
0
0
0
0
0
1
0
0
0
0
0
0
0
0
0
0
0
0
1
0
0
0
0
0
0
0
0
0
0
0
0
0
0
0
0
0
0
0
0
1
0
0
0
0
0
0
0
0
0
0
0
0
0
0
0
0
0
0
0
0
0
0
0
0
0
0
0
0
0
0
1
0
0
0
0
0
0
0
0
0
0
0
0
0
0
0
0
0
0
0
0
0
0
0
0
0
0
0
0
1
0
0
0
0
0
0
0
0
1
0
0
0
0
0
0
0
0
0
0
0
0
0
0
0
0
0
0
0
1
0
0
0
0
0
0
0
0
0
1
0
0
0
0
0
0
0
0
0
0
0
0
0
0
0
0
0
0
0
0
0
0
0
0
0
0
0
0
0
0
1
0
0
0
0
0
0
0
0
0
0
0
0
0
0
1
0
0
0
0
0
0
0
0
0
1
0
0
0
0
0
0
0
0
0
0
1
0
0
0
0
0
0
0
0
1
0
0
0
0
0
0
0
0
0
0
0
0
0
0
0
0
0
0
0
0
0
0
0
0
0
0
0
0
0
0
0
0
0
0
0
0
0
0
0
0
0
0
0
1
0
0
0
0
0
0
0
0
0
0
1
0
0
0
0
0
0
0
1
0
0
0
0
0
0
0
0
0
0
0
0
0
1
0
0
0
0
0
0
0
0
0
0
0
0
0
0
0
0
0
0
0
0
0
0
0
0
0
0
0
1
0
0
0
0
0
0
0
0
0
0
0
0
0
0
0
0
0
0
0
0
0
0
0
0
0
0
0
0
0
0
0
0
0
0
0
0
0
0
1
0
0
0
0
0
0
0
0
0
0
0
0
0
1
0
0
0
0
0
0
0
0
0
0
0
1
0
0
0
0
0
0
0
0
0
0
0
0
0
0
0
0
0
0
0
0
0
0
0
0
0
1
0
0
0
0
0
0
0
0
0
0
0
0
0
0
0
0
0
0
0
0
0
0
0
0
0
0
0
0
0
0
0
0
0
0
0
0
0
0
0
0
0
0
0
0
0
0
0
0
0
0
0
0
0
0
0
0
1
0
0
0
0
0
0
0
0
0
0
1
0
0
0
0
0
1
0
0
0
0
0
0
0
0
1
0
0
0
0
0
0
0
0
0
0
0
0
0
0
0
0
0
0
0
0
0
0
0
0
0
0
0
0
0
1
0
0
0
0
0
0
0
0
0
0
0
0
0
0
0
0
0
0
0
0
0
0
0
0
0
0
0
0
0
0
0
1
0
0
0
0
0
0
0
0
0
0
0
0
0
0
0
0
0
0
0
0
0
0
0
1
0
0
1
0
0
0
0
0
0
0
0
0
0
0
0
0
0
0
0
0
0
0
0
0
1
0
0
0
0
0
0
0
0
0
0
0
0
0
0
0
0
1
0
1
0
0
0
0
0
0
0
0
0
0
0
0
0
0
0
0
0
1
0
0
0
0
0
0
0
0
0
0
0
0
0
0
0
0
0
1
0
0
0
0
0
0
0
0
0
0
0
0
0
0
0
0
0
0
0
0
0
0
0
0
0
0
0
0
0
0
0
0
0
0
0
0
0
0
0
0
0
0
0
0
0
0
0
0
0
0
0
0
0
0
0
0
0
0
0
0
0
0
0
0
0
0
0
0
0
0
0
0
0
0
0
0
0
0
0
0
0
0
0
0
0
0
1
1
0
0
0
0
0
0
0
0
0
0
1
0
0
0
0
0
0
0
0
0
0
0
0
0
0
0
0
0
0
0
0
0
0
0
0
0
0
0
0
0
0
0
0
0
0
0
0
0
0
0
0
0
0
0
0
0
0
0
0
1
0
0
0
0
0
0
0
0
0
0
0
0
0
0
0
0
0
0
0
0
0
0
0
0
0
0
1
0
0
0
0
0
0
0
0
0
1
0
0
0
0
0
0
0
0
0
0
0
0
0
0
0
0
0
0
0
0
0
0
0
0
0
0
0
0
0
0
0
0
0
0
0
0
0
0
0
0
0
0
0
0
0
0
0
0
1
0
0
0
0
0
0
0
0
0
1
0
0
0
0
0
0
0
0
0
0
0
0
0
1
0
0
0
0
0
1
0
0
0
0
0
0
1
0
0
0
0
0
0
0
0
0
0
0
0
0
0
0
0
0
0
0
0
0
0
1
0
0
0
0
0
0
0
0
0
0
0
0
0
0
0
0
0
0
1
1
0
0
0
0
0
0
0
0
0
0
0
0
0
0
0
0
0
0
0
1
1
0
0
1
0
0
0
0
0
0
0
0
0
0
0
0
0
0
0
0
0
0
0
0
0
0
0
0
0
0
0
0
0
0
0
0
0
0
0
0
0
0
0
0
1
0
0
0
0
0
0
0
0
0
1
0
0
0
0
0
0
0
0
0
0
0
0
0
0
0
0
0
0
0
0
0
0
0
0
0
0
0
0
0
0
0
0
1
0
0
0
0
0
0
0
0
0
0
0
0
0
0
0
0
0
0
0
0
0
0
0
0
0
0
0
0
0
0
0
0
0
0
0
0
0
0
0
0
0
0
0
0
0
0
0
0
0
0
0
1
0
0
0
0
0
0
0
0
0
0
0
0
0
0
0
0
0
0
0
0
0
0
0
0
0
0
0
0
0
0
0
0
0
0
1
0
0
0
0
0
0
0
0
0
0
0
0
0
0
0
0
0
0
0
0
0
0
0
0
0
0
0
0
0
0
0
0
1
0
0
0
0
0
0
0
0
0
0
0
0
1
0
0
0
0
0
0
1
0
0
0
0
0
0
0
0
0
0
0
0
0
0
0
0
0
0
0
0
0
0
0
0
0
0
0
0
0
0
0
0
0
0
0
0
0
0
0
0
0
0
1
0
0
0
0
0
0
0
0
0
0
0
0
0
0
0
0
0
0
0
0
1
0
0
0
0
0
0
0
0
0
0
0
0
0
0
0
0
0
0
0
0
0
0
0
0
0
0
0
0
0
0
0
0
0
0
0
0
0
0
0
0
0
0
0
0
0
0
0
0
0
0
0
0
0
0
0
0
0
0
0
0
0
0
0
0
0
0
0
0
0
0
0
0
1
0
0
0
0
0
0
0
0
0
0
1
0
0
0
1
0
1
0
0
0
0
0
0
0
0
0
0
0
0
0
0
0
0
0
0
0
0
0
0
0
0
0
0
0
0
0
0
0
0
0
0
0
0
1
0
0
0
0
1
0
1
1
0
0
0
0
0
0
0
0
0
0
1
0
0
0
0
0
0
1
0
0
0
0
0
0
0
0
0
0
0
0
0
0
0
0
0
0
0
1
0
1
0
0
0
0
0
0
0
0
0
0
0
0
0
0
0
0
0
0
0
0
0
0
0
0
0
0
0
0
0
0
0
0
0
0
0
0
0
0
0
0
0
0
0
0
0
0
0
0
0
0
1
0
0
0
0
0
0
0
0
0
0
0
0
0
0
0
0
0
1
0
0
0
0
0
0
0
0
0
0
1
0
0
1
0
0
0
1
0
0
0
0
0
0
0
0
0
0
0
0
0
0
0
0
0
0
0
0
0
1
0
0
0
0
0
0
0
0
0
0
1
0
0
0
0
0
1
0
0
0
0
0
0
0
0
0
0
0
0
0
0
0
0
1
0
1
0
0
1
0
0
0
0
0
0
0
0
0
0
0
0
0
0
0
0
0
0
0
0
0
0
0
0
0
0
0
0
0
0
0
0
1
0
0
0
0
0
0
0
1
0
0
0
0
0
0
0
0
0
0
0
0
0
0
0
0
0
0
0
0
0
0
0
0
0
0
0
0
0
0
0
0
1
0
0
0
0
0
0
0
0
0
0
0
0
0
0
0
0
0
0
0
0
0
0
0
0
0
0
1
0
0
0
0
0
0
0
0
0
0
0
0
0
0
0
0
1
0
0
0
0
0
0
0
0
0
1
0
0
1
0
0
0
0
0
0
0
0
1
1
0
0
0
0
0
0
0
0
0
0
0
0
0
0
0
0
0
0
0
0
0
0
0
0
0
0
0
0
0
0
0
0
0
0
0
0
1
0
0
0
0
0
0
0
0
0
0
0
0
0
1
0
0
0
1
0
0
0
0
0
0
0
0
0
0
0
0
0
0
0
0
0
0
0
0
0
1
0
0
0
1
0
0
0
0
0
0
0
0
1
0
0
0
0
0
0
0
1
0
0
0
0
0
0
0
0
0
0
0
0
0
0
0
0
0
0
0
0
0
0
0
0
0
0
0
0
1
0
0
0
0
1
0
0
0
0
0
0
0
1
0
0
0
0
0
0
1
0
0
0
0
0
0
0
0
0
0
0
0
0
0
0
0
0
0
0
0
0
0
0
0
0
0
0
0
0
0
0
0
0
0
0
0
0
0
0
1
0
0
0
0
0
0
0
0
0
0
0
0
0
0
1
0
0
0
1
0
0
0
0
0
0
0
0
0
0
0
0
0
0
1
0
0
0
0
0
0
0
0
0
0
0
0
0
0
0
0
0
0
0
0
0
0
0
1
0
0
0
0
0
0
0
0
0
0
0
0
0
0
0
0
0
0
0
0
0
0
1
0
0
0
1
0
0
0
0
0
0
0
0
0
0
0
0
0
0
0
0
0
0
0
0
0
1
0
0
0
0
0
0
0
0
0
0
0
0
0
0
0
0
0
0
0
0
0
0
0
0
0
0
0
0
0
0
0
0
0
0
0
0
0
0
0
0
0
0
0
0
0
0
0
0
0
0
0
0
0
0
0
0
0
0
0
0
0
0
0
0
0
0
0
0
0
1
0
0
0
0
0
0
0
1
0
0
0
0
0
0
0
0
0
0
1
0
1
0
0
0
0
0
0
0
0
1
0
0
0
0
0
0
0
0
0
0
0
0
0
0
0
1
0
0
0
0
0
0
0
0
0
0
0
0
0
0
0
0
0
0
0
1
0
0
0
1
0
0
0
0
0
0
0
0
0
0
0
0
0
0
0
0
0
0
0
0
0
0
0
0
0
0
0
0
0
0
1
0
0
0
0
0
0
0
0
0
0
0
0
0
0
0
1
0
0
0
0
0
0
0
0
0
0
1
0
0
0
0
0
0
0
0
0
0
0
0
0
0
0
1
0
0
0
0
0
0
1
0
0
0
0
0
0
0
0
0
0
0
0
0
0
0
0
0
0
0
0
0
0
0
0
0
0
0
0
0
0
0
0
0
0
0
0
0
0
0
0
0
0
1
0
0
0
0
0
0
0
0
0
0
0
0
0
0
0
0
0
0
0
0
0
0
0
0
1
0
0
0
0
0
0
0
0
0
1
0
0
0
0
0
0
0
0
0
0
0
0
0
0
0
0
0
0
0
0
0
0
0
0
0
0
0
0
0
0
0
0
0
0
0
0
0
0
0
0
0
0
0
0
0
0
0
0
0
0
0
0
0
0
0
0
0
1
0
0
0
0
0
0
0
0
0
0
0
0
0
0
0
0
0
0
0
0
0
0
0
0
0
0
0
0
0
0
0
0
1
0
0
0
0
0
0
0
0
0
0
0
0
0
0
0
1
0
0
0
0
0
1
0
0
0
1
0
0
0
0
0
0
0
0
0
0
0
0
0
1
0
0
0
0
0
0
0
0
0
0
0
0
0
0
0
0
0
0
0
0
0
0
0
0
0
0
0
0
0
0
0
0
0
0
0
0
0
0
0
0
0
0
0
1
0
0
0
0
0
1
0
0
1
0
0
0
1
0
0
0
0
0
0
0
0
0
0
0
0
0
1
0
0
0
0
0
0
0
0
0
0
0
0
0
0
0
0
0
0
0
0
0
0
0
0
1
0
0
0
0
0
0
0
0
0
0
0
0
0
0
0
0
0
0
0
0
0
0
0
0
1
0
0
0
0
0
0
0
0
0
0
0
0
0
0
0
0
0
0
0
0
0
0
0
0
0
0
0
0
0
0
0
0
0
0
0
1
0
0
0
0
1
0
0
0
0
0
0
0
0
0
0
0
0
0
0
0
0
0
0
0
0
0
0
0
0
0
0
0
0
0
0
0
0
0
0
1
0
0
0
0
0
0
0
0
0
0
0
1
0
0
0
0
0
0
0
0
0
0
0
0
0
0
0
0
0
0
0
0
0
0
0
0
0
1
0
0
0
0
0
0
0
0
0
0
0
0
0
0
0
0
0
0
0
0
0
0
0
0
0
0
0
0
0
0
0
1
0
0
0
0
0
0
0
0
0
0
0
0
0
0
0
0
0
0
0
0
0
0
0
0
0
0
0
0
0
0
0
0
0
0
0
0
0
0
0
0
0
0
0
0
0
1
0
0
0
0
0
0
0
0
0
0
0
0
0
0
0
0
0
0
0
0
0
0
0
0
0
0
0
0
0
0
0
0
0
0
0
0
0
0
0
0
0
0
0
0
0
0
0
0
0
0
0
0
0
0
0
0
0
0
0
0
0
1
0
0
0
0
0
0
0
0
0
0
0
0
0
1
0
0
0
0
0
0
0
0
0
0
0
0
0
0
0
0
0
0
0
0
0
0
0
0
0
0
0
0
0
0
0
0
0
0
0
0
0
0
0
0
0
0
1
0
0
0
0
0
0
0
0
1
0
0
0
0
0
0
0
0
0
0
0
0
0
0
0
0
0
0
0
0
0
0
0
1
0
0
0
0
0
0
0
0
0
0
0
0
0
0
0
0
0
0
0
0
0
0
0
0
0
0
0
1
0
0
0
0
0
0
0
0
0
0
0
0
0
0
0
0
0
0
0
0
0
0
0
0
0
0
0
0
0
0
0
0
0
0
0
1
0
0
0
0
0
0
0
1
0
0
0
0
0
0
0
0
0
0
0
0
0
0
0
0
0
0
0
0
0
0
0
0
0
0
0
0
0
0
0
1
0
0
0
0
0
0
0
0
0
0
0
0
0
0
0
1
0
0
0
0
0
0
0
0
0
1
0
0
0
0
0
0
0
0
0
0
1
0
0
0
0
0
0
0
0
0
0
1
0
0
0
0
0
0
0
0
0
0
0
0
0
0
0
0
0
0
0
1
0
0
0
0
0
0
0
0
0
0
0
0
1
0
0
0
0
0
0
0
0
0
0
0
0
0
0
0
0
1
0
0
0
0
0
0
0
0
0
0
0
0
0
0
0
0
0
0
0
0
0
1
0
0
0
1
0
0
0
1
0
0
0
0
0
0
0
0
0
0
0
0
0
0
0
0
0
0
1
0
0
1
0
0
0
0
0
0
0
0
0
0
0
0
0
0
0
0
0
0
0
0
0
0
0
0
0
1
0
0
0
0
0
0
0
0
0
0
0
0
0
0
0
0
0
0
0
0
0
0
0
0
0
0
1
0
0
0
0
0
0
0
1
0
0
0
0
0
0
0
0
0
0
0
1
0
0
0
0
0
0
0
0
0
0
0
0
0
0
0
0
0
0
0
0
0
0
0
0
0
0
0
0
0
0
0
0
0
0
0
0
0
0
0
0
0
0
0
0
0
0
0
0
0
0
0
0
0
0
1
0
0
0
0
0
1
0
0
0
0
0
0
0
0
0
0
0
0
0
0
0
0
0
0
0
0
0
0
0
0
0
0
0
0
0
0
0
0
0
0
0
0
0
0
0
0
0
1
0
0
0
1
0
0
0
0
0
0
0
0
0
0
0
0
0
0
0
0
0
0
0
0
0
0
0
0
0
0
0
0
0
0
0
0
0
0
0
1
0
0
0
0
0
0
0
1
0
0
0
0
0
0
0
0
0
0
0
0
0
0
0
0
0
0
0
0
0
0
0
0
0
0
0
0
0
0
0
0
0
0
0
0
0
0
0
0
0
0
0
0
0
0
0
0
0
0
0
0
0
0
0
0
0
0
0
0
0
0
0
0
0
0
0
0
0
0
0
0
0
0
0
0
0
0
0
0
0
0
0
0
0
0
0
0
0
0
0
0
0
0
0
1
0
0
1
0
0
0
1
0
0
0
0
0
0
0
0
0
1
0
0
0
0
0
0
0
0
0
0
0
0
0
0
0
1
0
0
0
0
0
0
0
0
0
0
0
0
0
0
0
0
0
0
0
0
0
0
0
0
0
0
0
0
0
0
1
0
0
0
0
0
0
0
0
0
0
0
0
1
0
0
0
0
0
0
0
0
1
0
1
0
0
1
0
0
0
0
0
0
0
1
0
0
0
0
0
0
0
0
0
0
0
0
0
0
0
0
0
0
0
0
0
0
1
0
0
0
0
0
0
0
0
0
0
0
0
0
0
0
0
0
0
0
1
0
0
0
0
0
0
0
0
0
0
0
0
0
0
0
0
0
0
0
1
0
0
0
0
0
0
0
0
0
0
0
0
0
0
0
0
0
0
0
0
0
0
0
0
0
0
0
0
0
1
1
0
1
0
1
0
0
0
0
0
0
0
0
0
0
0
0
0
0
0
0
0
0
0
0
0
0
0
0
0
0
0
0
0
0
0
0
0
0
0
0
0
0
0
0
0
0
0
0
0
0
0
0
0
0
0
0
0
0
0
0
0
0
0
0
0
0
0
0
0
0
0
0
0
0
0
0
0
0
0
0
0
0
0
0
0
0
0
0
0
0
0
0
0
0
1
0
0
0
0
0
0
0
0
0
0
0
0
0
0
0
0
0
0
0
0
0
0
0
0
1
0
0
0
0
0
0
0
0
0
0
0
0
0
0
0
0
0
0
0
0
0
0
0
0
0
0
0
0
0
0
0
0
0
0
0
0
0
0
0
0
1
0
0
0
0
0
0
0
0
0
0
0
0
0
0
0
0
0
0
0
0
0
0
0
0
0
0
1
0
0
0
0
1
0
0
0
0
0
0
0
0
0
0
0
0
0
0
0
0
0
0
0
0
0
0
0
0
0
0
0
0
1
0
0
0
0
0
0
0
0
0
0
0
0
0
0
0
0
0
0
0
0
0
0
0
0
0
0
0
0
0
0
0
0
0
0
0
0
0
0
0
0
0
0
0
0
0
0
0
1
1
0
0
0
0
0
0
0
0
0
0
0
0
0
0
0
0
0
1
0
0
0
0
0
1
0
0
0
0
0
0
0
0
0
0
0
0
0
0
0
0
0
0
0
0
0
0
0
0
0
0
0
0
0
0
0
0
0
0
0
0
0
0
0
0
0
0
0
1
0
0
0
0
0
0
0
0
0
0
1
0
0
0
0
0
0
0
0
0
0
0
0
0
0
0
0
0
0
1
0
0
0
0
0
0
0
1
0
0
1
0
0
0
0
0
0
0
0
0
0
0
0
0
0
0
0
0
0
0
0
0
0
0
0
0
0
0
0
0
0
0
0
0
0
0
0
0
0
0
0
0
0
0
0
0
0
0
0
0
0
0
0
0
0
0
0
0
0
0
0
0
0
0
0
0
0
0
0
0
0
0
0
0
0
0
0
0
0
0
0
1
0
0
0
0
0
0
0
0
0
0
0
0
0
0
0
0
0
0
0
0
0
0
0
0
0
0
0
0
0
0
0
0
0
0
0
0
0
0
0
0
0
0
0
0
1
0
0
0
0
0
0
0
0
0
0
0
0
0
0
0
0
0
0
0
0
0
0
0
0
0
0
0
0
0
0
0
0
0
0
0
1
0
0
0
0
0
0
0
0
0
0
0
0
0
0
0
0
0
0
0
1
0
0
0
0
0
0
0
0
0
0
0
0
0
0
0
0
0
0
0
0
0
0
0
0
0
0
0
0
0
0
0
0
1
0
0
0
0
0
0
0
0
0
0
0
0
0
0
0
0
0
0
0
0
0
0
0
0
0
0
0
0
0
0
0
0
0
0
0
0
0
0
0
0
0
0
0
1
0
0
0
0
1
0
0
0
0
0
0
0
0
0
0
0
0
0
0
0
0
0
0
0
0
0
0
0
0
1
0
1
0
0
0
0
0
0
0
0
0
0
0
0
1
0
0
0
0
0
0
0
0
0
0
0
0
0
0
0
0
0
0
0
0
0
0
0
0
0
1
0
0
0
0
0
0
0
0
0
0
0
0
0
0
0
0
0
0
0
1
0
0
0
0
0
0
0
0
0
0
0
0
0
0
0
0
0
0
0
0
0
0
0
0
0
0
0
0
0
0
0
0
0
1
0
0
0
0
0
0
0
0
0
0
0
0
0
0
0
0
1
0
0
0
1
0
0
0
0
0
0
0
0
0
0
0
0
0
0
1
0
0
1
0
0
0
0
0
0
0
0
0
0
0
0
0
0
0
0
0
0
0
0
0
0
0
0
0
0
0
0
0
0
0
0
0
1
0
0
0
0
0
1
0
0
0
0
0
0
0
0
0
1
0
0
0
0
0
0
0
0
0
0
0
0
0
0
0
0
0
0
0
0
0
0
0
0
0
0
0
0
0
0
0
0
0
0
0
0
0
0
0
0
0
1
0
0
0
0
0
0
0
0
0
1
0
0
0
0
0
0
0
0
0
0
0
0
1
0
0
0
0
0
0
0
0
0
0
0
0
0
0
0
1
0
0
0
0
0
1
0
0
0
0
0
0
0
0
0
0
0
0
0
0
0
0
0
0
0
0
0
0
0
0
0
0
0
1
0
0
0
0
0
0
0
1
0
0
0
0
0
0
0
0
1
0
0
0
0
0
0
0
0
0
0
0
0
0
0
0
0
0
0
0
0
0
0
0
0
0
0
0
0
0
0
0
0
0
0
0
0
0
0
0
0
0
0
0
0
0
0
0
0
0
0
1
0
1
0
0
0
0
0
0
1
0
0
0
0
0
0
0
0
0
0
0
0
1
0
0
0
0
0
0
0
0
0
0
0
0
0
0
0
0
0
0
0
0
0
0
0
0
0
0
0
0
0
0
0
1
0
0
1
0
0
0
1
0
0
0
0
0
0
0
0
0
0
0
0
0
0
0
0
0
0
0
0
0
0
0
0
0
0
0
0
0
0
0
0
0
0
0
0
0
0
0
0
0
0
0
0
0
0
0
0
0
0
0
0
0
0
0
0
0
0
0
0
0
0
0
0
0
0
0
0
0
0
0
0
0
0
0
0
0
0
0
0
0
0
0
0
0
0
0
0
0
0
0
0
0
0
0
0
0
0
0
0
0
0
0
0
0
0
0
0
0
0
0
0
0
0
0
0
0
0
0
0
0
0
0
0
0
0
0
0
0
0
0
0
0
0
0
0
0
0
0
0
0
0
0
0
0
0
0
0
0
0
0
0
0
0
0
0
0
0
0
0
0
0
0
0
0
0
1
0
0
0
0
0
0
0
0
0
0
0
0
0
0
0
0
0
0
0
0
0
0
1
0
0
0
0
0
0
0
0
0
0
0
0
0
1
0
0
0
0
0
0
0
0
0
0
0
0
0
0
0
0
0
0
0
0
0
1
0
0
0
0
0
0
0
0
0
0
0
0
0
0
0
0
0
0
0
0
0
0
0
0
0
1
0
0
0
0
0
0
0
0
0
0
0
1
0
0
0
0
0
0
0
0
0
0
0
0
0
0
0
0
0
0
0
0
0
0
0
0
0
0
0
1
0
0
0
0
0
0
0
0
0
0
1
0
0
0
0
0
0
1
0
0
0
0
0
0
0
0
0
0
0
0
0
0
0
0
0
0
0
0
0
0
0
0
0
0
1
0
0
0
0
0
0
1
0
0
0
0
0
0
0
0
0
0
0
0
1
1
0
0
0
0
0
0
0
0
1
0
0
0
0
0
0
0
0
0
0
0
0
0
0
1
0
0
0
0
0
0
0
0
0
0
0
0
0
1
0
0
0
0
0
0
0
0
0
0
0
0
0
0
0
0
0
0
0
0
1
0
1
0
0
0
0
0
0
0
0
0
0
1
0
0
0
0
0
0
0
0
0
0
0
0
0
0
0
0
0
0
0
0
0
0
0
1
0
0
0
0
0
0
0
0
0
0
0
0
0
0
0
0
0
0
0
0
0
0
0
0
0
0
0
0
0
0
0
0
0
0
0
0
0
0
0
0
0
0
0
0
0
1
0
0
0
0
0
0
0
0
0
0
0
0
0
0
0
0
0
0
0
0
0
0
0
0
0
0
1
0
0
0
0
1
0
0
0
1
0
0
0
1
0
0
0
0
0
0
0
0
0
0
0
0
0
0
0
0
0
0
0
0
0
0
0
0
0
0
0
0
0
0
0
0
0
0
0
0
0
0
0
0
0
0
1
0
0
0
0
0
0
0
0
0
0
0
0
0
0
0
0
1
0
0
0
0
0
0
0
0
0
0
0
0
0
0
0
0
0
0
0
0
0
1
0
0
0
0
0
0
0
1
0
0
0
0
0
0
0
0
0
0
0
0
0
0
0
0
0
0
0
0
0
0
0
0
0
0
0
0
1
0
0
0
0
0
0
0
0
0
0
0
0
0
1
0
0
0
0
0
0
0
0
0
0
0
0
0
0
0
0
0
0
1
0
0
0
0
0
0
0
0
0
0
0
0
0
0
0
0
0
0
0
0
0
0
0
0
0
0
1
0
0
1
0
0
0
0
0
0
0
0
0
1
1
0
0
1
0
0
0
0
0
0
0
0
0
0
0
0
0
0
0
0
0
0
0
0
0
0
0
0
1
0
0
0
0
0
0
0
0
0
0
0
0
0
0
0
0
0
0
0
0
0
1
0
0
0
0
0
0
0
0
0
0
0
0
1
0
0
0
0
0
0
0
0
0
0
0
0
0
0
0
0
0
0
0
0
0
0
0
0
0
0
0
0
0
0
1
0
0
0
0
0
0
0
0
0
0
0
0
0
0
0
0
0
0
0
0
0
0
0
0
0
0
0
0
0
0
0
0
0
0
0
0
0
0
0
0
0
0
0
0
0
0
0
0
0
0
0
0
0
0
0
0
0
0
0
0
0
0
0
0
0
0
0
0
0
1
1
0
0
0
0
0
0
0
0
0
0
0
0
0
0
0
0
0
0
0
0
0
0
0
0
0
0
0
0
0
0
0
0
0
0
0
0
0
0
1
0
0
0
0
0
0
0
0
1
0
0
0
0
0
0
0
0
0
0
0
0
0
0
1
0
0
0
0
0
0
0
0
0
1
0
0
1
0
0
0
0
0
0
0
0
0
0
0
0
0
0
0
0
0
0
0
0
0
0
0
0
1
0
0
1
1
0
0
0
0
0
0
0
0
0
0
0
0
0
0
0
0
0
0
0
0
0
0
0
0
0
0
0
0
0
0
0
0
0
0
0
0
0
0
0
0
0
0
0
0
0
0
0
0
0
0
0
1
0
0
0
0
0
0
0
0
0
0
0
0
0
0
0
0
0
0
0
0
0
0
0
0
0
0
0
0
0
1
0
0
1
0
0
0
0
0
0
0
0
0
0
0
0
1
0
0
0
0
0
0
0
0
0
0
0
0
0
0
0
0
0
0
0
0
0
0
0
0
0
0
0
0
0
0
0
0
0
0
0
0
0
0
0
0
1
0
0
0
0
0
0
0
0
0
0
0
0
0
0
0
0
0
0
0
0
0
0
0
0
0
0
0
0
0
0
0
0
0
0
0
0
0
0
0
0
0
0
0
0
0
0
0
0
0
0
0
0
0
0
0
0
0
0
0
0
0
0
0
0
0
0
0
0
0
0
0
0
0
0
0
0
0
0
0
0
0
0
0
0
0
0
0
0
0
0
0
0
0
0
0
0
0
0
0
0
0
0
0
0
0
0
0
0
0
0
0
0
0
0
1
1
0
0
0
0
0
0
0
0
0
0
0
0
0
0
0
0
0
0
0
0
0
0
0
0
0
0
0
0
0
0
0
0
0
0
0
0
0
0
0
0
0
0
0
0
0
0
0
0
0
1
0
1
1
0
0
0
0
0
0
0
0
0
0
0
0
0
0
0
0
0
0
0
0
0
0
0
0
0
0
0
0
0
0
0
0
0
0
0
0
0
0
0
0
0
0
0
0
0
0
0
0
0
0
0
0
0
0
0
0
0
1
0
0
0
0
0
0
0
0
0
0
0
0
0
0
0
0
0
0
0
0
0
0
0
0
0
0
0
0
0
0
0
0
0
0
0
0
0
0
0
0
0
0
0
0
0
0
0
0
0
0
0
0
0
0
0
0
0
0
0
0
0
0
0
0
0
0
0
0
1
0
0
0
1
0
0
0
0
0
0
0
0
0
0
0
0
0
0
0
0
0
0
0
0
0
0
0
0
0
0
0
1
0
0
0
0
0
0
0
0
0
0
0
0
0
0
0
0
0
0
0
0
0
1
0
0
0
0
0
0
0
0
0
0
0
0
0
0
0
0
0
0
0
0
0
0
0
1
0
0
0
0
0
0
0
0
0
0
0
0
0
0
0
0
0
1
0
0
0
0
0
0
0
0
0
0
0
0
0
0
0
0
0
0
0
1
0
0
0
0
0
0
0
0
0
0
0
0
0
0
0
0
1
0
0
0
0
0
0
0
0
0
0
0
0
0
0
0
0
0
0
0
0
0
0
0
0
0
0
0
0
0
0
0
0
0
0
1
0
0
0
0
0
0
0
0
0
0
0
0
0
0
0
0
0
0
0
0
0
0
0
0
0
0
0
1
0
0
0
0
0
0
0
0
0
0
0
0
0
0
0
0
0
0
0
0
0
0
0
0
0
0
0
0
0
0
0
1
0
0
0
0
0
0
0
0
0
0
0
0
0
0
0
0
0
0
0
0
0
1
0
1
0
0
0
0
0
0
0
0
0
0
0
0
0
0
0
0
0
0
0
0
0
0
0
0
0
0
0
0
0
0
0
0
0
0
0
0
0
0
1
0
0
0
0
0
0
0
0
0
0
0
0
0
0
0
0
0
0
0
0
0
0
0
0
0
0
0
0
0
0
0
0
0
0
0
1
0
0
0
1
0
0
0
0
1
0
0
0
0
0
0
0
0
1
1
0
0
0
0
0
1
0
0
0
0
0
0
0
0
0
0
0
0
0
0
0
1
0
0
0
0
0
0
0
0
0
0
0
0
0
0
1
0
0
0
0
0
0
0
0
0
0
0
0
1
0
0
0
0
0
0
0
0
0
0
0
0
0
0
1
0
0
0
0
0
0
0
0
0
0
0
0
0
0
0
0
0
0
0
0
0
0
0
0
0
0
0
0
0
0
0
0
0
0
0
1
0
0
0
0
0
0
0
0
1
0
0
0
0
0
0
0
0
0
0
0
0
0
0
0
0
0
0
0
0
0
0
0
0
0
1
0
0
0
0
0
0
0
0
0
0
0
1
0
0
0
0
0
1
0
0
0
0
0
0
0
0
0
0
0
0
0
0
0
0
0
0
0
0
0
0
0
0
0
1
0
0
0
0
0
0
0
1
0
0
0
0
0
0
0
0
0
0
0
0
0
0
0
0
0
0
0
1
0
0
0
0
0
0
0
0
0
0
0
0
0
0
1
0
0
0
0
0
0
0
0
0
0
0
0
0
0
0
0
0
0
1
0
0
0
0
0
0
0
0
0
0
0
0
0
0
0
0
0
0
0
0
1
0
0
0
0
0
0
0
0
0
0
0
0
0
0
0
0
0
0
0
0
0
0
0
0
1
0
0
0
0
0
0
0
1
0
0
0
0
0
0
1
0
0
0
0
0
0
0
0
0
0
0
0
0
0
0
0
0
0
0
0
0
0
0
1
0
0
0
0
0
0
0
0
0
0
0
0
0
0
0
0
0
0
0
0
0
0
0
0
0
0
0
0
0
0
0
0
0
0
0
0
0
0
0
0
0
0
0
0
0
0
0
0
0
0
0
0
0
0
0
0
1
0
0
0
1
0
0
0
0
0
0
0
0
0
0
0
0
0
0
0
0
0
0
0
0
0
0
0
0
0
0
0
0
0
0
0
0
0
0
0
0
0
1
0
0
0
0
1
0
0
0
0
0
0
0
0
0
0
0
0
0
0
0
0
0
0
0
0
0
0
0
0
0
0
0
0
0
0
0
1
1
0
0
0
0
0
0
0
0
0
0
0
0
0
0
0
0
1
0
0
0
0
0
0
0
0
0
0
0
0
0
0
0
0
0
0
0
0
0
0
0
0
0
0
0
0
0
0
0
0
0
0
0
0
0
0
0
0
0
0
0
0
0
0
0
0
0
0
0
0
0
0
0
0
0
0
0
0
0
0
0
0
0
0
1
0
0
0
0
0
0
0
0
0
0
0
0
0
0
0
0
0
0
0
0
0
0
0
0
0
0
0
0
0
1
0
0
0
0
0
0
0
0
0
0
0
0
0
0
0
0
0
0
1
0
0
1
0
0
0
0
0
0
0
0
0
0
0
0
0
0
0
0
0
0
0
0
0
0
0
0
0
0
0
0
1
0
0
0
0
0
0
0
0
0
0
0
0
0
0
0
0
0
0
0
0
0
0
0
0
0
0
0
0
0
0
0
0
0
0
0
0
0
0
0
0
0
0
0
0
0
0
0
0
0
0
0
0
0
0
0
0
0
0
0
0
0
0
0
0
0
0
0
0
0
0
0
0
0
0
0
0
0
1
0
0
0
0
0
0
0
0
0
1
0
0
0
1
0
0
0
0
0
0
0
0
0
0
0
0
0
0
0
0
0
0
0
0
1
0
0
0
0
0
0
0
0
0
0
0
0
0
0
0
0
0
0
0
0
1
0
1
1
0
0
0
0
0
0
0
0
0
1
0
0
0
0
0
0
0
0
0
0
0
0
1
0
0
0
0
0
0
0
0
0
0
0
0
0
0
0
0
0
0
1
0
0
0
0
0
0
0
0
0
0
0
0
0
0
0
0
0
0
0
0
0
0
0
0
0
0
0
0
0
0
1
0
0
0
1
0
0
0
0
0
0
0
0
0
0
0
0
0
0
0
0
0
0
0
0
0
0
0
0
1
0
0
0
0
0
0
0
0
0
1
0
0
0
0
0
0
0
0
0
0
0
0
0
0
0
0
0
0
0
0
0
0
0
0
0
0
0
0
0
0
0
0
0
0
0
0
0
1
1
0
0
0
0
0
0
0
0
0
0
0
0
0
0
0
1
0
0
0
0
0
0
0
0
0
0
0
0
0
0
0
0
0
0
0
0
0
0
0
0
0
0
0
0
0
0
0
0
0
0
0
0
0
0
0
0
0
0
0
0
0
0
0
0
0
0
0
0
0
0
1
0
0
0
0
0
0
0
0
0
0
1
0
0
0
0
0
0
0
0
0
0
0
0
0
0
0
0
0
0
0
0
0
0
1
0
0
0
0
0
0
0
0
0
0
0
0
0
0
0
0
0
0
0
0
0
0
0
0
0
0
0
0
0
0
0
0
0
0
0
0
0
0
0
0
0
0
0
0
0
0
0
0
0
0
0
0
0
0
1
0
0
0
0
0
0
0
0
0
0
0
0
0
0
0
0
0
0
0
0
0
0
0
0
0
0
0
0
0
0
0
0
0
0
0
0
0
0
0
0
0
0
0
0
0
0
0
0
0
0
0
0
0
0
0
0
0
0
0
1
1
0
0
0
0
0
0
0
0
0
0
0
0
0
0
0
0
0
0
0
0
0
0
0
0
0
0
1
0
0
0
0
0
0
0
0
0
0
0
0
0
0
0
0
0
0
0
0
0
0
0
0
1
0
0
0
0
0
0
0
0
0
0
0
0
0
0
0
0
0
0
0
0
0
0
0
0
0
0
0
0
0
0
0
0
0
0
0
0
0
1
0
0
0
0
0
0
0
0
0
0
0
0
0
0
0
0
0
0
0
0
0
0
0
0
0
0
0
0
0
0
0
0
1
0
0
0
0
0
0
0
0
0
0
0
0
0
0
0
0
0
0
0
0
0
0
0
0
0
0
0
0
0
0
0
0
0
0
0
1
0
0
0
0
0
0
0
0
0
0
0
0
0
0
0
0
0
0
0
0
0
0
0
0
0
0
0
0
0
0
0
0
0
0
0
0
0
0
0
0
0
0
0
0
1
0
0
0
0
0
0
0
0
0
0
0
0
0
0
0
0
0
0
0
0
0
0
0
0
0
0
0
0
0
0
0
0
0
0
0
0
0
0
0
1
0
0
0
0
0
0
0
0
1
0
0
0
0
0
0
0
0
0
0
0
0
0
0
0
0
0
0
0
0
0
0
0
0
0
0
0
0
0
0
0
0
0
0
0
0
0
0
0
0
0
0
0
0
0
0
0
0
0
0
0
0
0
0
0
0
0
0
0
0
0
0
0
0
0
0
0
0
0
0
0
0
0
1
0
0
0
0
0
0
0
0
0
0
0
0
0
0
0
0
0
0
0
0
1
0
0
0
0
0
0
0
1
0
0
0
0
0
0
0
0
0
1
0
0
0
1
0
0
0
0
0
0
0
0
0
0
0
0
0
0
0
1
0
1
0
0
0
0
0
0
0
0
0
0
0
0
0
0
0
0
0
0
0
0
0
0
0
0
0
0
1
0
1
0
0
0
0
0
0
0
0
0
0
0
0
0
0
0
0
0
0
0
0
0
0
1
0
0
0
0
0
0
0
0
0
0
0
0
0
0
0
0
0
0
0
0
0
0
0
0
0
0
0
0
0
1
0
1
0
0
0
0
0
0
0
0
0
1
0
0
1
0
0
0
0
0
0
0
0
0
0
0
0
0
0
0
0
0
0
0
0
0
0
0
0
0
0
0
0
0
0
0
0
0
0
0
1
0
0
0
0
1
0
0
0
0
0
0
0
0
0
0
0
0
0
0
0
0
0
0
0
0
0
0
0
1
0
0
0
0
0
0
0
0
0
0
0
0
0
0
0
0
0
0
0
0
0
0
0
0
0
0
0
0
0
0
1
0
0
0
0
1
0
0
0
0
0
0
0
0
0
0
0
0
0
0
0
0
0
0
0
0
0
0
0
0
0
0
0
0
0
0
0
0
0
0
0
0
0
0
0
0
0
0
0
0
0
0
0
0
0
0
0
0
1
0
0
0
1
0
1
0
0
0
0
0
0
0
0
0
0
0
0
0
0
0
0
0
0
0
0
0
0
0
0
1
0
0
0
0
0
0
0
1
0
0
0
0
0
0
0
0
0
0
1
0
0
0
0
0
0
0
0
0
0
1
0
0
0
0
0
0
0
0
0
0
0
0
0
0
0
0
0
0
0
0
0
0
0
0
0
0
0
0
0
0
1
0
0
0
0
0
0
0
0
0
0
1
0
0
0
0
0
1
0
0
0
0
0
0
0
1
0
0
0
1
0
0
0
0
0
0
0
0
0
0
0
0
1
0
0
0
0
0
0
0
0
1
0
0
0
1
0
0
0
0
0
0
0
0
0
0
0
0
0
0
0
0
0
0
0
0
0
0
0
0
0
0
0
0
0
0
0
0
0
0
0
0
0
0
0
0
0
0
0
0
0
0
0
0
0
0
0
0
0
0
0
0
0
0
0
0
0
0
0
0
0
0
0
1
0
0
0
0
0
0
0
0
0
0
0
0
0
0
0
0
0
0
0
0
0
0
0
0
0
0
0
0
0
0
0
0
0
1
0
0
0
1
0
0
0
0
0
0
0
0
0
0
0
0
0
0
0
0
0
0
0
0
0
0
0
0
0
1
0
0
0
0
0
0
0
0
0
0
0
0
0
0
0
0
0
0
0
0
0
0
0
0
0
0
0
0
0
0
0
0
0
0
0
0
0
0
1
1
0
0
1
0
0
0
0
0
0
1
0
0
0
0
0
0
0
0
0
0
0
0
0
0
0
0
0
0
0
0
0
0
0
0
0
0
0
0
0
0
0
0
0
0
1
0
0
0
0
0
0
0
0
0
0
0
0
0
0
0
0
0
0
0
0
0
0
0
0
1
0
0
0
0
0
0
0
0
0
0
0
0
0
0
0
0
0
0
0
0
0
0
1
0
0
0
0
0
0
0
0
0
0
0
0
0
0
0
0
0
0
0
0
0
0
1
0
0
0
0
0
0
0
0
0
0
0
0
0
0
0
0
0
0
0
0
0
0
0
0
0
0
0
0
0
0
0
0
0
0
0
0
0
0
0
0
0
0
0
0
0
0
0
0
0
0
0
0
0
0
0
0
0
0
0
0
0
0
0
0
1
0
0
0
0
0
0
0
0
1
1
0
0
0
0
0
0
0
0
0
0
0
0
0
0
0
0
0
0
0
0
0
0
0
0
0
0
0
0
0
0
0
0
0
0
0
0
0
0
1
1
0
0
0
0
0
0
0
0
0
0
0
0
0
0
0
1
0
0
0
0
0
0
0
0
0
0
0
0
0
0
0
0
0
0
1
0
0
0
0
0
0
0
0
0
0
0
0
0
0
0
0
0
0
0
0
0
0
0
0
0
1
0
0
0
0
0
0
0
0
0
0
0
0
0
0
0
1
0
0
0
0
0
0
0
0
0
0
0
0
0
0
0
1
0
0
1
0
0
0
0
0
0
0
0
0
0
0
0
0
0
0
1
0
0
1
0
0
0
0
0
0
0
0
0
0
0
1
0
0
0
0
0
0
0
0
0
0
0
0
0
0
0
0
0
0
0
1
0
0
0
0
1
0
0
0
0
0
0
0
0
0
0
0
0
0
0
0
0
0
0
0
0
0
0
0
0
0
0
0
0
0
0
0
0
0
0
0
0
0
0
0
0
0
0
0
0
0
0
0
0
0
0
0
0
1
1
0
0
0
0
0
0
0
0
0
0
0
0
0
1
0
0
0
0
0
0
0
0
0
0
0
1
0
1
0
0
0
0
0
0
0
0
0
0
1
0
0
0
0
0
0
0
0
0
0
0
0
0
0
0
0
0
0
0
0
0
0
0
0
0
0
0
0
0
0
0
0
0
0
1
0
0
0
1
0
0
0
0
0
0
0
0
0
0
0
0
0
0
0
0
0
0
0
0
0
1
1
0
0
0
0
0
0
0
0
0
0
0
0
0
0
0
0
0
0
0
0
0
0
1
0
1
0
0
0
0
0
0
0
0
0
0
0
0
0
0
0
0
1
0
0
0
0
0
0
0
0
1
0
0
0
0
0
0
0
0
0
0
0
0
0
0
0
0
0
0
0
0
0
0
0
0
0
0
0
0
0
0
0
0
0
0
0
0
0
0
1
0
0
0
0
0
0
0
0
0
0
0
0
0
0
0
0
0
0
0
0
0
0
0
0
0
0
0
0
0
1
0
0
0
0
0
0
0
0
1
0
0
0
0
0
0
0
0
0
1
0
1
0
0
0
0
0
0
0
1
0
0
0
0
0
0
0
0
0
0
0
0
1
0
1
0
0
0
0
0
0
0
0
0
0
0
0
0
0
0
0
0
0
0
0
0
0
0
0
0
0
0
0
0
0
1
0
0
0
0
0
0
1
0
0
0
0
0
0
0
0
0
0
0
0
0
0
1
0
0
0
0
0
0
0
0
0
0
0
0
0
0
0
0
0
0
0
0
0
0
0
0
0
0
0
0
0
0
0
0
0
0
0
0
0
0
0
0
0
0
0
0
1
0
0
0
0
0
0
0
0
0
0
0
0
0
0
0
0
0
0
0
0
1
0
0
0
0
0
0
1
1
0
0
0
0
0
0
0
0
0
0
0
0
1
0
0
0
0
0
0
0
0
0
0
0
0
0
0
0
0
0
0
0
0
0
0
0
0
0
0
0
0
0
0
0
0
0
0
0
0
0
0
0
0
0
0
0
1
0
0
0
0
0
0
0
0
0
0
0
0
0
0
0
0
0
0
0
1
0
0
0
0
0
0
0
0
0
0
0
0
0
0
0
0
0
0
0
0
0
0
0
0
0
0
0
0
0
0
0
0
0
0
0
0
0
0
0
0
0
0
0
0
0
0
0
0
0
0
0
0
0
0
0
0
0
0
0
0
0
1
0
0
0
0
0
0
0
0
0
0
0
0
0
0
0
0
0
0
0
0
0
0
1
0
0
0
0
0
0
0
0
0
0
0
0
0
0
0
0
0
0
0
0
0
0
0
0
0
0
0
0
1
0
0
0
0
0
0
0
0
0
0
0
0
1
0
0
0
0
0
0
0
0
0
0
0
0
0
0
0
0
0
0
0
0
0
1
0
0
0
1
0
0
1
0
0
0
0
0
0
0
0
0
0
0
0
0
0
0
0
0
0
0
0
0
0
0
0
0
0
0
1
0
0
0
0
0
0
0
0
0
0
0
1
0
0
0
0
0
0
0
0
0
0
0
0
0
0
0
0
0
0
0
0
0
0
1
0
0
0
0
0
0
0
0
0
0
0
0
0
0
0
0
0
0
0
0
0
1
0
1
0
0
0
0
0
0
0
0
0
0
0
0
0
0
0
0
0
0
0
0
0
0
0
0
0
0
0
0
0
0
0
0
0
0
0
0
0
0
0
0
0
0
0
0
0
0
0
0
0
0
1
0
0
0
0
0
0
0
0
0
0
0
0
0
0
0
0
0
0
0
0
0
0
0
0
0
0
0
0
0
0
0
0
0
0
0
0
0
0
0
0
0
0
0
0
0
0
0
0
0
0
0
0
0
0
0
0
1
0
0
0
0
0
0
0
0
0
0
0
0
0
0
0
0
0
0
0
0
0
0
0
0
0
0
0
0
0
0
1
0
0
0
0
0
0
0
1
0
0
0
0
0
0
0
0
1
0
0
1
0
0
0
0
0
0
0
0
0
0
0
0
0
0
0
0
0
0
0
0
0
0
0
0
0
0
0
0
0
0
0
0
0
0
0
0
0
0
0
0
0
0
0
0
1
0
0
0
0
0
0
0
0
0
0
0
0
0
0
0
0
0
0
0
1
0
0
0
0
0
0
0
0
0
0
0
0
1
0
0
0
0
0
0
0
0
0
0
0
0
0
0
0
0
0
0
0
0
0
1
0
0
0
0
0
1
0
0
0
0
0
0
0
0
0
0
0
0
0
0
0
0
1
0
0
0
0
0
0
0
0
0
0
0
0
0
0
1
0
0
0
0
0
0
0
0
0
0
0
0
0
0
0
0
0
0
0
0
0
0
0
0
1
0
0
0
0
0
0
0
0
1
0
0
0
0
0
0
0
0
0
0
0
0
0
0
0
0
0
0
0
0
0
0
0
0
0
0
0
0
0
0
0
0
0
0
0
1
0
0
0
1
0
0
0
1
0
0
0
0
0
0
0
0
0
0
0
0
0
0
0
0
1
0
0
0
0
0
0
0
0
0
0
0
0
0
0
0
0
0
0
0
0
0
0
0
0
0
0
0
0
0
0
0
0
0
0
0
0
0
0
0
0
0
0
0
0
0
0
0
0
0
0
0
0
0
0
0
0
0
0
0
0
0
0
0
0
0
0
0
0
0
0
0
0
0
0
0
0
0
0
0
0
0
0
0
1
0
0
0
0
0
0
0
0
0
0
1
0
0
0
0
0
0
0
0
0
0
0
0
0
0
0
0
0
0
0
0
0
0
0
0
0
0
0
0
1
0
0
0
0
0
0
0
0
0
0
0
0
0
0
0
0
0
0
0
0
0
0
0
0
1
0
0
0
0
0
0
0
0
0
0
0
0
0
0
0
0
0
0
0
0
0
0
0
0
0
0
0
0
0
0
0
0
0
0
0
0
0
0
0
0
0
0
0
0
0
0
0
0
0
0
0
0
0
0
0
0
0
0
0
0
0
0
0
0
0
0
0
0
0
0
0
0
0
0
0
0
0
0
0
0
0
0
0
0
0
0
1
0
0
0
0
0
0
0
0
0
0
0
0
0
0
0
0
0
0
0
0
0
0
0
0
0
0
0
0
0
0
1
0
0
0
0
0
0
0
0
0
0
0
0
0
0
0
0
0
0
0
0
0
0
0
0
0
0
0
0
0
0
0
0
0
0
0
0
0
0
0
0
0
0
0
0
0
0
0
0
0
0
0
0
0
0
0
0
0
0
0
0
0
0
0
0
0
0
0
0
0
0
0
0
0
0
0
0
0
0
0
0
0
0
0
0
0
0
0
0
0
1
0
0
0
0
0
0
0
0
0
0
0
0
0
0
0
0
0
0
0
0
0
0
0
0
0
0
0
1
0
0
0
0
0
0
0
0
0
0
0
0
0
0
0
0
0
0
0
0
0
0
0
0
0
0
0
0
0
0
0
0
1
0
1
0
0
0
0
0
0
1
0
0
1
0
0
0
0
0
0
0
0
0
0
1
0
0
0
0
0
0
0
0
0
0
0
0
0
0
0
0
0
0
0
0
1
0
0
0
0
0
0
0
0
0
0
0
0
0
0
0
0
1
0
0
1
0
0
0
0
1
0
0
0
0
0
0
0
0
0
0
0
0
0
0
0
0
0
0
0
0
0
0
0
0
0
0
0
0
0
0
0
0
0
0
0
0
0
0
0
0
0
0
0
0
0
0
0
0
0
0
0
0
0
0
0
0
0
0
0
0
0
0
0
1
0
0
0
0
0
0
0
0
0
0
0
0
0
0
0
0
0
0
0
0
0
0
0
0
0
0
0
0
0
0
0
0
0
0
0
0
0
0
0
0
0
0
0
0
0
0
0
1
0
0
0
0
1
0
0
0
0
0
0
0
0
0
0
0
1
0
0
0
1
0
0
0
1
0
0
0
0
0
0
0
0
0
0
0
0
0
0
0
0
0
0
0
0
0
0
0
0
0
0
0
0
0
0
0
0
0
1
0
0
0
0
0
0
0
0
0
0
0
0
0
0
0
0
0
0
0
0
0
0
0
1
0
0
0
0
0
0
0
0
0
0
0
0
0
0
0
0
1
0
0
0
0
0
0
0
0
0
0
0
0
0
0
0
0
0
0
1
0
0
0
0
0
0
0
0
0
0
0
0
0
0
0
0
0
0
0
0
0
0
0
0
0
0
0
0
1
0
0
0
0
0
0
0
0
0
0
0
0
0
0
0
0
0
0
0
0
0
0
0
0
0
0
0
0
0
0
0
0
0
0
0
0
0
0
0
0
0
0
0
0
0
0
0
0
0
0
0
0
0
0
0
0
0
0
0
0
0
0
0
0
0
0
0
0
0
0
0
0
0
0
0
0
0
0
0
0
0
1
0
0
0
1
0
0
0
0
0
0
0
0
0
0
0
0
0
0
0
0
0
0
0
0
0
0
0
0
0
0
1
0
0
0
0
0
0
0
0
0
0
0
0
0
0
0
0
0
0
0
0
0
0
0
0
0
0
0
0
0
0
0
0
0
0
0
0
0
0
0
0
0
0
0
0
0
0
0
0
0
0
0
0
0
0
0
0
0
0
0
0
0
0
0
0
0
0
0
0
0
0
0
0
0
0
0
0
0
0
0
0
0
0
0
0
0
0
1
0
0
0
0
0
0
0
0
0
0
0
0
0
0
0
0
0
0
0
0
0
0
0
0
0
0
0
0
0
0
0
0
0
0
0
0
0
0
0
1
0
0
0
0
0
0
0
0
0
1
0
0
0
0
0
0
0
0
0
0
0
0
0
0
0
0
0
0
0
0
0
0
0
0
0
0
0
0
1
0
0
0
0
0
0
0
0
0
0
0
0
0
0
0
0
1
0
0
0
0
0
0
0
0
1
0
0
0
0
0
0
0
0
0
0
0
0
0
0
0
0
0
0
0
0
0
0
0
0
0
0
0
0
0
0
0
0
0
0
0
0
0
0
0
0
0
0
0
0
0
0
0
0
0
0
0
0
0
0
0
0
0
0
0
0
0
0
0
0
0
0
0
0
0
0
0
1
1
0
0
0
0
0
0
0
0
0
0
0
0
0
0
0
1
0
0
0
0
0
0
0
0
0
0
0
0
0
0
0
0
0
0
0
0
0
0
0
0
0
0
0
0
0
0
0
0
0
0
0
0
0
0
0
0
0
0
0
0
0
0
0
0
0
0
0
0
0
0
0
1
0
0
0
1
0
0
0
0
0
0
0
0
0
1
0
0
0
0
0
0
0
0
0
0
0
0
0
0
0
0
0
0
0
0
0
0
0
0
0
0
0
0
0
0
0
0
0
0
0
0
0
0
0
0
0
0
0
0
0
0
0
0
0
0
0
0
0
0
0
0
0
0
0
0
0
0
1
0
0
0
0
0
0
0
0
0
0
0
0
1
0
0
0
0
0
0
0
0
0
0
0
0
0
0
0
0
0
0
0
0
0
0
0
1
0
0
0
0
0
0
1
1
0
0
0
0
0
0
0
0
0
0
0
0
0
0
0
0
0
0
0
0
0
0
0
0
0
0
0
0
0
0
0
0
0
0
0
0
0
0
0
0
0
0
0
0
0
0
0
0
0
0
0
0
0
0
0
0
0
0
0
0
0
1
0
0
0
0
0
0
0
0
0
0
0
0
0
0
0
0
0
0
0
0
0
0
0
0
0
0
0
0
0
0
1
0
0
0
0
0
0
0
0
0
0
0
0
0
0
0
0
0
0
0
0
0
0
0
0
0
1
0
0
0
0
0
0
0
0
0
0
0
0
0
0
0
0
0
0
0
0
0
0
0
0
0
0
0
0
0
0
0
1
0
0
0
1
0
0
0
0
0
0
0
0
0
0
0
0
0
0
1
0
0
0
0
0
0
0
0
0
0
0
0
0
0
0
0
0
0
0
0
0
0
0
0
0
0
0
0
0
0
0
0
0
0
0
0
0
0
0
1
0
0
0
0
0
0
0
0
0
0
0
0
0
0
0
0
0
0
0
0
0
0
0
0
0
0
0
0
0
0
0
0
0
0
0
0
0
0
0
0
0
0
0
0
0
0
0
0
0
0
0
0
0
0
0
0
0
0
0
0
0
0
0
0
0
0
0
0
0
0
0
0
0
0
0
0
1
0
0
0
0
0
0
0
0
0
0
0
0
0
0
0
0
0
1
0
0
0
0
0
0
0
0
0
0
0
0
0
0
0
0
0
0
0
0
0
0
0
0
0
0
0
0
0
0
0
0
1
0
0
0
0
0
0
0
0
0
0
0
0
0
0
1
0
0
0
0
0
0
0
0
0
0
0
0
0
0
0
0
0
0
0
0
0
0
0
0
0
0
0
0
0
0
0
0
0
0
0
0
0
0
0
0
0
0
1
0
0
0
0
0
0
0
0
0
0
0
0
0
0
0
0
0
0
0
0
0
0
1
0
0
0
1
0
0
0
0
0
1
0
0
0
0
1
0
0
0
0
1
0
0
0
0
0
0
0
0
0
0
0
0
0
0
0
1
0
0
0
0
0
0
0
0
0
0
0
0
0
0
0
0
0
0
0
0
0
0
0
0
0
0
0
0
0
0
0
1
0
0
0
0
0
0
0
0
0
0
0
0
0
0
0
0
0
0
0
0
0
0
0
0
1
0
0
0
0
0
0
0
0
0
0
0
0
0
0
0
0
0
0
0
0
1
0
0
0
0
0
0
0
0
0
0
0
0
0
0
1
0
0
0
0
0
1
0
0
0
0
0
0
0
0
0
0
0
0
0
0
0
0
1
0
0
0
0
0
0
0
0
0
0
0
0
0
0
0
0
0
1
0
0
0
0
0
0
0
0
1
1
0
0
0
0
0
0
0
0
0
0
0
0
0
0
0
0
0
0
0
0
0
0
0
1
0
0
0
0
0
0
0
0
0
0
0
0
0
0
0
1
0
0
0
0
0
0
0
0
0
0
0
0
0
0
0
0
0
0
0
0
0
0
0
0
0
0
0
0
0
1
0
0
0
0
0
0
0
1
0
0
0
1
0
0
0
0
0
0
0
0
0
0
0
0
0
0
0
0
1
0
0
0
0
0
0
0
0
0
0
0
0
0
0
0
0
0
0
0
0
1
0
0
1
0
0
0
0
0
0
0
0
0
0
0
0
0
0
0
0
0
0
0
0
0
0
0
0
0
0
0
0
0
0
0
0
0
0
0
0
1
0
0
0
0
0
1
0
0
0
0
0
0
0
0
0
0
0
0
1
0
0
0
0
0
0
0
0
0
0
0
0
0
1
0
0
0
0
0
0
0
0
0
0
0
0
0
0
0
0
0
0
0
1
0
0
0
1
0
0
1
0
0
0
0
1
0
0
0
0
0
0
1
0
0
0
0
0
0
0
1
0
1
0
0
0
0
0
0
0
0
0
0
0
0
0
0
0
0
0
0
0
1
0
1
0
0
0
0
0
0
0
0
0
0
0
0
1
0
0
1
0
0
1
0
0
0
0
0
0
0
1
0
0
0
0
0
0
0
0
0
0
0
0
0
0
0
0
0
1
0
0
0
0
1
0
0
0
0
0
0
0
0
0
1
0
0
1
0
0
0
0
0
1
0
0
0
0
0
0
0
0
0
0
0
1
0
0
0
0
0
0
0
0
0
1
0
0
0
1
0
1
0
1
0
0
0
0
1
0
0
0
1
0
0
1
0
0
0
0
0
1
0
1
0
0
1
0
1
0
1
0
0
0
0
0
0
1
0
0
0
1
1
0
0
0
0
0
0
0
0
0
0
0
1
0
0
0
0
0
0
1
0
0
0
0
1
0
1
0
0
0
0
0
1
0
0
0
0
0
0
0
0
0
0
0
0
0
0
0
0
0
0
0
0
0
0
0
0
0
0
0
0
0
0
0
0
0
0
1
0
0
0
0
0
0
0
0
0
1
1
0
0
0
0
0
0
1
0
0
0
0
0
0
0
0
0
0
0
1
0
0
0
0
0
0
0
0
0
0
0
1
0
0
0
0
0
0
0
1
0
0
0
0
0
0
1
0
0
1
1
0
0
0
0
0
0
1
0
0
0
0
0
0
0
0
0
0
0
0
0
0
0
0
1
0
0
1
0
0
0
0
0
0
0
0
0
0
0
0
0
0
0
1
0
0
0
0
0
0
1
0
0
0
0
0
0
0
0
0
0
1
0
0
0
0
0
0
0
0
0
0
0
0
0
0
0
0
0
0
0
0
0
0
0
1
0
0
0
0
0
0
0
0
0
0
0
0
0
0
0
0
0
0
0
0
0
0
0
0
1
0
0
1
0
0
0
0
0
0
0
0
0
0
0
0
1
0
1
0
0
0
0
0
0
0
0
0
0
0
0
0
0
0
0
0
0
0
0
0
0
0
0
0
0
0
0
0
0
0
0
0
0
0
0
0
0
0
0
0
0
0
0
0
0
1
0
0
0
0
0
0
0
0
0
0
0
0
0
0
0
0
0
0
0
0
0
0
0
0
0
0
0
0
0
0
0
0
0
0
0
0
0
0
0
0
0
0
0
0
0
1
0
0
0
0
0
0
0
0
0
0
0
0
0
0
0
0
0
0
0
0
0
0
0
0
0
0
1
0
0
1
0
0
0
0
0
0
0
0
0
0
0
0
0
0
0
0
0
0
0
1
0
0
0
0
0
0
0
0
0
0
0
0
0
0
0
0
0
0
0
0
0
0
0
0
0
0
1
0
0
0
0
1
0
0
0
0
0
0
0
0
0
0
0
0
0
0
0
0
0
0
1
0
0
0
0
0
0
0
0
0
0
0
0
0
0
1
0
0
0
0
0
1
0
0
0
0
0
0
0
0
0
0
0
0
0
0
0
0
0
0
0
0
0
0
0
0
0
0
0
0
0
0
0
0
0
1
0
0
0
0
0
0
0
0
0
0
0
0
0
0
0
0
0
0
1
0
0
0
0
0
0
0
0
0
0
0
0
0
0
0
0
0
0
0
0
0
0
0
0
0
1
0
0
0
0
0
0
0
0
0
0
1
0
1
0
0
1
0
0
1
0
0
0
0
0
0
0
0
0
0
0
0
0
0
0
0
0
0
0
0
0
0
1
0
0
0
1
0
0
0
0
0
1
0
0
0
0
0
0
0
0
0
0
0
0
0
0
0
0
0
0
0
0
0
0
0
0
0
0
1
0
0
0
0
0
0
0
0
0
0
0
0
0
0
0
1
0
0
0
0
0
0
0
0
0
1
0
0
0
0
0
0
0
0
0
0
0
0
0
0
0
0
0
0
0
1
0
0
1
0
0
0
0
0
0
0
0
0
1
0
0
0
0
0
0
0
0
0
0
0
0
0
0
0
0
0
0
0
0
0
0
0
0
0
0
0
0
0
0
0
0
0
0
0
0
0
0
0
0
0
0
0
0
0
0
0
0
0
0
0
0
0
0
0
0
0
0
1
0
0
0
0
0
0
0
0
0
0
0
0
0
0
0
0
0
0
0
0
0
0
0
0
0
0
0
0
0
0
0
0
0
0
0
1
0
0
0
0
0
0
0
0
0
0
0
0
0
0
0
0
0
0
0
0
0
0
0
0
0
0
0
1
0
0
0
1
0
0
0
0
0
1
0
0
0
0
1
0
0
0
1
0
0
0
0
0
0
0
0
0
0
0
0
0
0
0
0
0
0
0
1
0
0
0
0
0
0
0
0
0
0
0
0
0
0
1
0
0
0
0
0
0
0
0
0
1
0
0
1
0
0
0
0
0
0
1
0
0
0
0
0
0
0
0
0
0
0
0
0
0
0
0
0
0
0
0
0
0
1
0
0
0
0
0
1
0
0
0
0
0
0
0
0
0
0
0
0
0
0
0
0
1
0
0
0
1
0
0
0
0
0
0
0
0
0
0
0
0
0
0
0
0
0
0
0
0
0
0
0
0
0
0
0
0
0
0
1
0
0
1
0
0
0
0
0
0
0
0
0
0
0
0
0
0
0
0
0
0
0
0
0
0
0
0
0
0
0
1
0
0
0
0
0
0
0
0
0
0
0
0
0
0
0
0
0
0
1
0
0
0
0
0
0
0
0
0
0
0
0
0
0
0
0
0
0
0
0
0
0
1
0
0
0
0
1
0
0
0
0
0
0
0
0
0
0
0
0
0
0
0
0
0
0
0
1
0
0
0
1
0
0
0
0
0
0
0
0
0
0
0
0
1
0
0
0
0
0
0
0
0
0
0
0
0
0
0
0
0
0
0
1
0
1
0
0
0
1
0
0
0
0
0
0
0
0
0
1
0
1
0
0
0
0
0
0
0
0
0
0
0
0
1
0
0
0
0
0
0
0
0
0
0
0
0
0
0
0
1
0
0
1
0
0
0
0
0
0
0
0
0
1
0
0
0
0
0
0
1
0
0
0
0
0
0
0
0
0
0
0
0
0
0
0
0
0
0
0
0
0
0
0
0
0
0
0
0
0
0
0
0
0
0
0
0
0
0
0
0
0
0
0
0
0
0
0
0
0
0
0
0
0
0
0
1
0
0
0
0
0
0
0
0
0
0
0
0
0
0
0
0
0
0
0
0
0
0
1
0
0
0
0
0
0
0
0
1
0
0
0
0
0
0
0
0
0
0
0
0
0
0
0
0
0
0
0
0
0
0
0
0
0
0
0
0
1
0
0
0
0
0
0
0
0
0
0
0
0
0
0
0
0
0
0
0
0
0
0
0
0
0
0
0
0
0
0
0
0
0
1
0
0
0
0
0
0
0
0
0
0
0
0
0
0
0
0
0
0
0
0
0
0
0
0
0
0
0
0
0
0
0
0
0
0
1
0
0
0
0
0
1
0
0
0
0
0
0
0
0
0
0
0
0
0
0
0
0
0
0
0
1
0
0
0
0
0
0
0
0
0
0
0
0
0
0
0
0
0
0
0
0
0
0
0
0
0
0
0
0
0
0
0
0
0
0
0
0
0
0
0
0
0
0
0
0
0
0
0
0
0
0
0
0
0
0
0
0
0
0
0
0
0
0
0
0
0
0
0
0
0
0
0
0
0
0
0
0
1
0
0
0
0
0
0
0
1
0
0
0
0
0
0
0
0
0
0
0
0
0
1
0
0
0
0
0
0
0
0
0
0
0
0
0
0
0
0
0
0
0
0
0
0
0
0
0
0
1
0
0
0
0
0
0
0
0
0
0
1
0
0
0
0
0
0
0
0
0
0
0
0
0
0
0
0
1
0
0
0
0
0
0
0
0
0
0
0
0
0
1
0
0
0
0
0
0
0
0
0
0
0
0
0
1
0
0
0
0
0
0
0
0
0
0
0
0
0
0
0
0
0
0
0
0
0
0
0
0
0
0
0
1
0
0
0
0
0
0
0
0
0
0
0
1
0
0
0
0
0
0
0
0
0
1
0
0
0
0
0
0
0
0
0
0
0
1
0
0
0
0
0
0
0
0
0
0
0
0
0
0
0
0
0
0
0
0
0
0
0
1
0
0
0
1
0
0
0
0
1
0
0
0
1
0
0
0
0
0
0
0
0
0
0
0
0
0
0
0
0
0
0
0
0
0
0
0
0
0
0
0
0
0
0
0
0
0
0
1
1
0
0
0
0
0
0
1
0
0
0
0
0
0
0
0
0
0
0
0
0
0
0
0
0
0
0
0
0
0
0
0
0
0
0
0
0
0
0
0
0
0
0
0
0
0
0
0
0
0
0
1
0
0
0
0
0
0
0
0
0
0
0
0
0
0
0
0
1
0
0
0
0
0
0
1
0
0
0
1
0
0
0
0
0
0
0
0
0
0
0
0
0
0
0
0
1
0
0
0
0
0
0
0
0
0
0
0
0
0
0
0
0
0
0
0
0
0
0
0
0
0
0
0
0
0
0
1
0
1
0
0
0
0
0
0
0
0
0
0
0
0
0
0
0
1
0
0
0
0
0
0
0
0
0
1
0
0
0
0
0
0
0
0
0
0
0
0
0
0
0
0
0
0
0
0
0
0
0
0
0
0
0
1
1
1
0
0
0
0
0
0
0
0
0
0
0
0
0
0
0
0
0
0
0
0
0
0
0
0
0
0
0
0
0
0
0
0
0
0
0
0
0
0
0
0
0
0
1
0
1
0
0
0
0
0
0
0
0
0
0
0
0
0
0
0
0
0
0
1
0
0
0
0
0
0
0
0
0
1
0
0
0
0
0
0
0
0
0
0
1
0
0
0
0
0
0
0
0
0
0
1
0
0
1
0
0
0
0
0
0
0
0
0
0
0
0
0
0
1
0
0
0
0
0
0
0
0
0
0
0
0
0
0
0
0
1
0
0
0
0
0
0
0
0
0
0
0
0
0
0
0
0
0
0
0
0
1
0
0
0
0
0
0
0
0
0
0
1
0
0
0
0
0
0
0
0
0
0
0
0
0
0
0
0
0
0
0
0
0
0
0
0
0
0
0
0
0
0
0
0
0
0
0
0
0
0
0
0
0
0
0
0
0
0
0
0
0
0
0
0
0
0
0
0
0
0
0
0
0
1
0
0
0
0
0
0
0
0
0
0
0
0
1
0
1
0
0
0
0
0
0
0
0
0
0
0
0
1
0
0
0
0
0
0
0
0
0
0
0
0
0
0
0
0
1
0
0
0
0
0
0
0
0
0
0
0
0
0
0
0
0
0
0
0
0
0
0
0
1
0
0
0
0
0
0
0
0
0
0
0
0
0
0
0
1
0
0
0
0
0
0
1
0
0
0
0
0
0
0
0
0
0
0
0
0
0
0
0
0
0
0
0
1
0
0
0
0
0
0
0
0
0
0
0
0
0
0
0
0
0
0
0
0
0
0
0
0
0
0
0
0
0
0
0
0
0
0
1
0
0
0
0
0
0
0
0
0
0
0
1
1
0
0
0
0
0
0
0
1
0
1
0
0
0
1
0
0
0
0
0
0
0
0
0
0
0
0
0
0
0
0
0
0
0
0
0
0
0
0
0
0
1
0
0
0
0
0
0
0
0
0
0
0
0
0
0
0
0
0
0
0
0
0
0
0
0
0
0
0
0
0
0
0
0
1
0
0
0
0
0
0
0
0
0
0
0
0
0
0
0
0
0
0
0
0
0
0
0
0
0
0
0
0
0
0
0
0
0
0
0
0
0
0
0
0
0
0
0
0
0
0
0
0
0
0
0
0
0
0
0
0
0
0
0
0
0
0
0
0
0
0
0
0
0
0
0
0
0
0
0
0
0
0
0
0
0
1
0
0
0
0
0
1
0
0
0
1
0
0
0
0
0
0
0
0
0
0
0
0
0
0
0
0
0
0
1
0
0
0
0
0
0
0
1
0
1
0
0
0
0
0
0
0
0
0
0
0
0
0
1
0
0
0
0
0
0
0
0
0
0
0
0
0
0
0
0
0
0
0
0
0
0
0
0
0
0
0
0
0
0
0
0
0
0
0
0
0
0
0
0
0
0
0
0
0
0
0
0
0
0
0
0
0
0
0
0
0
0
0
0
0
0
0
1
0
0
0
0
0
0
0
0
0
0
0
0
0
0
0
0
0
0
0
0
0
0
0
0
0
0
0
0
0
0
0
0
0
0
0
1
0
0
0
0
0
0
0
0
0
0
0
0
0
0
1
0
0
0
0
0
0
0
0
0
0
0
0
0
0
0
0
0
0
0
0
0
0
0
0
0
0
0
0
0
0
0
0
1
0
0
0
0
0
0
0
0
0
0
0
1
0
0
0
0
0
0
0
0
0
0
0
0
0
0
0
0
0
0
0
0
0
0
0
0
0
0
0
0
0
0
0
0
0
0
0
0
0
0
1
0
0
0
0
0
1
0
0
0
0
0
0
0
0
0
0
0
0
0
0
0
0
0
0
1
0
0
0
0
0
0
0
0
0
0
0
0
0
0
0
0
0
0
0
0
0
0
0
0
0
0
0
0
0
0
0
0
1
0
0
0
0
0
0
0
0
0
0
0
0
0
0
0
0
0
0
0
0
0
0
0
0
0
1
0
0
0
0
0
0
0
0
0
0
0
0
0
0
0
1
0
0
0
0
0
0
1
0
0
0
0
0
0
0
0
0
0
0
0
0
0
0
0
0
0
0
0
0
0
0
0
0
0
0
0
0
0
0
0
0
0
0
0
0
0
0
0
0
0
0
0
0
0
0
0
0
0
0
0
0
1
0
0
0
0
0
1
0
0
0
0
0
0
0
0
1
0
0
0
0
0
0
0
0
0
1
0
0
0
1
0
0
0
0
0
0
0
0
0
0
0
0
0
0
0
0
1
0
0
0
0
0
0
0
0
0
0
0
0
0
0
0
0
0
0
0
0
0
0
0
0
0
0
0
0
0
0
0
0
0
0
0
0
0
0
0
0
0
0
0
1
0
0
0
0
0
0
0
0
0
0
0
0
0
0
0
1
0
0
0
0
1
0
0
0
0
0
0
0
0
0
0
0
0
0
0
0
0
0
0
0
0
0
0
0
0
0
1
0
0
0
0
0
0
0
0
0
0
0
0
0
1
0
0
1
0
0
0
0
0
0
0
0
0
1
0
0
0
0
0
0
0
0
0
0
0
0
0
0
0
0
0
0
0
0
0
0
0
0
0
0
0
0
0
0
0
0
0
0
0
0
0
0
0
0
0
0
0
0
0
0
0
1
0
0
0
0
0
0
0
0
0
0
0
0
0
0
0
0
0
1
0
0
0
0
0
0
0
0
0
0
0
0
0
0
0
0
0
0
0
0
0
0
0
0
0
0
0
0
0
0
0
0
0
0
0
0
0
1
0
0
0
0
0
0
0
0
0
0
0
0
0
0
0
0
0
0
0
0
0
0
0
0
0
0
0
0
0
0
0
0
0
0
0
0
0
0
1
0
0
0
0
0
0
0
0
0
0
0
0
0
0
0
1
0
0
0
0
0
0
0
0
0
0
0
0
0
0
0
0
0
0
0
1
0
0
0
0
0
0
0
1
0
0
0
0
1
0
0
0
0
0
0
0
0
0
0
0
0
0
0
0
0
0
0
0
0
0
0
1
0
0
0
0
0
0
0
0
0
0
0
0
0
0
0
0
0
0
0
0
0
0
0
0
0
0
0
0
0
0
0
0
0
0
0
0
0
0
0
0
0
0
0
0
0
0
0
0
0
0
0
0
0
0
0
0
0
0
0
0
0
0
0
0
0
1
0
0
0
0
0
0
0
0
0
0
0
0
0
1
1
0
0
0
0
0
0
0
0
0
0
0
0
0
0
0
0
0
0
0
0
0
0
0
0
0
0
0
0
0
0
0
0
1
0
0
0
0
0
1
0
0
0
0
0
0
0
0
0
0
0
0
0
0
0
0
0
0
0
0
0
0
1
0
0
0
0
0
0
0
1
0
0
0
0
0
0
0
1
0
0
0
0
0
0
0
0
0
0

color
40555
0.0	0.0	0.0	0.01
0.2	1.0	1.0	1.0
0.0	0.0	0.0	0.01
0.0	0.0	0.0	0.01
0.0	0.0	0.0	0.01
0.0	0.0	0.0	0.01
0.0	0.0	0.0	0.01
0.0	0.0	0.0	0.01
0.0	0.0	0.0	0.01
0.0	0.0	0.0	0.01
0.0	0.0	0.0	0.01
0.0	0.0	0.0	0.01
0.0	0.0	0.0	0.01
0.0	0.0	0.0	0.01
0.0	0.0	0.0	0.01
0.0	0.0	0.0	0.01
0.0	0.0	0.0	0.01
0.0	0.0	0.0	0.01
0.0	0.0	0.0	0.01
0.0	0.0	0.0	0.01
0.0	0.0	0.0	0.01
0.0	0.0	0.0	0.01
0.0	0.0	0.0	0.01
0.0	0.0	0.0	0.3
0.0	0.0	0.0	0.01
0.0	0.0	0.0	0.01
0.0	0.0	0.0	0.01
0.0	0.0	0.0	0.01
0.0	0.0	0.0	0.3
0.0	0.0	0.0	0.3
0.0	0.0	0.0	0.01
0.0	0.0	0.0	0.01
0.0	0.0	0.0	0.01
0.0	0.0	0.0	0.3
0.0	0.0	0.0	0.01
0.0	0.0	0.0	0.01
0.0	0.0	0.0	0.01
0.0	0.0	0.0	0.01
0.0	0.0	0.0	0.01
0.0	0.0	0.0	0.01
0.0	0.0	0.0	0.3
0.0	0.0	0.0	0.3
0.0	0.0	0.0	0.01
0.0	0.0	0.0	0.3
0.0	0.0	0.0	0.01
0.0	0.0	0.0	0.3
0.0	0.0	0.0	0.01
0.0	0.0	0.0	0.01
0.0	0.0	0.0	0.01
0.0	0.0	0.0	0.01
0.0	0.0	0.0	0.01
0.0	0.0	0.0	0.01
0.0	0.0	0.0	0.3
0.0	0.0	0.0	0.01
0.0	0.0	0.0	0.01
0.0	0.0	0.0	0.01
0.0	0.0	0.0	0.01
0.0	0.0	0.0	0.3
0.0	0.0	0.0	0.01
0.0	0.0	0.0	0.3
0.0	0.0	0.0	0.01
0.0	0.0	0.0	0.01
0.0	0.0	0.0	0.3
0.0	0.0	0.0	0.01
0.0	0.0	0.0	0.01
0.0	0.0	0.0	0.01
0.0	0.0	0.0	0.01
0.0	0.0	0.0	0.01
0.0	0.0	0.0	0.3
0.0	0.0	0.0	0.01
0.0	0.0	0.0	0.01
0.0	0.0	0.0	0.01
0.0	0.0	0.0	0.01
0.0	0.0	0.0	0.01
0.0	0.0	0.0	0.01
0.0	0.0	0.0	0.3
0.0	0.0	0.0	1.0
0.0	0.0	0.0	0.01
0.0	0.0	0.0	0.01
0.0	0.0	0.0	0.01
0.0	0.0	0.0	0.01
0.0	0.0	0.0	0.01
0.0	0.0	0.0	0.01
0.0	0.0	0.0	0.01
0.0	0.0	0.0	0.01
0.0	0.0	0.0	0.01
0.0	0.0	0.0	0.01
0.0	0.0	0.0	0.01
0.0	0.0	0.0	0.01
0.0	0.0	0.0	0.01
0.0	0.0	0.0	0.01
0.0	0.0	0.0	0.01
0.0	0.0	0.0	0.01
0.0	0.0	0.0	0.01
0.0	0.0	0.0	0.01
0.0	0.0	0.0	0.01
0.0	0.0	0.0	0.01
0.0	0.0	0.0	0.01
0.0	0.0	0.0	0.01
0.0	0.0	0.0	0.01
0.0	0.0	0.0	0.01
0.0	0.0	0.0	0.01
0.0	0.0	0.0	0.3
0.0	0.0	0.0	0.01
0.0	0.0	0.0	0.01
0.0	0.0	0.0	0.01
0.0	0.0	0.0	0.01
0.0	0.0	0.0	0.01
0.0	0.0	0.0	0.01
0.0	0.0	0.0	0.3
0.0	0.0	0.0	0.01
0.0	0.0	0.0	0.3
0.0	0.0	0.0	0.01
0.0	0.0	0.0	0.01
0.0	0.0	0.0	0.01
0.0	0.0	0.0	0.01
0.0	0.0	0.0	0.01
0.0	0.0	0.0	0.3
0.0	0.0	0.0	0.01
0.0	0.0	0.0	0.01
0.0	0.0	0.0	0.01
0.0	0.0	0.0	0.01
0.0	0.0	0.0	0.01
0.0	0.0	0.0	0.01
0.0	0.0	0.0	0.3
0.0	0.0	0.0	0.3
0.0	0.0	0.0	0.01
0.0	0.0	0.0	0.01
0.0	0.0	0.0	0.01
0.0	0.0	0.0	0.01
0.0	0.0	0.0	0.3
0.0	0.0	0.0	0.01
0.0	0.0	0.0	0.01
0.0	0.0	0.0	0.3
0.0	0.0	0.0	0.3
0.0	0.0	0.0	0.01
0.0	0.0	0.0	0.3
0.0	0.0	0.0	0.01
0.0	0.0	0.0	0.01
0.0	0.0	0.0	0.01
0.0	0.0	0.0	0.01
0.0	0.0	0.0	0.01
0.0	0.0	0.0	0.01
0.0	0.0	0.0	0.01
0.0	0.0	0.0	0.01
0.0	0.0	0.0	0.01
0.0	0.0	0.0	0.01
0.0	0.0	0.0	0.01
0.0	0.0	0.0	0.01
0.0	0.0	0.0	0.3
0.0	0.0	0.0	0.01
0.0	0.0	0.0	0.01
0.0	0.0	0.0	0.3
0.0	0.0	0.0	0.01
0.0	0.0	0.0	0.01
0.0	0.0	0.0	0.3
0.0	0.0	0.0	0.3
0.0	0.0	0.0	0.01
0.0	0.0	0.0	0.01
0.0	0.0	0.0	0.01
0.0	0.0	0.0	0.01
0.0	0.0	0.0	0.01
0.0	0.0	0.0	0.01
0.0	0.0	0.0	0.01
0.0	0.0	0.0	0.01
0.0	0.0	0.0	0.01
0.0	0.0	0.0	0.01
0.0	0.0	0.0	0.01
0.0	0.0	0.0	0.01
0.0	0.0	0.0	0.3
0.0	0.0	0.0	0.3
0.0	0.0	0.0	0.01
0.0	0.0	0.0	0.01
0.0	0.0	0.0	0.01
0.0	0.0	0.0	0.01
0.0	0.0	0.0	0.01
0.0	0.0	0.0	0.01
0.0	0.0	0.0	0.01
0.0	0.0	0.0	0.01
0.0	0.0	0.0	0.01
0.0	0.0	0.0	0.01
0.0	0.0	0.0	0.3
0.0	0.0	0.0	0.01
0.0	0.0	0.0	0.01
0.0	0.0	0.0	0.01
0.0	0.0	0.0	0.01
0.0	0.0	0.0	0.01
0.0	0.0	0.0	0.01
0.0	0.0	0.0	0.01
0.0	0.0	0.0	0.01
0.0	0.0	0.0	0.3
0.0	0.0	0.0	0.01
0.0	0.0	0.0	0.01
0.0	0.0	0.0	0.01
0.0	0.0	0.0	0.3
0.0	0.0	0.0	0.3
0.0	0.0	0.0	0.01
0.0	0.0	0.0	0.01
0.0	0.0	0.0	0.01
0.0	0.0	0.0	0.01
0.0	0.0	0.0	0.01
0.0	0.0	0.0	0.01
0.0	0.0	0.0	0.01
0.0	0.0	0.0	0.01
0.0	0.0	0.0	0.01
0.0	0.0	0.0	0.01
0.0	0.0	0.0	0.3
0.0	0.0	0.0	0.01
0.0	0.0	0.0	0.3
0.0	0.0	0.0	0.01
0.0	0.0	0.0	0.01
0.0	0.0	0.0	0.3
0.0	0.0	0.0	0.01
0.0	0.0	0.0	0.01
0.0	0.0	0.0	0.01
0.0	0.0	0.0	0.01
0.0	0.0	0.0	0.01
0.0	0.0	0.0	0.01
0.0	0.0	0.0	0.01
0.0	0.0	0.0	0.01
0.0	0.0	0.0	0.3
0.0	0.0	0.0	0.01
0.0	0.0	0.0	0.01
0.0	0.0	0.0	0.3
0.0	0.0	0.0	0.01
0.0	0.0	0.0	0.01
0.0	0.0	0.0	0.01
0.0	0.0	0.0	0.01
0.0	0.0	0.0	0.01
0.0	0.0	0.0	0.01
0.0	0.0	0.0	0.01
0.0	0.0	0.0	0.01
0.0	0.0	0.0	0.3
0.0	0.0	0.0	0.01
0.0	0.0	0.0	0.01
0.0	0.0	0.0	0.01
0.0	0.0	0.0	0.01
0.0	0.0	0.0	0.3
0.0	0.0	0.0	0.01
0.0	0.0	0.0	0.01
0.0	0.0	0.0	0.01
0.0	0.0	0.0	0.3
0.0	0.0	0.0	0.01
0.0	0.0	0.0	0.01
0.0	0.0	0.0	0.01
0.0	0.0	0.0	0.01
0.0	0.0	0.0	0.3
0.0	0.0	0.0	0.3
0.0	0.0	0.0	0.01
0.0	0.0	0.0	0.01
0.0	0.0	0.0	0.01
0.0	0.0	0.0	0.01
0.0	0.0	0.0	0.01
0.0	0.0	0.0	0.01
0.0	0.0	0.0	0.01
0.0	0.0	0.0	0.01
0.0	0.0	0.0	0.3
0.0	0.0	0.0	0.01
0.0	0.0	0.0	0.3
0.0	0.0	0.0	0.01
0.0	0.0	0.0	0.01
0.0	0.0	0.0	0.01
0.0	0.0	0.0	0.01
0.0	0.0	0.0	0.01
0.0	0.0	0.0	0.01
0.0	0.0	0.0	0.01
0.0	0.0	0.0	0.01
0.0	0.0	0.0	0.01
0.0	0.0	0.0	0.01
0.0	0.0	0.0	0.3
0.0	0.0	0.0	0.01
0.0	0.0	0.0	0.3
0.0	0.0	0.0	0.01
0.0	0.0	0.0	0.3
0.0	0.0	0.0	0.3
0.0	0.0	0.0	0.01
0.0	0.0	0.0	0.3
0.0	0.0	0.0	0.01
0.0	0.0	0.0	0.01
0.0	0.0	0.0	0.01
0.0	0.0	0.0	0.01
0.0	0.0	0.0	0.01
0.0	0.0	0.0	0.01
0.0	0.0	0.0	0.01
0.0	0.0	1.0	0.01
0.0	0.0	1.0	0.3
0.0	0.0	1.0	0.01
0.0	0.0	1.0	0.01
0.0	0.0	1.0	0.01
0.0	0.0	1.0	0.01
0.0	0.0	1.0	0.01
0.0	0.0	1.0	0.01
0.0	0.0	1.0	0.01
0.0	0.8	0.2	0.01
0.0	0.0	1.0	0.01
0.0	0.8	0.2	0.01
0.0	0.8	0.2	0.01
0.0	0.0	1.0	0.01
0.0	0.8	0.2	0.01
0.0	0.0	1.0	0.01
0.0	0.8	0.2	0.01
0.0	0.0	1.0	0.3
0.0	0.0	1.0	0.01
0.0	0.0	1.0	0.01
0.0	0.8	0.2	0.3
0.0	0.8	0.2	0.01
0.0	0.0	1.0	0.01
0.0	0.0	1.0	0.01
0.0	0.0	1.0	0.3
1.0	0.0	0.2	0.01
0.0	0.0	1.0	0.01
0.0	0.0	1.0	0.01
0.0	0.0	0.0	0.01
0.0	0.0	1.0	0.3
0.0	0.0	1.0	0.3
0.0	0.0	1.0	0.01
0.0	0.0	1.0	0.01
1.0	0.0	0.2	0.01
0.0	0.0	1.0	0.3
0.0	0.0	1.0	0.01
0.0	0.8	0.2	0.01
0.0	0.0	1.0	0.01
0.0	0.0	1.0	0.3
0.0	0.0	1.0	0.3
0.0	0.0	1.0	0.01
0.0	0.0	1.0	0.01
0.0	0.0	1.0	0.01
0.0	0.0	1.0	0.01
0.0	0.8	0.2	0.01
0.0	0.0	1.0	0.01
0.0	0.0	0.0	0.3
1.0	0.0	0.2	0.01
0.0	0.0	1.0	0.01
1.0	0.0	0.2	0.01
0.0	0.0	1.0	0.01
0.0	0.0	0.0	0.01
0.0	0.0	1.0	0.01
0.0	0.0	1.0	0.01
0.0	0.8	0.2	0.01
0.0	0.0	0.0	0.01
1.0	0.0	0.2	0.01
0.0	0.8	0.2	0.01
0.0	0.8	0.2	0.01
1.0	0.0	0.2	0.3
0.0	0.0	1.0	0.01
0.0	0.0	0.0	0.01
0.0	0.8	0.2	0.01
0.0	0.0	0.0	0.01
0.0	0.0	1.0	0.01
0.0	0.0	0.0	0.01
0.0	0.0	1.0	0.01
0.0	0.0	1.0	0.01
0.0	0.0	1.0	0.01
0.0	0.0	0.0	0.01
0.0	0.0	1.0	0.3
0.0	0.0	1.0	0.01
0.0	0.0	1.0	0.01
0.0	0.8	0.2	0.01
0.0	0.0	1.0	0.3
0.0	0.0	1.0	0.01
1.0	0.0	0.2	0.01
0.0	0.8	0.2	0.01
0.0	0.0	1.0	0.3
0.0	0.0	0.0	0.01
0.0	0.0	1.0	0.3
0.0	0.0	0.0	0.01
0.0	0.0	0.0	0.01
0.0	0.0	1.0	0.01
0.0	0.0	1.0	0.01
0.0	0.0	1.0	0.01
0.0	0.0	0.0	0.01
0.0	0.0	1.0	0.01
0.0	0.8	0.2	0.01
0.0	0.0	0.0	0.01
0.0	0.8	0.2	0.01
0.0	0.0	1.0	0.01
0.0	0.0	1.0	0.3
0.0	0.0	1.0	0.01
0.0	0.0	0.0	0.01
0.0	0.0	1.0	0.01
1.0	0.0	0.2	0.01
0.0	0.0	1.0	0.01
0.0	0.0	1.0	0.01
0.0	0.8	0.2	0.01
0.0	0.0	1.0	0.01
0.0	0.0	0.0	0.01
0.0	0.0	1.0	0.01
0.0	0.0	0.0	0.01
0.0	0.8	0.2	0.01
0.0	0.0	0.0	0.01
0.0	0.8	0.2	0.01
0.0	0.0	1.0	0.01
0.0	0.0	1.0	0.3
0.0	0.0	1.0	0.01
0.0	0.0	0.0	0.01
1.0	0.0	0.2	0.01
0.0	0.0	1.0	0.01
0.0	0.8	0.2	0.01
0.0	0.0	1.0	0.01
0.0	0.0	0.0	0.01
1.0	0.0	0.2	0.01
0.0	0.0	1.0	0.01
0.0	0.0	1.0	0.01
0.0	0.0	1.0	0.3
0.0	0.0	0.0	0.01
1.0	0.0	0.2	0.01
1.0	0.0	0.2	0.01
1.0	0.0	0.2	0.01
0.0	0.0	1.0	0.01
0.0	0.0	0.0	0.01
0.0	0.0	0.0	0.01
0.0	0.0	1.0	0.01
0.0	0.0	0.0	0.01
0.0	0.8	0.2	0.3
0.0	0.0	1.0	0.3
0.0	0.0	1.0	0.01
0.0	0.0	1.0	0.01
0.0	0.8	0.2	0.01
0.0	0.0	1.0	0.01
0.0	0.0	0.0	0.01
0.0	0.0	1.0	0.01
0.0	0.0	1.0	0.3
0.0	0.0	0.0	0.01
0.0	0.8	0.2	0.01
0.0	0.0	1.0	0.01
0.0	0.8	0.2	0.3
0.0	0.8	0.2	0.01
0.0	0.8	0.2	0.3
0.0	0.0	0.0	0.01
0.0	0.0	1.0	0.01
0.0	0.0	1.0	0.01
0.0	0.0	1.0	0.01
0.0	0.0	0.0	0.01
0.0	0.0	1.0	0.01
0.0	0.0	1.0	0.01
0.0	0.0	0.0	0.01
0.0	0.0	1.0	0.01
1.0	0.0	0.2	0.01
0.0	0.0	1.0	0.01
0.0	0.8	0.2	0.01
0.0	0.8	0.2	0.01
1.0	0.0	0.2	0.01
0.0	0.0	1.0	0.01
0.0	0.8	0.2	0.3
1.0	0.0	0.2	0.01
0.0	0.0	1.0	0.01
0.0	0.0	0.0	0.01
0.0	0.8	0.2	0.01
0.0	0.0	1.0	0.01
1.0	0.0	0.2	0.01
0.0	0.0	0.0	0.01
0.0	0.0	0.0	0.01
0.0	0.0	1.0	0.3
0.0	0.0	1.0	0.01
0.0	0.0	0.0	0.01
0.0	0.8	0.2	0.01
0.0	0.0	0.0	0.01
0.0	0.8	0.2	0.01
0.0	0.0	0.0	0.01
0.0	0.0	0.0	0.01
0.0	0.0	1.0	0.01
0.0	0.0	0.0	0.01
0.0	0.0	0.0	0.01
0.0	0.0	1.0	0.01
0.0	0.0	0.0	0.01
0.0	0.8	0.2	0.01
0.0	0.0	1.0	0.01
0.0	0.0	1.0	0.01
0.0	0.0	1.0	0.01
0.0	0.0	0.0	0.01
0.0	0.0	0.0	0.01
0.0	0.8	0.2	0.01
0.0	0.0	0.0	0.01
0.0	0.8	0.2	0.01
0.0	0.8	0.2	0.3
1.0	0.0	0.2	0.01
0.0	0.0	0.0	0.01
0.0	0.0	0.0	0.01
0.0	0.8	0.2	0.3
0.0	0.0	1.0	0.3
0.0	0.0	1.0	0.01
0.0	0.0	1.0	0.01
0.0	0.0	0.0	0.01
0.0	0.8	0.2	0.3
0.0	0.8	0.2	0.01
0.0	0.0	1.0	0.01
0.0	0.8	0.2	0.01
0.0	0.0	1.0	0.01
0.0	0.0	1.0	0.01
0.0	0.0	1.0	0.01
1.0	0.0	0.2	0.01
0.0	0.0	0.0	0.01
0.0	0.0	0.0	0.01
0.0	0.0	1.0	0.01
0.0	0.8	0.2	0.01
0.0	0.0	1.0	0.01
0.0	0.0	1.0	0.01
1.0	0.0	0.2	0.01
0.0	0.8	0.2	0.01
0.0	0.0	0.0	0.01
0.0	0.0	1.0	0.01
0.0	0.0	1.0	0.3
0.0	0.0	1.0	0.01
1.0	0.0	0.2	0.01
0.0	0.0	1.0	0.01
0.0	0.8	0.2	0.01
0.0	0.0	1.0	0.01
0.0	0.0	0.0	0.01
0.0	0.0	0.0	0.01
0.0	0.0	0.0	0.01
0.0	0.0	1.0	0.01
0.0	0.0	1.0	0.01
0.0	0.0	1.0	0.01
0.0	0.0	1.0	0.01
0.0	0.0	1.0	0.01
1.0	0.0	0.2	0.01
0.0	0.8	0.2	0.01
0.0	0.0	0.0	0.01
0.0	0.0	0.0	0.01
0.0	0.0	1.0	0.3
0.0	0.8	0.2	0.01
0.0	0.0	1.0	0.01
0.0	0.0	1.0	0.3
0.0	0.0	1.0	0.01
0.0	0.0	0.0	0.01
0.0	0.0	0.0	0.01
1.0	0.0	0.2	0.01
0.0	0.0	0.0	0.01
0.0	0.0	1.0	0.01
0.0	0.0	1.0	0.01
0.0	0.0	0.0	0.01
0.0	0.0	0.0	0.01
0.0	0.0	1.0	0.01
0.0	0.8	0.2	0.3
1.0	0.0	0.2	0.3
0.0	0.0	1.0	0.01
0.0	0.0	1.0	0.01
0.0	0.0	1.0	0.01
0.0	0.0	0.0	0.01
0.0	0.0	0.0	0.01
0.0	0.0	1.0	0.3
0.0	0.0	0.0	0.01
0.0	0.0	1.0	0.01
0.0	0.8	0.2	0.01
0.0	0.0	0.0	0.01
0.0	0.8	0.2	0.01
1.0	0.0	0.2	0.01
1.0	0.0	0.2	0.01
0.0	0.0	1.0	0.01
0.0	0.0	0.0	0.3
0.0	0.0	0.0	0.01
0.0	0.0	0.0	0.3
0.0	0.0	0.0	0.3
0.0	0.0	0.0	0.01
0.0	0.0	0.0	0.01
0.0	0.0	0.0	0.01
0.0	0.0	0.0	0.01
0.0	0.0	0.0	0.3
0.0	0.0	0.0	0.3
0.0	0.0	0.0	0.01
0.0	0.0	0.0	0.01
0.0	0.0	0.0	0.01
0.0	0.0	0.0	0.01
0.0	0.0	0.0	0.01
0.0	0.0	0.0	0.01
0.0	0.0	0.0	0.01
0.0	0.0	0.0	0.01
0.0	0.0	0.0	0.01
0.0	0.0	0.0	0.3
0.0	0.0	0.0	0.01
0.0	0.0	0.0	0.01
0.0	0.0	0.0	0.3
0.0	0.0	0.0	0.01
0.0	0.0	0.0	0.01
0.0	0.0	0.0	0.01
0.0	0.0	0.0	0.3
0.0	0.0	0.0	0.01
0.0	0.0	0.0	0.3
0.0	0.0	0.0	0.01
0.0	0.0	0.0	0.01
0.0	0.0	0.0	0.3
0.0	0.0	0.0	0.3
0.0	0.0	0.0	0.01
0.0	0.0	0.0	0.3
0.0	0.0	0.0	0.01
0.0	0.0	0.0	0.01
0.0	0.0	0.0	0.01
0.0	0.0	0.0	0.01
0.0	0.0	0.0	0.01
0.0	0.0	0.0	0.01
0.0	0.0	0.0	0.3
0.0	0.0	0.0	0.01
0.0	0.0	0.0	0.01
0.0	0.0	0.0	0.01
0.0	0.0	0.0	0.3
0.0	0.0	0.0	0.01
0.0	0.0	0.0	0.01
0.0	0.0	0.0	0.01
0.0	0.0	0.0	0.01
0.0	0.0	0.0	0.01
0.0	0.0	0.0	0.01
0.0	0.0	0.0	0.01
0.0	0.0	0.0	0.01
0.0	0.0	0.0	0.01
0.0	0.0	0.0	0.01
0.0	0.0	0.0	0.01
0.0	0.0	0.0	0.01
0.0	0.0	0.0	0.01
0.0	0.0	0.0	0.01
0.0	0.0	0.0	0.01
0.0	0.0	0.0	0.01
0.0	0.0	0.0	0.01
0.0	0.0	0.0	0.3
0.0	0.0	0.0	0.01
0.0	0.0	0.0	0.01
0.0	0.0	0.0	0.01
0.0	0.0	0.0	0.01
0.0	0.0	0.0	0.01
0.0	0.0	0.0	0.01
0.0	0.0	0.0	0.01
0.0	0.0	0.0	0.3
0.0	0.0	0.0	0.01
0.0	0.0	0.0	0.01
0.0	0.0	0.0	0.01
0.0	0.0	0.0	0.01
0.0	0.0	0.0	0.01
0.0	0.0	0.0	0.01
0.0	0.0	0.0	0.01
0.0	0.0	0.0	0.01
0.0	0.0	0.0	0.01
0.0	0.0	0.0	0.3
0.0	0.0	0.0	0.01
0.0	0.0	0.0	0.01
0.0	0.0	0.0	0.01
0.0	0.0	0.0	0.01
0.0	0.0	0.0	0.01
0.0	0.0	0.0	0.01
0.0	0.0	0.0	0.01
0.0	0.0	0.0	0.01
0.0	0.0	0.0	0.01
0.0	0.0	0.0	1.0
0.0	0.0	0.0	0.01
0.0	0.0	0.0	0.3
0.0	0.0	0.0	0.01
0.0	0.0	0.0	0.01
0.0	0.0	0.0	0.01
0.0	0.0	0.0	0.3
0.0	0.0	0.0	0.01
0.0	0.0	0.0	0.01
0.0	0.0	0.0	0.01
0.0	0.0	0.0	0.01
0.0	0.0	0.0	0.01
0.0	0.0	0.0	0.01
0.0	0.0	0.0	0.01
0.0	0.0	0.0	0.01
0.0	0.0	0.0	0.01
0.0	0.0	0.0	0.01
0.0	0.0	0.0	0.3
0.0	0.0	0.0	1.0
0.0	0.0	0.0	0.01
0.0	0.0	0.0	0.3
0.0	0.0	0.0	0.01
0.0	0.0	0.0	0.01
0.0	0.0	0.0	0.3
0.0	0.0	0.0	0.01
0.0	0.0	0.0	0.01
0.0	0.0	0.0	0.01
0.0	0.0	0.0	0.01
0.0	0.0	0.0	0.3
0.0	0.0	0.0	0.01
0.0	0.0	0.0	0.01
0.0	0.0	0.0	0.01
0.0	0.0	0.0	0.01
0.0	0.0	0.0	0.3
0.0	0.0	0.0	0.01
0.0	0.0	0.0	0.01
0.0	0.0	0.0	0.01
0.0	0.0	0.0	0.01
0.0	0.0	0.0	0.01
0.0	0.0	0.0	0.3
0.0	0.0	0.0	0.01
0.0	0.0	0.0	0.01
0.0	0.0	0.0	0.3
0.0	0.0	0.0	0.01
0.0	0.0	0.0	0.01
0.0	0.0	0.0	0.3
0.0	0.0	0.0	0.01
0.0	0.0	0.0	0.01
0.0	0.0	0.0	0.3
0.0	0.0	0.0	0.01
0.0	0.0	0.0	0.01
0.0	0.0	0.0	0.01
0.0	0.0	0.0	0.01
0.0	0.0	0.0	0.01
0.0	0.0	0.0	0.01
0.0	0.0	0.0	0.01
0.0	0.0	0.0	0.01
0.0	0.0	0.0	0.01
0.0	0.0	0.0	0.01
0.0	0.0	0.0	0.01
0.0	0.0	0.0	0.01
0.0	0.0	0.0	0.01
0.0	0.0	0.0	0.3
0.0	0.0	0.0	0.3
0.0	0.0	0.0	0.3
0.0	0.0	0.0	0.3
0.0	0.0	0.0	0.01
0.0	0.0	0.0	0.01
0.0	0.0	0.0	0.01
0.0	0.0	0.0	0.01
0.0	0.0	0.0	0.01
0.0	0.0	0.0	0.01
0.0	0.0	0.0	0.01
0.0	0.0	0.0	0.3
0.0	0.0	0.0	0.3
0.0	0.0	0.0	0.01
0.0	0.0	0.0	0.01
0.0	0.0	0.0	0.3
0.0	0.8	0.2	0.01
0.0	0.8	0.2	0.01
0.0	0.8	0.2	0.01
0.0	0.0	0.0	0.01
0.0	0.0	0.0	0.01
0.0	0.0	0.0	0.01
0.0	0.0	0.0	0.01
0.0	0.0	0.0	0.01
0.0	0.0	0.0	0.01
0.0	0.0	0.0	0.01
0.0	0.8	0.2	0.01
0.0	0.8	0.2	0.01
0.0	0.8	0.2	0.01
0.0	0.0	0.0	0.01
0.0	0.8	0.2	0.01
0.0	0.8	0.2	0.01
0.0	0.8	0.2	0.01
0.0	0.8	0.2	0.01
0.0	0.8	0.2	0.01
0.0	0.8	0.2	0.01
0.0	0.0	0.0	0.01
0.0	0.8	0.2	0.01
0.0	0.0	0.0	0.01
0.0	0.8	0.2	1.0
0.0	0.8	0.2	0.01
0.0	0.8	0.2	0.01
0.0	0.8	0.2	0.01
0.0	0.8	0.2	0.01
0.0	0.8	0.2	0.01
0.0	0.0	0.0	0.01
0.0	0.0	0.0	0.01
0.0	0.0	0.0	0.01
0.0	0.8	0.2	0.01
0.0	0.8	0.2	0.01
0.0	0.8	0.2	0.01
0.0	0.8	0.2	0.01
0.0	0.0	0.0	0.01
0.0	0.0	0.0	0.01
0.0	0.0	0.0	0.01
0.0	0.8	0.2	0.01
0.0	0.8	0.2	0.01
0.0	0.8	0.2	0.01
0.0	0.0	0.0	0.01
0.0	0.8	0.2	0.01
0.0	0.8	0.2	0.01
0.0	0.8	0.2	0.01
0.0	0.8	0.2	0.01
0.0	0.0	0.0	0.01
0.0	0.8	0.2	0.01
0.0	0.0	0.0	0.01
0.0	0.8	0.2	0.01
0.0	0.8	0.2	0.01
0.0	0.0	0.0	0.01
0.0	0.8	0.2	0.01
0.0	0.8	0.2	0.01
0.0	0.0	0.0	0.01
0.0	0.8	0.2	0.01
0.0	0.8	0.2	0.01
0.0	0.0	0.0	0.01
0.0	0.8	0.2	0.01
0.0	0.8	0.2	0.01
0.0	0.0	0.0	0.01
0.0	0.0	0.0	0.01
0.0	0.8	0.2	0.01
0.0	0.8	0.2	0.01
0.0	0.8	0.2	0.01
0.0	0.8	0.2	0.01
0.0	0.8	0.2	0.01
0.0	0.8	0.2	0.01
0.0	0.8	0.2	0.01
0.0	0.8	0.2	0.01
0.0	0.8	0.2	0.01
0.0	0.0	0.0	0.01
0.0	0.8	0.2	0.01
0.0	0.8	0.2	0.01
0.0	0.0	0.0	0.01
0.0	0.8	0.2	0.01
0.0	0.8	0.2	0.01
0.0	0.8	0.2	0.01
0.0	0.8	0.2	0.01
0.0	0.8	0.2	0.01
0.0	0.8	0.2	0.01
0.0	0.8	0.2	0.01
0.0	0.8	0.2	0.01
0.0	0.8	0.2	0.01
0.0	0.8	0.2	0.01
0.0	0.0	0.0	0.01
0.0	0.8	0.2	0.01
0.0	0.8	0.2	0.01
0.0	0.0	0.0	0.01
0.0	0.0	0.0	0.01
0.0	0.0	0.0	0.01
0.0	0.8	0.2	0.01
0.0	0.8	0.2	0.01
0.0	0.8	0.2	0.01
0.0	0.8	0.2	0.01
0.0	0.0	0.0	0.01
0.0	0.8	0.2	0.01
0.0	0.8	0.2	0.01
0.0	0.8	0.2	0.01
0.0	0.8	0.2	0.01
0.0	0.8	0.2	0.01
0.0	0.0	0.0	0.01
0.0	0.8	0.2	0.01
0.0	0.8	0.2	0.01
0.0	0.8	0.2	0.01
0.0	0.8	0.2	0.01
0.0	0.0	0.0	0.01
0.0	0.0	0.0	0.01
0.0	0.8	0.2	0.01
0.0	0.8	0.2	0.01
0.0	0.8	0.2	0.01
0.0	0.8	0.2	0.01
0.0	0.0	0.0	0.01
0.0	0.8	0.2	0.01
0.0	0.0	0.0	0.01
0.0	0.8	0.2	0.01
0.0	0.8	0.2	0.01
0.0	0.8	0.2	0.01
0.0	0.0	0.0	0.01
0.0	0.8	0.2	0.01
0.0	0.8	0.2	0.01
0.0	0.8	0.2	0.01
0.0	0.8	0.2	0.01
0.0	0.8	0.2	0.01
0.0	0.8	0.2	0.01
0.0	0.8	0.2	0.01
0.0	0.8	0.2	0.01
0.0	0.8	0.2	0.01
0.0	0.8	0.2	0.01
0.0	0.8	0.2	0.01
0.0	0.0	0.0	0.01
0.0	0.0	0.0	0.01
0.0	0.8	0.2	0.01
0.0	0.8	0.2	0.01
0.0	0.0	1.0	0.3
0.0	0.0	1.0	0.01
0.0	0.0	1.0	0.01
0.0	0.8	0.2	0.01
0.0	0.8	0.2	0.3
0.0	0.0	1.0	0.3
0.0	0.0	1.0	0.01
0.0	0.8	0.2	0.01
0.0	0.8	0.2	0.3
0.0	0.0	1.0	0.3
0.0	0.8	0.2	0.01
0.0	0.0	1.0	0.01
0.0	0.0	1.0	0.01
0.0	0.0	1.0	0.01
0.0	0.0	0.0	0.3
0.0	0.8	0.2	0.3
0.0	0.0	1.0	0.01
0.0	0.0	1.0	0.01
1.0	0.0	0.2	0.01
1.0	0.0	0.2	0.01
0.0	0.8	0.2	0.3
0.0	0.0	0.0	0.01
0.0	0.8	0.2	0.01
0.0	0.0	1.0	0.3
0.0	0.8	0.2	0.01
0.0	0.8	0.2	0.3
0.0	0.0	1.0	0.3
1.0	0.0	0.2	0.01
0.0	0.0	1.0	0.3
1.0	0.0	0.2	0.01
0.0	0.0	1.0	0.01
1.0	0.0	0.2	0.01
0.0	0.0	1.0	0.01
0.0	0.0	1.0	0.3
0.0	0.0	1.0	0.01
0.0	0.0	1.0	0.3
0.0	0.8	0.2	0.01
0.0	0.0	1.0	0.01
0.0	0.0	1.0	0.01
0.0	0.0	1.0	0.01
0.0	0.0	0.0	0.01
1.0	0.0	0.2	0.01
0.0	0.0	0.0	0.01
0.0	0.0	0.0	0.01
1.0	0.0	0.2	0.3
0.0	0.0	0.0	0.01
0.0	0.0	1.0	1.0
0.0	0.8	0.2	0.3
0.0	0.0	1.0	0.01
0.0	0.0	1.0	0.01
0.0	0.0	0.0	0.01
0.0	0.0	0.0	0.01
0.0	0.0	1.0	0.01
0.0	0.8	0.2	0.01
0.0	0.0	1.0	0.01
0.0	0.8	0.2	0.01
0.0	0.0	1.0	0.01
0.0	0.0	1.0	0.3
0.0	0.0	0.0	0.01
0.0	0.0	1.0	0.01
0.0	0.8	0.2	0.01
0.0	0.8	0.2	0.01
0.0	0.0	1.0	0.01
0.0	0.0	1.0	0.01
0.0	0.0	1.0	0.01
0.0	0.0	1.0	0.3
0.0	0.8	0.2	0.01
0.0	0.8	0.2	0.01
0.0	0.0	1.0	0.01
0.0	0.0	1.0	0.01
0.0	0.0	1.0	0.01
0.0	0.8	0.2	0.01
0.0	0.8	0.2	0.01
0.0	0.8	0.2	0.01
0.0	0.8	0.2	0.01
1.0	0.0	0.2	0.01
0.0	0.0	1.0	0.01
0.0	0.8	0.2	0.01
0.0	0.8	0.2	0.01
0.0	0.0	1.0	0.3
0.0	0.0	1.0	0.01
0.0	0.0	1.0	0.01
0.0	0.0	1.0	0.01
0.0	0.8	0.2	0.01
0.0	0.8	0.2	0.01
0.0	0.0	1.0	0.01
0.0	0.0	0.0	0.01
0.0	0.0	1.0	0.3
0.0	0.8	0.2	0.3
0.0	0.0	0.0	0.01
0.0	0.0	1.0	0.01
0.0	0.0	0.0	0.01
0.0	0.0	1.0	0.01
1.0	0.0	0.2	0.01
0.0	0.0	0.0	0.01
1.0	0.0	0.2	0.01
0.0	0.0	0.0	0.01
1.0	0.0	0.2	0.3
0.0	0.0	0.0	0.01
0.0	0.8	0.2	0.01
0.0	0.8	0.2	0.3
0.0	0.0	1.0	0.01
0.0	0.8	0.2	0.01
0.0	0.0	0.0	0.3
0.0	0.0	1.0	0.01
0.0	0.0	1.0	0.01
0.0	0.8	0.2	0.01
0.0	0.0	0.0	0.01
0.0	0.0	1.0	0.01
0.0	0.0	0.0	0.01
0.0	0.0	1.0	0.01
0.0	0.8	0.2	0.01
1.0	0.0	0.2	0.01
0.0	0.8	0.2	0.01
1.0	0.0	0.2	0.01
0.0	0.8	0.2	0.01
0.0	0.0	1.0	0.01
0.0	0.8	0.2	0.01
0.0	0.8	0.2	0.3
1.0	0.0	0.2	0.01
0.0	0.0	1.0	0.01
0.0	0.0	1.0	0.01
0.0	0.0	1.0	0.01
0.0	0.0	1.0	0.01
0.0	0.0	1.0	0.3
0.0	0.0	1.0	0.01
0.0	0.8	0.2	0.01
0.0	0.0	1.0	0.01
0.0	0.0	1.0	0.3
0.0	0.0	1.0	0.01
1.0	0.0	0.2	0.01
0.0	0.0	1.0	0.3
0.0	0.0	1.0	0.01
0.0	0.0	0.0	0.01
0.0	0.8	0.2	0.3
0.0	0.0	1.0	0.01
0.0	0.0	0.0	0.01
0.0	0.8	0.2	0.3
0.0	0.0	0.0	0.01
0.0	0.0	1.0	0.3
0.0	0.8	0.2	0.01
0.0	0.0	1.0	0.3
1.0	0.0	0.2	0.01
0.0	0.0	0.0	0.01
1.0	0.0	0.2	0.01
0.0	0.0	1.0	0.01
0.0	0.0	1.0	0.01
0.0	0.0	1.0	0.01
0.0	0.0	1.0	0.01
0.0	0.8	0.2	0.3
1.0	0.0	0.2	0.3
0.0	0.0	1.0	0.01
1.0	0.0	0.2	0.01
0.0	0.0	1.0	0.01
0.0	0.8	0.2	0.01
0.0	0.0	0.0	0.01
0.0	0.8	0.2	0.01
0.0	0.0	1.0	0.3
0.0	0.0	1.0	0.01
0.0	0.8	0.2	0.01
0.0	0.0	1.0	0.3
0.0	0.0	1.0	0.01
1.0	0.0	0.2	0.3
0.0	0.0	0.0	0.01
0.0	0.0	1.0	0.01
1.0	0.0	0.2	1.0
0.0	0.0	0.0	0.01
1.0	0.0	0.2	0.01
0.0	0.0	1.0	0.01
0.0	0.0	0.0	0.01
0.0	0.8	0.2	0.01
0.0	0.8	0.2	0.3
0.0	0.8	0.2	0.01
0.0	0.8	0.2	0.01
0.0	0.8	0.2	0.3
0.0	0.8	0.2	0.01
0.0	0.8	0.2	0.01
0.0	0.0	0.0	0.01
0.0	0.8	0.2	0.01
0.0	0.0	0.0	0.01
0.0	0.8	0.2	0.01
0.0	0.8	0.2	0.01
0.0	0.8	0.2	0.01
0.0	0.8	0.2	0.01
0.0	0.8	0.2	0.01
0.0	0.8	0.2	0.01
0.0	0.0	0.0	0.3
0.0	0.0	1.0	0.01
0.0	0.0	1.0	0.3
0.0	0.0	1.0	0.01
0.0	0.0	0.0	0.3
0.0	0.0	1.0	0.01
0.0	0.8	0.2	0.01
0.0	0.8	0.2	0.3
0.0	0.0	1.0	0.01
0.0	0.0	1.0	0.01
0.0	0.0	1.0	0.01
0.0	0.0	1.0	0.01
0.0	0.0	1.0	0.01
0.0	0.0	1.0	0.01
0.0	0.0	1.0	0.01
0.0	0.0	1.0	0.01
0.0	0.8	0.2	0.01
0.0	0.8	0.2	0.01
0.0	0.0	1.0	0.01
0.0	0.0	1.0	0.01
0.0	0.0	1.0	0.01
0.0	0.8	0.2	0.01
0.0	0.0	1.0	0.01
0.0	0.0	1.0	0.01
0.0	0.0	1.0	0.01
0.0	0.0	1.0	0.01
0.0	0.0	1.0	0.01
0.0	0.0	1.0	0.01
0.0	0.8	0.2	0.01
0.0	0.0	1.0	0.01
0.0	0.0	1.0	0.01
0.0	0.0	1.0	0.01
0.0	0.8	0.2	0.01
0.0	0.0	1.0	0.01
1.0	0.0	0.2	0.01
0.0	0.8	0.2	0.01
0.0	0.0	1.0	0.01
0.0	0.0	1.0	0.01
0.0	0.0	1.0	0.01
0.0	0.8	0.2	0.01
0.0	0.8	0.2	0.3
0.0	0.0	1.0	0.01
0.0	0.0	1.0	0.01
1.0	0.0	0.2	0.01
0.0	0.8	0.2	0.01
0.0	0.0	1.0	0.01
0.0	0.0	1.0	0.01
0.0	0.8	0.2	0.3
0.0	0.0	1.0	0.01
0.0	0.0	1.0	0.01
0.0	0.0	1.0	0.01
0.0	0.8	0.2	0.01
0.0	0.8	0.2	0.01
0.0	0.0	1.0	0.01
0.0	0.0	1.0	0.01
0.0	0.0	1.0	0.01
0.0	0.8	0.2	0.01
0.0	0.0	1.0	0.01
0.0	0.0	0.0	0.01
1.0	0.0	0.2	0.01
0.0	0.0	1.0	0.01
0.0	0.0	1.0	0.01
0.0	0.0	1.0	0.01
1.0	0.0	0.2	0.01
0.0	0.0	1.0	0.01
0.0	0.0	1.0	0.3
0.0	0.0	1.0	0.01
0.0	0.0	1.0	0.01
0.0	0.8	0.2	0.01
0.0	0.8	0.2	0.01
0.0	0.0	1.0	0.01
0.0	0.0	1.0	0.01
0.0	0.0	1.0	0.01
0.0	0.0	1.0	0.01
0.0	0.0	1.0	0.01
0.0	0.8	0.2	0.3
0.0	0.0	1.0	0.01
0.0	0.0	1.0	0.01
0.0	0.8	0.2	0.01
0.0	0.8	0.2	0.01
0.0	0.0	1.0	0.3
0.0	0.0	1.0	0.01
0.0	0.0	1.0	0.01
0.0	0.0	1.0	0.01
0.0	0.0	0.0	0.3
0.0	0.0	0.0	0.01
0.0	0.8	0.2	0.01
0.0	0.0	1.0	0.01
0.0	0.0	1.0	0.01
0.0	0.0	1.0	0.01
0.0	0.0	1.0	0.01
0.0	0.0	1.0	0.01
0.0	0.8	0.2	0.01
0.0	0.0	1.0	0.01
0.0	0.0	1.0	0.01
0.0	0.0	1.0	0.01
0.0	0.0	1.0	0.01
0.0	0.0	0.0	0.01
0.0	0.8	0.2	0.01
0.0	0.0	1.0	0.01
0.0	0.0	0.0	1.0
0.0	0.0	1.0	0.01
0.0	0.0	1.0	0.01
0.0	0.8	0.2	0.01
0.0	0.0	1.0	0.01
0.0	0.0	1.0	0.01
0.0	0.8	0.2	0.01
0.0	0.0	1.0	0.01
0.0	0.8	0.2	0.01
0.0	0.0	1.0	0.01
0.0	0.0	1.0	0.01
0.0	0.8	0.2	0.01
0.0	0.8	0.2	0.01
0.0	0.0	1.0	0.01
0.0	0.8	0.2	0.01
0.0	0.0	1.0	0.01
1.0	0.0	0.2	0.01
0.0	0.0	1.0	0.01
0.0	0.0	1.0	0.01
0.0	0.8	0.2	0.3
0.0	0.0	1.0	0.01
0.0	0.0	1.0	0.01
0.0	0.0	0.0	0.01
0.0	0.0	1.0	0.01
0.0	0.0	1.0	0.01
0.0	0.0	1.0	0.01
0.0	0.0	1.0	0.01
0.0	0.0	1.0	0.01
0.0	0.0	1.0	0.01
0.0	0.0	1.0	0.01
1.0	0.0	0.2	0.01
0.0	0.8	0.2	0.01
0.0	0.0	1.0	0.01
0.0	0.0	1.0	0.01
0.0	0.0	1.0	0.01
0.0	0.0	1.0	0.01
0.0	0.8	0.2	0.01
0.0	0.0	1.0	0.01
0.0	0.0	1.0	0.01
0.0	0.8	0.2	0.01
0.0	0.8	0.2	0.01
0.0	0.0	1.0	0.01
0.0	0.0	1.0	0.01
0.0	0.8	0.2	0.01
0.0	0.0	1.0	0.01
0.0	0.0	1.0	1.0
0.0	0.0	1.0	0.3
0.0	0.8	0.2	0.01
0.0	0.0	1.0	0.01
1.0	0.0	0.2	0.01
0.0	0.0	1.0	0.01
0.0	0.0	1.0	0.3
0.0	0.0	1.0	0.01
0.0	0.0	1.0	0.3
0.0	0.8	0.2	0.01
0.0	0.0	1.0	0.01
0.0	0.0	1.0	0.01
0.0	0.0	1.0	0.01
0.0	0.8	0.2	0.3
0.0	0.8	0.2	0.3
0.0	0.0	1.0	0.01
0.0	0.0	1.0	0.01
0.0	0.0	1.0	0.01
0.0	0.0	1.0	0.3
1.0	0.0	0.2	0.01
0.0	0.0	1.0	0.01
0.0	0.0	1.0	0.3
0.0	0.0	1.0	0.01
1.0	0.0	0.2	0.01
0.0	0.8	0.2	0.01
0.0	0.8	0.2	0.3
0.0	0.0	1.0	0.01
0.0	0.8	0.2	0.01
0.0	0.0	1.0	0.01
0.0	0.0	1.0	0.01
0.0	0.8	0.2	0.3
0.0	0.8	0.2	0.01
0.0	0.8	0.2	0.01
0.0	0.0	1.0	0.3
0.0	0.0	1.0	0.01
0.0	0.8	0.2	0.3
1.0	0.0	0.2	0.01
0.0	0.0	1.0	0.01
0.0	0.0	1.0	0.01
0.0	0.0	1.0	0.01
1.0	0.0	0.2	0.01
0.0	0.0	1.0	0.01
0.0	0.8	0.2	0.01
0.0	0.0	1.0	0.3
0.0	0.0	1.0	0.01
0.0	0.0	1.0	0.01
0.0	0.0	1.0	0.3
0.0	0.8	0.2	0.3
0.0	0.0	1.0	0.01
0.0	0.0	1.0	0.3
0.0	0.0	1.0	0.01
0.0	0.8	0.2	0.3
0.0	0.8	0.2	0.01
0.0	0.0	1.0	0.01
0.0	0.0	1.0	0.01
0.0	0.0	1.0	0.01
0.0	0.0	1.0	0.01
0.0	0.0	1.0	0.3
1.0	0.0	0.2	0.01
1.0	0.0	0.2	0.01
0.0	0.0	1.0	0.01
0.0	0.0	1.0	0.01
0.0	0.0	1.0	0.01
1.0	0.0	0.2	0.01
0.0	0.8	0.2	0.01
0.0	0.8	0.2	0.01
0.0	0.0	1.0	0.01
0.0	0.8	0.2	0.01
0.0	0.0	1.0	0.01
0.0	0.8	0.2	0.3
0.0	0.0	1.0	0.01
0.0	0.0	1.0	0.3
1.0	0.0	0.2	0.01
0.0	0.0	1.0	0.3
1.0	0.0	0.2	0.01
0.0	0.0	1.0	0.01
0.0	0.8	0.2	0.01
0.0	0.0	1.0	0.01
1.0	0.0	0.2	0.01
0.0	0.0	1.0	0.01
0.0	0.0	1.0	0.01
0.0	0.0	0.0	0.01
0.0	0.0	1.0	0.01
0.0	0.0	1.0	0.01
0.0	0.8	0.2	1.0
0.0	0.0	1.0	0.01
0.0	0.0	1.0	0.01
0.0	0.0	1.0	0.01
0.0	0.8	0.2	0.01
0.0	0.8	0.2	0.01
0.0	0.8	0.2	0.01
0.0	0.8	0.2	0.3
0.0	0.0	1.0	0.01
0.0	0.8	0.2	0.01
0.0	0.0	1.0	0.01
1.0	0.0	0.2	0.01
0.0	0.8	0.2	0.01
0.0	0.0	0.0	0.01
0.0	0.0	0.0	0.01
0.0	0.0	0.0	0.01
0.0	0.0	0.0	0.01
0.0	0.0	0.0	1.0
0.0	0.0	0.0	0.01
0.0	0.0	0.0	0.01
0.0	0.0	0.0	0.01
0.0	0.0	0.0	0.3
0.0	0.0	0.0	0.01
0.0	0.0	0.0	0.01
0.0	0.0	0.0	0.3
0.0	0.0	0.0	0.01
0.0	0.0	0.0	0.01
0.0	0.0	0.0	0.01
0.0	0.0	0.0	0.3
0.0	0.0	0.0	0.01
0.0	0.0	0.0	0.01
0.0	0.8	0.2	0.01
0.0	0.8	0.2	0.01
0.0	0.8	0.2	0.01
0.0	0.8	0.2	0.01
0.0	0.8	0.2	0.01
0.0	0.0	0.0	0.01
0.0	0.0	0.0	0.01
0.0	0.8	0.2	0.01
0.0	0.8	0.2	0.01
0.0	0.0	0.0	0.01
0.0	0.8	0.2	0.01
0.0	0.0	0.0	0.01
0.0	0.8	0.2	0.01
0.0	0.0	0.0	0.01
0.0	0.0	0.0	0.01
0.0	0.0	0.0	0.01
0.0	0.8	0.2	0.01
0.0	0.8	0.2	0.01
0.0	0.0	0.0	0.01
0.0	0.8	0.2	0.01
0.0	0.0	0.0	0.01
0.0	0.0	0.0	0.01
0.0	0.8	0.2	0.01
0.0	0.8	0.2	0.01
0.0	0.0	0.0	0.01
0.0	0.0	0.0	0.01
0.0	0.8	0.2	0.01
0.0	0.0	0.0	0.01
0.0	0.0	0.0	0.01
0.0	0.0	0.0	0.01
0.0	0.8	0.2	0.01
0.0	0.0	0.0	0.01
0.0	0.0	0.0	0.01
0.0	0.0	0.0	0.01
0.0	0.0	0.0	0.01
0.0	0.0	0.0	0.01
0.0	0.0	0.0	0.01
0.0	0.8	0.2	0.01
0.0	0.8	0.2	0.01
0.0	0.8	0.2	0.01
0.0	0.8	0.2	0.01
0.0	0.0	0.0	0.01
0.0	0.8	0.2	0.01
0.0	0.8	0.2	0.01
0.0	0.8	0.2	0.01
0.0	0.0	0.0	0.01
0.0	0.8	0.2	0.01
0.0	0.0	0.0	0.01
0.0	0.8	0.2	0.01
0.0	0.8	0.2	0.01
0.0	0.8	0.2	0.01
0.0	0.0	0.0	0.01
0.0	0.0	0.0	0.01
0.0	0.0	0.0	0.01
0.0	0.8	0.2	0.01
0.0	0.8	0.2	0.01
0.0	0.8	0.2	0.01
0.0	0.8	0.2	0.01
0.0	0.0	0.0	0.01
0.0	0.0	0.0	1.0
0.0	0.8	0.2	0.01
0.0	0.0	0.0	0.01
0.0	0.0	0.0	0.01
0.0	0.0	0.0	0.01
0.0	0.8	0.2	0.01
0.0	0.0	0.0	0.01
0.0	0.0	0.0	0.01
0.0	0.0	0.0	0.01
0.0	0.0	0.0	0.01
0.0	0.8	0.2	0.01
0.0	0.0	0.0	0.01
0.0	0.0	0.0	0.01
0.0	0.0	0.0	0.01
0.0	0.0	0.0	0.01
0.0	0.8	0.2	0.01
0.0	0.8	0.2	0.01
0.0	0.0	0.0	0.01
0.0	0.8	0.2	0.01
0.0	0.8	0.2	0.01
0.0	0.0	0.0	0.01
0.0	0.0	0.0	0.01
0.0	0.8	0.2	0.01
0.0	0.8	0.2	0.01
0.0	0.8	0.2	0.01
0.0	0.0	0.0	0.01
0.0	0.8	0.2	0.01
0.0	0.0	0.0	0.01
0.0	0.0	0.0	0.01
0.0	0.0	0.0	0.01
0.0	0.0	0.0	0.01
0.0	0.8	0.2	0.01
0.0	0.0	0.0	0.01
0.0	0.0	0.0	0.01
0.0	0.8	0.2	0.01
0.0	0.8	0.2	0.01
0.0	0.8	0.2	0.01
0.0	0.0	0.0	0.01
0.0	0.0	0.0	0.01
0.0	0.0	0.0	0.01
0.0	0.8	0.2	0.01
0.0	0.0	0.0	0.01
0.0	0.8	0.2	0.01
0.0	0.0	0.0	0.01
0.0	0.8	0.2	0.01
0.0	0.0	0.0	0.01
0.0	0.8	0.2	0.01
0.0	0.0	0.0	0.01
0.0	0.8	0.2	0.01
0.0	0.0	0.0	0.01
0.0	0.0	0.0	0.01
0.0	0.0	0.0	0.01
0.0	0.8	0.2	0.01
0.0	0.0	0.0	0.01
0.0	0.8	0.2	0.01
0.0	0.0	0.0	0.01
0.0	0.8	0.2	0.01
0.0	0.0	0.0	0.01
0.0	0.0	0.0	0.01
0.0	0.8	0.2	0.01
0.0	0.8	0.2	0.01
0.0	0.0	0.0	0.01
0.0	0.8	0.2	0.01
0.0	0.0	0.0	0.01
0.0	0.8	0.2	0.01
0.0	0.0	0.0	0.01
0.0	0.0	0.0	0.01
0.0	0.0	0.0	0.01
0.0	0.8	0.2	0.01
0.0	0.8	0.2	0.01
0.0	0.8	0.2	0.01
0.0	0.0	0.0	0.01
0.0	0.0	0.0	0.01
0.0	0.0	0.0	0.01
0.0	0.0	0.0	0.01
0.0	0.0	0.0	0.01
0.0	0.0	0.0	0.01
0.0	0.8	0.2	0.01
0.0	0.0	0.0	0.01
0.0	0.0	0.0	0.01
0.0	0.0	0.0	0.01
0.0	0.0	0.0	0.01
0.0	0.0	0.0	0.01
0.0	0.8	0.2	0.01
0.0	0.8	0.2	0.01
0.0	0.0	0.0	0.01
0.0	0.0	0.0	0.01
0.0	0.0	0.0	0.01
0.0	0.8	0.2	0.01
0.0	0.0	0.0	0.01
0.0	0.0	0.0	0.01
0.0	0.0	0.0	0.01
0.0	0.0	0.0	0.01
0.0	0.0	0.0	0.01
0.0	0.8	0.2	0.01
0.0	0.8	0.2	0.01
0.0	0.0	0.0	0.01
0.0	0.8	0.2	0.01
0.0	0.0	0.0	0.01
0.0	0.8	0.2	0.01
0.0	0.0	0.0	0.01
0.0	0.8	0.2	0.01
0.0	0.8	0.2	0.01
0.0	0.8	0.2	0.01
0.0	0.8	0.2	0.01
0.0	0.0	0.0	0.01
0.0	0.0	0.0	0.01
0.0	0.8	0.2	0.01
0.0	0.8	0.2	0.01
0.0	0.8	0.2	0.01
0.0	0.0	0.0	0.01
0.0	0.0	0.0	0.01
0.0	0.8	0.2	0.01
0.0	0.0	0.0	0.01
0.0	0.0	0.0	0.01
0.0	0.0	0.0	0.01
0.0	0.0	0.0	0.01
0.0	0.0	0.0	0.01
0.0	0.8	0.2	0.01
0.0	0.0	0.0	0.01
0.0	0.0	0.0	0.01
0.0	0.0	0.0	0.01
0.0	0.8	0.2	0.01
0.0	0.0	0.0	0.01
0.0	0.0	0.0	0.01
0.0	0.8	0.2	0.01
0.0	0.0	0.0	0.01
0.0	0.8	0.2	0.01
0.0	0.8	0.2	0.01
0.0	0.0	0.0	0.01
0.0	0.8	0.2	0.01
0.0	0.8	0.2	0.01
0.0	0.8	0.2	0.01
0.0	0.0	0.0	0.01
0.0	0.8	0.2	0.01
0.0	0.8	0.2	0.01
0.0	0.0	0.0	0.01
0.0	0.8	0.2	0.01
0.0	0.8	0.2	0.01
0.0	0.8	0.2	0.01
0.0	0.8	0.2	0.01
0.0	0.8	0.2	0.01
0.0	0.0	0.0	0.01
0.0	0.0	0.0	0.01
0.0	0.8	0.2	0.01
0.0	0.0	0.0	0.01
0.0	0.0	0.0	0.01
0.0	0.8	0.2	0.01
0.0	0.8	0.2	0.01
0.0	0.8	0.2	0.01
0.0	0.8	0.2	0.01
0.0	0.8	0.2	0.01
0.0	0.8	0.2	1.0
0.0	0.0	0.0	0.01
0.0	0.8	0.2	0.01
0.0	0.0	0.0	0.01
0.0	0.8	0.2	0.01
0.0	0.0	0.0	0.01
0.0	0.8	0.2	0.01
0.0	0.8	0.2	1.0
0.0	0.8	0.2	0.01
0.0	0.0	0.0	0.01
0.0	0.8	0.2	0.01
0.0	0.8	0.2	0.01
0.0	0.8	0.2	0.01
0.0	0.0	0.0	0.01
0.0	0.8	0.2	0.01
0.0	0.8	0.2	0.01
0.0	0.8	0.2	0.01
0.0	0.0	0.0	0.01
0.0	0.0	0.0	0.01
0.0	0.0	0.0	0.01
0.0	0.0	0.0	0.01
0.0	0.8	0.2	0.01
0.0	0.0	0.0	0.01
0.0	0.0	0.0	0.01
0.0	0.8	0.2	0.01
0.0	0.8	0.2	0.01
0.0	0.0	0.0	0.01
0.0	0.0	0.0	0.01
0.0	0.0	0.0	0.01
0.0	0.8	0.2	0.01
0.0	0.0	0.0	0.01
0.0	0.0	0.0	0.01
0.0	0.8	0.2	0.01
0.0	0.8	0.2	0.01
0.0	0.8	0.2	0.01
0.0	0.8	0.2	0.01
0.0	0.8	0.2	0.01
0.0	0.8	0.2	0.01
0.0	0.8	0.2	0.01
0.0	0.0	0.0	0.01
0.0	0.8	0.2	0.01
0.0	0.0	0.0	0.01
0.0	0.0	0.0	0.01
0.0	0.8	0.2	0.01
0.0	0.0	0.0	0.01
0.0	0.0	0.0	0.01
0.0	0.0	0.0	0.01
0.0	0.8	0.2	0.01
0.0	0.0	0.0	0.01
0.0	0.8	0.2	0.01
0.0	0.0	0.0	0.01
0.0	0.8	0.2	0.01
0.0	0.0	0.0	0.01
0.0	0.8	0.2	0.01
0.0	0.0	0.0	0.01
0.0	0.8	0.2	0.01
0.0	0.0	0.0	0.01
0.0	0.0	0.0	0.01
0.0	0.8	0.2	0.01
0.0	0.8	0.2	0.01
0.0	0.0	0.0	0.01
0.0	0.8	0.2	0.01
0.0	0.0	0.0	0.01
0.0	0.0	0.0	0.01
0.0	0.0	0.0	0.01
0.0	0.0	0.0	0.01
0.0	0.8	0.2	0.01
0.0	0.0	0.0	0.01
0.0	0.0	0.0	0.01
0.0	0.0	0.0	0.01
0.0	0.0	0.0	0.01
0.0	0.8	0.2	0.01
0.0	0.8	0.2	0.01
0.0	0.8	0.2	0.01
0.0	0.8	0.2	0.01
0.0	0.0	0.0	0.01
0.0	0.0	0.0	0.01
0.0	0.8	0.2	0.01
0.0	0.0	0.0	0.01
0.0	0.8	0.2	0.01
0.0	0.8	0.2	0.01
0.0	0.0	0.0	0.01
0.0	0.8	0.2	0.01
0.0	0.8	0.2	0.01
0.0	0.8	0.2	0.01
0.0	0.8	0.2	0.01
0.0	0.0	0.0	0.01
0.0	0.8	0.2	0.01
0.0	0.0	0.0	0.01
0.0	0.0	0.0	0.01
0.0	0.0	0.0	0.01
0.0	0.8	0.2	0.01
0.0	0.0	0.0	0.01
0.0	0.8	0.2	0.01
0.0	0.0	0.0	0.01
0.0	0.0	0.0	0.01
0.0	0.0	0.0	0.01
0.0	0.8	0.2	0.01
0.0	0.0	0.0	0.01
0.0	0.8	0.2	0.01
0.0	0.8	0.2	0.01
0.0	0.8	0.2	0.01
0.0	0.8	0.2	0.01
0.0	0.0	0.0	0.01
0.0	0.0	0.0	0.01
0.0	0.0	0.0	0.01
0.0	0.0	0.0	0.01
0.0	0.8	0.2	0.01
0.0	0.8	0.2	0.01
0.0	0.0	0.0	0.01
0.0	0.0	0.0	0.01
0.0	0.8	0.2	0.01
0.0	0.8	0.2	0.01
0.0	0.0	0.0	0.01
0.0	0.0	0.0	0.01
0.0	0.8	0.2	0.01
0.0	0.0	0.0	0.01
0.0	0.8	0.2	0.01
0.0	0.0	0.0	0.01
0.0	0.8	0.2	0.01
0.0	0.8	0.2	0.01
0.0	0.8	0.2	0.01
0.0	0.0	0.0	0.01
0.0	0.8	0.2	0.01
0.0	0.8	0.2	0.01
0.0	0.0	0.0	0.01
0.0	0.0	0.0	0.01
0.0	0.0	0.0	0.01
0.0	0.0	0.0	0.01
0.0	0.8	0.2	0.01
0.0	0.8	0.2	0.01
0.0	0.8	0.2	0.01
0.0	0.8	0.2	0.01
0.0	0.0	0.0	0.01
0.0	0.8	0.2	0.01
0.0	0.8	0.2	0.01
0.0	0.0	0.0	0.01
0.0	0.8	0.2	0.01
0.0	0.8	0.2	0.01
0.0	0.0	0.0	0.01
0.0	0.0	0.0	0.01
0.0	0.8	0.2	0.01
0.0	0.8	0.2	0.01
0.0	0.0	0.0	0.01
0.0	0.8	0.2	0.01
0.0	0.0	0.0	0.01
0.0	0.8	0.2	0.01
0.0	0.8	0.2	0.01
1.0	0.0	0.2	0.01
1.0	0.0	0.2	0.01
1.0	0.0	0.2	0.3
1.0	0.0	0.2	0.01
1.0	0.0	0.2	0.01
1.0	0.0	0.2	0.3
1.0	0.0	0.2	0.01
0.0	0.0	0.0	0.01
1.0	0.0	0.2	0.3
1.0	0.0	0.2	0.01
1.0	0.0	0.2	0.01
1.0	0.0	0.2	0.01
1.0	0.0	0.2	0.01
1.0	0.0	0.2	0.01
1.0	0.0	0.2	0.01
1.0	0.0	0.2	0.01
0.0	0.0	0.0	0.3
0.0	0.0	0.0	0.3
1.0	0.0	0.2	0.01
1.0	0.0	0.2	0.3
1.0	0.0	0.2	0.3
1.0	0.0	0.2	0.01
1.0	0.0	0.2	0.3
1.0	0.0	0.2	0.3
1.0	0.0	0.2	0.3
1.0	0.0	0.2	0.01
1.0	0.0	0.2	0.3
0.0	0.0	0.0	0.01
0.0	0.0	0.0	0.3
0.0	0.0	0.0	0.01
0.0	0.0	0.0	0.01
1.0	0.0	0.2	0.01
1.0	0.0	0.2	0.01
1.0	0.0	0.2	0.01
1.0	0.0	0.2	0.01
0.0	0.0	0.0	0.01
1.0	0.0	0.2	0.01
1.0	0.0	0.2	0.01
1.0	0.0	0.2	0.01
1.0	0.0	0.2	0.3
1.0	0.0	0.2	0.01
0.0	0.0	0.0	0.01
0.0	0.0	0.0	0.3
0.0	0.0	0.0	0.3
1.0	0.0	0.2	0.01
1.0	0.0	0.2	0.01
0.0	0.0	0.0	0.01
0.0	0.0	0.0	0.01
1.0	0.0	0.2	0.01
0.0	0.0	0.0	0.01
0.0	0.0	0.0	0.01
1.0	0.0	0.2	0.01
1.0	0.0	0.2	0.01
0.0	0.0	0.0	0.01
0.0	0.0	0.0	0.3
1.0	0.0	0.2	0.01
1.0	0.0	0.2	0.01
1.0	0.0	0.2	0.01
1.0	0.0	0.2	0.01
1.0	0.0	0.2	0.01
1.0	0.0	0.2	0.01
1.0	0.0	0.2	0.01
1.0	0.0	0.2	0.01
1.0	0.0	0.2	0.3
0.0	0.0	0.0	0.01
1.0	0.0	0.2	0.3
1.0	0.0	0.2	0.01
1.0	0.0	0.2	0.01
1.0	0.0	0.2	0.01
0.0	0.0	0.0	0.01
1.0	0.0	0.2	0.3
1.0	0.0	0.2	0.01
0.0	0.0	0.0	0.01
0.0	0.0	0.0	0.01
1.0	0.0	0.2	0.01
1.0	0.0	0.2	0.01
1.0	0.0	0.2	0.01
0.0	0.0	0.0	0.01
1.0	0.0	0.2	0.01
1.0	0.0	0.2	0.01
1.0	0.0	0.2	0.01
0.0	0.0	0.0	0.01
1.0	0.0	0.2	0.01
1.0	0.0	0.2	0.3
1.0	0.0	0.2	0.01
1.0	0.0	0.2	0.01
1.0	0.0	0.2	0.01
1.0	0.0	0.2	0.01
1.0	0.0	0.2	0.01
1.0	0.0	0.2	0.01
0.0	0.0	0.0	0.01
1.0	0.0	0.2	0.01
0.0	0.0	1.0	0.01
0.0	0.8	0.2	0.01
1.0	0.0	0.2	0.01
0.0	0.8	0.2	0.01
0.0	0.8	0.2	0.01
0.0	0.8	0.2	0.01
0.0	0.0	1.0	0.01
0.0	0.8	0.2	0.01
1.0	0.0	0.2	0.01
0.0	0.0	0.0	0.01
0.0	0.0	1.0	0.01
0.0	0.8	0.2	0.01
0.0	0.8	0.2	0.3
0.0	0.8	0.2	0.01
0.0	0.0	1.0	0.01
0.0	0.0	0.0	0.01
0.0	0.8	0.2	0.01
0.0	0.0	1.0	0.01
0.0	0.0	1.0	0.01
0.0	0.8	0.2	0.01
0.0	0.8	0.2	0.01
0.0	0.8	0.2	0.01
0.0	0.0	1.0	0.01
1.0	0.0	0.2	0.01
0.0	0.8	0.2	0.01
0.0	0.8	0.2	0.01
1.0	0.0	0.2	0.01
0.0	0.8	0.2	0.01
0.0	0.8	0.2	0.01
0.0	0.0	1.0	0.01
0.0	0.8	0.2	0.3
0.0	0.8	0.2	0.01
0.0	0.0	1.0	0.01
0.0	0.8	0.2	0.01
0.0	0.0	0.0	0.01
0.0	0.0	1.0	0.01
0.0	0.8	0.2	0.01
0.0	0.0	0.0	0.01
0.0	0.8	0.2	0.01
0.0	0.8	0.2	0.01
0.0	0.0	0.0	0.01
0.0	0.8	0.2	0.01
0.0	0.8	0.2	0.01
0.0	0.0	1.0	0.01
0.0	0.8	0.2	0.01
0.0	0.0	1.0	0.01
1.0	0.0	0.2	0.01
0.0	0.8	0.2	0.01
0.0	0.8	0.2	0.3
0.0	0.8	0.2	0.01
0.0	0.8	0.2	0.01
0.0	0.8	0.2	0.01
0.0	0.0	1.0	0.01
0.0	0.8	0.2	0.01
0.0	0.8	0.2	0.01
0.0	0.0	1.0	0.01
0.0	0.8	0.2	0.01
0.0	0.0	1.0	0.01
0.0	0.0	1.0	0.01
0.0	0.8	0.2	0.01
0.0	0.8	0.2	0.01
0.0	0.0	1.0	0.01
0.0	0.0	1.0	0.3
0.0	0.8	0.2	0.01
0.0	0.0	0.0	0.01
0.0	0.8	0.2	0.01
0.0	0.8	0.2	0.01
0.0	0.8	0.2	0.3
0.0	0.0	1.0	0.01
0.0	0.8	0.2	0.3
0.0	0.8	0.2	0.01
0.0	0.8	0.2	0.01
0.0	0.0	1.0	0.01
0.0	0.0	1.0	0.01
0.0	0.0	0.0	0.01
0.0	0.8	0.2	0.01
0.0	0.0	1.0	0.01
0.0	0.8	0.2	0.01
0.0	0.0	1.0	0.01
1.0	0.0	0.2	0.01
0.0	0.0	0.0	0.01
0.0	0.0	0.0	0.01
0.0	0.0	0.0	0.01
1.0	0.0	0.2	0.01
0.0	0.0	1.0	0.01
0.0	0.8	0.2	0.01
0.0	0.0	1.0	0.01
0.0	0.8	0.2	0.01
0.0	0.8	0.2	0.01
0.0	0.0	0.0	0.01
0.0	0.8	0.2	0.01
0.0	0.8	0.2	0.01
0.0	0.0	1.0	0.01
0.0	0.8	0.2	0.01
0.0	0.8	0.2	0.01
0.0	0.0	1.0	0.01
0.0	0.8	0.2	0.01
0.0	0.0	1.0	0.01
0.0	0.0	0.0	0.01
0.0	0.0	0.0	0.3
0.0	0.8	0.2	0.01
0.0	0.0	0.0	0.01
1.0	0.0	0.2	0.01
0.0	0.0	1.0	0.01
0.0	0.0	0.0	0.01
0.0	0.8	0.2	0.01
0.0	0.8	0.2	0.01
0.0	0.0	1.0	0.01
0.0	0.0	1.0	0.01
0.0	0.8	0.2	0.01
0.0	0.0	1.0	0.01
0.0	0.8	0.2	0.01
0.0	0.0	1.0	0.01
0.0	0.8	0.2	0.01
0.0	0.0	1.0	0.01
0.0	0.8	0.2	0.01
0.0	0.0	1.0	0.01
0.0	0.8	0.2	0.01
0.0	0.0	0.0	0.01
0.0	0.0	0.0	0.3
0.0	0.8	0.2	0.01
0.0	0.0	1.0	0.01
0.0	0.0	1.0	0.01
0.0	0.0	1.0	0.01
0.0	0.0	1.0	0.01
1.0	0.0	0.2	0.01
0.0	0.0	1.0	0.3
0.0	0.8	0.2	0.3
0.0	0.0	1.0	0.01
0.0	0.0	1.0	0.01
0.0	0.0	1.0	0.3
0.0	0.0	1.0	0.01
0.0	0.8	0.2	0.01
0.0	0.0	0.0	0.01
0.0	0.0	0.0	0.01
0.0	0.0	1.0	0.3
0.0	0.8	0.2	0.01
0.0	0.8	0.2	0.01
0.0	0.0	1.0	0.01
0.0	0.0	1.0	0.3
0.0	0.0	1.0	0.01
0.0	0.0	1.0	0.01
0.0	0.0	0.0	0.01
0.0	0.8	0.2	0.01
0.0	0.0	1.0	0.3
1.0	0.0	0.2	0.3
0.0	0.8	0.2	0.01
1.0	0.0	0.2	0.01
0.0	0.8	0.2	0.01
0.0	0.8	0.2	0.01
0.0	0.0	1.0	0.01
0.0	0.8	0.2	0.01
0.0	0.0	1.0	0.01
0.0	0.8	0.2	0.01
0.0	0.8	0.2	0.01
0.0	0.0	0.0	0.01
0.0	0.8	0.2	0.01
0.0	0.0	1.0	0.01
0.0	0.8	0.2	0.01
0.0	0.0	1.0	0.01
0.0	0.8	0.2	0.01
0.0	0.8	0.2	0.01
0.0	0.8	0.2	0.01
0.0	0.0	1.0	0.01
0.0	0.0	1.0	0.01
1.0	0.0	0.2	0.01
0.0	0.8	0.2	0.01
0.0	0.0	0.0	0.01
0.0	0.0	1.0	0.01
0.0	0.8	0.2	0.01
0.0	0.8	0.2	0.01
0.0	0.8	0.2	0.01
0.0	0.8	0.2	0.01
0.0	0.0	1.0	0.01
0.0	0.0	1.0	0.01
0.0	0.0	1.0	0.01
0.0	0.8	0.2	0.01
0.0	0.8	0.2	0.3
0.0	0.0	1.0	0.01
0.0	0.8	0.2	0.01
0.0	0.8	0.2	0.01
0.0	0.8	0.2	0.01
0.0	0.8	0.2	0.01
0.0	0.0	1.0	0.01
0.0	0.8	0.2	0.01
0.0	0.0	1.0	0.3
0.0	0.0	1.0	0.01
0.0	0.0	0.0	0.3
0.0	0.0	0.0	0.01
0.0	0.8	0.2	0.01
1.0	0.0	0.2	0.01
0.0	0.0	0.0	0.01
0.0	0.8	0.2	0.01
0.0	0.0	0.0	0.01
0.0	0.0	0.0	0.3
0.0	0.8	0.2	0.01
0.0	0.0	1.0	0.01
0.0	0.0	1.0	0.01
0.0	0.0	0.0	0.01
0.0	0.0	0.0	0.01
0.0	0.0	0.0	0.01
0.0	0.0	0.0	0.01
0.0	0.0	1.0	0.01
0.0	0.8	0.2	0.01
0.0	0.0	1.0	0.01
0.0	0.8	0.2	0.3
0.0	0.0	1.0	0.3
0.0	0.0	0.0	0.01
0.0	0.8	0.2	0.01
0.0	0.8	0.2	0.01
0.0	0.8	0.2	0.01
0.0	0.8	0.2	0.01
0.0	0.8	0.2	0.01
0.0	0.8	0.2	0.01
0.0	0.0	0.0	0.01
0.0	0.0	1.0	0.01
0.0	0.8	0.2	0.01
0.0	0.0	1.0	0.01
0.0	0.8	0.2	0.01
0.0	0.0	0.0	0.01
0.0	0.8	0.2	0.01
0.0	0.0	0.0	0.01
0.0	0.0	0.0	0.01
1.0	0.0	0.2	0.01
0.0	0.8	0.2	0.01
0.0	0.8	0.2	0.3
0.0	0.8	0.2	0.01
0.0	0.8	0.2	0.01
0.0	0.0	0.0	0.01
0.0	0.0	1.0	0.01
0.0	0.0	0.0	0.01
0.0	0.0	1.0	0.01
0.0	0.8	0.2	0.01
0.0	0.0	0.0	0.01
1.0	0.0	0.2	0.01
0.0	0.0	0.0	0.01
0.0	0.0	1.0	0.01
0.0	0.8	0.2	0.01
0.0	0.8	0.2	0.01
0.0	0.0	0.0	0.01
0.0	0.8	0.2	0.01
0.0	0.0	1.0	0.01
0.0	0.8	0.2	0.01
0.0	0.8	0.2	0.01
0.0	0.8	0.2	0.01
0.0	0.8	0.2	0.01
0.0	0.0	0.0	0.3
0.0	0.8	0.2	0.01
0.0	0.0	1.0	0.3
0.0	0.0	1.0	0.01
0.0	0.0	1.0	0.01
1.0	0.0	0.2	0.01
0.0	0.0	1.0	0.01
1.0	0.0	0.2	0.01
0.0	0.0	1.0	0.01
0.0	0.0	0.0	0.01
0.0	0.0	1.0	0.01
0.0	0.8	0.2	0.01
0.0	0.8	0.2	0.01
0.0	0.8	0.2	0.01
0.0	0.0	1.0	0.01
0.0	0.8	0.2	0.01
0.0	0.8	0.2	0.01
0.0	0.0	0.0	0.01
0.0	0.0	1.0	0.01
0.0	0.0	0.0	0.01
0.0	0.0	1.0	0.01
0.0	0.8	0.2	0.01
0.0	0.0	1.0	0.01
0.0	0.8	0.2	0.01
0.0	0.0	1.0	0.01
0.0	0.0	1.0	0.01
0.0	0.0	0.0	0.01
0.0	0.0	1.0	0.01
0.0	0.0	0.0	0.01
0.0	0.8	0.2	0.01
0.0	0.8	0.2	0.01
0.0	0.0	1.0	0.01
0.0	0.8	0.2	0.01
0.0	0.8	0.2	0.01
1.0	0.0	0.2	0.01
0.0	0.8	0.2	0.01
0.0	0.0	0.0	0.01
0.0	0.0	1.0	0.01
0.0	0.8	0.2	0.01
0.0	0.0	0.0	0.01
0.0	0.8	0.2	0.01
0.0	0.8	0.2	0.01
0.0	0.8	0.2	0.01
0.0	0.0	1.0	0.01
0.0	0.0	0.0	0.01
0.0	0.8	0.2	0.01
0.0	0.0	1.0	0.01
0.0	0.0	0.0	0.01
0.0	0.0	1.0	0.3
0.0	0.0	0.0	0.01
0.0	0.0	1.0	0.3
0.0	0.8	0.2	0.01
0.0	0.8	0.2	0.01
0.0	0.0	1.0	0.01
0.0	0.8	0.2	0.01
0.0	0.8	0.2	0.01
0.0	0.0	1.0	0.01
0.0	0.8	0.2	0.01
0.0	0.0	1.0	0.3
0.0	0.0	1.0	0.01
0.0	0.0	1.0	0.01
0.0	0.8	0.2	0.01
0.0	0.0	1.0	0.01
0.0	0.0	1.0	0.01
0.0	0.8	0.2	0.01
0.0	0.0	0.0	0.01
0.0	0.0	1.0	0.01
1.0	0.0	0.2	0.01
0.0	0.8	0.2	0.01
1.0	0.0	0.2	0.01
0.0	0.8	0.2	0.01
0.0	0.8	0.2	0.01
0.0	0.0	0.0	0.01
0.0	0.0	1.0	0.01
0.0	0.0	1.0	0.01
0.0	0.0	0.0	0.01
0.0	0.8	0.2	0.01
0.0	0.0	1.0	0.01
0.0	0.0	1.0	0.01
0.0	0.8	0.2	0.01
1.0	0.0	0.2	0.01
0.0	0.0	1.0	0.01
1.0	0.0	0.2	0.01
0.0	0.0	1.0	0.01
0.0	0.8	0.2	0.01
0.0	0.8	0.2	0.3
0.0	0.0	1.0	0.3
1.0	0.0	0.2	0.01
0.0	0.8	0.2	0.01
0.0	0.0	1.0	0.01
0.0	0.8	0.2	0.01
0.0	0.0	1.0	0.01
0.0	0.0	1.0	0.01
0.0	0.8	0.2	0.01
0.0	0.8	0.2	0.01
0.0	0.8	0.2	0.01
0.0	0.0	1.0	0.3
0.0	0.0	0.0	0.01
0.0	0.8	0.2	0.01
0.0	0.8	0.2	0.01
1.0	0.0	0.2	0.01
0.0	0.0	1.0	0.01
0.0	0.8	0.2	0.01
0.0	0.0	1.0	0.01
0.0	0.0	1.0	0.01
0.0	0.0	0.0	0.01
0.0	0.0	0.0	0.01
0.0	0.8	0.2	0.01
0.0	0.0	1.0	0.01
0.0	0.8	0.2	0.01
0.0	0.0	0.0	0.01
0.0	0.8	0.2	0.01
0.0	0.0	1.0	0.01
0.0	0.8	0.2	0.01
0.0	0.0	1.0	0.01
0.0	0.8	0.2	0.01
0.0	0.8	0.2	0.01
0.0	0.8	0.2	0.01
0.0	0.8	0.2	0.01
0.0	0.8	0.2	0.01
1.0	0.0	0.2	0.01
0.0	0.0	1.0	0.01
1.0	0.0	0.2	0.01
0.0	0.0	0.0	0.01
0.0	0.8	0.2	0.01
0.0	0.8	0.2	0.01
0.0	0.0	1.0	0.01
0.0	0.0	1.0	0.01
0.0	0.8	0.2	0.01
0.0	0.0	1.0	0.01
0.0	0.8	0.2	0.01
0.0	0.0	0.0	0.01
1.0	0.0	0.2	0.01
0.0	0.8	0.2	0.01
0.0	0.8	0.2	0.01
0.0	0.0	0.0	0.01
0.0	0.0	1.0	0.01
1.0	0.0	0.2	0.01
0.0	0.0	0.0	0.01
0.0	0.0	1.0	0.01
0.0	0.0	1.0	0.01
0.0	0.8	0.2	0.01
0.0	0.8	0.2	0.01
0.0	0.0	1.0	0.01
0.0	0.8	0.2	0.01
0.0	0.0	1.0	0.01
0.0	0.0	1.0	0.3
0.0	0.0	1.0	0.01
0.0	0.8	0.2	0.01
0.0	0.8	0.2	0.01
0.0	0.8	0.2	0.01
0.0	0.0	0.0	0.01
0.0	0.0	0.0	0.01
0.0	0.8	0.2	0.01
0.0	0.0	1.0	0.01
0.0	0.8	0.2	0.01
1.0	0.0	0.2	0.01
0.0	0.8	0.2	0.01
0.0	0.8	0.2	0.01
0.0	0.8	0.2	0.01
0.0	0.8	0.2	0.01
1.0	0.0	0.2	0.01
1.0	0.0	0.2	0.01
0.0	0.0	1.0	0.01
0.0	0.0	1.0	0.01
0.0	0.8	0.2	0.01
0.0	0.0	1.0	0.01
1.0	0.0	0.2	0.3
0.0	0.8	0.2	0.01
0.0	0.8	0.2	0.01
0.0	0.0	1.0	0.01
0.0	0.0	1.0	0.01
0.0	0.0	1.0	0.01
0.0	0.0	1.0	0.01
0.0	0.0	1.0	0.01
0.0	0.8	0.2	0.01
0.0	0.0	0.0	0.01
0.0	0.0	1.0	0.01
0.0	0.0	0.0	0.01
0.0	0.0	0.0	0.01
0.0	0.0	1.0	0.01
0.0	0.0	0.0	0.01
0.0	0.0	1.0	0.01
0.0	0.8	0.2	0.01
0.0	0.8	0.2	0.01
0.0	0.0	0.0	0.01
0.0	0.0	1.0	0.3
0.0	0.0	1.0	0.3
0.0	0.0	1.0	0.01
0.0	0.8	0.2	0.3
0.0	0.0	1.0	0.01
0.0	0.0	1.0	0.01
0.0	0.8	0.2	0.01
0.0	0.0	0.0	0.01
0.0	0.8	0.2	0.01
0.0	0.8	0.2	0.01
0.0	0.8	0.2	0.01
0.0	0.8	0.2	0.01
0.0	0.8	0.2	0.01
0.0	0.8	0.2	0.01
0.0	0.0	0.0	0.01
1.0	0.0	0.2	0.01
0.0	0.0	1.0	0.01
0.0	0.0	1.0	0.01
1.0	0.0	0.2	0.01
0.0	0.0	1.0	0.3
0.0	0.0	1.0	0.01
0.0	0.0	1.0	0.01
0.0	0.8	0.2	0.01
0.0	0.8	0.2	0.01
0.0	0.8	0.2	0.01
0.0	0.0	1.0	0.01
0.0	0.8	0.2	0.3
0.0	0.0	1.0	0.01
1.0	0.0	0.2	0.01
0.0	0.8	0.2	0.01
0.0	0.0	1.0	0.01
0.0	0.8	0.2	0.01
0.0	0.0	0.0	0.01
0.0	0.0	0.0	0.01
1.0	0.0	0.2	0.01
0.0	0.0	1.0	0.01
0.0	0.0	1.0	0.01
0.0	0.8	0.2	0.01
0.0	0.0	0.0	0.01
0.0	0.8	0.2	0.01
0.0	0.0	1.0	0.01
0.0	0.0	0.0	0.01
0.0	0.0	0.0	0.01
0.0	0.0	0.0	0.01
0.0	0.8	0.2	0.01
0.0	0.0	0.0	0.01
0.0	0.8	0.2	0.01
0.0	0.0	1.0	0.01
0.0	0.8	0.2	0.01
0.0	0.8	0.2	0.3
0.0	0.8	0.2	0.01
0.0	0.8	0.2	0.01
1.0	0.0	0.2	0.01
0.0	0.8	0.2	0.01
0.0	0.8	0.2	0.01
0.0	0.8	0.2	0.01
0.0	0.8	0.2	0.01
0.0	0.0	0.0	0.3
0.0	0.0	1.0	0.01
1.0	0.0	0.2	0.3
0.0	0.0	0.0	0.01
0.0	0.0	1.0	0.01
0.0	0.0	1.0	0.01
0.0	0.8	0.2	0.01
0.0	0.0	1.0	0.01
0.0	0.8	0.2	0.01
0.0	0.8	0.2	0.01
0.0	0.0	1.0	0.01
0.0	0.0	1.0	0.01
0.0	0.8	0.2	0.01
0.0	0.0	0.0	0.01
0.0	0.8	0.2	0.01
0.0	0.0	0.0	0.01
0.0	0.8	0.2	0.3
0.0	0.0	1.0	0.01
0.0	0.0	1.0	0.01
0.0	0.8	0.2	0.01
0.0	0.8	0.2	0.01
0.0	0.0	1.0	0.01
0.0	0.8	0.2	0.01
0.0	0.8	0.2	0.01
0.0	0.8	0.2	0.01
1.0	0.0	0.2	0.01
0.0	0.8	0.2	0.01
1.0	0.0	0.2	0.3
0.0	0.0	0.0	0.01
0.0	0.8	0.2	0.01
0.0	0.8	0.2	0.01
0.0	0.0	0.0	0.01
0.0	0.0	1.0	0.01
0.0	0.0	1.0	0.01
0.0	0.0	1.0	0.01
0.0	0.8	0.2	0.01
0.0	0.8	0.2	0.3
0.0	0.8	0.2	0.01
0.0	0.8	0.2	0.3
0.0	0.0	1.0	0.01
0.0	0.0	1.0	0.01
0.0	0.8	0.2	0.3
0.0	0.0	0.0	0.01
0.0	0.0	0.0	0.01
0.0	0.0	0.0	0.3
0.0	0.0	1.0	0.01
1.0	0.0	0.2	0.01
0.0	0.0	1.0	0.01
0.0	0.0	1.0	0.3
0.0	0.0	1.0	0.01
0.0	0.0	1.0	0.01
0.0	0.0	1.0	0.01
0.0	0.0	1.0	0.01
0.0	0.0	1.0	0.01
0.0	0.0	1.0	0.3
0.0	0.8	0.2	0.01
0.0	0.0	1.0	0.01
0.0	0.0	1.0	0.01
0.0	0.8	0.2	0.01
0.0	0.8	0.2	0.01
0.0	0.0	1.0	0.01
0.0	0.8	0.2	0.01
0.0	0.8	0.2	0.01
0.0	0.8	0.2	0.01
0.0	0.0	1.0	0.01
0.0	0.8	0.2	0.01
0.0	0.0	1.0	0.01
0.0	0.8	0.2	0.01
0.0	0.0	1.0	0.01
0.0	0.0	0.0	0.01
0.0	0.8	0.2	0.01
0.0	0.8	0.2	0.01
0.0	0.8	0.2	0.01
0.0	0.0	1.0	0.01
0.0	0.0	1.0	0.01
0.0	0.8	0.2	0.01
0.0	0.8	0.2	0.01
0.0	0.8	0.2	0.01
0.0	0.0	1.0	0.01
0.0	0.8	0.2	0.01
0.0	0.0	0.0	0.01
0.0	0.0	0.0	0.3
0.0	0.8	0.2	0.01
0.0	0.0	1.0	0.01
0.0	0.8	0.2	0.01
0.0	0.0	1.0	0.01
0.0	0.0	1.0	0.01
0.0	0.0	1.0	0.01
0.0	0.0	0.0	0.01
0.0	0.8	0.2	0.01
0.0	0.8	0.2	0.01
0.0	0.0	0.0	0.01
0.0	0.8	0.2	0.01
0.0	0.0	1.0	0.3
0.0	0.0	1.0	0.01
1.0	0.0	0.2	0.01
1.0	0.0	0.2	0.01
0.0	0.8	0.2	0.01
0.0	0.0	0.0	0.01
0.0	0.8	0.2	0.01
0.0	0.0	0.0	0.01
0.0	0.8	0.2	0.01
0.0	0.0	1.0	0.3
1.0	0.0	0.2	0.01
0.0	0.8	0.2	0.01
0.0	0.0	1.0	0.01
0.0	0.0	1.0	0.01
1.0	0.0	0.2	0.01
0.0	0.8	0.2	0.01
0.0	0.0	1.0	0.01
1.0	0.0	0.2	0.01
0.0	0.8	0.2	0.01
0.0	0.8	0.2	0.01
0.0	0.8	0.2	0.01
0.0	0.0	1.0	0.01
0.0	0.0	1.0	0.01
0.0	0.8	0.2	0.01
0.0	0.8	0.2	0.01
1.0	0.0	0.2	0.01
0.0	0.8	0.2	0.01
0.0	0.8	0.2	0.01
0.0	0.8	0.2	0.01
0.0	0.8	0.2	0.01
1.0	0.0	0.2	0.01
0.0	0.8	0.2	0.01
0.0	0.0	0.0	0.01
1.0	0.0	0.2	0.01
0.0	0.8	0.2	0.01
0.0	0.0	1.0	0.01
0.0	0.0	1.0	0.01
1.0	0.0	0.2	0.01
0.0	0.0	0.0	0.01
0.0	0.0	1.0	0.01
0.0	0.0	1.0	0.01
0.0	0.0	1.0	0.01
0.0	0.0	1.0	0.01
0.0	0.8	0.2	0.01
0.0	0.0	1.0	0.01
0.0	0.8	0.2	0.3
1.0	0.0	0.2	0.01
0.0	0.0	1.0	0.01
1.0	0.0	0.2	0.01
0.0	0.0	0.0	0.01
0.0	0.0	0.0	0.01
0.0	0.8	0.2	0.01
0.0	0.8	0.2	0.01
0.0	0.8	0.2	0.01
0.0	0.8	0.2	0.01
0.0	0.0	1.0	0.01
0.0	0.0	0.0	0.01
0.0	0.8	0.2	0.01
0.0	0.8	0.2	0.01
0.0	0.0	1.0	0.01
1.0	0.0	0.2	0.01
0.0	0.8	0.2	0.01
0.0	0.8	0.2	0.01
0.0	0.0	1.0	0.01
0.0	0.8	0.2	0.01
0.0	0.8	0.2	0.01
0.0	0.8	0.2	0.01
0.0	0.0	1.0	0.01
0.0	0.8	0.2	0.01
0.0	0.8	0.2	0.01
0.0	0.8	0.2	0.01
0.0	0.8	0.2	0.01
0.0	0.0	1.0	0.01
0.0	0.0	1.0	0.01
0.0	0.8	0.2	0.01
0.0	0.0	1.0	0.01
0.0	0.0	1.0	0.01
0.0	0.8	0.2	0.01
0.0	0.0	1.0	0.3
0.0	0.0	1.0	0.01
0.0	0.8	0.2	0.01
0.0	0.0	0.0	0.01
0.0	0.0	1.0	0.01
0.0	0.8	0.2	0.3
0.0	0.0	0.0	0.01
0.0	0.8	0.2	0.01
0.0	0.8	0.2	0.01
0.0	0.0	0.0	0.01
0.0	0.0	1.0	0.01
0.0	0.8	0.2	0.3
0.0	0.0	0.0	0.01
0.0	0.0	1.0	0.01
0.0	0.0	1.0	0.01
0.0	0.8	0.2	0.01
0.0	0.8	0.2	0.01
0.0	0.8	0.2	0.01
1.0	0.0	0.2	0.01
1.0	0.0	0.2	0.01
0.0	0.8	0.2	0.01
0.0	0.0	1.0	0.01
0.0	0.8	0.2	0.3
0.0	0.0	1.0	0.01
0.0	0.0	1.0	0.01
0.0	0.8	0.2	0.01
1.0	0.0	0.2	0.3
0.0	0.0	0.0	0.01
0.0	0.8	0.2	0.01
0.0	0.0	1.0	0.01
1.0	0.0	0.2	0.01
0.0	0.8	0.2	0.01
0.0	0.0	0.0	0.01
0.0	0.8	0.2	0.3
0.0	0.0	0.0	0.01
0.0	0.8	0.2	0.01
0.0	0.0	1.0	0.01
0.0	0.8	0.2	0.01
0.0	0.8	0.2	0.01
0.0	0.0	1.0	0.3
0.0	0.8	0.2	0.01
0.0	0.8	0.2	0.01
0.0	0.8	0.2	0.01
0.0	0.0	0.0	0.01
0.0	0.0	1.0	0.01
0.0	0.0	1.0	0.01
0.0	0.0	1.0	0.01
0.0	0.0	1.0	0.01
0.0	0.8	0.2	0.01
0.0	0.0	0.0	0.01
1.0	0.0	0.2	0.3
0.0	0.0	1.0	0.3
0.0	0.8	0.2	0.01
0.0	0.8	0.2	0.01
0.0	0.0	1.0	0.01
0.0	0.0	1.0	0.3
0.0	0.0	0.0	0.01
0.0	0.8	0.2	0.01
1.0	0.0	0.2	0.01
0.0	0.8	0.2	0.01
0.0	0.0	0.0	0.01
0.0	0.0	0.0	0.01
0.0	0.0	0.0	0.01
0.0	0.8	0.2	0.01
1.0	0.0	0.2	0.01
0.0	0.0	0.0	0.01
0.0	0.0	1.0	0.01
0.0	0.8	0.2	0.01
0.0	0.8	0.2	0.01
0.0	0.8	0.2	0.01
0.0	0.0	0.0	0.01
0.0	0.8	0.2	0.3
0.0	0.8	0.2	0.01
0.0	0.8	0.2	0.01
0.0	0.0	1.0	0.01
0.0	0.0	1.0	0.01
0.0	0.8	0.2	0.01
0.0	0.0	1.0	0.01
0.0	0.8	0.2	0.01
0.0	0.0	1.0	0.01
0.0	0.0	1.0	0.01
0.0	0.0	0.0	0.3
0.0	0.0	0.0	0.3
0.0	0.8	0.2	0.01
0.0	0.0	0.0	0.01
0.0	0.0	1.0	0.01
0.0	0.8	0.2	0.3
0.0	0.8	0.2	0.01
0.0	0.0	1.0	0.3
0.0	0.0	0.0	0.01
0.0	0.0	1.0	0.01
0.0	0.8	0.2	0.01
0.0	0.0	0.0	0.01
0.0	0.0	0.0	0.01
0.0	0.0	1.0	0.01
0.0	0.8	0.2	0.3
0.0	0.0	1.0	0.01
0.0	0.0	0.0	0.3
0.0	0.8	0.2	0.01
0.0	0.0	1.0	0.01
0.0	0.0	1.0	0.01
0.0	0.0	1.0	0.01
0.0	0.8	0.2	0.01
0.0	0.8	0.2	0.01
0.0	0.8	0.2	0.01
0.0	0.0	0.0	0.01
0.0	0.0	0.0	0.01
0.0	0.8	0.2	0.01
0.0	0.0	1.0	0.01
0.0	0.8	0.2	0.01
0.0	0.0	0.0	0.01
0.0	0.0	0.0	0.01
0.0	0.8	0.2	0.3
0.0	0.0	1.0	0.01
0.0	0.8	0.2	0.01
0.0	0.0	1.0	0.01
0.0	0.8	0.2	0.01
0.0	0.0	1.0	0.01
0.0	0.0	1.0	0.01
0.0	0.0	1.0	0.01
0.0	0.8	0.2	0.01
0.0	0.0	1.0	0.01
0.0	0.8	0.2	0.01
0.0	0.0	1.0	0.01
0.0	0.8	0.2	0.01
0.0	0.0	1.0	0.01
0.0	0.0	1.0	0.01
0.0	0.0	1.0	0.01
0.0	0.8	0.2	0.01
0.0	0.0	1.0	0.01
0.0	0.8	0.2	0.01
0.0	0.0	1.0	0.01
0.0	0.0	0.0	0.01
0.0	0.8	0.2	0.01
0.0	0.8	0.2	0.01
0.0	0.0	0.0	0.01
0.0	0.8	0.2	0.3
0.0	0.0	1.0	0.01
1.0	0.0	0.2	0.01
0.0	0.0	1.0	0.01
0.0	0.8	0.2	0.01
0.0	0.0	1.0	0.01
0.0	0.0	1.0	0.01
0.0	0.8	0.2	0.01
0.0	0.0	1.0	0.01
0.0	0.8	0.2	0.01
0.0	0.0	1.0	0.01
0.0	0.8	0.2	0.01
0.0	0.8	0.2	0.01
0.0	0.8	0.2	0.01
0.0	0.0	1.0	0.3
0.0	0.8	0.2	0.01
0.0	0.0	0.0	0.01
0.0	0.0	1.0	0.01
0.0	0.8	0.2	0.01
0.0	0.0	1.0	0.01
1.0	0.0	0.2	0.01
0.0	0.0	1.0	0.01
0.0	0.0	1.0	0.01
0.0	0.0	0.0	0.01
0.0	0.0	1.0	0.01
0.0	0.8	0.2	0.01
0.0	0.8	0.2	0.01
0.0	0.0	1.0	0.01
0.0	0.8	0.2	0.01
0.0	0.8	0.2	0.01
0.0	0.8	0.2	0.01
0.0	0.0	1.0	0.01
1.0	0.0	0.2	0.01
0.0	0.0	1.0	0.01
0.0	0.0	1.0	0.01
0.0	0.0	1.0	0.01
0.0	0.8	0.2	0.01
0.0	0.0	0.0	0.01
0.0	0.0	1.0	0.01
0.0	0.8	0.2	0.01
0.0	0.8	0.2	0.01
0.0	0.8	0.2	0.01
1.0	0.0	0.2	0.01
0.0	0.0	1.0	0.01
0.0	0.0	1.0	0.01
0.0	0.0	1.0	0.01
0.0	0.0	1.0	0.01
0.0	0.8	0.2	0.01
0.0	0.0	1.0	0.01
1.0	0.0	0.2	0.3
0.0	0.8	0.2	0.01
0.0	0.0	0.0	0.01
0.0	0.8	0.2	0.01
0.0	0.0	1.0	0.01
0.0	0.8	0.2	0.01
0.0	0.8	0.2	0.01
0.0	0.8	0.2	0.01
0.0	0.8	0.2	0.01
0.0	0.0	1.0	0.01
0.0	0.8	0.2	0.01
0.0	0.0	0.0	0.01
0.0	0.8	0.2	0.01
0.0	0.8	0.2	0.01
0.0	0.8	0.2	0.01
0.0	0.8	0.2	0.01
0.0	0.8	0.2	0.01
0.0	0.0	1.0	0.01
0.0	0.8	0.2	0.01
0.0	0.0	0.0	0.01
0.0	0.0	1.0	0.01
0.0	0.0	0.0	0.01
0.0	0.8	0.2	0.01
0.0	0.8	0.2	0.01
0.0	0.0	1.0	0.01
1.0	0.0	0.2	0.01
0.0	0.0	1.0	0.01
0.0	0.8	0.2	0.01
0.0	0.8	0.2	0.3
0.0	0.0	1.0	0.01
0.0	0.0	1.0	0.01
0.0	0.8	0.2	0.01
0.0	0.8	0.2	0.01
0.0	0.0	0.0	0.01
0.0	0.0	1.0	0.01
0.0	0.8	0.2	0.01
0.0	0.0	1.0	0.01
0.0	0.8	0.2	0.01
0.0	0.0	1.0	0.3
0.0	0.8	0.2	0.01
0.0	0.0	0.0	0.01
0.0	0.8	0.2	0.3
0.0	0.0	1.0	0.01
1.0	0.0	0.2	0.01
0.0	0.8	0.2	0.01
0.0	0.0	1.0	0.01
0.0	0.0	1.0	0.01
0.0	0.0	1.0	0.01
0.0	0.8	0.2	0.01
0.0	0.0	1.0	0.3
0.0	0.8	0.2	0.01
0.0	0.0	0.0	0.01
0.0	0.0	1.0	0.01
0.0	0.0	1.0	0.01
0.0	0.0	1.0	0.3
0.0	0.8	0.2	0.01
0.0	0.0	1.0	0.01
0.0	0.8	0.2	0.01
0.0	0.8	0.2	0.01
0.0	0.8	0.2	0.3
0.0	0.8	0.2	0.3
0.0	0.0	0.0	0.01
0.0	0.0	0.0	0.01
0.0	0.8	0.2	0.01
1.0	0.0	0.2	0.01
0.0	0.0	1.0	0.01
0.0	0.8	0.2	0.3
0.0	0.8	0.2	0.01
0.0	0.0	1.0	0.01
0.0	0.0	1.0	0.01
0.0	0.0	1.0	0.01
0.0	0.8	0.2	0.3
0.0	0.8	0.2	0.01
0.0	0.8	0.2	0.01
0.0	0.0	1.0	0.01
0.0	0.8	0.2	0.01
0.0	0.8	0.2	0.3
0.0	0.8	0.2	0.3
0.0	0.0	1.0	0.01
0.0	0.8	0.2	0.01
0.0	0.8	0.2	0.01
0.0	0.0	1.0	0.01
0.0	0.8	0.2	0.3
0.0	0.0	1.0	0.01
0.0	0.0	1.0	0.01
1.0	0.0	0.2	0.01
0.0	0.0	1.0	0.01
0.0	0.0	1.0	0.01
0.0	0.0	1.0	0.01
0.0	0.8	0.2	0.01
0.0	0.0	1.0	0.01
0.0	0.0	0.0	0.01
0.0	0.0	1.0	0.01
0.0	0.0	0.0	0.01
0.0	0.8	0.2	0.01
0.0	0.0	1.0	0.3
0.0	0.0	0.0	0.01
0.0	0.8	0.2	0.01
0.0	0.0	1.0	0.01
0.0	0.0	0.0	0.3
0.0	0.8	0.2	0.01
0.0	0.8	0.2	0.01
0.0	0.0	0.0	0.01
0.0	0.0	0.0	0.01
0.0	0.0	1.0	0.01
1.0	0.0	0.2	0.01
1.0	0.0	0.2	0.01
0.0	0.0	0.0	0.01
0.0	0.8	0.2	0.01
0.0	0.0	1.0	0.01
0.0	0.8	0.2	0.3
0.0	0.0	1.0	0.01
0.0	0.8	0.2	0.01
0.0	0.0	1.0	0.01
0.0	0.0	1.0	0.01
0.0	0.8	0.2	0.01
0.0	0.0	0.0	0.01
0.0	0.8	0.2	0.3
0.0	0.0	0.0	0.01
0.0	0.0	1.0	0.01
0.0	0.0	0.0	0.01
1.0	0.0	0.2	0.01
0.0	0.0	1.0	0.01
0.0	0.8	0.2	0.01
0.0	0.0	1.0	0.01
0.0	0.8	0.2	0.01
0.0	0.8	0.2	0.01
0.0	0.0	1.0	0.01
0.0	0.0	1.0	0.01
0.0	0.8	0.2	0.01
0.0	0.8	0.2	0.01
0.0	0.0	0.0	0.01
0.0	0.0	1.0	0.01
0.0	0.8	0.2	0.01
1.0	0.0	0.2	0.01
0.0	0.0	1.0	0.01
0.0	0.0	1.0	0.01
1.0	0.0	0.2	0.01
0.0	0.8	0.2	0.01
0.0	0.0	1.0	0.01
0.0	0.0	1.0	0.01
0.0	0.0	1.0	0.01
1.0	0.0	0.2	0.01
0.0	0.0	1.0	0.01
0.0	0.8	0.2	0.01
0.0	0.8	0.2	0.01
0.0	0.0	1.0	0.01
0.0	0.0	0.0	0.01
0.0	0.0	0.0	0.01
0.0	0.8	0.2	0.01
0.0	0.0	0.0	0.01
0.0	0.8	0.2	0.3
0.0	0.8	0.2	0.01
0.0	0.8	0.2	0.01
0.0	0.0	1.0	0.01
0.0	0.0	1.0	0.01
0.0	0.8	0.2	0.01
0.0	0.0	0.0	0.01
0.0	0.0	0.0	0.01
0.0	0.0	0.0	0.01
0.0	0.8	0.2	0.01
0.0	0.0	1.0	0.01
0.0	0.8	0.2	0.01
0.0	0.8	0.2	0.01
0.0	0.0	1.0	0.01
0.0	0.8	0.2	0.01
0.0	0.8	0.2	0.01
0.0	0.8	0.2	0.01
0.0	0.0	0.0	0.01
0.0	0.0	0.0	0.01
0.0	0.0	1.0	0.01
0.0	0.8	0.2	0.01
0.0	0.8	0.2	0.01
0.0	0.0	1.0	0.01
0.0	0.0	1.0	0.01
1.0	0.0	0.2	0.01
0.0	0.0	0.0	0.01
0.0	0.0	1.0	0.01
0.0	0.0	1.0	0.01
0.0	0.0	1.0	0.01
0.0	0.0	1.0	0.01
0.0	0.0	1.0	0.01
0.0	0.8	0.2	0.3
0.0	0.0	1.0	0.01
0.0	0.8	0.2	0.01
0.0	0.0	0.0	0.01
0.0	0.0	0.0	0.01
0.0	0.8	0.2	0.01
0.0	0.8	0.2	0.01
0.0	0.0	1.0	0.01
0.0	0.0	1.0	0.3
0.0	0.8	0.2	0.01
0.0	0.0	1.0	0.01
0.0	0.0	1.0	0.3
0.0	0.8	0.2	0.01
0.0	0.0	1.0	0.3
0.0	0.0	1.0	0.01
0.0	0.8	0.2	0.01
0.0	0.8	0.2	0.01
0.0	0.0	1.0	0.01
0.0	0.8	0.2	0.01
0.0	0.8	0.2	0.01
1.0	0.0	0.2	0.01
0.0	0.0	1.0	0.01
0.0	0.0	1.0	0.01
1.0	0.0	0.2	0.01
0.0	0.8	0.2	0.01
0.0	0.8	0.2	0.3
0.0	0.8	0.2	0.01
0.0	0.8	0.2	0.01
0.0	0.8	0.2	0.01
0.0	0.0	1.0	0.3
0.0	0.8	0.2	0.3
0.0	0.0	1.0	0.01
0.0	0.0	1.0	0.01
0.0	0.0	1.0	0.01
0.0	0.8	0.2	0.01
1.0	0.0	0.2	0.3
0.0	0.8	0.2	0.3
0.0	0.0	1.0	0.01
0.0	0.8	0.2	0.01
0.0	0.0	0.0	0.01
1.0	0.0	0.2	0.01
0.0	0.8	0.2	0.01
0.0	0.8	0.2	0.01
0.0	0.8	0.2	0.01
0.0	0.0	0.0	0.01
0.0	0.0	1.0	0.3
0.0	0.0	1.0	0.3
0.0	0.8	0.2	0.01
0.0	0.8	0.2	0.01
0.0	0.0	1.0	0.01
0.0	0.0	0.0	0.01
0.0	0.8	0.2	0.01
0.0	0.8	0.2	0.01
0.0	0.0	1.0	0.01
0.0	0.0	1.0	0.01
0.0	0.0	1.0	0.01
0.0	0.0	1.0	0.01
0.0	0.8	0.2	0.3
0.0	0.8	0.2	0.01
0.0	0.0	1.0	0.01
0.0	0.0	0.0	0.3
0.0	0.8	0.2	0.01
0.0	0.0	1.0	0.01
0.0	0.0	1.0	0.01
0.0	0.8	0.2	0.01
0.0	0.0	0.0	0.01
0.0	0.8	0.2	0.01
1.0	0.0	0.2	0.01
0.0	0.0	1.0	0.01
0.0	0.0	1.0	0.01
0.0	0.8	0.2	0.01
0.0	0.8	0.2	0.01
0.0	0.0	0.0	0.01
0.0	0.0	1.0	0.3
0.0	0.0	1.0	0.01
0.0	0.8	0.2	0.01
0.0	0.8	0.2	0.01
0.0	0.8	0.2	0.3
0.0	0.0	1.0	0.01
0.0	0.0	1.0	0.3
0.0	0.0	1.0	0.01
0.0	0.0	1.0	0.01
0.0	0.0	0.0	0.01
0.0	0.0	1.0	0.01
0.0	0.0	0.0	0.01
0.0	0.0	1.0	0.01
0.0	0.0	1.0	0.01
0.0	0.0	0.0	0.01
0.0	0.8	0.2	0.01
0.0	0.0	1.0	0.01
0.0	0.8	0.2	0.01
0.0	0.8	0.2	0.01
0.0	0.0	1.0	0.01
0.0	0.0	1.0	0.01
0.0	0.0	1.0	0.01
0.0	0.0	1.0	0.01
0.0	0.8	0.2	0.01
0.0	0.0	0.0	0.01
0.0	0.0	1.0	0.01
0.0	0.8	0.2	0.01
0.0	0.8	0.2	0.01
0.0	0.0	0.0	0.01
0.0	0.8	0.2	0.01
0.0	0.0	1.0	0.3
0.0	0.0	1.0	0.01
0.0	0.0	1.0	0.01
0.0	0.8	0.2	0.01
0.0	0.8	0.2	0.3
0.0	0.8	0.2	0.01
0.0	0.0	0.0	0.01
0.0	0.0	1.0	0.01
0.0	0.0	1.0	0.01
0.0	0.8	0.2	0.01
0.0	0.8	0.2	0.01
0.0	0.8	0.2	0.01
0.0	0.0	1.0	0.01
0.0	0.8	0.2	0.01
0.0	0.8	0.2	0.01
0.0	0.0	0.0	0.01
0.0	0.8	0.2	0.01
0.0	0.0	0.0	0.01
0.0	0.0	1.0	0.01
0.0	0.0	1.0	0.01
0.0	0.0	1.0	0.01
0.0	0.8	0.2	0.01
0.0	0.8	0.2	0.01
0.0	0.0	0.0	0.01
0.0	0.8	0.2	0.01
0.0	0.0	1.0	0.3
1.0	0.0	0.2	0.01
0.0	0.0	1.0	0.01
0.0	0.0	1.0	0.3
0.0	0.0	1.0	0.01
0.0	0.8	0.2	0.01
0.0	0.0	1.0	0.01
0.0	0.0	0.0	0.01
0.0	0.0	1.0	0.01
0.0	0.8	0.2	0.01
0.0	0.8	0.2	0.3
0.0	0.8	0.2	0.01
0.0	0.0	1.0	0.01
0.0	0.8	0.2	0.01
0.0	0.0	0.0	0.01
0.0	0.8	0.2	0.01
0.0	0.0	1.0	0.01
0.0	0.8	0.2	0.01
0.0	0.0	1.0	0.01
0.0	0.8	0.2	0.01
0.0	0.8	0.2	0.01
0.0	0.8	0.2	0.01
0.0	0.0	1.0	0.01
0.0	0.0	1.0	0.01
0.0	0.8	0.2	0.01
0.0	0.8	0.2	0.01
0.0	0.0	0.0	0.01
0.0	0.8	0.2	0.01
0.0	0.0	1.0	0.01
0.0	0.0	1.0	0.01
0.0	0.0	1.0	0.01
0.0	0.8	0.2	0.01
0.0	0.8	0.2	0.01
0.0	0.0	0.0	0.01
0.0	0.8	0.2	0.01
0.0	0.0	1.0	0.01
0.0	0.8	0.2	0.01
0.0	0.0	0.0	0.01
0.0	0.0	0.0	0.01
0.0	0.0	1.0	0.01
0.0	0.8	0.2	0.01
0.0	0.0	1.0	0.3
0.0	0.0	1.0	0.01
0.0	0.0	1.0	0.01
0.0	0.0	1.0	0.01
0.0	0.8	0.2	0.01
0.0	0.0	1.0	0.01
0.0	0.0	0.0	0.01
0.0	0.0	1.0	0.01
0.0	0.8	0.2	0.01
0.0	0.0	1.0	0.01
0.0	0.8	0.2	0.01
0.0	0.0	1.0	0.01
0.0	0.8	0.2	0.01
0.0	0.0	1.0	0.01
0.0	0.8	0.2	0.01
0.0	0.0	1.0	0.01
0.0	0.8	0.2	0.01
1.0	0.0	0.2	0.01
0.0	0.0	1.0	0.3
0.0	0.0	0.0	0.01
0.0	0.8	0.2	0.01
0.0	0.8	0.2	0.01
0.0	0.8	0.2	0.3
0.0	0.0	0.0	0.01
0.0	0.0	1.0	0.01
1.0	0.0	0.2	0.01
0.0	0.0	1.0	0.3
0.0	0.8	0.2	0.01
1.0	0.0	0.2	0.01
0.0	0.8	0.2	0.01
0.0	0.8	0.2	0.01
0.0	0.8	0.2	0.3
0.0	0.0	1.0	0.01
0.0	0.0	1.0	0.01
0.0	0.0	0.0	0.01
0.0	0.0	1.0	0.01
0.0	0.8	0.2	0.01
1.0	0.0	0.2	0.01
0.0	0.8	0.2	0.3
0.0	0.0	1.0	0.3
0.0	0.0	1.0	0.01
0.0	0.8	0.2	0.01
0.0	0.0	1.0	0.01
0.0	0.8	0.2	0.01
0.0	0.8	0.2	0.01
0.0	0.0	1.0	0.01
0.0	0.0	1.0	0.01
0.0	0.0	1.0	0.3
0.0	0.0	1.0	0.01
0.0	0.0	1.0	0.01
0.0	0.0	1.0	0.01
0.0	0.0	1.0	0.3
0.0	0.0	1.0	0.01
0.0	0.0	1.0	0.01
0.0	0.0	1.0	0.01
0.0	0.8	0.2	0.01
0.0	0.8	0.2	0.01
0.0	0.0	1.0	0.01
0.0	0.0	1.0	0.01
0.0	0.8	0.2	0.01
0.0	0.0	1.0	0.01
0.0	0.0	1.0	0.01
0.0	0.8	0.2	0.01
0.0	0.0	1.0	0.01
0.0	0.0	0.0	0.01
0.0	0.0	1.0	0.01
0.0	0.0	1.0	0.01
0.0	0.0	1.0	0.01
0.0	0.0	0.0	0.3
1.0	0.0	0.2	0.01
0.0	0.0	1.0	0.01
0.0	0.8	0.2	0.3
1.0	0.0	0.2	0.3
0.0	0.0	0.0	0.01
0.0	0.8	0.2	0.01
1.0	0.0	0.2	0.01
0.0	0.0	1.0	0.01
0.0	0.8	0.2	0.01
0.0	0.8	0.2	0.01
0.0	0.0	1.0	0.3
0.0	0.0	1.0	0.01
0.0	0.0	1.0	0.3
0.0	0.0	1.0	0.3
0.0	0.0	0.0	0.01
0.0	0.0	1.0	0.01
0.0	0.0	1.0	0.01
0.0	0.8	0.2	0.01
0.0	0.8	0.2	0.3
0.0	0.0	1.0	0.3
0.0	0.0	1.0	0.01
0.0	0.8	0.2	0.01
0.0	0.0	1.0	0.3
0.0	0.0	1.0	0.01
1.0	0.0	0.2	0.01
0.0	0.0	1.0	0.3
1.0	0.0	0.2	0.3
0.0	0.0	1.0	0.01
0.0	0.0	1.0	0.3
0.0	0.0	1.0	0.3
0.0	0.0	1.0	0.01
1.0	0.0	0.2	0.01
0.0	0.0	1.0	0.3
0.0	0.0	1.0	0.01
0.0	0.0	1.0	0.3
0.0	0.8	0.2	0.3
0.0	0.0	1.0	0.3
0.0	0.0	1.0	0.3
0.0	0.0	1.0	0.3
0.0	0.8	0.2	0.01
0.0	0.0	1.0	0.3
0.0	0.8	0.2	0.01
0.0	0.8	0.2	0.01
1.0	0.0	0.2	0.01
0.0	0.0	1.0	0.3
0.0	0.0	1.0	0.01
0.0	0.0	1.0	0.01
0.0	0.8	0.2	0.01
1.0	0.0	0.2	0.01
0.0	0.8	0.2	0.3
0.0	0.0	1.0	0.01
0.0	0.8	0.2	0.01
0.0	0.8	0.2	0.01
0.0	0.8	0.2	0.01
0.0	0.8	0.2	0.3
0.0	0.8	0.2	0.3
0.0	0.0	1.0	0.01
0.0	0.0	1.0	0.3
0.0	0.8	0.2	0.3
1.0	0.0	0.2	0.01
0.0	0.0	0.0	0.01
0.0	0.0	1.0	0.3
0.0	0.0	1.0	0.3
0.0	0.0	1.0	0.01
1.0	0.0	0.2	0.3
0.0	0.0	1.0	0.01
0.0	0.8	0.2	0.01
0.0	0.0	1.0	0.01
0.0	0.0	1.0	0.01
0.0	0.0	1.0	0.3
0.0	0.0	1.0	0.01
0.0	0.0	1.0	0.01
0.0	0.0	0.0	0.01
0.0	0.8	0.2	0.01
0.0	0.0	1.0	0.01
0.0	0.8	0.2	0.01
0.0	0.0	1.0	0.01
0.0	0.8	0.2	0.01
0.0	0.8	0.2	0.3
0.0	0.8	0.2	0.01
0.0	0.8	0.2	0.01
0.0	0.0	0.0	0.01
0.0	0.8	0.2	0.01
0.0	0.0	1.0	0.01
0.0	0.0	1.0	0.3
1.0	0.0	0.2	0.01
0.0	0.0	0.0	0.01
0.0	0.8	0.2	0.01
0.0	0.0	1.0	0.3
0.0	0.0	1.0	0.01
0.0	0.8	0.2	0.01
0.0	0.8	0.2	0.3
0.0	0.8	0.2	0.01
1.0	0.0	0.2	0.01
0.0	0.8	0.2	0.01
0.0	0.0	0.0	0.01
0.0	0.8	0.2	0.01
0.0	0.0	1.0	0.01
0.0	0.0	1.0	0.3
0.0	0.8	0.2	0.01
0.0	0.0	1.0	0.01
0.0	0.8	0.2	0.01
0.0	0.0	1.0	0.01
0.0	0.0	1.0	0.01
0.0	0.0	1.0	0.01
0.0	0.0	1.0	0.01
0.0	0.8	0.2	0.01
0.0	0.8	0.2	0.01
0.0	0.0	1.0	0.01
0.0	0.0	1.0	0.3
0.0	0.0	0.0	0.01
0.0	0.0	1.0	0.01
0.0	0.0	1.0	0.01
0.0	0.0	1.0	0.01
0.0	0.0	1.0	0.01
0.0	0.0	1.0	0.01
0.0	0.0	1.0	0.01
0.0	0.0	1.0	0.01
1.0	0.0	0.2	0.01
0.0	0.0	1.0	0.01
0.0	0.0	1.0	0.01
0.0	0.8	0.2	0.01
0.0	0.8	0.2	0.01
0.0	0.8	0.2	0.01
0.0	0.0	1.0	0.3
0.0	0.0	1.0	0.01
0.0	0.0	1.0	0.01
0.0	0.0	1.0	0.01
0.0	0.8	0.2	0.3
0.0	0.8	0.2	0.01
0.0	0.0	1.0	0.01
0.0	0.8	0.2	0.01
0.0	0.0	1.0	0.01
0.0	0.8	0.2	0.01
0.0	0.0	1.0	0.01
0.0	0.0	1.0	0.01
0.0	0.0	1.0	0.01
0.0	0.0	1.0	0.01
0.0	0.0	1.0	0.01
0.0	0.8	0.2	0.01
0.0	0.0	1.0	0.01
0.0	0.8	0.2	0.01
0.0	0.8	0.2	0.01
0.0	0.8	0.2	0.01
0.0	0.8	0.2	0.01
0.0	0.8	0.2	0.01
0.0	0.0	1.0	0.01
0.0	0.0	0.0	0.01
0.0	0.8	0.2	0.01
0.0	0.0	0.0	0.01
0.0	0.0	1.0	0.01
0.0	0.0	1.0	0.01
0.0	0.0	0.0	0.01
0.0	0.8	0.2	0.3
0.0	0.0	0.0	0.01
1.0	0.0	0.2	0.01
0.0	0.8	0.2	0.01
0.0	0.8	0.2	0.3
0.0	0.8	0.2	0.01
0.0	0.8	0.2	0.01
0.0	0.8	0.2	0.01
0.0	0.8	0.2	0.01
0.0	0.8	0.2	0.3
0.0	0.8	0.2	0.01
0.0	0.0	1.0	0.01
0.0	0.8	0.2	0.01
0.0	0.8	0.2	0.3
0.0	0.8	0.2	0.01
0.0	0.0	1.0	0.01
0.0	0.8	0.2	0.01
0.0	0.0	1.0	0.01
0.0	0.0	1.0	0.01
0.0	0.0	1.0	0.01
0.0	0.8	0.2	0.3
0.0	0.8	0.2	0.01
0.0	0.0	1.0	0.01
0.0	0.8	0.2	0.01
0.0	0.8	0.2	0.01
0.0	0.0	1.0	0.01
0.0	0.0	1.0	0.3
0.0	0.0	1.0	0.01
0.0	0.8	0.2	0.01
0.0	0.8	0.2	0.01
0.0	0.0	1.0	0.01
0.0	0.8	0.2	0.01
0.0	0.0	1.0	0.3
0.0	0.8	0.2	0.3
0.0	0.0	1.0	0.01
0.0	0.8	0.2	0.01
0.0	0.0	0.0	0.01
0.0	0.8	0.2	0.01
0.0	0.0	1.0	0.01
0.0	0.0	1.0	0.01
0.0	0.0	1.0	0.01
0.0	0.8	0.2	0.01
0.0	0.8	0.2	0.01
0.0	0.0	1.0	0.01
0.0	0.0	1.0	0.01
1.0	0.0	0.2	0.01
0.0	0.0	0.0	0.01
0.0	0.8	0.2	0.01
0.0	0.8	0.2	0.01
0.0	0.8	0.2	0.01
0.0	0.8	0.2	0.01
0.0	0.0	0.0	0.01
0.0	0.8	0.2	0.01
0.0	0.8	0.2	0.01
0.0	0.8	0.2	0.01
0.0	0.0	1.0	0.01
0.0	0.8	0.2	0.01
0.0	0.0	1.0	0.01
0.0	0.8	0.2	0.01
0.0	0.8	0.2	0.01
0.0	0.0	1.0	0.01
0.0	0.0	1.0	0.01
0.0	0.8	0.2	0.01
0.0	0.0	0.0	0.01
0.0	0.0	1.0	0.01
0.0	0.8	0.2	0.01
0.0	0.8	0.2	0.01
0.0	0.0	1.0	0.3
0.0	0.8	0.2	0.01
0.0	0.0	1.0	0.3
0.0	0.0	0.0	0.01
0.0	0.0	1.0	0.01
0.0	0.8	0.2	0.01
0.0	0.8	0.2	0.01
0.0	0.8	0.2	0.01
0.0	0.0	1.0	0.01
0.0	0.8	0.2	0.01
0.0	0.0	1.0	0.01
0.0	0.0	1.0	0.01
0.0	0.8	0.2	0.01
0.0	0.0	1.0	0.01
0.0	0.8	0.2	0.01
0.0	0.0	1.0	0.01
0.0	0.0	1.0	0.01
0.0	0.8	0.2	0.01
0.0	0.8	0.2	0.01
0.0	0.0	1.0	0.01
0.0	0.0	0.0	0.01
0.0	0.0	1.0	0.01
0.0	0.0	1.0	0.01
0.0	0.8	0.2	0.01
0.0	0.0	1.0	0.01
0.0	0.0	1.0	0.01
0.0	0.8	0.2	0.01
0.0	0.0	1.0	0.01
0.0	0.0	1.0	0.3
0.0	0.8	0.2	0.01
0.0	0.0	1.0	0.01
0.0	0.8	0.2	0.01
0.0	0.0	0.0	0.01
0.0	0.0	1.0	0.01
0.0	0.0	1.0	0.01
0.0	0.0	1.0	0.01
0.0	0.8	0.2	0.01
0.0	0.8	0.2	0.01
0.0	0.8	0.2	0.01
0.0	0.0	1.0	0.01
0.0	0.0	1.0	0.01
0.0	0.8	0.2	0.01
0.0	0.0	1.0	0.3
0.0	0.0	1.0	0.01
0.0	0.0	1.0	0.01
0.0	0.0	1.0	0.01
0.0	0.8	0.2	0.01
0.0	0.8	0.2	0.01
0.0	0.0	1.0	0.01
0.0	0.0	1.0	0.01
0.0	0.0	1.0	0.01
0.0	0.0	1.0	0.01
0.0	0.8	0.2	0.01
0.0	0.8	0.2	0.01
0.0	0.0	1.0	0.01
0.0	0.8	0.2	0.01
0.0	0.0	1.0	0.3
0.0	0.0	1.0	0.01
0.0	0.0	0.0	0.01
0.0	0.0	1.0	0.01
0.0	0.0	1.0	0.3
0.0	0.8	0.2	0.01
0.0	0.0	1.0	0.01
0.0	0.8	0.2	0.01
1.0	0.0	0.2	0.01
0.0	0.8	0.2	0.01
0.0	0.0	0.0	0.01
0.0	0.0	0.0	0.01
0.0	0.8	0.2	0.01
0.0	0.0	1.0	0.01
0.0	0.8	0.2	0.01
0.0	0.0	1.0	0.01
1.0	0.0	0.2	0.01
0.0	0.0	1.0	0.01
0.0	0.0	1.0	0.01
0.0	0.8	0.2	0.01
0.0	0.8	0.2	0.01
0.0	0.8	0.2	0.3
0.0	0.8	0.2	0.3
0.0	0.0	0.0	0.01
1.0	0.0	0.2	0.01
0.0	0.0	0.0	0.01
0.0	0.0	1.0	0.3
0.0	0.8	0.2	0.01
0.0	0.0	1.0	0.01
0.0	0.0	0.0	0.01
0.0	0.0	1.0	0.01
0.0	0.8	0.2	0.01
0.0	0.8	0.2	0.01
0.0	0.0	0.0	0.01
0.0	0.8	0.2	0.01
0.0	0.0	1.0	0.01
0.0	0.0	1.0	0.01
0.0	0.0	1.0	0.01
0.0	0.8	0.2	0.01
0.0	0.8	0.2	0.01
0.0	0.0	1.0	0.01
0.0	0.8	0.2	0.3
0.0	0.0	1.0	0.01
0.0	0.8	0.2	0.01
0.0	0.8	0.2	0.01
0.0	0.8	0.2	0.3
0.0	0.0	1.0	0.01
0.0	0.0	1.0	0.01
0.0	0.0	1.0	0.3
0.0	0.8	0.2	0.01
0.0	0.0	1.0	0.01
0.0	0.8	0.2	0.3
0.0	0.8	0.2	0.01
0.0	0.0	1.0	0.01
0.0	0.0	1.0	0.01
0.0	0.8	0.2	0.01
0.0	0.0	1.0	0.01
0.0	0.8	0.2	0.01
0.0	0.8	0.2	0.01
0.0	0.0	1.0	0.3
0.0	0.8	0.2	0.01
0.0	0.8	0.2	0.01
0.0	0.8	0.2	0.01
0.0	0.0	1.0	0.01
0.0	0.0	1.0	0.01
0.0	0.8	0.2	0.01
0.0	0.8	0.2	0.3
0.0	0.8	0.2	0.3
0.0	0.0	1.0	0.3
0.0	0.0	1.0	0.3
0.0	0.0	1.0	0.01
0.0	0.0	1.0	0.01
0.0	0.8	0.2	0.01
0.0	0.8	0.2	0.3
0.0	0.0	1.0	0.01
0.0	0.0	1.0	0.01
0.0	0.0	1.0	0.01
0.0	0.8	0.2	0.3
0.0	0.8	0.2	0.01
0.0	0.0	1.0	0.01
0.0	0.8	0.2	0.01
0.0	0.0	0.0	0.01
0.0	0.0	1.0	0.3
0.0	0.8	0.2	0.01
0.0	0.8	0.2	0.3
0.0	0.8	0.2	0.01
0.0	0.0	1.0	0.01
0.0	0.8	0.2	0.01
0.0	0.8	0.2	0.01
0.0	0.8	0.2	0.01
0.0	0.0	1.0	0.3
0.0	0.0	1.0	0.01
0.0	0.0	1.0	0.01
0.0	0.8	0.2	0.01
0.0	0.8	0.2	0.01
0.0	0.0	1.0	0.3
0.0	0.0	1.0	0.01
0.0	0.8	0.2	0.01
0.0	0.8	0.2	0.01
0.0	0.0	1.0	0.3
0.0	0.0	1.0	0.01
0.0	0.0	1.0	0.3
0.0	0.0	1.0	0.01
0.0	0.8	0.2	0.01
0.0	0.0	1.0	0.3
0.0	0.0	1.0	0.01
0.0	0.0	1.0	0.01
0.0	0.0	0.0	0.01
0.0	0.8	0.2	0.01
0.0	0.0	1.0	0.01
0.0	0.0	1.0	0.01
0.0	0.8	0.2	0.01
0.0	0.0	1.0	0.3
0.0	0.8	0.2	0.01
0.0	0.8	0.2	0.01
0.0	0.8	0.2	0.01
0.0	0.0	1.0	0.01
0.0	0.0	1.0	0.3
0.0	0.0	1.0	0.01
0.0	0.8	0.2	0.3
0.0	0.8	0.2	0.3
0.0	0.0	1.0	0.01
0.0	0.8	0.2	0.01
0.0	0.8	0.2	0.01
0.0	0.0	1.0	0.01
0.0	0.0	1.0	0.01
0.0	0.8	0.2	0.01
0.0	0.8	0.2	0.01
0.0	0.8	0.2	0.01
0.0	0.0	1.0	0.01
0.0	0.8	0.2	0.3
0.0	0.8	0.2	0.01
0.0	0.8	0.2	0.01
0.0	0.8	0.2	0.01
0.0	0.0	1.0	0.01
0.0	0.8	0.2	0.01
1.0	0.0	0.2	0.01
0.0	0.0	1.0	0.01
0.0	0.8	0.2	0.01
0.0	0.8	0.2	0.01
0.0	0.0	1.0	0.3
0.0	0.0	1.0	0.3
0.0	0.0	1.0	0.01
0.0	0.8	0.2	0.01
0.0	0.8	0.2	0.01
0.0	0.0	1.0	0.01
0.0	0.0	1.0	0.01
0.0	0.8	0.2	0.01
0.0	0.8	0.2	0.01
0.0	0.0	1.0	0.01
0.0	0.0	1.0	0.01
0.0	0.0	1.0	0.01
0.0	0.8	0.2	0.01
0.0	0.8	0.2	0.01
0.0	0.8	0.2	0.3
0.0	0.0	0.0	0.01
0.0	0.0	1.0	0.01
0.0	0.0	1.0	0.3
0.0	0.8	0.2	0.01
0.0	0.8	0.2	0.01
0.0	0.8	0.2	0.01
0.0	0.0	1.0	0.3
0.0	0.8	0.2	0.01
0.0	0.8	0.2	0.01
0.0	0.8	0.2	0.01
0.0	0.0	1.0	0.01
0.0	0.0	1.0	0.3
0.0	0.8	0.2	0.01
0.0	0.8	0.2	0.01
0.0	0.0	0.0	0.3
0.0	0.8	0.2	0.01
0.0	0.8	0.2	0.01
0.0	0.0	1.0	0.01
0.0	0.8	0.2	0.01
0.0	0.8	0.2	0.01
0.0	0.0	1.0	0.01
0.0	0.0	1.0	0.01
0.0	0.8	0.2	0.3
0.0	0.8	0.2	0.3
0.0	0.8	0.2	0.01
0.0	0.8	0.2	0.01
0.0	0.0	0.0	0.01
0.0	0.8	0.2	0.01
0.0	0.8	0.2	0.01
0.0	0.8	0.2	0.3
0.0	0.8	0.2	0.01
0.0	0.0	1.0	0.3
0.0	0.0	1.0	0.3
0.0	0.0	1.0	0.01
1.0	0.0	0.2	0.01
0.0	0.8	0.2	0.01
0.0	0.0	1.0	0.3
0.0	0.0	1.0	0.01
0.0	0.0	1.0	0.01
0.0	0.0	0.0	0.01
0.0	0.8	0.2	0.01
0.0	0.8	0.2	0.01
0.0	0.0	1.0	0.01
0.0	0.0	1.0	0.01
0.0	0.8	0.2	0.01
0.0	0.0	1.0	0.01
0.0	0.0	1.0	0.01
0.0	0.8	0.2	0.01
0.0	0.0	1.0	0.01
0.0	0.0	1.0	0.01
0.0	0.0	0.0	0.01
0.0	0.8	0.2	0.01
0.0	0.0	1.0	0.3
1.0	0.0	0.2	0.01
1.0	0.0	0.2	0.01
0.0	0.0	1.0	0.3
0.0	0.8	0.2	0.01
0.0	0.8	0.2	0.01
0.0	0.0	1.0	0.01
0.0	0.8	0.2	0.3
0.0	0.0	1.0	0.01
0.0	0.0	1.0	0.01
0.0	0.0	1.0	0.01
0.0	0.8	0.2	0.3
0.0	0.8	0.2	0.01
1.0	0.0	0.2	0.01
0.0	0.0	1.0	0.01
0.0	0.0	1.0	0.01
0.0	0.0	1.0	0.01
0.0	0.8	0.2	0.01
0.0	0.8	0.2	0.01
0.0	0.0	1.0	0.01
0.0	0.0	1.0	0.01
0.0	0.8	0.2	0.3
0.0	0.8	0.2	0.01
0.0	0.0	1.0	0.01
0.0	0.0	1.0	0.01
0.0	0.0	1.0	0.01
0.0	0.8	0.2	0.3
0.0	0.8	0.2	0.01
0.0	0.0	1.0	0.01
0.0	0.8	0.2	0.01
0.0	0.8	0.2	0.3
0.0	0.0	1.0	0.01
0.0	0.0	1.0	0.01
1.0	0.0	0.2	0.01
0.0	0.8	0.2	0.01
0.0	0.8	0.2	0.01
0.0	0.8	0.2	0.3
0.0	0.0	1.0	0.01
0.0	0.8	0.2	0.01
0.0	0.0	1.0	0.01
0.0	0.0	1.0	0.3
0.0	0.0	1.0	0.01
0.0	0.0	1.0	0.01
1.0	0.0	0.2	0.3
0.0	0.0	1.0	0.3
1.0	0.0	0.2	0.01
0.0	0.0	1.0	0.01
1.0	0.0	0.2	0.01
0.0	0.0	0.0	0.01
0.0	0.8	0.2	0.3
0.0	0.8	0.2	0.01
0.0	0.0	1.0	0.01
0.0	0.0	1.0	0.3
0.0	0.8	0.2	0.01
0.0	0.0	1.0	0.01
0.0	0.8	0.2	0.3
0.0	0.8	0.2	0.01
0.0	0.8	0.2	0.01
0.0	0.0	1.0	0.01
0.0	0.8	0.2	0.3
0.0	0.0	1.0	0.3
1.0	0.0	0.2	0.01
0.0	0.0	1.0	0.3
0.0	0.8	0.2	0.01
0.0	0.8	0.2	0.01
0.0	0.0	1.0	0.01
0.0	0.8	0.2	0.3
0.0	0.8	0.2	0.3
0.0	0.8	0.2	0.3
0.0	0.8	0.2	0.01
0.0	0.0	0.0	0.3
0.0	0.8	0.2	0.01
0.0	0.8	0.2	0.01
0.0	0.0	1.0	0.01
0.0	0.0	1.0	0.01
0.0	0.0	1.0	0.01
1.0	0.0	0.2	0.01
0.0	0.0	1.0	0.01
0.0	0.8	0.2	0.01
0.0	0.8	0.2	0.01
1.0	0.0	0.2	0.3
0.0	0.0	1.0	0.01
0.0	0.0	1.0	0.01
0.0	0.0	1.0	0.01
0.0	0.8	0.2	0.01
0.0	0.0	1.0	0.01
0.0	0.0	1.0	0.01
0.0	0.8	0.2	0.01
0.0	0.0	0.0	0.01
0.0	0.0	1.0	0.01
0.0	0.8	0.2	0.01
0.0	0.8	0.2	0.01
0.0	0.0	1.0	0.01
0.0	0.8	0.2	0.01
0.0	0.0	1.0	0.01
0.0	0.0	1.0	0.01
0.0	0.8	0.2	0.01
0.0	0.0	1.0	0.01
0.0	0.8	0.2	0.01
0.0	0.0	1.0	0.01
0.0	0.0	1.0	0.3
0.0	0.8	0.2	0.01
0.0	0.8	0.2	0.01
0.0	0.8	0.2	0.01
0.0	0.8	0.2	0.01
0.0	0.0	1.0	0.01
0.0	0.8	0.2	0.01
0.0	0.0	0.0	0.01
0.0	0.8	0.2	0.01
0.0	0.8	0.2	0.01
0.0	0.8	0.2	0.01
0.0	0.8	0.2	0.01
0.0	0.0	1.0	0.01
0.0	0.0	1.0	0.01
0.0	0.8	0.2	0.01
0.0	0.0	0.0	0.01
0.0	0.8	0.2	0.01
0.0	0.8	0.2	0.01
0.0	0.8	0.2	0.01
0.0	0.8	0.2	0.01
0.0	0.8	0.2	0.01
0.0	0.8	0.2	0.3
0.0	0.0	1.0	0.01
0.0	0.0	1.0	0.01
0.0	0.0	1.0	0.01
0.0	0.8	0.2	0.01
0.0	0.0	1.0	0.01
0.0	0.8	0.2	0.01
0.0	0.8	0.2	0.01
0.0	0.8	0.2	0.01
0.0	0.0	0.0	0.01
0.0	0.8	0.2	0.3
0.0	0.0	1.0	0.01
0.0	0.0	1.0	0.01
1.0	0.0	0.2	0.01
1.0	0.0	0.2	0.01
0.0	0.8	0.2	0.3
0.0	0.0	0.0	0.01
0.0	0.8	0.2	0.01
0.0	0.8	0.2	0.01
0.0	0.8	0.2	0.01
0.0	0.0	0.0	0.01
0.0	0.0	0.0	0.01
0.0	0.8	0.2	0.01
0.0	0.0	1.0	0.01
0.0	0.0	0.0	0.01
1.0	0.0	0.2	0.01
0.0	0.0	1.0	0.01
0.0	0.0	0.0	0.3
0.0	0.8	0.2	0.01
0.0	0.8	0.2	0.01
0.0	0.0	1.0	0.01
0.0	0.8	0.2	0.01
0.0	0.0	0.0	0.01
0.0	0.0	0.0	0.01
0.0	0.8	0.2	0.01
0.0	0.8	0.2	0.01
0.0	0.0	1.0	0.01
0.0	0.0	1.0	0.01
0.0	0.0	1.0	0.01
0.0	0.8	0.2	0.01
0.0	0.8	0.2	0.01
0.0	0.8	0.2	0.01
0.0	0.0	1.0	0.01
0.0	0.8	0.2	0.01
0.0	0.0	0.0	0.01
0.0	0.8	0.2	0.01
0.0	0.8	0.2	0.3
1.0	0.0	0.2	0.01
0.0	0.0	0.0	0.3
0.0	0.0	1.0	0.01
0.0	0.8	0.2	0.01
0.0	0.0	1.0	0.01
0.0	0.0	1.0	0.3
0.0	0.0	1.0	0.01
0.0	0.0	0.0	0.01
0.0	0.0	1.0	0.01
0.0	0.0	1.0	0.01
0.0	0.8	0.2	0.01
0.0	0.0	1.0	0.01
0.0	0.8	0.2	0.01
1.0	0.0	0.2	0.01
0.0	0.0	1.0	0.01
0.0	0.0	1.0	0.01
0.0	0.8	0.2	0.01
0.0	0.8	0.2	0.01
0.0	0.8	0.2	0.01
0.0	0.0	0.0	0.01
0.0	0.8	0.2	0.3
0.0	0.0	1.0	0.3
0.0	0.0	1.0	0.01
0.0	0.8	0.2	0.01
0.0	0.8	0.2	0.01
0.0	0.8	0.2	0.01
0.0	0.8	0.2	0.01
0.0	0.0	0.0	0.01
0.0	0.0	1.0	0.01
0.0	0.8	0.2	0.01
0.0	0.0	1.0	0.01
0.0	0.8	0.2	0.01
0.0	0.8	0.2	0.3
0.0	0.8	0.2	0.01
0.0	0.8	0.2	0.01
1.0	0.0	0.2	0.01
0.0	0.0	1.0	0.01
0.0	0.0	1.0	0.01
1.0	0.0	0.2	0.01
0.0	0.8	0.2	0.3
0.0	0.0	1.0	0.01
0.0	0.8	0.2	0.01
0.0	0.0	1.0	0.01
0.0	0.8	0.2	0.01
0.0	0.0	1.0	0.01
0.0	0.0	1.0	0.01
0.0	0.8	0.2	0.01
0.0	0.8	0.2	0.01
0.0	0.0	1.0	0.01
0.0	0.8	0.2	0.01
0.0	0.0	0.0	0.01
0.0	0.8	0.2	0.01
0.0	0.8	0.2	0.3
0.0	0.0	0.0	0.01
0.0	0.0	1.0	0.01
0.0	0.8	0.2	0.01
0.0	0.0	1.0	0.01
0.0	0.8	0.2	0.01
0.0	0.8	0.2	0.3
1.0	0.0	0.2	0.01
0.0	0.8	0.2	0.01
0.0	0.0	0.0	0.01
0.0	0.0	0.0	0.01
0.0	0.8	0.2	0.01
0.0	0.0	1.0	0.01
0.0	0.8	0.2	0.01
0.0	0.8	0.2	0.01
0.0	0.8	0.2	0.01
0.0	0.0	0.0	0.01
0.0	0.8	0.2	0.01
0.0	0.8	0.2	0.01
0.0	0.0	0.0	0.01
0.0	0.0	1.0	0.01
0.0	0.0	0.0	0.3
0.0	0.0	1.0	0.01
0.0	0.0	1.0	0.01
0.0	0.8	0.2	0.01
0.0	0.0	1.0	0.01
0.0	0.0	1.0	0.01
0.0	0.8	0.2	0.01
0.0	0.0	1.0	0.01
0.0	0.8	0.2	0.01
0.0	0.0	0.0	0.01
0.0	0.0	1.0	0.01
0.0	0.0	0.0	0.01
0.0	0.8	0.2	0.01
0.0	0.0	0.0	0.01
0.0	0.8	0.2	0.01
1.0	0.0	0.2	0.01
1.0	0.0	0.2	0.01
0.0	0.0	1.0	0.01
0.0	0.8	0.2	0.3
0.0	0.8	0.2	0.01
0.0	0.0	1.0	0.01
0.0	0.0	1.0	0.01
0.0	0.0	1.0	0.01
0.0	0.8	0.2	0.01
0.0	0.8	0.2	0.01
0.0	0.0	0.0	0.01
0.0	0.0	1.0	0.01
0.0	0.8	0.2	0.01
0.0	0.0	1.0	0.01
0.0	0.0	1.0	0.01
0.0	0.0	1.0	0.01
0.0	0.0	0.0	0.01
0.0	0.0	0.0	0.01
0.0	0.8	0.2	0.01
0.0	0.0	1.0	0.01
0.0	0.8	0.2	0.01
0.0	0.8	0.2	0.01
0.0	0.0	0.0	0.01
0.0	0.8	0.2	0.01
0.0	0.0	1.0	0.3
0.0	0.0	1.0	0.01
0.0	0.8	0.2	0.01
0.0	0.0	1.0	0.01
0.0	0.8	0.2	0.01
0.0	0.8	0.2	0.01
0.0	0.8	0.2	0.01
0.0	0.0	1.0	0.3
0.0	0.8	0.2	0.01
0.0	0.0	1.0	0.01
0.0	0.0	1.0	0.01
0.0	0.0	1.0	0.01
0.0	0.0	0.0	0.01
0.0	0.0	0.0	0.01
0.0	0.8	0.2	0.01
0.0	0.8	0.2	0.01
0.0	0.0	1.0	0.01
0.0	0.0	1.0	0.01
0.0	0.8	0.2	0.01
0.0	0.8	0.2	0.01
0.0	0.8	0.2	0.01
0.0	0.0	1.0	0.01
1.0	0.0	0.2	0.01
0.0	0.0	1.0	0.01
0.0	0.8	0.2	0.01
0.0	0.0	1.0	0.01
0.0	0.0	0.0	0.01
0.0	0.0	1.0	0.01
0.0	0.0	0.0	0.01
0.0	0.8	0.2	0.01
0.0	0.8	0.2	0.01
0.0	0.0	1.0	0.01
0.0	0.0	0.0	0.01
0.0	0.8	0.2	0.01
0.0	0.0	1.0	0.01
0.0	0.8	0.2	0.01
0.0	0.0	0.0	0.01
0.0	0.0	0.0	0.01
0.0	0.0	0.0	0.01
0.0	0.8	0.2	0.01
0.0	0.0	1.0	0.01
0.0	0.8	0.2	0.01
0.0	0.8	0.2	0.01
0.0	0.8	0.2	0.01
0.0	0.8	0.2	0.01
0.0	0.0	1.0	0.3
0.0	0.8	0.2	0.01
0.0	0.8	0.2	0.01
0.0	0.0	0.0	0.01
0.0	0.0	0.0	0.01
0.0	0.0	1.0	0.3
0.0	0.8	0.2	0.01
0.0	0.0	1.0	0.01
0.0	0.0	0.0	0.01
0.0	0.0	1.0	0.01
0.0	0.8	0.2	0.01
0.0	0.0	1.0	0.3
0.0	0.0	0.0	0.01
0.0	0.8	0.2	0.01
0.0	0.0	1.0	0.01
0.0	0.0	1.0	0.01
0.0	0.0	1.0	0.01
0.0	0.0	1.0	0.01
0.0	0.8	0.2	0.01
0.0	0.0	0.0	0.01
0.0	0.0	1.0	0.01
0.0	0.8	0.2	0.01
0.0	0.8	0.2	0.3
0.0	0.0	1.0	0.01
0.0	0.0	1.0	0.01
0.0	0.8	0.2	0.01
0.0	0.0	1.0	0.3
1.0	0.0	0.2	0.01
0.0	0.8	0.2	0.01
0.0	0.0	1.0	0.01
0.0	0.0	1.0	0.01
0.0	0.0	0.0	0.01
0.0	0.0	0.0	0.01
0.0	0.8	0.2	0.01
0.0	0.8	0.2	0.01
0.0	0.8	0.2	0.01
0.0	0.8	0.2	0.01
0.0	0.8	0.2	0.01
0.0	0.8	0.2	0.01
0.0	0.0	0.0	0.01
0.0	0.8	0.2	0.01
0.0	0.0	1.0	0.01
0.0	0.0	1.0	0.01
0.0	0.0	1.0	0.3
0.0	0.8	0.2	0.01
0.0	0.8	0.2	0.3
0.0	0.8	0.2	0.01
0.0	0.0	1.0	0.01
0.0	0.0	1.0	0.3
0.0	0.0	0.0	0.01
0.0	0.8	0.2	0.01
0.0	0.8	0.2	0.01
0.0	0.8	0.2	0.01
0.0	0.0	1.0	0.01
0.0	0.8	0.2	0.01
0.0	0.8	0.2	0.01
0.0	0.0	1.0	0.01
0.0	0.0	1.0	0.01
0.0	0.8	0.2	0.01
0.0	0.8	0.2	0.01
0.0	0.8	0.2	0.01
0.0	0.0	1.0	0.01
0.0	0.0	1.0	0.01
0.0	0.0	0.0	0.01
0.0	0.0	1.0	0.01
0.0	0.8	0.2	0.01
0.0	0.8	0.2	0.01
0.0	0.0	1.0	0.01
0.0	0.0	1.0	0.01
0.0	0.0	1.0	0.01
0.0	0.0	1.0	0.01
0.0	0.0	0.0	0.01
0.0	0.8	0.2	0.01
0.0	0.0	1.0	0.01
0.0	0.0	1.0	0.01
0.0	0.0	1.0	0.01
0.0	0.0	1.0	0.01
0.0	0.0	1.0	0.01
1.0	0.0	0.2	0.01
0.0	0.0	1.0	0.01
0.0	0.0	0.0	0.01
0.0	0.0	0.0	0.01
0.0	0.8	0.2	0.01
0.0	0.8	0.2	0.01
0.0	0.8	0.2	0.01
0.0	0.0	1.0	0.01
0.0	0.8	0.2	0.01
0.0	0.0	1.0	0.01
0.0	0.0	0.0	0.01
0.0	0.0	1.0	0.01
0.0	0.0	0.0	0.01
0.0	0.8	0.2	0.01
0.0	0.8	0.2	0.01
0.0	0.0	1.0	0.01
0.0	0.8	0.2	0.01
0.0	0.0	1.0	0.3
0.0	0.8	0.2	0.01
0.0	0.0	1.0	0.01
0.0	0.8	0.2	0.01
0.0	0.0	0.0	0.01
0.0	0.0	0.0	0.01
0.0	0.0	1.0	0.01
1.0	0.0	0.2	0.01
0.0	0.8	0.2	0.01
0.0	0.0	1.0	0.01
0.0	0.0	1.0	0.01
0.0	0.0	1.0	0.01
0.0	0.0	0.0	0.01
0.0	0.0	1.0	0.01
0.0	0.8	0.2	0.01
0.0	0.0	1.0	0.01
0.0	0.0	1.0	0.01
0.0	0.0	1.0	0.01
0.0	0.0	1.0	0.01
0.0	0.0	1.0	0.01
0.0	0.8	0.2	0.01
0.0	0.0	1.0	0.01
0.0	0.0	0.0	0.01
0.0	0.8	0.2	0.01
0.0	0.0	1.0	0.01
0.0	0.0	0.0	0.01
0.0	0.0	1.0	0.01
0.0	0.8	0.2	0.01
0.0	0.8	0.2	0.01
0.0	0.8	0.2	0.01
0.0	0.8	0.2	0.01
0.0	0.0	1.0	0.01
0.0	0.8	0.2	0.01
0.0	0.0	1.0	0.01
0.0	0.0	1.0	0.01
0.0	0.0	1.0	0.01
0.0	0.8	0.2	0.01
0.0	0.0	1.0	0.01
0.0	0.8	0.2	0.01
0.0	0.8	0.2	0.01
0.0	0.0	0.0	0.01
0.0	0.0	1.0	0.01
0.0	0.0	1.0	0.01
0.0	0.8	0.2	0.01
0.0	0.0	1.0	0.01
0.0	0.0	1.0	0.3
0.0	0.0	0.0	0.01
0.0	0.8	0.2	0.01
0.0	0.8	0.2	0.01
0.0	0.8	0.2	0.01
0.0	0.8	0.2	0.01
0.0	0.8	0.2	0.01
0.0	0.0	1.0	0.01
0.0	0.8	0.2	0.01
0.0	0.8	0.2	0.01
0.0	0.8	0.2	0.01
1.0	0.0	0.2	0.3
0.0	0.0	1.0	0.01
0.0	0.0	1.0	0.01
0.0	0.8	0.2	0.01
0.0	0.0	1.0	0.01
0.0	0.8	0.2	0.01
0.0	0.0	1.0	0.01
1.0	0.0	0.2	0.01
0.0	0.8	0.2	0.01
0.0	0.8	0.2	0.01
0.0	0.0	1.0	0.01
0.0	0.0	1.0	0.01
0.0	0.0	1.0	0.01
0.0	0.8	0.2	0.01
0.0	0.8	0.2	0.01
0.0	0.0	0.0	0.01
0.0	0.0	1.0	0.01
0.0	0.0	0.0	0.01
1.0	0.0	0.2	0.01
0.0	0.8	0.2	0.01
0.0	0.8	0.2	0.01
0.0	0.0	1.0	0.3
0.0	0.0	1.0	0.01
0.0	0.0	1.0	0.01
0.0	0.8	0.2	0.3
0.0	0.0	1.0	0.01
0.0	0.8	0.2	0.3
0.0	0.8	0.2	0.01
0.0	0.0	0.0	0.01
0.0	0.8	0.2	0.01
0.0	0.0	0.0	0.01
0.0	0.8	0.2	0.01
0.0	0.0	1.0	0.01
0.0	0.8	0.2	0.3
0.0	0.0	0.0	0.01
0.0	0.0	1.0	0.01
0.0	0.0	1.0	0.01
1.0	0.0	0.2	0.01
0.0	0.8	0.2	0.01
0.0	0.0	1.0	0.01
0.0	0.8	0.2	0.01
0.0	0.8	0.2	0.01
0.0	0.0	1.0	0.01
0.0	0.0	1.0	0.01
0.0	0.0	1.0	0.01
0.0	0.0	1.0	0.01
0.0	0.0	1.0	0.3
0.0	0.8	0.2	0.3
0.0	0.8	0.2	0.01
0.0	0.0	1.0	0.01
0.0	0.8	0.2	0.01
0.0	0.8	0.2	0.01
0.0	0.8	0.2	0.01
0.0	0.8	0.2	0.01
0.0	0.0	1.0	0.01
0.0	0.8	0.2	0.01
0.0	0.8	0.2	0.3
0.0	0.8	0.2	0.01
0.0	0.8	0.2	0.01
0.0	0.0	0.0	0.01
0.0	0.8	0.2	0.01
0.0	0.0	1.0	0.01
0.0	0.0	1.0	0.01
0.0	0.8	0.2	0.01
0.0	0.8	0.2	0.01
1.0	0.0	0.2	0.3
0.0	0.8	0.2	0.3
0.0	0.8	0.2	0.01
1.0	0.0	0.2	0.01
0.0	0.0	1.0	0.01
0.0	0.0	0.0	0.01
0.0	0.8	0.2	0.01
0.0	0.8	0.2	0.01
0.0	0.8	0.2	0.01
0.0	0.0	1.0	0.01
0.0	0.8	0.2	0.01
0.0	0.8	0.2	0.01
0.0	0.0	1.0	0.01
0.0	0.8	0.2	0.01
0.0	0.0	1.0	0.3
0.0	0.8	0.2	0.01
0.0	0.8	0.2	0.01
0.0	0.0	0.0	0.01
0.0	0.8	0.2	0.01
0.0	0.0	0.0	0.01
0.0	0.8	0.2	0.01
0.0	0.0	1.0	0.01
0.0	0.8	0.2	0.01
0.0	0.8	0.2	0.01
0.0	0.8	0.2	0.01
0.0	0.0	1.0	0.01
0.0	0.8	0.2	0.01
0.0	0.0	1.0	0.01
0.0	0.0	1.0	0.01
0.0	0.0	1.0	0.3
0.0	0.0	1.0	0.01
0.0	0.0	0.0	0.01
0.0	0.8	0.2	0.01
0.0	0.8	0.2	0.01
0.0	0.8	0.2	0.01
0.0	0.8	0.2	0.01
0.0	0.0	1.0	0.01
0.0	0.8	0.2	0.01
0.0	0.0	0.0	0.01
0.0	0.8	0.2	0.01
0.0	0.8	0.2	0.01
0.0	0.0	0.0	0.3
0.0	0.8	0.2	0.01
0.0	0.8	0.2	0.01
0.0	0.8	0.2	0.01
0.0	0.0	1.0	0.01
0.0	0.8	0.2	0.01
0.0	0.0	1.0	0.01
0.0	0.8	0.2	0.01
0.0	0.0	1.0	0.01
0.0	0.0	1.0	0.01
0.0	0.0	1.0	0.01
0.0	0.0	1.0	0.01
0.0	0.8	0.2	0.01
0.0	0.8	0.2	0.01
0.0	0.8	0.2	0.01
1.0	0.0	0.2	0.01
0.0	0.8	0.2	0.01
0.0	0.8	0.2	0.3
0.0	0.8	0.2	0.01
1.0	0.0	0.2	0.01
0.0	0.8	0.2	0.01
0.0	0.0	1.0	0.01
0.0	0.8	0.2	0.01
0.0	0.0	0.0	0.01
0.0	0.8	0.2	0.01
0.0	0.0	1.0	0.01
0.0	0.0	1.0	0.01
0.0	0.0	0.0	0.01
0.0	0.0	1.0	0.01
0.0	0.0	0.0	0.01
0.0	0.0	1.0	0.01
0.0	0.0	1.0	0.01
0.0	0.0	1.0	0.01
0.0	0.8	0.2	0.01
0.0	0.0	1.0	0.01
0.0	0.0	1.0	0.01
0.0	0.0	0.0	0.01
0.0	0.8	0.2	0.01
0.0	0.0	1.0	0.01
0.0	0.8	0.2	0.01
0.0	0.8	0.2	0.3
0.0	0.8	0.2	0.01
0.0	0.8	0.2	0.01
0.0	0.8	0.2	0.01
0.0	0.0	1.0	0.01
0.0	0.0	1.0	0.01
0.0	0.0	0.0	0.01
0.0	0.0	1.0	0.01
0.0	0.0	1.0	0.01
0.0	0.0	0.0	0.01
0.0	0.0	0.0	0.01
1.0	0.0	0.2	0.01
0.0	0.0	1.0	0.01
0.0	0.0	1.0	0.01
0.0	0.8	0.2	0.3
0.0	0.0	0.0	0.01
0.0	0.0	1.0	0.01
0.0	0.8	0.2	0.01
0.0	0.0	1.0	0.3
0.0	0.8	0.2	0.01
0.0	0.8	0.2	0.01
1.0	0.0	0.2	0.01
0.0	0.8	0.2	0.01
0.0	0.8	0.2	0.01
0.0	0.8	0.2	0.01
0.0	0.0	1.0	0.01
0.0	0.0	0.0	0.01
0.0	0.8	0.2	0.01
0.0	0.0	1.0	0.01
0.0	0.8	0.2	0.01
1.0	0.0	0.2	0.01
0.0	0.8	0.2	0.01
0.0	0.0	1.0	0.01
0.0	0.0	1.0	0.01
0.0	0.0	1.0	0.01
0.0	0.0	0.0	0.01
0.0	0.8	0.2	0.3
0.0	0.8	0.2	0.01
0.0	0.8	0.2	0.01
0.0	0.8	0.2	0.01
0.0	0.0	1.0	0.01
0.0	0.0	1.0	0.01
0.0	0.0	1.0	0.01
0.0	0.8	0.2	0.01
0.0	0.0	0.0	0.01
0.0	0.0	0.0	0.3
0.0	0.0	1.0	0.01
0.0	0.0	1.0	0.01
0.0	0.0	1.0	0.01
0.0	0.0	1.0	0.01
0.0	0.0	1.0	0.01
0.0	0.0	0.0	0.01
0.0	0.0	1.0	0.01
0.0	0.0	0.0	0.01
0.0	0.8	0.2	0.01
0.0	0.8	0.2	0.01
0.0	0.0	1.0	0.01
0.0	0.0	1.0	0.01
0.0	0.8	0.2	0.3
0.0	0.8	0.2	0.01
0.0	0.0	1.0	0.01
0.0	0.0	1.0	0.01
0.0	0.0	1.0	0.01
1.0	0.0	0.2	0.01
0.0	0.8	0.2	0.01
0.0	0.8	0.2	0.01
0.0	0.0	1.0	0.01
0.0	0.0	1.0	0.01
0.0	0.0	0.0	0.01
0.0	0.0	0.0	0.3
0.0	0.0	1.0	0.01
0.0	0.8	0.2	0.01
0.0	0.0	1.0	0.01
0.0	0.8	0.2	0.01
0.0	0.0	0.0	0.01
0.0	0.0	0.0	0.3
0.0	0.8	0.2	0.01
0.0	0.0	1.0	0.01
0.0	0.8	0.2	0.01
0.0	0.0	0.0	0.01
0.0	0.0	1.0	0.01
0.0	0.0	0.0	0.01
0.0	0.8	0.2	0.01
0.0	0.8	0.2	0.01
0.0	0.8	0.2	0.01
0.0	0.8	0.2	0.01
0.0	0.0	1.0	0.3
0.0	0.0	1.0	0.01
0.0	0.8	0.2	0.01
0.0	0.8	0.2	0.01
0.0	0.8	0.2	0.01
0.0	0.8	0.2	0.01
0.0	0.8	0.2	0.01
0.0	0.0	1.0	0.3
0.0	0.8	0.2	0.01
0.0	0.0	1.0	0.01
0.0	0.8	0.2	0.01
0.0	0.8	0.2	0.01
0.0	0.8	0.2	0.01
0.0	0.0	0.0	0.01
0.0	0.0	1.0	0.01
0.0	0.0	1.0	0.01
0.0	0.0	1.0	0.01
0.0	0.0	0.0	0.01
1.0	0.0	0.2	0.01
0.0	0.8	0.2	0.01
0.0	0.8	0.2	0.01
0.0	0.8	0.2	0.01
0.0	0.0	1.0	0.01
0.0	0.8	0.2	0.01
0.0	0.8	0.2	0.01
0.0	0.0	1.0	0.01
0.0	0.8	0.2	0.01
0.0	0.8	0.2	0.01
0.0	0.0	0.0	0.01
0.0	0.8	0.2	0.01
0.0	0.8	0.2	0.01
0.0	0.8	0.2	0.01
0.0	0.0	1.0	0.01
0.0	0.0	1.0	0.01
0.0	0.8	0.2	0.01
0.0	0.0	0.0	0.01
0.0	0.0	1.0	0.01
0.0	0.0	1.0	0.01
0.0	0.8	0.2	0.01
0.0	0.0	1.0	0.01
0.0	0.0	1.0	0.01
0.0	0.8	0.2	0.01
0.0	0.8	0.2	0.01
0.0	0.8	0.2	0.01
0.0	0.8	0.2	0.01
0.0	0.0	1.0	0.3
0.0	0.0	1.0	0.01
0.0	0.0	0.0	0.01
0.0	0.8	0.2	0.01
0.0	0.8	0.2	0.01
0.0	0.8	0.2	0.01
0.0	0.0	1.0	0.3
0.0	0.0	1.0	0.01
0.0	0.0	0.0	0.01
0.0	0.0	1.0	0.01
0.0	0.0	1.0	0.01
0.0	0.8	0.2	0.01
0.0	0.0	1.0	0.01
0.0	0.8	0.2	0.01
0.0	0.8	0.2	0.01
0.0	0.0	1.0	0.01
0.0	0.8	0.2	0.01
0.0	0.0	1.0	0.01
0.0	0.8	0.2	0.01
0.0	0.0	1.0	0.01
0.0	0.0	0.0	0.01
0.0	0.8	0.2	0.01
0.0	0.8	0.2	0.01
0.0	0.0	0.0	0.01
0.0	0.0	1.0	0.01
0.0	0.0	1.0	0.01
0.0	0.8	0.2	0.01
1.0	0.0	0.2	0.01
0.0	0.0	0.0	0.01
0.0	0.0	1.0	0.01
0.0	0.8	0.2	0.01
0.0	0.0	1.0	0.01
0.0	0.8	0.2	0.3
0.0	0.0	1.0	0.01
0.0	0.8	0.2	0.01
0.0	0.0	0.0	0.01
0.0	0.0	1.0	0.01
0.0	0.0	1.0	0.01
0.0	0.0	1.0	0.01
0.0	0.0	0.0	0.01
1.0	0.0	0.2	0.01
0.0	0.8	0.2	0.01
0.0	0.8	0.2	0.01
0.0	0.0	0.0	0.01
0.0	0.8	0.2	0.01
0.0	0.8	0.2	0.01
0.0	0.8	0.2	0.3
0.0	0.0	1.0	0.01
0.0	0.0	0.0	0.01
0.0	0.0	1.0	0.01
0.0	0.0	0.0	0.01
0.0	0.8	0.2	0.01
1.0	0.0	0.2	0.01
0.0	0.0	0.0	0.01
0.0	0.8	0.2	0.01
0.0	0.0	1.0	0.01
0.0	0.0	1.0	0.01
0.0	0.8	0.2	0.01
1.0	0.0	0.2	0.01
0.0	0.8	0.2	0.01
0.0	0.0	1.0	0.01
0.0	0.0	0.0	0.01
0.0	0.8	0.2	0.01
0.0	0.8	0.2	0.01
0.0	0.0	0.0	0.01
0.0	0.0	0.0	0.01
0.0	0.8	0.2	0.01
0.0	0.8	0.2	0.01
0.0	0.8	0.2	0.3
0.0	0.8	0.2	0.01
0.0	0.8	0.2	0.01
0.0	0.0	0.0	0.01
0.0	0.0	1.0	0.01
0.0	0.8	0.2	0.01
0.0	0.0	0.0	0.01
0.0	0.8	0.2	0.01
0.0	0.0	1.0	0.01
0.0	0.8	0.2	0.01
0.0	0.0	1.0	0.01
0.0	0.0	0.0	0.01
0.0	0.8	0.2	0.3
0.0	0.8	0.2	0.01
0.0	0.0	0.0	0.01
0.0	0.0	1.0	0.01
1.0	0.0	0.2	0.01
0.0	0.8	0.2	0.01
0.0	0.0	0.0	0.01
0.0	0.8	0.2	0.01
0.0	0.8	0.2	0.01
0.0	0.0	1.0	0.01
0.0	0.0	0.0	0.01
0.0	0.0	1.0	0.01
0.0	0.0	0.0	0.01
0.0	0.8	0.2	0.01
0.0	0.0	1.0	0.01
0.0	0.0	1.0	0.01
0.0	0.0	1.0	0.01
0.0	0.8	0.2	0.01
0.0	0.8	0.2	0.01
0.0	0.8	0.2	0.01
0.0	0.0	0.0	0.01
0.0	0.0	1.0	0.01
0.0	0.8	0.2	0.01
0.0	0.0	0.0	0.01
0.0	0.8	0.2	0.01
0.0	0.8	0.2	0.01
0.0	0.0	1.0	0.01
0.0	0.8	0.2	0.01
0.0	0.8	0.2	0.01
0.0	0.8	0.2	0.3
0.0	0.0	0.0	0.01
0.0	0.8	0.2	0.01
0.0	0.8	0.2	0.01
0.0	0.8	0.2	0.01
0.0	0.0	1.0	0.3
0.0	0.8	0.2	0.01
0.0	0.0	1.0	0.01
0.0	0.8	0.2	0.01
0.0	0.8	0.2	0.01
0.0	0.0	0.0	0.01
0.0	0.0	0.0	0.01
0.0	0.0	1.0	0.3
0.0	0.0	1.0	0.01
0.0	0.0	0.0	0.01
0.0	0.8	0.2	0.01
0.0	0.0	1.0	0.3
0.0	0.8	0.2	0.01
0.0	0.0	0.0	0.01
0.0	0.8	0.2	0.01
0.0	0.0	1.0	0.3
0.0	0.8	0.2	0.3
0.0	0.0	0.0	0.01
0.0	0.8	0.2	0.3
0.0	0.8	0.2	0.01
0.0	0.8	0.2	0.01
0.0	0.8	0.2	0.01
0.0	0.8	0.2	0.01
0.0	0.8	0.2	0.3
0.0	0.0	1.0	0.01
0.0	0.8	0.2	0.01
0.0	0.8	0.2	0.01
0.0	0.8	0.2	0.01
0.0	0.8	0.2	0.01
0.0	0.8	0.2	0.3
0.0	0.0	1.0	0.01
0.0	0.8	0.2	0.01
0.0	0.8	0.2	0.01
0.0	0.0	1.0	0.01
0.0	0.8	0.2	0.3
0.0	0.0	0.0	0.01
0.0	0.8	0.2	0.01
0.0	0.0	1.0	0.01
0.0	0.8	0.2	0.01
0.0	0.8	0.2	0.01
0.0	0.0	1.0	0.01
0.0	0.8	0.2	0.01
0.0	0.0	1.0	0.01
0.0	0.8	0.2	0.01
0.0	0.8	0.2	0.01
0.0	0.0	1.0	0.01
0.0	0.8	0.2	0.01
0.0	0.8	0.2	0.3
0.0	0.0	0.0	0.01
0.0	0.0	1.0	0.01
0.0	0.8	0.2	0.01
0.0	0.0	1.0	0.01
0.0	0.0	1.0	0.01
0.0	0.0	1.0	0.01
0.0	0.0	0.0	0.01
0.0	0.0	1.0	0.01
0.0	0.8	0.2	0.01
0.0	0.0	1.0	0.01
0.0	0.8	0.2	0.01
0.0	0.0	1.0	0.01
0.0	0.8	0.2	0.01
0.0	0.8	0.2	0.01
0.0	0.8	0.2	0.01
0.0	0.8	0.2	0.01
0.0	0.0	1.0	0.01
0.0	0.0	1.0	0.01
0.0	0.0	0.0	0.01
0.0	0.0	1.0	0.01
0.0	0.0	1.0	0.01
0.0	0.0	1.0	0.01
0.0	0.0	0.0	0.01
0.0	0.8	0.2	0.01
0.0	0.0	0.0	0.01
0.0	0.0	0.0	0.01
0.0	0.0	0.0	0.01
0.0	0.0	1.0	0.01
0.0	0.0	1.0	0.01
0.0	0.0	1.0	0.01
0.0	0.0	0.0	0.01
1.0	0.0	0.2	0.01
0.0	0.8	0.2	0.01
0.0	0.0	1.0	0.01
0.0	0.8	0.2	0.3
0.0	0.8	0.2	0.01
0.0	0.8	0.2	0.01
0.0	0.0	0.0	0.01
0.0	0.0	0.0	0.01
0.0	0.0	1.0	0.3
0.0	0.8	0.2	0.01
0.0	0.8	0.2	0.01
0.0	0.0	0.0	0.01
0.0	0.0	1.0	0.01
0.0	0.8	0.2	0.3
0.0	0.8	0.2	0.01
0.0	0.8	0.2	0.01
0.0	0.8	0.2	0.01
0.0	0.0	1.0	0.01
0.0	0.0	1.0	0.01
0.0	0.8	0.2	0.01
0.0	0.8	0.2	0.01
0.0	0.0	1.0	0.01
0.0	0.0	1.0	0.3
1.0	0.0	0.2	0.01
0.0	0.8	0.2	0.01
0.0	0.8	0.2	0.01
0.0	0.8	0.2	0.01
0.0	0.0	1.0	0.01
0.0	0.0	1.0	0.01
0.0	0.8	0.2	0.01
0.0	0.8	0.2	0.01
0.0	0.8	0.2	0.01
1.0	0.0	0.2	0.01
0.0	0.0	1.0	0.01
0.0	0.0	1.0	0.01
0.0	0.8	0.2	0.01
0.0	0.8	0.2	0.01
0.0	0.0	1.0	0.01
0.0	0.8	0.2	0.01
0.0	0.0	1.0	0.01
0.0	0.0	1.0	0.01
0.0	0.8	0.2	0.01
0.0	0.0	1.0	0.01
0.0	0.0	1.0	0.01
0.0	0.8	0.2	0.01
0.0	0.8	0.2	0.01
0.0	0.0	1.0	0.01
0.0	0.8	0.2	0.01
0.0	0.8	0.2	0.01
0.0	0.8	0.2	0.01
0.0	0.8	0.2	0.01
0.0	0.8	0.2	0.01
0.0	0.8	0.2	0.01
0.0	0.0	1.0	0.01
0.0	0.0	1.0	0.01
0.0	0.8	0.2	0.01
0.0	0.8	0.2	0.01
0.0	0.8	0.2	0.01
0.0	0.8	0.2	0.01
0.0	0.8	0.2	0.01
0.0	0.8	0.2	0.01
0.0	0.0	1.0	0.01
0.0	0.0	0.0	0.01
0.0	0.8	0.2	0.01
0.0	0.0	1.0	0.01
0.0	0.0	1.0	0.01
0.0	0.8	0.2	0.01
0.0	0.0	1.0	0.01
0.0	0.0	1.0	0.01
0.0	0.0	1.0	0.01
0.0	0.8	0.2	0.01
0.0	0.8	0.2	0.01
0.0	0.8	0.2	0.01
0.0	0.8	0.2	0.01
0.0	0.8	0.2	0.01
0.0	0.0	1.0	0.01
0.0	0.8	0.2	0.01
0.0	0.0	1.0	0.01
0.0	0.8	0.2	0.01
0.0	0.0	1.0	0.01
0.0	0.0	1.0	0.01
0.0	0.8	0.2	0.3
0.0	0.0	0.0	0.01
0.0	0.0	1.0	0.01
0.0	0.8	0.2	0.01
0.0	0.8	0.2	0.01
0.0	0.0	1.0	0.01
0.0	0.8	0.2	0.01
0.0	0.0	1.0	0.01
0.0	0.8	0.2	0.01
0.0	0.0	0.0	0.01
0.0	0.8	0.2	0.01
0.0	0.0	0.0	0.01
0.0	0.0	1.0	0.01
0.0	0.0	0.0	0.01
0.0	0.8	0.2	0.01
0.0	0.0	1.0	0.3
0.0	0.8	0.2	0.01
0.0	0.8	0.2	0.01
0.0	0.0	1.0	0.01
0.0	0.0	0.0	0.01
0.0	0.0	1.0	0.01
0.0	0.8	0.2	0.3
0.0	0.0	0.0	0.01
0.0	0.0	1.0	0.01
0.0	0.0	1.0	0.3
1.0	0.0	0.2	0.01
1.0	0.0	0.2	0.01
0.0	0.0	0.0	0.3
0.0	0.0	1.0	0.01
0.0	0.0	0.0	0.01
0.0	0.8	0.2	0.01
0.0	0.8	0.2	0.01
0.0	0.0	1.0	0.01
0.0	0.8	0.2	0.3
0.0	0.0	1.0	0.01
0.0	0.8	0.2	0.3
0.0	0.0	1.0	0.01
0.0	0.8	0.2	0.01
0.0	0.0	1.0	0.01
0.0	0.0	0.0	0.01
0.0	0.0	0.0	0.01
0.0	0.8	0.2	0.01
0.0	0.8	0.2	0.01
0.0	0.0	1.0	0.01
0.0	0.8	0.2	0.01
0.0	0.0	1.0	0.01
0.0	0.0	1.0	0.01
0.0	0.0	0.0	0.01
0.0	0.0	1.0	0.01
0.0	0.0	1.0	0.01
1.0	0.0	0.2	0.01
0.0	0.8	0.2	0.3
0.0	0.0	0.0	0.01
0.0	0.0	0.0	0.01
0.0	0.0	1.0	0.01
0.0	0.0	0.0	0.01
0.0	0.0	0.0	0.01
0.0	0.0	0.0	0.01
0.0	0.0	1.0	0.01
0.0	0.0	1.0	0.01
0.0	0.0	0.0	0.3
0.0	0.8	0.2	0.01
0.0	0.0	1.0	0.01
0.0	0.8	0.2	0.01
0.0	0.8	0.2	0.01
0.0	0.8	0.2	0.01
0.0	0.0	1.0	0.01
0.0	0.0	1.0	0.01
0.0	0.8	0.2	0.01
0.0	0.8	0.2	0.01
0.0	0.8	0.2	0.01
0.0	0.8	0.2	0.3
1.0	0.0	0.2	0.01
0.0	0.8	0.2	0.01
0.0	0.0	1.0	0.01
0.0	0.0	0.0	0.01
0.0	0.0	1.0	0.01
0.0	0.0	1.0	0.01
0.0	0.8	0.2	0.3
0.0	0.0	0.0	0.01
0.0	0.8	0.2	0.01
0.0	0.0	0.0	0.01
0.0	0.0	1.0	0.01
0.0	0.8	0.2	0.01
0.0	0.0	0.0	0.01
0.0	0.8	0.2	0.01
0.0	0.0	0.0	0.01
0.0	0.8	0.2	0.01
0.0	0.0	1.0	0.01
0.0	0.0	1.0	0.01
0.0	0.8	0.2	0.01
0.0	0.8	0.2	0.01
0.0	0.0	0.0	0.3
0.0	0.0	1.0	0.01
0.0	0.0	0.0	0.01
0.0	0.0	0.0	0.01
0.0	0.0	1.0	0.01
0.0	0.8	0.2	0.01
0.0	0.0	1.0	0.01
0.0	0.8	0.2	0.01
0.0	0.0	0.0	0.01
0.0	0.8	0.2	0.01
0.0	0.8	0.2	0.01
0.0	0.0	1.0	0.01
0.0	0.8	0.2	0.01
0.0	0.8	0.2	0.01
0.0	0.0	0.0	0.01
0.0	0.8	0.2	0.01
0.0	0.0	1.0	0.01
0.0	0.8	0.2	0.01
0.0	0.8	0.2	0.01
0.0	0.8	0.2	0.01
0.0	0.0	1.0	0.01
1.0	0.0	0.2	0.3
0.0	0.8	0.2	0.01
0.0	0.0	1.0	0.3
0.0	0.8	0.2	0.01
0.0	0.0	1.0	0.01
0.0	0.0	1.0	0.01
0.0	0.8	0.2	0.01
0.0	0.0	0.0	0.01
0.0	0.8	0.2	0.01
0.0	0.8	0.2	0.01
0.0	0.0	0.0	0.01
0.0	0.0	1.0	0.01
0.0	0.8	0.2	0.01
0.0	0.8	0.2	0.01
0.0	0.0	1.0	0.01
0.0	0.0	1.0	0.01
0.0	0.8	0.2	0.01
0.0	0.8	0.2	0.01
0.0	0.8	0.2	0.01
0.0	0.8	0.2	0.01
0.0	0.8	0.2	0.01
0.0	0.0	1.0	0.01
0.0	0.8	0.2	0.01
0.0	0.0	1.0	0.01
0.0	0.0	1.0	0.01
0.0	0.8	0.2	0.01
0.0	0.8	0.2	0.01
0.0	0.0	0.0	0.01
0.0	0.8	0.2	0.3
0.0	0.0	0.0	0.01
0.0	0.8	0.2	0.01
0.0	0.0	1.0	0.01
0.0	0.8	0.2	0.3
0.0	0.8	0.2	0.01
0.0	0.0	1.0	0.3
0.0	0.0	1.0	0.3
0.0	0.8	0.2	0.01
0.0	0.8	0.2	0.3
0.0	0.0	1.0	0.01
0.0	0.8	0.2	0.01
0.0	0.0	1.0	0.01
0.0	0.8	0.2	0.01
0.0	0.0	1.0	0.01
0.0	0.8	0.2	0.01
0.0	0.0	1.0	0.3
1.0	0.0	0.2	0.01
0.0	0.0	1.0	0.01
0.0	0.8	0.2	0.01
0.0	0.0	0.0	0.01
0.0	0.8	0.2	0.01
0.0	0.0	1.0	0.3
0.0	0.0	1.0	0.01
0.0	0.0	1.0	0.01
0.0	0.0	1.0	0.01
0.0	0.0	1.0	0.01
0.0	0.8	0.2	0.01
0.0	0.8	0.2	0.01
0.0	0.8	0.2	0.01
1.0	0.0	0.2	0.01
0.0	0.8	0.2	0.01
1.0	0.0	0.2	0.01
0.0	0.8	0.2	0.01
0.0	0.8	0.2	0.3
0.0	0.0	0.0	0.01
0.0	0.0	1.0	0.01
0.0	0.0	1.0	0.01
0.0	0.8	0.2	0.01
0.0	0.8	0.2	0.01
0.0	0.0	0.0	0.01
0.0	0.8	0.2	0.01
0.0	0.0	1.0	0.01
0.0	0.8	0.2	0.01
0.0	0.8	0.2	0.01
0.0	0.0	1.0	0.01
0.0	0.0	0.0	0.01
0.0	0.0	0.0	0.01
0.0	0.0	1.0	0.3
0.0	0.8	0.2	0.01
0.0	0.0	0.0	0.01
0.0	0.0	0.0	0.01
0.0	0.0	0.0	0.01
0.0	0.8	0.2	0.3
0.0	0.8	0.2	0.01
0.0	0.8	0.2	0.01
0.0	0.8	0.2	0.01
0.0	0.8	0.2	0.01
0.0	0.0	1.0	0.3
0.0	0.0	1.0	0.01
0.0	0.0	0.0	0.01
0.0	0.0	1.0	0.01
0.0	0.8	0.2	0.01
0.0	0.8	0.2	0.01
0.0	0.0	1.0	0.01
0.0	0.0	0.0	0.01
0.0	0.0	0.0	0.01
1.0	0.0	0.2	0.01
0.0	0.0	1.0	0.01
0.0	0.0	1.0	0.01
0.0	0.0	1.0	0.3
0.0	0.0	0.0	0.01
0.0	0.0	1.0	0.01
0.0	0.0	1.0	0.01
0.0	0.0	1.0	0.01
0.0	0.8	0.2	0.01
0.0	0.8	0.2	0.01
0.0	0.0	1.0	0.01
0.0	0.8	0.2	0.01
1.0	0.0	0.2	0.01
0.0	0.0	0.0	0.01
0.0	0.8	0.2	0.01
0.0	0.0	1.0	0.01
0.0	0.0	1.0	0.01
0.0	0.8	0.2	0.01
0.0	0.8	0.2	0.01
0.0	0.0	0.0	0.01
0.0	0.0	1.0	0.01
0.0	0.0	1.0	0.01
0.0	0.0	1.0	0.01
0.0	0.8	0.2	0.01
0.0	0.8	0.2	0.01
1.0	0.0	0.2	0.01
0.0	0.0	0.0	0.01
0.0	0.0	1.0	0.01
0.0	0.0	1.0	0.01
0.0	0.8	0.2	0.01
0.0	0.0	1.0	0.01
0.0	0.8	0.2	0.01
0.0	0.8	0.2	0.01
0.0	0.8	0.2	0.01
0.0	0.8	0.2	0.01
0.0	0.0	0.0	0.01
0.0	0.0	1.0	0.01
0.0	0.0	1.0	0.01
0.0	0.8	0.2	0.01
0.0	0.8	0.2	0.01
0.0	0.8	0.2	0.01
0.0	0.8	0.2	0.01
0.0	0.8	0.2	0.01
0.0	0.0	1.0	0.01
0.0	0.8	0.2	0.3
0.0	0.8	0.2	0.01
0.0	0.8	0.2	0.3
0.0	0.8	0.2	0.3
0.0	0.0	1.0	0.01
0.0	0.8	0.2	0.01
0.0	0.8	0.2	0.01
0.0	0.0	1.0	0.01
1.0	0.0	0.2	0.01
0.0	0.0	1.0	0.01
0.0	0.0	1.0	0.01
0.0	0.0	0.0	0.01
0.0	0.8	0.2	0.3
1.0	0.0	0.2	0.01
0.0	0.8	0.2	0.3
0.0	0.8	0.2	0.01
0.0	0.0	1.0	0.01
0.0	0.8	0.2	0.01
0.0	0.8	0.2	0.01
0.0	0.0	1.0	0.01
0.0	0.0	1.0	0.01
0.0	0.0	1.0	0.01
0.0	0.8	0.2	0.01
0.0	0.0	0.0	0.01
0.0	0.8	0.2	0.01
0.0	0.8	0.2	0.3
0.0	0.0	0.0	0.01
1.0	0.0	0.2	0.01
0.0	0.8	0.2	0.01
0.0	0.0	1.0	0.01
0.0	0.0	1.0	0.01
0.0	0.8	0.2	0.01
0.0	0.8	0.2	0.01
0.0	0.0	0.0	0.01
0.0	0.0	1.0	0.01
0.0	0.0	1.0	0.01
0.0	0.0	1.0	0.01
0.0	0.8	0.2	0.01
0.0	0.8	0.2	0.01
0.0	0.8	0.2	0.01
0.0	0.0	1.0	0.01
1.0	0.0	0.2	0.01
0.0	0.0	0.0	0.01
0.0	0.8	0.2	0.01
0.0	0.0	1.0	0.01
0.0	0.8	0.2	0.01
0.0	0.8	0.2	0.01
0.0	0.0	1.0	0.01
0.0	0.0	1.0	0.3
0.0	0.8	0.2	0.01
0.0	0.0	0.0	0.01
1.0	0.0	0.2	0.01
0.0	0.8	0.2	0.01
0.0	0.8	0.2	0.01
0.0	0.0	1.0	0.01
0.0	0.8	0.2	0.01
0.0	0.0	1.0	0.01
0.0	0.0	0.0	0.01
0.0	0.0	1.0	0.01
0.0	0.0	1.0	0.01
0.0	0.8	0.2	0.01
0.0	0.8	0.2	0.01
0.0	0.0	0.0	0.3
0.0	0.0	1.0	0.01
0.0	0.8	0.2	0.01
0.0	0.0	0.0	0.01
0.0	0.8	0.2	0.01
0.0	0.0	1.0	0.01
0.0	0.8	0.2	0.01
0.0	0.0	1.0	0.01
0.0	0.0	1.0	0.01
0.0	0.0	1.0	0.01
0.0	0.0	0.0	0.01
0.0	0.0	0.0	0.01
0.0	0.8	0.2	0.01
0.0	0.0	1.0	0.01
0.0	0.8	0.2	0.01
0.0	0.0	1.0	0.01
0.0	0.8	0.2	0.01
0.0	0.0	0.0	0.3
0.0	0.0	1.0	0.01
0.0	0.0	0.0	0.01
0.0	0.0	1.0	0.01
0.0	0.8	0.2	0.01
0.0	0.0	1.0	0.01
0.0	0.0	1.0	0.01
0.0	0.8	0.2	0.3
1.0	0.0	0.2	0.01
0.0	0.8	0.2	0.01
0.0	0.0	1.0	0.01
0.0	0.8	0.2	0.01
0.0	0.8	0.2	0.01
0.0	0.0	1.0	0.01
0.0	0.0	0.0	0.01
0.0	0.0	0.0	0.01
0.0	0.0	0.0	0.01
0.0	0.8	0.2	0.01
0.0	0.0	1.0	0.01
0.0	0.8	0.2	0.01
0.0	0.8	0.2	0.01
0.0	0.0	0.0	0.01
0.0	0.0	1.0	0.01
0.0	0.0	1.0	0.01
0.0	0.0	1.0	0.01
0.0	0.8	0.2	0.01
0.0	0.0	0.0	0.01
0.0	0.8	0.2	0.01
0.0	0.8	0.2	0.01
0.0	0.0	0.0	0.01
0.0	0.8	0.2	0.01
0.0	0.8	0.2	0.01
0.0	0.8	0.2	0.01
0.0	0.0	1.0	0.01
0.0	0.0	1.0	0.01
0.0	0.0	1.0	0.01
0.0	0.0	0.0	0.01
0.0	0.0	1.0	0.01
0.0	0.8	0.2	0.01
0.0	0.8	0.2	0.01
0.0	0.0	1.0	0.01
0.0	0.0	0.0	0.01
0.0	0.8	0.2	0.01
0.0	0.8	0.2	0.01
0.0	0.0	0.0	0.01
0.0	0.8	0.2	0.01
0.0	0.8	0.2	0.01
0.0	0.0	1.0	0.01
0.0	0.0	1.0	0.01
0.0	0.8	0.2	0.01
1.0	0.0	0.2	0.01
0.0	0.0	0.0	0.01
0.0	0.0	1.0	0.01
0.0	0.0	0.0	0.01
0.0	0.0	1.0	0.01
0.0	0.0	0.0	0.01
0.0	0.0	1.0	0.01
0.0	0.8	0.2	0.01
0.0	0.0	1.0	0.01
0.0	0.8	0.2	0.01
1.0	0.0	0.2	0.3
0.0	0.8	0.2	0.3
0.0	0.0	1.0	0.3
0.0	0.0	1.0	0.01
0.0	0.8	0.2	0.01
0.0	0.0	1.0	0.01
0.0	0.0	1.0	0.01
0.0	0.8	0.2	0.01
0.0	0.8	0.2	0.01
0.0	0.8	0.2	0.3
0.0	0.0	1.0	0.01
0.0	0.8	0.2	0.01
0.0	0.0	1.0	0.01
0.0	0.8	0.2	0.01
0.0	0.8	0.2	0.01
0.0	0.8	0.2	0.01
0.0	0.0	0.0	0.01
0.0	0.8	0.2	0.01
0.0	0.0	1.0	0.01
0.0	0.0	1.0	0.01
0.0	0.8	0.2	0.01
0.0	0.0	1.0	0.01
0.0	0.0	1.0	0.3
0.0	0.8	0.2	0.01
0.0	0.0	1.0	0.01
0.0	0.8	0.2	0.01
0.0	0.8	0.2	0.01
0.0	0.8	0.2	0.3
0.0	0.8	0.2	0.01
0.0	0.8	0.2	0.3
0.0	0.8	0.2	0.3
0.0	0.8	0.2	0.01
0.0	0.8	0.2	0.01
0.0	0.0	1.0	0.01
0.0	0.8	0.2	0.01
0.0	0.0	0.0	0.01
0.0	0.0	1.0	0.01
0.0	0.8	0.2	0.01
0.0	0.8	0.2	0.01
0.0	0.0	0.0	0.01
0.0	0.8	0.2	0.01
0.0	0.8	0.2	0.01
0.0	0.8	0.2	0.01
1.0	0.0	0.2	0.01
0.0	0.0	1.0	0.01
0.0	0.8	0.2	0.01
0.0	0.8	0.2	0.01
0.0	0.0	1.0	0.01
0.0	0.8	0.2	0.01
0.0	0.0	1.0	0.01
0.0	0.0	1.0	0.01
0.0	0.8	0.2	0.01
0.0	0.0	0.0	0.01
0.0	0.0	1.0	0.01
0.0	0.8	0.2	0.01
0.0	0.0	1.0	0.01
0.0	0.8	0.2	0.01
0.0	0.8	0.2	0.01
0.0	0.0	1.0	0.3
0.0	0.0	1.0	0.01
0.0	0.0	1.0	0.01
0.0	0.0	1.0	0.01
0.0	0.0	1.0	0.01
0.0	0.0	1.0	0.01
0.0	0.0	1.0	0.01
0.0	0.0	1.0	0.01
1.0	0.0	0.2	0.01
0.0	0.0	1.0	0.01
0.0	0.0	1.0	0.01
0.0	0.0	1.0	0.01
0.0	0.0	1.0	0.01
1.0	0.0	0.2	0.01
0.0	0.0	1.0	0.01
0.0	0.0	1.0	0.01
0.0	0.0	1.0	0.01
0.0	0.8	0.2	0.01
0.0	0.0	1.0	0.01
0.0	0.0	1.0	0.3
0.0	0.8	0.2	0.01
0.0	0.8	0.2	0.01
1.0	0.0	0.2	0.01
0.0	0.0	1.0	0.01
0.0	0.8	0.2	0.01
0.0	0.0	1.0	0.01
0.0	0.8	0.2	0.01
0.0	0.8	0.2	0.01
0.0	0.8	0.2	0.01
0.0	0.8	0.2	0.01
0.0	0.8	0.2	0.01
0.0	0.8	0.2	0.01
0.0	0.0	1.0	0.01
0.0	0.0	1.0	0.01
0.0	0.8	0.2	0.01
0.0	0.8	0.2	0.01
0.0	0.8	0.2	0.01
0.0	0.8	0.2	0.01
0.0	0.8	0.2	0.01
0.0	0.0	0.0	0.01
0.0	0.0	0.0	0.01
0.0	0.8	0.2	0.01
0.0	0.0	1.0	0.01
0.0	0.0	0.0	0.01
0.0	0.0	1.0	0.01
0.0	0.0	1.0	0.01
0.0	0.8	0.2	0.01
0.0	0.8	0.2	0.01
0.0	0.0	1.0	0.01
0.0	0.0	1.0	0.01
0.0	0.0	1.0	0.01
0.0	0.8	0.2	0.3
0.0	0.0	1.0	0.01
0.0	0.0	1.0	0.01
0.0	0.0	0.0	0.01
0.0	0.8	0.2	0.01
0.0	0.0	0.0	0.01
0.0	0.8	0.2	0.01
0.0	0.8	0.2	0.01
0.0	0.8	0.2	0.01
0.0	0.0	0.0	0.01
0.0	0.8	0.2	0.01
0.0	0.0	1.0	0.01
0.0	0.0	1.0	0.01
1.0	0.0	0.2	0.01
0.0	0.8	0.2	0.01
1.0	0.0	0.2	0.01
0.0	0.0	0.0	0.01
0.0	0.8	0.2	0.01
0.0	0.8	0.2	0.01
0.0	0.0	0.0	0.01
0.0	0.0	0.0	0.3
0.0	0.8	0.2	0.3
1.0	0.0	0.2	0.01
0.0	0.0	0.0	0.01
0.0	0.0	1.0	0.01
0.0	0.0	1.0	0.01
0.0	0.0	1.0	0.01
0.0	0.8	0.2	0.01
0.0	0.0	1.0	0.01
0.0	0.0	1.0	0.01
0.0	0.0	1.0	0.3
0.0	0.8	0.2	0.01
0.0	0.8	0.2	0.01
0.0	0.8	0.2	0.01
0.0	0.8	0.2	0.01
0.0	0.0	1.0	0.01
0.0	0.0	1.0	0.01
0.0	0.0	1.0	0.3
0.0	0.0	0.0	0.01
0.0	0.8	0.2	0.01
1.0	0.0	0.2	0.01
0.0	0.8	0.2	0.01
0.0	0.8	0.2	0.01
0.0	0.0	1.0	0.01
0.0	0.8	0.2	0.01
0.0	0.8	0.2	0.01
0.0	0.0	1.0	0.01
0.0	0.8	0.2	0.01
0.0	0.0	1.0	0.01
0.0	0.0	1.0	0.01
0.0	0.8	0.2	0.01
0.0	0.0	1.0	0.01
1.0	0.0	0.2	0.01
1.0	0.0	0.2	0.01
0.0	0.0	1.0	0.01
0.0	0.0	0.0	0.01
1.0	0.0	0.2	0.01
0.0	0.0	1.0	0.01
0.0	0.8	0.2	0.3
0.0	0.0	1.0	0.01
0.0	0.0	0.0	0.01
0.0	0.0	0.0	0.01
0.0	0.8	0.2	0.01
0.0	0.0	1.0	0.01
0.0	0.8	0.2	0.01
0.0	0.8	0.2	0.01
1.0	0.0	0.2	0.01
0.0	0.8	0.2	0.01
0.0	0.8	0.2	0.01
0.0	0.8	0.2	0.01
0.0	0.8	0.2	0.01
0.0	0.0	1.0	0.01
0.0	0.8	0.2	0.01
0.0	0.0	1.0	0.01
0.0	0.0	1.0	0.3
0.0	0.8	0.2	0.01
0.0	0.8	0.2	0.01
0.0	0.0	1.0	0.01
0.0	0.0	0.0	0.01
0.0	0.8	0.2	0.01
0.0	0.8	0.2	0.01
0.0	0.8	0.2	0.01
0.0	0.0	1.0	0.01
0.0	0.8	0.2	0.01
0.0	0.8	0.2	0.3
0.0	0.8	0.2	0.01
0.0	0.0	1.0	0.01
0.0	0.0	1.0	0.01
0.0	0.8	0.2	0.3
0.0	0.0	1.0	0.3
0.0	0.8	0.2	0.3
0.0	0.8	0.2	0.01
0.0	0.0	0.0	0.01
0.0	0.8	0.2	0.01
0.0	0.0	1.0	0.01
0.0	0.0	1.0	0.01
0.0	0.8	0.2	0.01
0.0	0.8	0.2	0.01
0.0	0.0	1.0	0.01
0.0	0.8	0.2	0.01
0.0	0.0	0.0	0.01
0.0	0.8	0.2	0.01
0.0	0.8	0.2	0.01
0.0	0.0	1.0	0.01
0.0	0.8	0.2	0.3
0.0	0.8	0.2	0.01
0.0	0.8	0.2	0.01
0.0	0.0	1.0	0.3
0.0	0.0	0.0	0.3
0.0	0.8	0.2	0.01
0.0	0.8	0.2	0.01
0.0	0.0	0.0	0.01
0.0	0.0	0.0	0.01
1.0	0.0	0.2	0.01
0.0	0.8	0.2	0.3
0.0	0.8	0.2	0.01
0.0	0.8	0.2	0.01
0.0	0.0	1.0	0.01
0.0	0.0	1.0	0.01
0.0	0.8	0.2	0.01
0.0	0.0	1.0	0.01
0.0	0.8	0.2	0.01
0.0	0.0	1.0	0.01
0.0	0.0	1.0	0.01
0.0	0.8	0.2	0.01
0.0	0.8	0.2	0.01
0.0	0.0	0.0	0.01
0.0	0.0	1.0	0.01
0.0	0.8	0.2	0.01
0.0	0.0	1.0	0.01
0.0	0.0	1.0	0.01
0.0	0.8	0.2	0.01
0.0	0.8	0.2	0.3
0.0	0.8	0.2	0.01
0.0	0.8	0.2	0.01
0.0	0.0	0.0	0.01
0.0	0.0	0.0	0.01
1.0	0.0	0.2	0.01
0.0	0.0	1.0	0.01
0.0	0.8	0.2	0.01
0.0	0.0	1.0	0.01
0.0	0.8	0.2	0.01
0.0	0.0	1.0	0.01
0.0	0.8	0.2	0.01
0.0	0.0	1.0	0.01
0.0	0.0	1.0	0.01
0.0	0.0	1.0	0.01
0.0	0.8	0.2	0.01
0.0	0.0	1.0	0.01
0.0	0.8	0.2	0.01
0.0	0.0	1.0	0.01
0.0	0.8	0.2	0.01
1.0	0.0	0.2	0.01
0.0	0.0	1.0	0.01
0.0	0.0	1.0	0.01
1.0	0.0	0.2	0.01
0.0	0.0	1.0	0.01
0.0	0.0	1.0	0.01
1.0	0.0	0.2	0.01
0.0	0.0	1.0	0.01
0.0	0.0	1.0	0.01
1.0	0.0	0.2	0.01
0.0	0.0	0.0	0.01
0.0	0.0	1.0	0.01
0.0	0.8	0.2	0.01
1.0	0.0	0.2	0.01
1.0	0.0	0.2	0.01
0.0	0.0	1.0	0.01
1.0	0.0	0.2	0.01
1.0	0.0	0.2	0.01
1.0	0.0	0.2	0.01
0.0	0.8	0.2	0.01
0.0	0.0	1.0	0.01
0.0	0.8	0.2	0.01
0.0	0.0	0.0	0.01
0.0	0.0	1.0	0.01
0.0	0.8	0.2	0.01
0.0	0.0	1.0	0.01
0.0	0.0	1.0	0.3
0.0	0.8	0.2	0.01
0.0	0.8	0.2	0.01
0.0	0.8	0.2	0.01
0.0	0.0	1.0	0.01
0.0	0.0	1.0	0.01
0.0	0.8	0.2	0.01
0.0	0.0	1.0	0.3
0.0	0.8	0.2	0.01
0.0	0.8	0.2	0.01
1.0	0.0	0.2	0.01
0.0	0.8	0.2	0.01
0.0	0.0	1.0	0.01
0.0	0.0	1.0	0.3
1.0	0.0	0.2	0.01
0.0	0.0	1.0	0.01
0.0	0.0	1.0	0.01
0.0	0.8	0.2	0.01
0.0	0.8	0.2	0.01
1.0	0.0	0.2	0.01
0.0	0.8	0.2	0.01
0.0	0.8	0.2	0.01
1.0	0.0	0.2	0.01
0.0	0.8	0.2	0.3
1.0	0.0	0.2	0.01
0.0	0.0	1.0	0.01
0.0	0.8	0.2	0.01
0.0	0.8	0.2	0.01
0.0	0.0	1.0	0.01
0.0	0.8	0.2	0.01
0.0	0.8	0.2	0.01
0.0	0.0	1.0	0.01
0.0	0.8	0.2	0.01
0.0	0.0	0.0	0.01
0.0	0.8	0.2	0.01
0.0	0.0	0.0	0.01
0.0	0.8	0.2	0.01
0.0	0.0	1.0	0.01
0.0	0.0	0.0	0.01
1.0	0.0	0.2	0.3
0.0	0.0	1.0	0.01
0.0	0.0	1.0	0.01
0.0	0.0	0.0	0.01
0.0	0.0	1.0	0.01
1.0	0.0	0.2	0.01
0.0	0.8	0.2	0.01
0.0	0.0	0.0	0.01
0.0	0.0	1.0	0.01
1.0	0.0	0.2	0.01
0.0	0.0	1.0	0.01
0.0	0.8	0.2	0.01
0.0	0.8	0.2	0.01
0.0	0.0	1.0	0.01
1.0	0.0	0.2	0.01
0.0	0.0	1.0	0.01
0.0	0.8	0.2	0.01
0.0	0.0	0.0	0.01
0.0	0.8	0.2	0.01
0.0	0.8	0.2	0.01
0.0	0.0	1.0	0.01
1.0	0.0	0.2	0.01
0.0	0.0	0.0	0.01
1.0	0.0	0.2	0.01
0.0	0.0	1.0	0.01
0.0	0.8	0.2	0.3
1.0	0.0	0.2	0.01
0.0	0.8	0.2	0.01
0.0	0.0	1.0	0.01
1.0	0.0	0.2	0.01
0.0	0.8	0.2	0.01
0.0	0.0	1.0	0.01
1.0	0.0	0.2	0.01
0.0	0.8	0.2	0.01
0.0	0.0	1.0	0.01
0.0	0.0	0.0	0.01
0.0	0.8	0.2	0.01
0.0	0.8	0.2	0.01
0.0	0.0	1.0	0.01
0.0	0.0	0.0	0.01
0.0	0.0	1.0	0.01
0.0	0.8	0.2	0.01
0.0	0.0	0.0	0.01
0.0	0.0	0.0	0.01
0.0	0.0	1.0	0.3
0.0	0.0	0.0	0.01
0.0	0.8	0.2	0.01
1.0	0.0	0.2	0.01
0.0	0.0	1.0	0.01
0.0	0.0	1.0	0.01
0.0	0.8	0.2	0.01
0.0	0.8	0.2	0.01
1.0	0.0	0.2	0.01
0.0	0.8	0.2	0.01
0.0	0.0	1.0	0.01
0.0	0.0	1.0	0.01
0.0	0.0	0.0	0.01
0.0	0.0	1.0	0.01
0.0	0.0	0.0	0.01
1.0	0.0	0.2	0.01
0.0	0.0	0.0	0.01
0.0	0.8	0.2	0.01
0.0	0.0	1.0	0.01
0.0	0.0	1.0	0.01
0.0	0.8	0.2	0.01
0.0	0.8	0.2	0.01
1.0	0.0	0.2	0.01
0.0	0.0	1.0	0.01
0.0	0.0	1.0	0.01
1.0	0.0	0.2	0.01
0.0	0.8	0.2	0.01
0.0	0.0	1.0	0.01
1.0	0.0	0.2	0.01
0.0	0.0	1.0	0.01
0.0	0.0	1.0	0.01
1.0	0.0	0.2	0.01
1.0	0.0	0.2	0.01
0.0	0.8	0.2	0.01
0.0	0.0	1.0	0.01
0.0	0.0	1.0	0.3
1.0	0.0	0.2	0.01
0.0	0.0	1.0	0.01
0.0	0.0	1.0	0.01
1.0	0.0	0.2	0.01
0.0	0.8	0.2	0.01
1.0	0.0	0.2	0.01
0.0	0.0	0.0	0.01
0.0	0.8	0.2	0.01
0.0	0.8	0.2	0.01
0.0	0.8	0.2	0.01
0.0	0.8	0.2	0.01
0.0	0.8	0.2	0.01
1.0	0.0	0.2	0.01
0.0	0.0	0.0	0.01
0.0	0.0	0.0	0.01
0.0	0.0	1.0	0.01
1.0	0.0	0.2	0.01
0.0	0.0	1.0	0.01
0.0	0.8	0.2	0.01
1.0	0.0	0.2	0.01
0.0	0.0	1.0	0.01
0.0	0.0	0.0	0.01
0.0	0.0	1.0	0.01
0.0	0.8	0.2	0.01
0.0	0.8	0.2	0.01
1.0	0.0	0.2	0.01
1.0	0.0	0.2	0.01
0.0	0.0	1.0	0.01
0.0	0.0	1.0	0.01
0.0	0.8	0.2	0.01
1.0	0.0	0.2	0.01
0.0	0.8	0.2	0.01
0.0	0.0	1.0	0.01
0.0	0.0	1.0	0.01
1.0	0.0	0.2	0.01
0.0	0.0	0.0	0.01
0.0	0.8	0.2	0.01
0.0	0.8	0.2	0.01
0.0	0.0	1.0	0.01
1.0	0.0	0.2	0.01
0.0	0.0	0.0	0.01
0.0	0.8	0.2	0.01
0.0	0.0	0.0	0.01
0.0	0.0	0.0	0.01
0.0	0.0	0.0	0.01
0.0	0.8	0.2	0.01
1.0	0.0	0.2	0.01
0.0	0.0	0.0	0.01
0.0	0.0	1.0	0.01
0.0	0.0	0.0	0.01
0.0	0.0	1.0	0.3
0.0	0.0	1.0	0.01
0.0	0.8	0.2	0.01
0.0	0.8	0.2	0.01
0.0	0.0	1.0	0.01
0.0	0.0	1.0	0.01
0.0	0.0	1.0	0.01
0.0	0.0	1.0	0.01
0.0	0.8	0.2	0.3
0.0	0.0	0.0	0.01
0.0	0.0	0.0	0.01
0.0	0.8	0.2	0.01
0.0	0.0	1.0	0.01
0.0	0.0	1.0	0.3
1.0	0.0	0.2	0.01
0.0	0.8	0.2	0.01
1.0	0.0	0.2	0.01
0.0	0.0	1.0	0.01
0.0	0.0	1.0	0.3
0.0	0.0	1.0	0.01
0.0	0.0	1.0	0.01
0.0	0.0	1.0	0.01
0.0	0.0	1.0	0.01
0.0	0.0	1.0	0.01
1.0	0.0	0.2	0.01
0.0	0.0	1.0	0.01
0.0	0.0	1.0	0.3
0.0	0.8	0.2	0.01
0.0	0.0	1.0	0.01
0.0	0.0	0.0	0.01
0.0	0.8	0.2	0.01
0.0	0.8	0.2	0.01
0.0	0.0	1.0	0.01
0.0	0.0	1.0	0.01
0.0	0.0	1.0	0.01
1.0	0.0	0.2	0.01
0.0	0.8	0.2	0.01
0.0	0.0	1.0	0.3
1.0	0.0	0.2	0.01
0.0	0.8	0.2	0.01
0.0	0.0	0.0	0.01
1.0	0.0	0.2	0.01
0.0	0.0	1.0	0.01
0.0	0.8	0.2	0.01
0.0	0.8	0.2	0.01
1.0	0.0	0.2	0.01
1.0	0.0	0.2	0.01
0.0	0.8	0.2	0.01
0.0	0.0	1.0	0.01
0.0	0.0	1.0	0.01
0.0	0.0	0.0	0.01
0.0	0.0	0.0	0.01
1.0	0.0	0.2	0.01
0.0	0.0	1.0	0.01
1.0	0.0	0.2	0.01
0.0	0.8	0.2	0.01
0.0	0.8	0.2	0.01
1.0	0.0	0.2	0.01
0.0	0.0	1.0	0.01
0.0	0.8	0.2	0.01
0.0	0.0	0.0	0.01
0.0	0.8	0.2	0.01
0.0	0.0	1.0	0.01
0.0	0.8	0.2	0.01
1.0	0.0	0.2	0.01
0.0	0.0	1.0	0.01
0.0	0.0	0.0	0.01
0.0	0.8	0.2	0.01
0.0	0.8	0.2	0.01
0.0	0.8	0.2	0.01
0.0	0.8	0.2	0.01
0.0	0.0	1.0	0.01
0.0	0.0	1.0	0.01
0.0	0.0	1.0	0.01
0.0	0.0	0.0	0.01
0.0	0.0	1.0	0.01
0.0	0.8	0.2	0.01
0.0	0.8	0.2	0.01
0.0	0.0	1.0	0.01
0.0	0.8	0.2	0.01
0.0	0.0	1.0	0.01
0.0	0.8	0.2	0.01
0.0	0.0	1.0	0.01
0.0	0.8	0.2	0.01
1.0	0.0	0.2	0.01
0.0	0.8	0.2	0.01
0.0	0.8	0.2	0.01
0.0	0.0	1.0	0.01
0.0	0.8	0.2	0.01
0.0	0.0	1.0	0.01
0.0	0.0	0.0	0.01
0.0	0.8	0.2	0.3
0.0	0.8	0.2	0.01
0.0	0.8	0.2	0.01
0.0	0.8	0.2	0.01
0.0	0.0	1.0	0.01
0.0	0.0	0.0	0.01
0.0	0.8	0.2	0.01
0.0	0.8	0.2	0.01
0.0	0.0	1.0	0.01
0.0	0.0	0.0	0.01
0.0	0.0	0.0	0.3
0.0	0.8	0.2	0.01
0.0	0.0	1.0	0.3
0.0	0.8	0.2	0.01
0.0	0.8	0.2	0.01
0.0	0.0	0.0	0.01
0.0	0.8	0.2	0.01
0.0	0.8	0.2	0.01
0.0	0.0	1.0	0.01
0.0	0.8	0.2	0.3
0.0	0.0	1.0	0.01
0.0	0.8	0.2	0.01
0.0	0.8	0.2	0.01
0.0	0.0	0.0	0.01
0.0	0.0	0.0	0.01
0.0	0.0	1.0	0.01
0.0	0.0	1.0	0.01
0.0	0.0	1.0	0.01
0.0	0.0	1.0	0.01
0.0	0.8	0.2	0.01
0.0	0.0	0.0	0.01
0.0	0.0	1.0	0.3
0.0	0.0	1.0	0.01
0.0	0.0	1.0	0.01
0.0	0.8	0.2	0.01
0.0	0.0	1.0	0.01
0.0	0.0	1.0	0.01
0.0	0.8	0.2	0.01
1.0	0.0	0.2	0.01
0.0	0.0	0.0	0.01
0.0	0.8	0.2	0.01
0.0	0.0	1.0	0.01
1.0	0.0	0.2	0.01
0.0	0.0	1.0	0.01
0.0	0.8	0.2	0.01
0.0	0.0	1.0	0.01
1.0	0.0	0.2	0.01
0.0	0.0	1.0	0.01
0.0	0.0	1.0	0.01
0.0	0.0	0.0	0.01
0.0	0.0	1.0	0.01
1.0	0.0	0.2	0.01
1.0	0.0	0.2	0.01
0.0	0.0	1.0	0.01
0.0	0.0	0.0	0.01
0.0	0.0	0.0	0.01
0.0	0.8	0.2	0.01
0.0	0.0	1.0	0.3
0.0	0.8	0.2	0.01
0.0	0.8	0.2	0.01
0.0	0.8	0.2	0.01
0.0	0.0	0.0	0.01
1.0	0.0	0.2	0.01
0.0	0.0	1.0	0.01
0.0	0.0	0.0	0.01
0.0	0.0	1.0	0.01
0.0	0.0	0.0	0.01
0.0	0.8	0.2	0.01
0.0	0.8	0.2	0.01
0.0	0.0	0.0	0.01
0.0	0.0	1.0	0.01
0.0	0.8	0.2	0.01
1.0	0.0	0.2	0.01
0.0	0.8	0.2	0.01
0.0	0.0	0.0	0.01
0.0	0.0	0.0	0.01
0.0	0.0	0.0	0.01
0.0	0.0	0.0	0.01
0.0	0.0	0.0	0.01
1.0	0.0	0.2	0.3
0.0	0.0	1.0	0.01
0.0	0.8	0.2	0.01
0.0	0.8	0.2	0.01
0.0	0.0	1.0	0.01
0.0	0.0	0.0	0.01
0.0	0.0	0.0	0.01
1.0	0.0	0.2	0.01
0.0	0.0	1.0	0.01
0.0	0.0	0.0	0.01
0.0	0.0	0.0	0.01
0.0	0.0	0.0	0.01
0.0	0.8	0.2	0.01
0.0	0.0	0.0	0.01
0.0	0.8	0.2	0.01
0.0	0.0	1.0	0.01
0.0	0.0	1.0	0.01
0.0	0.0	0.0	0.01
0.0	0.0	1.0	0.01
0.0	0.0	0.0	0.01
0.0	0.0	1.0	0.01
0.0	0.0	0.0	0.01
0.0	0.8	0.2	0.01
0.0	0.8	0.2	0.01
1.0	0.0	0.2	0.01
0.0	0.8	0.2	0.01
0.0	0.0	1.0	0.3
0.0	0.0	1.0	0.01
0.0	0.0	1.0	0.01
0.0	0.0	1.0	0.01
1.0	0.0	0.2	0.01
0.0	0.0	1.0	0.01
0.0	0.8	0.2	0.01
0.0	0.8	0.2	0.01
0.0	0.0	0.0	0.01
0.0	0.0	1.0	0.01
0.0	0.0	0.0	0.01
0.0	0.8	0.2	0.3
1.0	0.0	0.2	0.01
0.0	0.8	0.2	0.01
0.0	0.0	0.0	0.01
0.0	0.0	0.0	0.01
1.0	0.0	0.2	0.01
0.0	0.8	0.2	0.01
0.0	0.0	1.0	0.01
0.0	0.0	1.0	0.01
0.0	0.0	0.0	0.01
1.0	0.0	0.2	0.01
0.0	0.0	0.0	0.01
0.0	0.8	0.2	0.01
0.0	0.0	0.0	0.01
0.0	0.0	0.0	0.01
1.0	0.0	0.2	0.01
1.0	0.0	0.2	0.01
0.0	0.0	0.0	0.01
0.0	0.0	1.0	0.01
0.0	0.0	0.0	0.01
0.0	0.0	0.0	0.01
0.0	0.0	0.0	0.01
0.0	0.0	1.0	0.01
0.0	0.0	1.0	0.01
0.0	0.8	0.2	0.01
1.0	0.0	0.2	0.01
0.0	0.0	1.0	0.01
0.0	0.0	1.0	0.01
0.0	0.0	1.0	0.01
0.0	0.0	0.0	0.01
0.0	0.0	0.0	0.01
0.0	0.0	0.0	0.01
1.0	0.0	0.2	0.01
0.0	0.8	0.2	0.01
0.0	0.0	0.0	0.01
0.0	0.0	1.0	0.01
0.0	0.0	0.0	0.01
0.0	0.0	1.0	0.3
0.0	0.0	0.0	0.01
0.0	0.8	0.2	0.01
0.0	0.0	0.0	0.01
0.0	0.0	1.0	0.01
0.0	0.0	0.0	0.01
0.0	0.0	0.0	0.01
0.0	0.0	0.0	0.01
0.0	0.0	0.0	0.01
0.0	0.0	0.0	0.01
0.0	0.8	0.2	0.01
0.0	0.8	0.2	0.01
1.0	0.0	0.2	0.01
0.0	0.0	1.0	0.01
0.0	0.0	0.0	0.01
0.0	0.8	0.2	0.3
1.0	0.0	0.2	0.01
0.0	0.8	0.2	0.3
0.0	0.8	0.2	0.01
0.0	0.0	0.0	0.01
0.0	0.8	0.2	0.01
0.0	0.0	0.0	0.01
0.0	0.0	1.0	0.01
0.0	0.0	0.0	0.01
0.0	0.0	1.0	0.01
1.0	0.0	0.2	0.01
0.0	0.8	0.2	0.01
0.0	0.0	1.0	0.01
0.0	0.0	0.0	0.01
0.0	0.0	1.0	0.01
0.0	0.8	0.2	0.3
0.0	0.0	0.0	0.01
0.0	0.8	0.2	0.01
0.0	0.0	0.0	0.01
0.0	0.8	0.2	0.01
0.0	0.0	1.0	0.01
0.0	0.0	0.0	0.01
0.0	0.8	0.2	0.01
0.0	0.0	0.0	0.01
0.0	0.0	0.0	0.01
0.0	0.8	0.2	0.01
0.0	0.0	1.0	0.01
0.0	0.8	0.2	0.3
0.0	0.0	0.0	0.01
0.0	0.8	0.2	0.01
0.0	0.8	0.2	0.01
0.0	0.0	0.0	0.01
0.0	0.0	1.0	0.01
0.0	0.8	0.2	0.01
0.0	0.0	1.0	0.01
1.0	0.0	0.2	0.01
0.0	0.8	0.2	0.01
0.0	0.0	0.0	0.01
0.0	0.0	0.0	0.01
0.0	0.8	0.2	0.01
0.0	0.8	0.2	0.01
0.0	0.0	1.0	0.01
0.0	0.8	0.2	0.01
0.0	0.8	0.2	0.01
1.0	0.0	0.2	0.01
0.0	0.0	0.0	0.01
1.0	0.0	0.2	0.01
0.0	0.0	1.0	0.01
0.0	0.0	0.0	0.3
0.0	0.0	1.0	0.01
0.0	0.0	1.0	0.01
0.0	0.0	1.0	0.01
0.0	0.0	0.0	0.01
0.0	0.0	1.0	0.01
0.0	0.8	0.2	0.01
0.0	0.0	0.0	0.01
0.0	0.0	0.0	0.01
0.0	0.0	0.0	0.01
0.0	0.0	1.0	0.01
0.0	0.8	0.2	0.01
0.0	0.8	0.2	0.01
0.0	0.0	0.0	0.01
0.0	0.8	0.2	0.01
0.0	0.8	0.2	0.3
0.0	0.8	0.2	0.01
0.0	0.0	1.0	0.01
0.0	0.0	0.0	0.01
0.0	0.0	0.0	0.01
0.0	0.0	0.0	0.01
0.0	0.8	0.2	0.3
0.0	0.0	0.0	0.01
0.0	0.0	0.0	0.01
0.0	0.0	0.0	0.01
0.0	0.0	0.0	0.01
0.0	0.0	0.0	0.01
0.0	0.0	0.0	0.01
0.0	0.8	0.2	0.01
0.0	0.8	0.2	0.01
0.0	0.0	0.0	0.01
1.0	0.0	0.2	0.3
0.0	0.0	0.0	0.01
0.0	0.0	0.0	0.01
0.0	0.0	0.0	0.01
0.0	0.0	0.0	0.01
0.0	0.8	0.2	0.01
0.0	0.8	0.2	0.01
0.0	0.8	0.2	0.01
0.0	0.0	0.0	0.01
0.0	0.8	0.2	0.01
1.0	0.0	0.2	0.01
0.0	0.0	0.0	0.01
0.0	0.0	1.0	0.01
0.0	0.0	0.0	0.01
0.0	0.0	0.0	0.01
0.0	0.0	0.0	0.3
0.0	0.0	0.0	0.01
0.0	0.8	0.2	0.01
1.0	0.0	0.2	0.01
0.0	0.0	0.0	0.01
0.0	0.8	0.2	0.01
0.0	0.0	1.0	0.01
0.0	0.0	0.0	0.01
0.0	0.8	0.2	0.01
0.0	0.0	1.0	0.01
0.0	0.0	1.0	0.01
0.0	0.0	0.0	0.01
0.0	0.0	0.0	0.01
0.0	0.8	0.2	0.01
0.0	0.8	0.2	0.01
0.0	0.0	1.0	0.01
0.0	0.0	1.0	0.01
0.0	0.0	0.0	0.01
0.0	0.0	0.0	0.01
1.0	0.0	0.2	0.01
0.0	0.0	1.0	0.01
0.0	0.8	0.2	0.01
0.0	0.0	1.0	0.01
0.0	0.8	0.2	0.01
0.0	0.0	1.0	0.01
0.0	0.8	0.2	0.01
0.0	0.8	0.2	0.01
0.0	0.8	0.2	0.3
0.0	0.0	1.0	0.01
0.0	0.0	1.0	0.01
0.0	0.0	0.0	0.01
0.0	0.8	0.2	0.01
0.0	0.0	0.0	0.01
0.0	0.8	0.2	0.01
0.0	0.8	0.2	0.01
0.0	0.0	0.0	0.01
0.0	0.0	0.0	0.01
0.0	0.8	0.2	0.01
0.0	0.8	0.2	0.01
0.0	0.0	1.0	0.01
0.0	0.0	1.0	0.01
0.0	0.0	0.0	0.01
0.0	0.0	1.0	0.01
0.0	0.0	1.0	0.01
0.0	0.0	0.0	0.01
0.0	0.0	0.0	0.01
0.0	0.8	0.2	0.01
0.0	0.0	0.0	0.01
0.0	0.8	0.2	0.01
1.0	0.0	0.2	0.01
0.0	0.0	0.0	0.01
0.0	0.0	0.0	0.01
1.0	0.0	0.2	0.01
1.0	0.0	0.2	0.01
0.0	0.8	0.2	0.01
0.0	0.8	0.2	0.01
0.0	0.0	0.0	0.01
0.0	0.0	1.0	0.01
0.0	0.0	0.0	0.01
0.0	0.0	1.0	0.01
0.0	0.0	1.0	0.01
0.0	0.0	1.0	0.01
0.0	0.8	0.2	0.01
0.0	0.0	1.0	0.01
0.0	0.0	1.0	0.01
0.0	0.0	0.0	0.01
0.0	0.8	0.2	0.01
0.0	0.8	0.2	0.01
0.0	0.0	0.0	0.01
0.0	0.8	0.2	0.3
0.0	0.8	0.2	0.01
1.0	0.0	0.2	0.01
1.0	0.0	0.2	0.3
0.0	0.0	0.0	0.01
0.0	0.8	0.2	0.01
0.0	0.8	0.2	0.01
0.0	0.0	1.0	0.01
0.0	0.8	0.2	0.01
0.0	0.0	1.0	0.01
0.0	0.0	0.0	0.01
0.0	0.0	1.0	0.01
0.0	0.8	0.2	0.01
0.0	0.0	0.0	0.01
0.0	0.8	0.2	0.01
0.0	0.8	0.2	0.01
0.0	0.0	1.0	0.01
0.0	0.0	0.0	0.01
0.0	0.8	0.2	0.01
0.0	0.8	0.2	0.01
0.0	0.8	0.2	0.01
0.0	0.8	0.2	0.01
0.0	0.0	0.0	0.01
1.0	0.0	0.2	0.01
0.0	0.8	0.2	0.01
0.0	0.0	0.0	0.01
0.0	0.8	0.2	0.01
0.0	0.8	0.2	0.01
0.0	0.0	0.0	0.01
0.0	0.8	0.2	0.01
0.0	0.0	1.0	0.01
0.0	0.8	0.2	0.01
0.0	0.0	1.0	0.01
0.0	0.0	0.0	0.3
0.0	0.0	0.0	0.01
0.0	0.0	0.0	0.01
0.0	0.0	1.0	0.01
0.0	0.8	0.2	0.01
0.0	0.8	0.2	0.01
0.0	0.0	0.0	0.01
0.0	0.0	1.0	0.01
0.0	0.8	0.2	0.01
0.0	0.8	0.2	0.01
0.0	0.8	0.2	0.01
0.0	0.0	0.0	0.01
0.0	0.8	0.2	0.01
0.0	0.0	1.0	0.01
0.0	0.0	1.0	0.01
0.0	0.0	0.0	0.01
0.0	0.0	0.0	0.01
0.0	0.0	1.0	0.01
0.0	0.0	0.0	0.01
0.0	0.0	1.0	0.01
0.0	0.8	0.2	0.01
0.0	0.0	0.0	0.01
0.0	0.8	0.2	0.01
1.0	0.0	0.2	0.01
0.0	0.8	0.2	0.01
0.0	0.8	0.2	0.01
0.0	0.0	0.0	0.01
0.0	0.0	0.0	0.01
0.0	0.0	0.0	0.01
0.0	0.0	1.0	0.01
0.0	0.0	1.0	0.01
0.0	0.0	1.0	0.01
0.0	0.8	0.2	0.01
0.0	0.8	0.2	0.3
0.0	0.0	1.0	0.01
0.0	0.0	1.0	0.01
1.0	0.0	0.2	0.01
1.0	0.0	0.2	0.01
0.0	0.0	0.0	0.01
0.0	0.0	0.0	0.01
1.0	0.0	0.2	0.01
1.0	0.0	0.2	0.01
0.0	0.0	1.0	0.01
0.0	0.0	0.0	0.01
0.0	0.0	0.0	0.01
0.0	0.0	0.0	0.01
0.0	0.0	1.0	0.01
0.0	0.0	1.0	0.01
0.0	0.8	0.2	0.01
0.0	0.0	1.0	0.01
0.0	0.0	0.0	0.01
0.0	0.0	0.0	0.01
0.0	0.8	0.2	0.01
0.0	0.8	0.2	0.01
0.0	0.8	0.2	0.01
0.0	0.0	1.0	0.01
0.0	0.0	0.0	0.01
0.0	0.8	0.2	0.01
0.0	0.8	0.2	0.01
0.0	0.8	0.2	0.01
0.0	0.8	0.2	0.01
0.0	0.8	0.2	0.01
0.0	0.8	0.2	0.01
0.0	0.8	0.2	0.01
0.0	0.8	0.2	0.01
0.0	0.8	0.2	0.01
0.0	0.8	0.2	0.01
0.0	0.8	0.2	0.01
0.0	0.0	1.0	0.01
0.0	0.8	0.2	0.01
0.0	0.0	1.0	0.01
0.0	0.0	1.0	0.3
0.0	0.8	0.2	0.01
0.0	0.0	1.0	0.01
0.0	0.0	0.0	0.01
0.0	0.0	0.0	0.01
0.0	0.0	0.0	0.01
0.0	0.0	1.0	0.01
0.0	0.0	1.0	0.01
0.0	0.0	0.0	0.01
1.0	0.0	0.2	0.01
0.0	0.8	0.2	0.01
0.0	0.8	0.2	0.01
0.0	0.8	0.2	0.01
0.0	0.0	0.0	0.01
0.0	0.8	0.2	0.01
0.0	0.0	0.0	0.01
0.0	0.0	1.0	0.01
0.0	0.0	0.0	0.01
1.0	0.0	0.2	0.01
0.0	0.8	0.2	0.01
0.0	0.8	0.2	0.01
0.0	0.8	0.2	0.01
0.0	0.0	1.0	0.01
0.0	0.0	0.0	0.01
0.0	0.0	1.0	0.01
0.0	0.0	0.0	0.01
0.0	0.8	0.2	0.3
0.0	0.0	1.0	0.01
0.0	0.0	0.0	0.01
0.0	0.0	0.0	0.01
0.0	0.0	0.0	0.01
0.0	0.8	0.2	0.01
0.0	0.0	1.0	0.01
0.0	0.8	0.2	0.01
0.0	0.0	1.0	0.01
0.0	0.8	0.2	0.01
0.0	0.0	0.0	0.01
0.0	0.8	0.2	0.01
0.0	0.0	0.0	0.01
0.0	0.0	1.0	0.01
0.0	0.0	0.0	0.01
0.0	0.0	1.0	0.01
0.0	0.0	1.0	0.01
0.0	0.8	0.2	0.01
0.0	0.8	0.2	0.01
0.0	0.8	0.2	0.3
0.0	0.8	0.2	0.01
0.0	0.0	0.0	0.01
0.0	0.0	1.0	0.01
0.0	0.0	0.0	0.01
0.0	0.0	0.0	0.01
0.0	0.0	0.0	0.01
1.0	0.0	0.2	0.01
0.0	0.0	0.0	0.01
0.0	0.0	0.0	0.01
0.0	0.8	0.2	0.01
0.0	0.8	0.2	0.01
0.0	0.0	0.0	0.01
0.0	0.8	0.2	0.01
0.0	0.8	0.2	0.01
0.0	0.0	0.0	0.01
0.0	0.0	0.0	0.3
0.0	0.0	0.0	0.01
0.0	0.0	1.0	0.01
0.0	0.8	0.2	0.01
0.0	0.0	1.0	0.01
0.0	0.0	1.0	0.01
0.0	0.0	0.0	0.01
0.0	0.8	0.2	0.01
0.0	0.8	0.2	0.01
0.0	0.0	0.0	0.01
0.0	0.0	0.0	0.01
1.0	0.0	0.2	0.01
0.0	0.0	0.0	0.01
0.0	0.0	1.0	0.01
0.0	0.0	0.0	0.01
0.0	0.0	0.0	0.01
0.0	0.0	0.0	0.01
0.0	0.0	0.0	0.01
0.0	0.0	1.0	0.01
0.0	0.0	0.0	0.01
0.0	0.0	1.0	0.01
0.0	0.8	0.2	0.01
0.0	0.0	1.0	0.01
0.0	0.0	0.0	0.01
0.0	0.0	0.0	0.01
0.0	0.0	0.0	0.01
0.0	0.0	0.0	0.01
0.0	0.0	0.0	0.01
0.0	0.0	1.0	0.01
0.0	0.8	0.2	0.01
0.0	0.0	0.0	0.01
0.0	0.8	0.2	0.01
0.0	0.0	1.0	0.01
0.0	0.0	0.0	0.01
0.0	0.0	0.0	0.01
0.0	0.8	0.2	0.01
0.0	0.8	0.2	0.01
1.0	0.0	0.2	0.01
0.0	0.0	0.0	0.01
0.0	0.0	1.0	0.01
0.0	0.8	0.2	0.01
0.0	0.0	1.0	0.01
0.0	0.8	0.2	0.01
0.0	0.8	0.2	0.01
0.0	0.8	0.2	0.01
0.0	0.8	0.2	0.01
0.0	0.8	0.2	0.01
0.0	0.0	1.0	0.01
0.0	0.0	0.0	0.01
0.0	0.0	0.0	0.01
0.0	0.0	0.0	0.01
0.0	0.0	0.0	0.01
0.0	0.0	1.0	0.01
0.0	0.8	0.2	0.01
0.0	0.0	1.0	0.01
0.0	0.8	0.2	0.01
0.0	0.8	0.2	0.01
0.0	0.8	0.2	0.01
0.0	0.0	1.0	0.01
0.0	0.0	0.0	0.01
0.0	0.8	0.2	0.01
0.0	0.8	0.2	0.01
0.0	0.0	0.0	0.01
0.0	0.8	0.2	0.01
0.0	0.0	1.0	0.01
0.0	0.0	0.0	0.3
0.0	0.0	0.0	0.01
0.0	0.0	0.0	0.01
1.0	0.0	0.2	0.01
0.0	0.8	0.2	0.01
0.0	0.0	1.0	0.01
0.0	0.0	0.0	0.01
0.0	0.0	0.0	0.01
0.0	0.0	0.0	0.01
0.0	0.0	0.0	0.01
0.0	0.0	0.0	0.01
0.0	0.8	0.2	0.01
0.0	0.8	0.2	0.01
0.0	0.8	0.2	0.01
0.0	0.0	1.0	0.01
0.0	0.0	0.0	0.01
0.0	0.8	0.2	0.3
0.0	0.8	0.2	0.01
0.0	0.0	0.0	0.01
1.0	0.0	0.2	0.01
1.0	0.0	0.2	0.01
0.0	0.0	1.0	0.01
0.0	0.8	0.2	0.01
0.0	0.8	0.2	0.01
0.0	0.8	0.2	0.01
0.0	0.0	0.0	0.01
0.0	0.8	0.2	0.01
0.0	0.0	0.0	0.01
0.0	0.0	0.0	0.01
0.0	0.8	0.2	0.01
0.0	0.0	0.0	0.01
0.0	0.0	1.0	0.01
0.0	0.8	0.2	0.01
0.0	0.0	0.0	0.01
0.0	0.0	0.0	0.01
0.0	0.0	1.0	0.01
0.0	0.8	0.2	0.01
0.0	0.0	0.0	0.01
0.0	0.8	0.2	0.01
0.0	0.0	0.0	0.01
0.0	0.0	0.0	0.01
1.0	0.0	0.2	0.01
0.0	0.0	1.0	0.01
0.0	0.0	0.0	0.01
0.0	0.8	0.2	0.01
1.0	0.0	0.2	0.01
0.0	0.8	0.2	0.01
0.0	0.0	0.0	0.01
1.0	0.0	0.2	0.01
0.0	0.8	0.2	0.01
0.0	0.8	0.2	0.01
0.0	0.0	0.0	0.01
1.0	0.0	0.2	0.01
0.0	0.0	1.0	0.01
1.0	0.0	0.2	0.01
0.0	0.8	0.2	0.01
0.0	0.0	1.0	0.01
0.0	0.8	0.2	0.01
0.0	0.0	0.0	0.01
1.0	0.0	0.2	0.01
0.0	0.0	0.0	0.01
0.0	0.0	0.0	0.01
0.0	0.8	0.2	0.01
0.0	0.0	0.0	0.01
0.0	0.8	0.2	0.01
0.0	0.0	0.0	0.01
0.0	0.8	0.2	0.01
1.0	0.0	0.2	0.01
0.0	0.8	0.2	0.3
0.0	0.0	1.0	0.01
0.0	0.8	0.2	0.01
0.0	0.8	0.2	0.01
0.0	0.8	0.2	0.01
0.0	0.8	0.2	0.01
0.0	0.8	0.2	0.01
0.0	0.8	0.2	0.01
0.0	0.8	0.2	0.01
0.0	0.0	1.0	0.01
1.0	0.0	0.2	0.01
0.0	0.0	1.0	0.01
0.0	0.8	0.2	0.01
1.0	0.0	0.2	0.01
0.0	0.0	0.0	0.01
0.0	0.0	1.0	0.01
0.0	0.8	0.2	0.01
0.0	0.0	0.0	0.01
0.0	0.0	0.0	0.01
0.0	0.0	0.0	0.01
0.0	0.8	0.2	0.01
0.0	0.0	0.0	0.01
0.0	0.0	1.0	0.01
0.0	0.0	0.0	0.01
0.0	0.0	0.0	0.01
0.0	0.0	0.0	0.01
0.0	0.0	0.0	0.01
0.0	0.0	1.0	0.01
0.0	0.8	0.2	0.01
0.0	0.0	1.0	0.01
0.0	0.0	1.0	0.01
0.0	0.8	0.2	0.01
0.0	0.8	0.2	0.01
0.0	0.0	0.0	0.01
1.0	0.0	0.2	0.01
0.0	0.0	0.0	0.01
0.0	0.0	1.0	0.01
0.0	0.0	1.0	0.01
0.0	0.0	0.0	0.01
0.0	0.0	1.0	0.01
0.0	0.0	0.0	0.01
0.0	0.0	0.0	0.01
0.0	0.0	0.0	0.01
0.0	0.0	0.0	0.01
0.0	0.8	0.2	0.01
0.0	0.8	0.2	0.01
0.0	0.0	0.0	0.01
0.0	0.0	1.0	0.01
0.0	0.8	0.2	0.01
0.0	0.0	0.0	0.01
0.0	0.0	0.0	0.01
0.0	0.0	1.0	0.01
0.0	0.0	0.0	0.01
0.0	0.0	0.0	0.01
0.0	0.0	0.0	0.01
0.0	0.0	0.0	0.01
0.0	0.8	0.2	0.01
0.0	0.0	1.0	0.01
0.0	0.0	1.0	0.01
0.0	0.0	1.0	0.01
0.0	0.8	0.2	0.01
0.0	0.0	1.0	0.01
1.0	0.0	0.2	0.3
0.0	0.0	0.0	0.01
1.0	0.0	0.2	0.01
0.0	0.0	1.0	0.01
0.0	0.0	0.0	0.01
0.0	0.0	0.0	0.01
0.0	0.0	0.0	0.01
0.0	0.0	0.0	0.01
1.0	0.0	0.2	0.01
0.0	0.0	0.0	0.01
0.0	0.0	1.0	0.01
1.0	0.0	0.2	0.01
0.0	0.0	0.0	0.01
0.0	0.0	0.0	0.01
1.0	0.0	0.2	0.01
1.0	0.0	0.2	0.01
0.0	0.0	0.0	0.01
0.0	0.0	0.0	0.01
1.0	0.0	0.2	0.01
0.0	0.0	0.0	0.01
0.0	0.0	1.0	0.01
0.0	0.0	1.0	0.01
0.0	0.0	1.0	0.01
0.0	0.0	0.0	0.01
1.0	0.0	0.2	0.01
0.0	0.0	0.0	0.01
0.0	0.0	0.0	0.01
0.0	0.0	1.0	0.01
0.0	0.0	1.0	0.01
0.0	0.0	0.0	0.01
0.0	0.0	0.0	0.01
0.0	0.0	0.0	0.01
0.0	0.0	0.0	0.01
0.0	0.0	0.0	0.01
0.0	0.8	0.2	0.01
1.0	0.0	0.2	0.01
0.0	0.0	0.0	0.01
0.0	0.8	0.2	0.01
1.0	0.0	0.2	0.01
0.0	0.0	0.0	0.01
0.0	0.8	0.2	0.01
0.0	0.0	0.0	0.01
1.0	0.0	0.2	0.01
0.0	0.8	0.2	0.01
0.0	0.0	0.0	0.01
0.0	0.0	1.0	0.01
0.0	0.8	0.2	0.01
0.0	0.0	1.0	0.01
0.0	0.0	1.0	0.01
0.0	0.0	1.0	0.01
0.0	0.0	0.0	0.01
0.0	0.0	1.0	0.01
0.0	0.0	1.0	0.01
0.0	0.0	0.0	0.01
0.0	0.8	0.2	0.01
0.0	0.8	0.2	0.01
0.0	0.8	0.2	0.01
0.0	0.0	1.0	0.01
0.0	0.0	1.0	0.01
0.0	0.8	0.2	0.01
0.0	0.0	0.0	0.01
0.0	0.8	0.2	0.01
0.0	0.0	0.0	0.01
0.0	0.0	0.0	0.01
0.0	0.0	1.0	0.01
0.0	0.0	1.0	0.3
0.0	0.0	0.0	0.01
0.0	0.0	1.0	0.01
0.0	0.8	0.2	0.01
1.0	0.0	0.2	0.01
0.0	0.8	0.2	0.01
1.0	0.0	0.2	0.01
0.0	0.8	0.2	0.3
0.0	0.8	0.2	0.01
0.0	0.8	0.2	0.01
0.0	0.0	1.0	0.01
0.0	0.0	0.0	0.01
0.0	0.0	0.0	0.01
0.0	0.0	0.0	0.01
0.0	0.0	0.0	0.01
0.0	0.0	1.0	0.01
0.0	0.0	1.0	0.01
0.0	0.8	0.2	0.01
0.0	0.8	0.2	0.01
0.0	0.0	0.0	0.01
0.0	0.0	0.0	0.01
1.0	0.0	0.2	0.01
0.0	0.0	0.0	0.01
0.0	0.8	0.2	0.01
0.0	0.0	1.0	0.01
0.0	0.0	0.0	0.01
0.0	0.0	1.0	0.3
0.0	0.0	1.0	0.01
0.0	0.0	1.0	0.01
0.0	0.8	0.2	0.01
1.0	0.0	0.2	0.01
0.0	0.0	0.0	0.01
0.0	0.8	0.2	0.3
0.0	0.8	0.2	0.3
0.0	0.0	1.0	0.3
1.0	0.0	0.2	0.01
0.0	0.0	0.0	0.01
0.0	0.8	0.2	0.01
0.0	0.0	0.0	0.01
0.0	0.0	1.0	0.01
0.0	0.8	0.2	0.01
0.0	0.0	1.0	0.01
0.0	0.0	0.0	0.01
0.0	0.0	0.0	0.01
0.0	0.0	1.0	0.01
0.0	0.0	0.0	0.01
0.0	0.0	0.0	0.01
0.0	0.0	0.0	0.01
0.0	0.0	0.0	0.01
0.0	0.0	1.0	0.01
0.0	0.0	0.0	0.01
0.0	0.8	0.2	0.01
0.0	0.8	0.2	0.01
0.0	0.8	0.2	0.01
0.0	0.0	0.0	0.01
0.0	0.0	0.0	0.01
0.0	0.0	0.0	0.01
0.0	0.0	1.0	0.01
0.0	0.8	0.2	0.01
0.0	0.0	0.0	0.01
1.0	0.0	0.2	0.01
0.0	0.0	0.0	0.01
0.0	0.0	0.0	0.01
0.0	0.8	0.2	0.01
0.0	0.0	0.0	0.01
0.0	0.0	0.0	0.01
0.0	0.0	0.0	0.01
0.0	0.0	1.0	0.01
1.0	0.0	0.2	0.01
0.0	0.0	0.0	0.01
0.0	0.8	0.2	0.01
0.0	0.8	0.2	0.01
0.0	0.8	0.2	0.01
0.0	0.0	0.0	0.01
0.0	0.0	0.0	0.01
0.0	0.0	1.0	0.01
0.0	0.0	0.0	0.01
0.0	0.0	0.0	0.01
0.0	0.0	1.0	0.01
0.0	0.0	0.0	0.01
0.0	0.0	1.0	0.01
0.0	0.0	1.0	0.01
0.0	0.0	1.0	0.01
0.0	0.0	1.0	0.01
0.0	0.8	0.2	0.01
0.0	0.8	0.2	0.01
0.0	0.0	1.0	0.01
0.0	0.0	1.0	0.01
0.0	0.0	0.0	0.01
0.0	0.0	1.0	0.01
0.0	0.8	0.2	0.01
0.0	0.8	0.2	0.01
0.0	0.8	0.2	0.01
0.0	0.8	0.2	0.01
0.0	0.8	0.2	0.01
0.0	0.8	0.2	0.01
0.0	0.0	0.0	0.01
0.0	0.8	0.2	0.01
0.0	0.0	1.0	0.01
0.0	0.8	0.2	0.01
0.0	0.8	0.2	0.01
0.0	0.0	0.0	0.01
0.0	0.8	0.2	0.01
0.0	0.0	0.0	0.01
0.0	0.8	0.2	0.01
0.0	0.0	1.0	0.01
0.0	0.8	0.2	0.01
0.0	0.0	0.0	0.01
0.0	0.8	0.2	0.01
0.0	0.8	0.2	0.01
0.0	0.0	1.0	0.01
0.0	0.8	0.2	0.01
0.0	0.0	0.0	0.01
0.0	0.0	0.0	0.01
0.0	0.0	0.0	0.01
0.0	0.0	0.0	0.01
0.0	0.0	0.0	0.01
0.0	0.0	1.0	0.01
0.0	0.8	0.2	0.01
0.0	0.0	0.0	0.01
0.0	0.8	0.2	0.01
0.0	0.0	0.0	0.01
0.0	0.0	0.0	0.01
0.0	0.0	0.0	0.01
0.0	0.8	0.2	0.01
0.0	0.0	0.0	0.01
0.0	0.0	1.0	0.01
0.0	0.8	0.2	0.01
0.0	0.8	0.2	0.01
0.0	0.0	0.0	0.01
1.0	0.0	0.2	0.01
0.0	0.8	0.2	0.01
0.0	0.0	0.0	0.01
0.0	0.0	0.0	0.01
1.0	0.0	0.2	0.01
0.0	0.0	0.0	0.01
0.0	0.8	0.2	0.01
0.0	0.0	0.0	0.01
0.0	0.8	0.2	0.01
0.0	0.0	1.0	0.01
0.0	0.0	0.0	0.01
0.0	0.0	0.0	0.01
0.0	0.0	0.0	0.01
0.0	0.8	0.2	0.01
0.0	0.0	0.0	0.01
1.0	0.0	0.2	0.01
0.0	0.0	0.0	0.01
0.0	0.0	1.0	0.01
0.0	0.0	0.0	0.01
0.0	0.0	1.0	0.01
1.0	0.0	0.2	0.01
0.0	0.8	0.2	0.01
1.0	0.0	0.2	0.01
0.0	0.0	0.0	0.01
0.0	0.0	1.0	0.01
0.0	0.0	1.0	0.01
0.0	0.8	0.2	0.01
1.0	0.0	0.2	0.01
0.0	0.0	0.0	0.01
0.0	0.0	0.0	0.01
0.0	0.8	0.2	0.01
0.0	0.0	0.0	0.01
0.0	0.0	0.0	0.01
0.0	0.0	0.0	0.01
0.0	0.0	0.0	0.01
0.0	0.0	0.0	0.01
0.0	0.0	1.0	0.01
1.0	0.0	0.2	0.01
0.0	0.0	0.0	0.01
0.0	0.0	0.0	0.01
0.0	0.0	1.0	0.01
0.0	0.8	0.2	0.3
0.0	0.0	0.0	0.01
0.0	0.0	0.0	0.01
0.0	0.8	0.2	0.01
0.0	0.0	0.0	0.01
0.0	0.0	0.0	0.01
0.0	0.8	0.2	0.3
0.0	0.0	1.0	0.01
0.0	0.8	0.2	0.01
0.0	0.0	1.0	0.01
0.0	0.0	0.0	0.01
0.0	0.8	0.2	0.01
0.0	0.0	0.0	0.01
0.0	0.0	0.0	0.01
0.0	0.0	1.0	0.01
0.0	0.0	1.0	0.3
0.0	0.0	0.0	0.01
0.0	0.8	0.2	0.01
0.0	0.0	0.0	0.01
0.0	0.0	0.0	0.01
0.0	0.0	0.0	0.01
0.0	0.0	0.0	0.01
0.0	0.8	0.2	0.01
0.0	0.0	1.0	0.01
0.0	0.8	0.2	0.01
1.0	0.0	0.2	0.01
0.0	0.8	0.2	0.01
0.0	0.0	0.0	0.01
0.0	0.0	1.0	0.01
0.0	0.0	1.0	0.01
0.0	0.8	0.2	0.01
0.0	0.0	0.0	0.01
0.0	0.0	0.0	0.01
1.0	0.0	0.2	0.01
1.0	0.0	0.2	0.01
0.0	0.0	1.0	0.01
0.0	0.8	0.2	0.01
0.0	0.0	0.0	0.01
0.0	0.0	0.0	0.01
0.0	0.0	1.0	0.01
1.0	0.0	0.2	0.01
0.0	0.0	0.0	0.01
0.0	0.8	0.2	0.01
0.0	0.0	0.0	0.01
1.0	0.0	0.2	0.01
0.0	0.0	1.0	0.01
0.0	0.8	0.2	0.01
0.0	0.8	0.2	0.01
0.0	0.8	0.2	0.01
0.0	0.0	1.0	0.01
0.0	0.0	0.0	0.01
0.0	0.0	0.0	0.01
0.0	0.0	1.0	0.3
0.0	0.0	0.0	0.01
0.0	0.8	0.2	0.01
0.0	0.8	0.2	0.3
0.0	0.0	1.0	0.01
0.0	0.0	0.0	0.01
0.0	0.0	0.0	0.01
0.0	0.0	1.0	0.01
0.0	0.0	0.0	0.01
0.0	0.0	0.0	0.01
0.0	0.0	0.0	0.01
1.0	0.0	0.2	0.01
0.0	0.0	0.0	0.01
0.0	0.0	1.0	0.01
0.0	0.0	0.0	0.01
1.0	0.0	0.2	0.01
0.0	0.8	0.2	0.01
0.0	0.0	0.0	0.01
0.0	0.0	0.0	0.01
0.0	0.8	0.2	0.01
0.0	0.8	0.2	0.01
0.0	0.0	0.0	0.01
0.0	0.8	0.2	0.01
0.0	0.0	0.0	0.01
0.0	0.8	0.2	0.01
0.0	0.8	0.2	0.01
0.0	0.8	0.2	0.01
0.0	0.8	0.2	0.3
0.0	0.0	1.0	0.01
0.0	0.0	0.0	0.01
0.0	0.0	0.0	0.01
0.0	0.8	0.2	0.3
0.0	0.8	0.2	0.01
0.0	0.0	0.0	0.01
0.0	0.0	0.0	0.01
0.0	0.0	0.0	0.01
0.0	0.0	0.0	0.01
0.0	0.0	0.0	0.01
0.0	0.0	0.0	0.01
0.0	0.0	1.0	0.01
0.0	0.8	0.2	0.01
0.0	0.0	0.0	0.01
0.0	0.0	1.0	0.01
0.0	0.0	0.0	0.01
1.0	0.0	0.2	0.01
0.0	0.0	0.0	0.01
0.0	0.0	1.0	0.01
0.0	0.0	0.0	0.01
0.0	0.0	0.0	0.01
0.0	0.0	0.0	0.01
0.0	0.8	0.2	0.01
0.0	0.0	0.0	0.01
0.0	0.0	0.0	0.01
0.0	0.0	0.0	0.01
0.0	0.0	1.0	0.01
0.0	0.8	0.2	0.01
0.0	0.8	0.2	0.01
0.0	0.0	1.0	0.01
0.0	0.8	0.2	0.01
0.0	0.8	0.2	0.3
0.0	0.8	0.2	0.01
0.0	0.8	0.2	0.3
0.0	0.0	1.0	0.01
1.0	0.0	0.2	0.01
0.0	0.0	0.0	0.01
0.0	0.0	0.0	0.01
0.0	0.0	1.0	0.01
0.0	0.8	0.2	0.01
0.0	0.0	0.0	0.01
0.0	0.0	0.0	0.01
0.0	0.8	0.2	0.3
0.0	0.0	0.0	0.01
0.0	0.0	1.0	0.01
0.0	0.8	0.2	0.01
0.0	0.8	0.2	0.01
0.0	0.0	1.0	0.01
0.0	0.0	0.0	0.01
0.0	0.8	0.2	0.3
0.0	0.0	0.0	0.01
0.0	0.0	0.0	0.01
0.0	0.0	1.0	0.01
0.0	0.0	1.0	0.01
0.0	0.0	1.0	0.01
0.0	0.0	1.0	0.01
1.0	0.0	0.2	0.01
0.0	0.0	1.0	0.01
0.0	0.8	0.2	0.01
0.0	0.0	0.0	0.01
0.0	0.0	0.0	0.01
0.0	0.0	1.0	0.01
0.0	0.8	0.2	0.3
0.0	0.8	0.2	0.01
0.0	0.8	0.2	0.01
0.0	0.0	0.0	0.3
0.0	0.0	0.0	0.01
1.0	0.0	0.2	0.01
0.0	0.0	1.0	0.01
0.0	0.8	0.2	0.01
0.0	0.0	1.0	0.01
0.0	0.0	0.0	0.01
0.0	0.0	0.0	0.01
0.0	0.0	0.0	0.3
0.0	0.0	0.0	0.01
0.0	0.0	1.0	0.01
0.0	0.8	0.2	0.3
1.0	0.0	0.2	0.01
1.0	0.0	0.2	0.01
0.0	0.0	0.0	0.01
0.0	0.0	0.0	0.01
1.0	0.0	0.2	0.01
0.0	0.0	0.0	0.01
0.0	0.0	0.0	0.01
0.0	0.0	0.0	0.01
0.0	0.0	0.0	0.01
1.0	0.0	0.2	0.01
0.0	0.0	0.0	0.01
0.0	0.0	0.0	0.3
0.0	0.0	0.0	0.01
1.0	0.0	0.2	0.01
1.0	0.0	0.2	0.01
0.0	0.0	0.0	0.01
0.0	0.0	0.0	0.01
0.0	0.0	0.0	0.01
0.0	0.0	0.0	0.01
0.0	0.0	0.0	0.01
0.0	0.8	0.2	0.3
0.0	0.0	1.0	0.3
0.0	0.0	0.0	0.01
0.0	0.0	0.0	0.01
0.0	0.8	0.2	0.01
0.0	0.0	1.0	0.01
0.0	0.8	0.2	0.01
0.0	0.0	0.0	0.01
0.0	0.0	0.0	0.01
0.0	0.0	1.0	0.01
0.0	0.8	0.2	0.01
0.0	0.0	1.0	0.01
1.0	0.0	0.2	0.01
0.0	0.0	1.0	0.01
0.0	0.8	0.2	0.01
0.0	0.8	0.2	0.01
0.0	0.8	0.2	0.01
0.0	0.0	0.0	0.01
0.0	0.0	1.0	0.01
0.0	0.8	0.2	0.01
1.0	0.0	0.2	0.01
0.0	0.0	1.0	0.01
1.0	0.0	0.2	0.01
0.0	0.0	1.0	0.01
0.0	0.0	0.0	0.01
0.0	0.0	0.0	0.01
0.0	0.0	1.0	0.01
0.0	0.8	0.2	0.01
0.0	0.0	0.0	0.01
0.0	0.8	0.2	0.01
0.0	0.0	0.0	0.01
0.0	0.8	0.2	0.3
0.0	0.0	0.0	0.01
0.0	0.0	0.0	0.01
0.0	0.0	0.0	0.01
0.0	0.8	0.2	0.01
0.0	0.0	1.0	0.01
0.0	0.0	1.0	0.01
1.0	0.0	0.2	0.01
0.0	0.0	0.0	0.01
0.0	0.8	0.2	0.01
0.0	0.0	1.0	0.01
0.0	0.0	0.0	0.01
1.0	0.0	0.2	0.01
0.0	0.0	0.0	0.01
0.0	0.0	1.0	0.01
0.0	0.0	0.0	0.01
0.0	0.0	0.0	0.01
0.0	0.8	0.2	0.01
0.0	0.0	0.0	0.01
0.0	0.0	1.0	0.01
0.0	0.0	0.0	0.01
0.0	0.8	0.2	0.01
0.0	0.8	0.2	0.01
0.0	0.8	0.2	0.3
0.0	0.0	0.0	0.01
0.0	0.8	0.2	0.01
0.0	0.0	1.0	0.01
0.0	0.0	1.0	0.01
0.0	0.0	0.0	0.01
0.0	0.0	1.0	0.01
0.0	0.0	0.0	0.01
0.0	0.8	0.2	0.01
0.0	0.0	1.0	0.01
0.0	0.0	1.0	0.01
0.0	0.0	1.0	0.01
0.0	0.8	0.2	0.01
0.0	0.0	1.0	0.01
0.0	0.8	0.2	0.01
0.0	0.8	0.2	0.01
0.0	0.0	1.0	0.01
0.0	0.8	0.2	0.01
0.0	0.8	0.2	0.01
0.0	0.8	0.2	0.01
1.0	0.0	0.2	0.01
0.0	0.0	0.0	0.01
0.0	0.0	0.0	0.01
0.0	0.8	0.2	0.01
0.0	0.8	0.2	0.01
0.0	0.0	1.0	0.01
1.0	0.0	0.2	0.01
1.0	0.0	0.2	0.01
0.0	0.0	0.0	0.01
0.0	0.0	0.0	0.01
0.0	0.8	0.2	0.01
0.0	0.8	0.2	0.01
0.0	0.0	1.0	0.01
0.0	0.8	0.2	0.01
0.0	0.8	0.2	0.01
0.0	0.8	0.2	0.01
0.0	0.0	1.0	0.01
0.0	0.8	0.2	0.01
0.0	0.0	0.0	0.01
0.0	0.0	0.0	0.01
1.0	0.0	0.2	0.01
0.0	0.8	0.2	0.01
0.0	0.0	0.0	0.01
0.0	0.8	0.2	0.01
1.0	0.0	0.2	0.01
0.0	0.8	0.2	0.01
0.0	0.8	0.2	0.3
0.0	0.0	1.0	0.01
0.0	0.0	0.0	0.01
0.0	0.0	0.0	0.01
0.0	0.8	0.2	0.01
0.0	0.8	0.2	0.01
0.0	0.8	0.2	0.01
0.0	0.8	0.2	0.3
0.0	0.0	0.0	0.01
0.0	0.0	0.0	0.01
0.0	0.0	0.0	0.01
0.0	0.0	1.0	0.01
0.0	0.0	0.0	0.01
0.0	0.0	1.0	0.01
1.0	0.0	0.2	0.01
0.0	0.0	0.0	0.01
0.0	0.8	0.2	0.01
0.0	0.0	0.0	0.3
0.0	0.0	0.0	0.01
0.0	0.8	0.2	0.01
1.0	0.0	0.2	0.01
0.0	0.0	1.0	0.01
0.0	0.8	0.2	0.01
0.0	0.0	0.0	0.01
0.0	0.8	0.2	0.01
0.0	0.0	0.0	0.01
0.0	0.0	1.0	0.01
0.0	0.8	0.2	0.01
0.0	0.0	1.0	0.01
0.0	0.8	0.2	0.01
0.0	0.0	1.0	0.01
0.0	0.8	0.2	0.01
0.0	0.0	0.0	0.01
0.0	0.0	0.0	0.01
0.0	0.0	0.0	0.01
0.0	0.0	0.0	0.01
0.0	0.0	0.0	0.01
0.0	0.0	0.0	0.01
0.0	0.8	0.2	0.01
0.0	0.0	0.0	0.01
0.0	0.8	0.2	0.01
1.0	0.0	0.2	0.01
0.0	0.0	0.0	0.01
0.0	0.0	1.0	0.01
0.0	0.0	0.0	0.01
0.0	0.0	1.0	0.01
0.0	0.8	0.2	0.01
0.0	0.0	0.0	0.01
0.0	0.0	0.0	0.01
0.0	0.8	0.2	0.01
0.0	0.0	1.0	0.01
0.0	0.0	0.0	0.01
0.0	0.8	0.2	0.01
0.0	0.8	0.2	0.01
0.0	0.0	0.0	0.01
0.0	0.0	0.0	0.01
0.0	0.0	0.0	0.01
0.0	0.0	0.0	0.01
1.0	0.0	0.2	0.01
0.0	0.0	1.0	0.01
0.0	0.8	0.2	0.01
0.0	0.0	0.0	0.01
0.0	0.0	0.0	0.01
0.0	0.0	1.0	0.01
0.0	0.0	0.0	0.01
0.0	0.0	1.0	0.01
0.0	0.0	0.0	0.01
0.0	0.0	0.0	0.01
0.0	0.0	1.0	0.01
0.0	0.0	0.0	0.01
0.0	0.0	0.0	0.01
0.0	0.0	0.0	0.01
0.0	0.0	0.0	0.01
0.0	0.0	0.0	0.01
0.0	0.0	0.0	0.01
0.0	0.0	0.0	0.01
0.0	0.0	0.0	0.01
0.0	0.0	1.0	0.3
0.0	0.8	0.2	0.01
0.0	0.8	0.2	0.01
0.0	0.0	0.0	0.01
0.0	0.8	0.2	0.01
0.0	0.0	1.0	0.01
0.0	0.8	0.2	0.01
0.0	0.8	0.2	0.01
0.0	0.8	0.2	0.01
0.0	0.0	0.0	0.01
0.0	0.0	0.0	0.01
0.0	0.0	0.0	0.01
1.0	0.0	0.2	0.01
0.0	0.0	0.0	0.01
1.0	0.0	0.2	0.01
1.0	0.0	0.2	0.01
0.0	0.8	0.2	0.01
0.0	0.0	0.0	0.01
0.0	0.0	0.0	0.01
0.0	0.0	0.0	0.01
1.0	0.0	0.2	0.01
0.0	0.0	0.0	0.01
0.0	0.0	1.0	0.01
0.0	0.8	0.2	0.01
0.0	0.0	0.0	0.01
0.0	0.0	1.0	0.01
0.0	0.8	0.2	0.01
0.0	0.0	0.0	0.01
0.0	0.0	1.0	0.01
0.0	0.8	0.2	0.01
0.0	0.8	0.2	0.01
0.0	0.0	1.0	0.01
0.0	0.8	0.2	0.01
0.0	0.0	0.0	0.01
1.0	0.0	0.2	0.01
0.0	0.0	0.0	0.01
0.0	0.0	0.0	0.01
0.0	0.8	0.2	0.01
0.0	0.0	1.0	0.01
0.0	0.8	0.2	0.01
1.0	0.0	0.2	0.01
0.0	0.0	1.0	0.01
0.0	0.0	0.0	0.01
0.0	0.0	0.0	0.01
0.0	0.0	0.0	0.01
0.0	0.0	0.0	0.01
1.0	0.0	0.2	0.3
0.0	0.0	0.0	0.01
0.0	0.0	0.0	0.01
0.0	0.0	0.0	0.01
0.0	0.0	1.0	0.01
0.0	0.8	0.2	0.01
0.0	0.0	1.0	0.01
0.0	0.0	0.0	0.01
0.0	0.8	0.2	0.01
0.0	0.8	0.2	0.01
0.0	0.0	0.0	0.01
0.0	0.8	0.2	0.01
1.0	0.0	0.2	0.01
0.0	0.0	1.0	0.01
0.0	0.0	1.0	0.01
0.0	0.8	0.2	0.3
0.0	0.0	0.0	0.01
0.0	0.8	0.2	0.01
0.0	0.0	0.0	0.01
0.0	0.0	0.0	0.01
0.0	0.8	0.2	0.01
0.0	0.0	1.0	0.01
0.0	0.8	0.2	0.01
0.0	0.0	1.0	0.01
0.0	0.8	0.2	0.01
0.0	0.8	0.2	0.3
0.0	0.8	0.2	0.01
0.0	0.0	0.0	0.01
0.0	0.0	0.0	0.01
0.0	0.8	0.2	0.01
0.0	0.0	1.0	0.01
0.0	0.0	0.0	0.01
0.0	0.8	0.2	0.01
0.0	0.8	0.2	0.01
0.0	0.0	0.0	0.01
0.0	0.0	0.0	0.01
0.0	0.0	0.0	0.01
0.0	0.0	0.0	0.01
0.0	0.0	0.0	0.01
0.0	0.0	1.0	0.01
0.0	0.8	0.2	0.01
0.0	0.0	0.0	0.01
0.0	0.8	0.2	0.01
0.0	0.8	0.2	0.01
0.0	0.8	0.2	0.01
0.0	0.0	0.0	0.01
0.0	0.0	0.0	0.01
0.0	0.0	1.0	0.01
0.0	0.0	0.0	0.01
0.0	0.8	0.2	0.01
0.0	0.0	0.0	0.3
0.0	0.0	0.0	0.01
1.0	0.0	0.2	0.01
0.0	0.0	1.0	0.01
0.0	0.8	0.2	0.01
0.0	0.0	0.0	0.01
0.0	0.8	0.2	0.01
0.0	0.8	0.2	0.01
0.0	0.0	0.0	0.01
0.0	0.0	0.0	0.01
0.0	0.0	1.0	0.01
0.0	0.0	1.0	0.01
0.0	0.0	0.0	0.01
1.0	0.0	0.2	0.01
0.0	0.0	0.0	0.01
0.0	0.0	0.0	0.01
0.0	0.0	1.0	0.01
0.0	0.0	0.0	0.01
0.0	0.0	0.0	0.01
0.0	0.8	0.2	0.01
0.0	0.0	1.0	0.01
0.0	0.8	0.2	0.01
0.0	0.0	1.0	0.01
0.0	0.8	0.2	0.01
0.0	0.0	1.0	0.01
0.0	0.0	1.0	0.01
0.0	0.8	0.2	0.01
0.0	0.0	0.0	0.01
0.0	0.0	0.0	0.01
0.0	0.0	1.0	0.01
0.0	0.0	1.0	0.01
0.0	0.8	0.2	0.01
0.0	0.0	1.0	0.3
0.0	0.8	0.2	0.01
0.0	0.0	1.0	0.01
0.0	0.0	0.0	0.01
0.0	0.8	0.2	0.01
0.0	0.8	0.2	0.01
0.0	0.8	0.2	0.01
0.0	0.0	0.0	0.01
0.0	0.0	1.0	0.01
0.0	0.8	0.2	0.3
0.0	0.8	0.2	0.01
0.0	0.8	0.2	0.01
0.0	0.0	1.0	0.01
0.0	0.0	1.0	0.01
0.0	0.8	0.2	0.01
0.0	0.0	1.0	0.01
0.0	0.0	0.0	0.01
1.0	0.0	0.2	0.01
0.0	0.0	0.0	0.01
1.0	0.0	0.2	0.3
0.0	0.0	0.0	0.01
0.0	0.8	0.2	0.01
0.0	0.0	0.0	0.01
0.0	0.8	0.2	0.01
0.0	0.0	0.0	0.01
0.0	0.0	0.0	0.01
0.0	0.0	0.0	0.01
0.0	0.8	0.2	0.01
0.0	0.0	0.0	0.01
0.0	0.0	0.0	0.01
0.0	0.8	0.2	0.01
1.0	0.0	0.2	0.01
0.0	0.8	0.2	0.01
0.0	0.0	0.0	0.01
0.0	0.0	0.0	0.01
0.0	0.8	0.2	0.01
0.0	0.8	0.2	0.01
0.0	0.8	0.2	0.01
0.0	0.0	1.0	0.01
0.0	0.8	0.2	0.01
0.0	0.0	0.0	0.01
0.0	0.0	1.0	0.01
0.0	0.8	0.2	0.01
0.0	0.0	0.0	0.01
0.0	0.8	0.2	0.01
1.0	0.0	0.2	0.01
0.0	0.8	0.2	0.01
0.0	0.0	0.0	0.01
0.0	0.0	0.0	0.01
1.0	0.0	0.2	0.01
0.0	0.0	1.0	0.01
0.0	0.0	0.0	0.01
0.0	0.0	1.0	0.01
0.0	0.8	0.2	0.01
0.0	0.8	0.2	0.01
0.0	0.0	0.0	0.01
1.0	0.0	0.2	0.01
0.0	0.0	0.0	0.01
0.0	0.8	0.2	0.01
0.0	0.0	1.0	0.01
1.0	0.0	0.2	0.01
0.0	0.0	0.0	0.01
0.0	0.8	0.2	0.01
0.0	0.0	1.0	0.01
0.0	0.0	0.0	0.01
0.0	0.0	0.0	0.01
0.0	0.0	0.0	0.01
0.0	0.0	0.0	0.01
0.0	0.0	0.0	0.01
0.0	0.8	0.2	0.01
0.0	0.0	0.0	0.01
0.0	0.8	0.2	0.01
0.0	0.0	1.0	0.01
0.0	0.0	1.0	0.01
0.0	0.8	0.2	0.01
0.0	0.8	0.2	0.01
0.0	0.0	1.0	0.3
0.0	0.0	0.0	0.01
0.0	0.8	0.2	0.01
0.0	0.8	0.2	0.3
0.0	0.8	0.2	0.01
0.0	0.0	0.0	0.01
0.0	0.0	0.0	0.01
0.0	0.8	0.2	0.01
0.0	0.0	1.0	0.01
0.0	0.0	0.0	0.01
0.0	0.8	0.2	0.01
0.0	0.8	0.2	0.01
0.0	0.0	1.0	0.01
0.0	0.0	0.0	0.3
0.0	0.0	0.0	0.01
0.0	0.0	0.0	0.01
0.0	0.0	0.0	0.01
0.0	0.0	0.0	0.01
0.0	0.0	1.0	0.01
0.0	0.0	1.0	0.01
0.0	0.8	0.2	0.01
0.0	0.0	0.0	0.01
0.0	0.0	1.0	0.01
0.0	0.0	0.0	0.01
0.0	0.8	0.2	0.01
1.0	0.0	0.2	0.01
0.0	0.8	0.2	0.01
0.0	0.0	0.0	0.01
0.0	0.0	0.0	0.01
0.0	0.0	0.0	0.01
0.0	0.0	0.0	0.01
0.0	0.0	0.0	0.01
0.0	0.0	0.0	0.01
0.0	0.0	1.0	0.01
0.0	0.8	0.2	0.01
0.0	0.0	0.0	0.01
0.0	0.0	0.0	0.01
0.0	0.8	0.2	0.01
0.0	0.8	0.2	0.01
1.0	0.0	0.2	0.01
0.0	0.0	1.0	0.01
0.0	0.8	0.2	0.01
0.0	0.0	0.0	0.01
0.0	0.0	1.0	0.01
0.0	0.0	1.0	0.01
0.0	0.8	0.2	0.01
0.0	0.8	0.2	0.01
0.0	0.0	0.0	0.01
0.0	0.0	1.0	0.01
0.0	0.0	1.0	0.01
0.0	0.0	0.0	0.01
0.0	0.0	0.0	0.01
0.0	0.0	0.0	0.01
0.0	0.8	0.2	0.01
0.0	0.0	1.0	0.01
0.0	0.0	0.0	0.01
0.0	0.0	0.0	0.01
0.0	0.0	1.0	0.01
0.0	0.8	0.2	0.01
0.0	0.8	0.2	0.01
0.0	0.0	1.0	0.01
0.0	0.0	1.0	0.01
0.0	0.8	0.2	0.01
1.0	0.0	0.2	0.01
0.0	0.0	0.0	0.01
0.0	0.0	0.0	0.01
0.0	0.8	0.2	0.01
0.0	0.0	0.0	0.01
0.0	0.0	1.0	0.01
0.0	0.8	0.2	0.01
0.0	0.8	0.2	0.01
0.0	0.0	1.0	0.01
0.0	0.0	0.0	0.01
0.0	0.0	0.0	0.01
0.0	0.0	0.0	0.01
0.0	0.8	0.2	0.01
0.0	0.0	1.0	0.01
0.0	0.0	1.0	0.01
0.0	0.0	0.0	0.01
1.0	0.0	0.2	0.01
0.0	0.0	0.0	0.01
0.0	0.0	0.0	0.01
1.0	0.0	0.2	0.01
0.0	0.0	1.0	0.01
0.0	0.8	0.2	0.01
0.0	0.0	1.0	0.01
0.0	0.0	0.0	0.01
0.0	0.8	0.2	0.01
0.0	0.0	0.0	0.01
0.0	0.0	0.0	0.01
0.0	0.0	1.0	0.01
0.0	0.8	0.2	0.01
0.0	0.0	0.0	0.01
0.0	0.8	0.2	0.01
0.0	0.0	1.0	0.01
1.0	0.0	0.2	0.01
0.0	0.0	1.0	0.01
0.0	0.8	0.2	0.01
0.0	0.0	0.0	0.01
0.0	0.0	1.0	0.01
0.0	0.0	0.0	0.01
0.0	0.8	0.2	0.01
0.0	0.0	0.0	0.01
0.0	0.0	1.0	0.01
0.0	0.0	0.0	0.01
0.0	0.0	1.0	0.01
0.0	0.8	0.2	0.01
0.0	0.8	0.2	0.01
0.0	0.0	0.0	0.01
0.0	0.0	0.0	0.01
0.0	0.0	1.0	0.3
0.0	0.0	1.0	0.01
0.0	0.8	0.2	0.01
0.0	0.0	0.0	0.01
0.0	0.0	0.0	0.01
0.0	0.0	1.0	0.01
0.0	0.0	0.0	0.01
0.0	0.8	0.2	0.01
0.0	0.0	0.0	0.01
0.0	0.0	0.0	0.01
0.0	0.8	0.2	0.01
0.0	0.8	0.2	0.01
0.0	0.8	0.2	0.01
0.0	0.0	0.0	0.01
1.0	0.0	0.2	0.01
0.0	0.0	1.0	0.01
0.0	0.8	0.2	0.01
0.0	0.8	0.2	0.01
0.0	0.0	0.0	0.01
0.0	0.0	0.0	0.01
0.0	0.8	0.2	0.01
0.0	0.0	0.0	0.01
0.0	0.0	0.0	0.01
0.0	0.0	0.0	0.01
0.0	0.8	0.2	0.01
0.0	0.8	0.2	0.3
1.0	0.0	0.2	0.01
0.0	0.0	0.0	0.01
0.0	0.8	0.2	0.01
0.0	0.8	0.2	0.01
1.0	0.0	0.2	0.01
0.0	0.8	0.2	0.01
0.0	0.8	0.2	0.01
0.0	0.0	0.0	0.01
0.0	0.0	0.0	0.01
1.0	0.0	0.2	0.01
0.0	0.8	0.2	0.01
0.0	0.0	0.0	0.01
0.0	0.0	1.0	0.01
0.0	0.0	1.0	0.01
0.0	0.8	0.2	0.01
0.0	0.8	0.2	0.01
0.0	0.0	1.0	0.01
0.0	0.0	0.0	0.01
0.0	0.0	0.0	0.01
0.0	0.0	0.0	0.01
1.0	0.0	0.2	0.3
0.0	0.0	1.0	0.01
1.0	0.0	0.2	0.01
0.0	0.0	0.0	0.01
1.0	0.0	0.2	0.01
0.0	0.0	0.0	0.01
0.0	0.8	0.2	0.01
0.0	0.8	0.2	0.01
0.0	0.0	1.0	0.01
0.0	0.8	0.2	0.01
0.0	0.0	0.0	0.01
0.0	0.0	0.0	0.01
0.0	0.0	1.0	0.01
0.0	0.8	0.2	0.01
0.0	0.0	0.0	0.01
0.0	0.0	1.0	0.01
0.0	0.8	0.2	0.01
0.0	0.8	0.2	0.01
0.0	0.0	0.0	0.01
0.0	0.0	0.0	0.01
0.0	0.0	0.0	0.3
0.0	0.0	0.0	0.01
1.0	0.0	0.2	0.01
0.0	0.0	1.0	0.01
0.0	0.0	0.0	0.01
0.0	0.8	0.2	0.01
0.0	0.8	0.2	0.01
0.0	0.8	0.2	0.01
0.0	0.0	1.0	0.01
0.0	0.0	0.0	0.01
0.0	0.0	1.0	0.01
0.0	0.0	1.0	0.01
0.0	0.0	0.0	0.01
0.0	0.0	0.0	0.01
0.0	0.8	0.2	0.01
0.0	0.0	0.0	0.01
0.0	0.0	1.0	0.01
0.0	0.8	0.2	0.01
0.0	0.0	0.0	0.01
0.0	0.0	0.0	0.01
0.0	0.0	1.0	0.01
0.0	0.0	0.0	0.01
0.0	0.0	0.0	0.01
0.0	0.0	1.0	0.01
0.0	0.8	0.2	0.01
0.0	0.0	1.0	0.01
0.0	0.0	0.0	0.01
0.0	0.0	0.0	0.01
0.0	0.0	1.0	0.01
1.0	0.0	0.2	0.01
0.0	0.8	0.2	0.01
0.0	0.8	0.2	0.01
1.0	0.0	0.2	0.3
0.0	0.0	0.0	0.01
0.0	0.0	0.0	0.01
0.0	0.0	1.0	0.01
0.0	0.0	1.0	0.01
0.0	0.0	1.0	0.01
0.0	0.8	0.2	0.01
0.0	0.0	0.0	0.01
0.0	0.0	1.0	0.01
0.0	0.8	0.2	0.01
0.0	0.0	1.0	0.01
0.0	0.0	0.0	0.01
0.0	0.0	0.0	0.01
0.0	0.8	0.2	0.01
1.0	0.0	0.2	0.01
0.0	0.8	0.2	0.01
0.0	0.8	0.2	0.01
0.0	0.8	0.2	0.01
0.0	0.8	0.2	0.01
1.0	0.0	0.2	0.01
0.0	0.0	1.0	0.01
0.0	0.0	0.0	0.01
0.0	0.0	0.0	0.01
0.0	0.8	0.2	0.01
0.0	0.8	0.2	0.01
0.0	0.8	0.2	0.01
0.0	0.8	0.2	0.01
0.0	0.8	0.2	0.01
0.0	0.8	0.2	0.01
0.0	0.0	0.0	0.01
0.0	0.8	0.2	0.01
0.0	0.0	1.0	0.01
1.0	0.0	0.2	0.01
1.0	0.0	0.2	0.01
0.0	0.8	0.2	0.01
0.0	0.0	0.0	0.01
0.0	0.8	0.2	0.01
0.0	0.8	0.2	0.01
0.0	0.8	0.2	0.01
0.0	0.8	0.2	0.01
0.0	0.0	0.0	0.01
0.0	0.0	0.0	0.01
0.0	0.0	0.0	0.01
0.0	0.8	0.2	0.01
0.0	0.0	0.0	0.01
0.0	0.0	0.0	0.01
0.0	0.0	0.0	0.01
0.0	0.8	0.2	0.01
0.0	0.0	0.0	0.01
0.0	0.0	1.0	0.01
0.0	0.0	0.0	0.01
1.0	0.0	0.2	0.01
1.0	0.0	0.2	0.01
0.0	0.0	1.0	0.01
0.0	0.0	0.0	0.01
0.0	0.8	0.2	0.01
0.0	0.0	1.0	0.01
0.0	0.8	0.2	0.01
0.0	0.0	1.0	0.01
0.0	0.0	0.0	0.01
0.0	0.8	0.2	0.01
0.0	0.8	0.2	0.01
0.0	0.0	0.0	0.01
0.0	0.8	0.2	0.01
0.0	0.8	0.2	0.01
0.0	0.0	1.0	0.01
0.0	0.0	0.0	0.01
0.0	0.0	0.0	0.01
1.0	0.0	0.2	0.01
0.0	0.0	0.0	0.01
0.0	0.0	1.0	0.3
0.0	0.8	0.2	0.01
0.0	0.8	0.2	0.3
0.0	0.8	0.2	0.3
0.0	0.8	0.2	0.01
0.0	0.0	0.0	0.01
0.0	0.0	0.0	0.01
0.0	0.0	1.0	0.01
0.0	0.0	0.0	0.01
0.0	0.0	0.0	0.01
0.0	0.0	0.0	0.01
0.0	0.8	0.2	0.01
0.0	0.0	0.0	0.01
0.0	0.0	1.0	0.01
0.0	0.0	0.0	0.01
0.0	0.0	0.0	0.01
1.0	0.0	0.2	0.01
1.0	0.0	0.2	0.01
0.0	0.0	0.0	0.01
1.0	0.0	0.2	0.3
0.0	0.0	1.0	0.01
1.0	0.0	0.2	0.01
0.0	0.0	0.0	0.01
0.0	0.0	0.0	0.01
0.0	0.0	0.0	0.01
0.0	0.8	0.2	0.01
0.0	0.8	0.2	0.01
0.0	0.8	0.2	0.01
0.0	0.8	0.2	0.01
0.0	0.0	0.0	0.01
0.0	0.0	0.0	0.01
0.0	0.0	0.0	0.01
0.0	0.8	0.2	0.01
0.0	0.0	1.0	0.01
1.0	0.0	0.2	0.01
0.0	0.0	1.0	0.01
0.0	0.0	0.0	0.01
0.0	0.0	0.0	0.01
0.0	0.0	0.0	0.01
0.0	0.8	0.2	0.01
0.0	0.0	1.0	0.01
0.0	0.0	1.0	0.01
0.0	0.0	0.0	0.01
0.0	0.8	0.2	0.01
0.0	0.0	0.0	0.01
0.0	0.8	0.2	0.01
0.0	0.0	0.0	0.01
0.0	0.8	0.2	0.01
0.0	0.8	0.2	0.01
0.0	0.0	0.0	0.01
0.0	0.0	1.0	0.01
0.0	0.0	0.0	0.01
0.0	0.0	0.0	0.01
0.0	0.0	0.0	0.3
0.0	0.8	0.2	0.01
0.0	0.8	0.2	0.01
0.0	0.8	0.2	0.01
0.0	0.8	0.2	0.01
0.0	0.0	0.0	0.01
0.0	0.0	1.0	0.01
0.0	0.0	0.0	0.01
0.0	0.8	0.2	0.01
0.0	0.0	0.0	0.01
0.0	0.0	1.0	0.01
0.0	0.0	1.0	0.01
0.0	0.0	0.0	0.01
0.0	0.0	0.0	0.01
0.0	0.8	0.2	0.01
0.0	0.8	0.2	0.01
0.0	0.8	0.2	0.01
0.0	0.0	0.0	0.01
0.0	0.0	0.0	0.01
0.0	0.0	1.0	0.01
0.0	0.0	0.0	0.01
0.0	0.8	0.2	0.01
0.0	0.0	0.0	0.01
0.0	0.0	0.0	0.01
0.0	0.0	0.0	0.01
0.0	0.0	0.0	0.01
0.0	0.0	0.0	0.01
0.0	0.0	0.0	0.01
0.0	0.0	0.0	0.01
0.0	0.0	0.0	0.01
0.0	0.8	0.2	0.01
0.0	0.0	0.0	0.01
0.0	0.0	0.0	0.01
0.0	0.8	0.2	0.01
0.0	0.0	0.0	0.01
0.0	0.8	0.2	0.01
1.0	0.0	0.2	0.01
0.0	0.0	1.0	0.01
0.0	0.8	0.2	0.01
0.0	0.0	0.0	0.01
0.0	0.8	0.2	0.01
0.0	0.0	0.0	0.01
0.0	0.8	0.2	0.01
0.0	0.0	0.0	0.01
0.0	0.8	0.2	0.01
0.0	0.8	0.2	0.01
0.0	0.8	0.2	0.3
0.0	0.0	0.0	0.01
1.0	0.0	0.2	0.01
0.0	0.0	0.0	0.01
0.0	0.0	1.0	0.01
0.0	0.8	0.2	0.01
0.0	0.0	0.0	0.01
1.0	0.0	0.2	0.01
0.0	0.0	0.0	0.01
0.0	0.0	0.0	0.01
0.0	0.0	0.0	0.01
0.0	0.0	1.0	0.01
0.0	0.8	0.2	0.01
0.0	0.0	1.0	0.01
0.0	0.8	0.2	0.01
0.0	0.8	0.2	0.01
0.0	0.0	1.0	0.01
0.0	0.0	0.0	0.01
0.0	0.0	0.0	0.01
0.0	0.8	0.2	0.01
0.0	0.0	1.0	0.01
0.0	0.0	1.0	0.01
0.0	0.0	0.0	0.01
0.0	0.0	0.0	0.01
0.0	0.0	1.0	0.01
0.0	0.0	0.0	0.01
0.0	0.8	0.2	0.3
0.0	0.0	0.0	0.01
0.0	0.8	0.2	0.01
0.0	0.0	0.0	0.01
0.0	0.0	0.0	0.01
1.0	0.0	0.2	0.01
0.0	0.8	0.2	0.01
0.0	0.0	1.0	0.01
0.0	0.0	0.0	0.01
0.0	0.0	0.0	0.01
0.0	0.0	1.0	0.01
0.0	0.0	0.0	0.01
0.0	0.0	0.0	0.01
0.0	0.8	0.2	0.01
0.0	0.0	0.0	0.01
0.0	0.0	1.0	0.01
0.0	0.0	0.0	0.01
0.0	0.0	0.0	0.01
0.0	0.0	0.0	0.01
0.0	0.0	0.0	0.01
0.0	0.8	0.2	0.01
0.0	0.0	0.0	0.01
0.0	0.0	0.0	0.01
0.0	0.0	1.0	0.01
0.0	0.8	0.2	0.01
0.0	0.8	0.2	0.01
0.0	0.8	0.2	0.01
0.0	0.0	1.0	0.01
0.0	0.0	0.0	0.01
0.0	0.0	0.0	0.01
0.0	0.0	0.0	0.01
0.0	0.0	0.0	0.01
0.0	0.0	0.0	0.01
0.0	0.0	1.0	0.01
0.0	0.0	0.0	0.01
0.0	0.8	0.2	0.01
0.0	0.0	0.0	0.01
0.0	0.8	0.2	0.01
0.0	0.0	1.0	0.01
0.0	0.8	0.2	0.01
0.0	0.0	0.0	0.01
0.0	0.0	0.0	0.01
0.0	0.0	1.0	0.01
0.0	0.0	1.0	0.01
1.0	0.0	0.2	0.3
0.0	0.0	1.0	0.01
0.0	0.0	1.0	0.01
0.0	0.0	0.0	0.01
0.0	0.8	0.2	0.01
0.0	0.8	0.2	0.01
0.0	0.0	0.0	0.01
0.0	0.0	1.0	0.01
0.0	0.0	0.0	0.01
0.0	0.8	0.2	0.3
0.0	0.0	0.0	0.01
0.0	0.8	0.2	0.01
0.0	0.0	0.0	0.01
0.0	0.8	0.2	0.01
0.0	0.0	0.0	0.01
0.0	0.0	0.0	0.01
0.0	0.0	1.0	0.01
0.0	0.0	1.0	0.01
0.0	0.0	0.0	0.01
0.0	0.0	0.0	0.01
0.0	0.8	0.2	0.01
0.0	0.0	0.0	0.01
0.0	0.0	0.0	0.01
0.0	0.0	1.0	0.01
0.0	0.0	0.0	0.01
0.0	0.8	0.2	0.01
0.0	0.0	0.0	0.01
0.0	0.0	1.0	0.01
0.0	0.0	1.0	0.01
0.0	0.0	0.0	0.01
1.0	0.0	0.2	0.01
0.0	0.8	0.2	0.01
0.0	0.0	0.0	0.01
1.0	0.0	0.2	0.01
0.0	0.8	0.2	0.3
0.0	0.8	0.2	0.01
1.0	0.0	0.2	0.01
0.0	0.8	0.2	0.01
0.0	0.0	0.0	0.01
0.0	0.8	0.2	0.01
0.0	0.8	0.2	0.01
0.0	0.0	1.0	0.01
0.0	0.8	0.2	0.01
0.0	0.8	0.2	0.01
0.0	0.8	0.2	0.01
0.0	0.8	0.2	0.01
0.0	0.0	1.0	0.01
0.0	0.8	0.2	0.01
0.0	0.0	1.0	0.01
0.0	0.8	0.2	0.01
0.0	0.8	0.2	0.01
0.0	0.0	0.0	0.01
0.0	0.8	0.2	0.3
0.0	0.8	0.2	0.01
0.0	0.0	1.0	0.01
0.0	0.0	0.0	0.01
0.0	0.0	0.0	0.01
0.0	0.8	0.2	0.01
0.0	0.0	0.0	0.01
0.0	0.8	0.2	0.3
0.0	0.0	0.0	0.01
0.0	0.0	0.0	0.01
0.0	0.0	1.0	0.01
0.0	0.0	0.0	0.3
0.0	0.0	1.0	0.01
0.0	0.0	0.0	0.01
0.0	0.0	0.0	0.01
1.0	0.0	0.2	0.01
1.0	0.0	0.2	0.01
0.0	0.0	0.0	0.01
0.0	0.0	0.0	0.01
0.0	0.0	1.0	0.01
0.0	0.8	0.2	0.01
0.0	0.0	1.0	0.3
0.0	0.8	0.2	0.01
1.0	0.0	0.2	0.01
0.0	0.0	0.0	0.01
1.0	0.0	0.2	0.01
0.0	0.0	0.0	0.01
1.0	0.0	0.2	0.01
0.0	0.0	1.0	0.01
0.0	0.0	0.0	0.01
0.0	0.0	1.0	0.01
0.0	0.0	0.0	0.01
0.0	0.0	0.0	0.01
1.0	0.0	0.2	0.01
0.0	0.0	1.0	0.01
0.0	0.8	0.2	0.01
0.0	0.0	0.0	0.01
0.0	0.0	1.0	0.01
0.0	0.8	0.2	0.01
0.0	0.0	1.0	0.01
0.0	0.0	1.0	0.01
0.0	0.0	0.0	0.01
0.0	0.0	1.0	0.01
0.0	0.8	0.2	0.01
0.0	0.8	0.2	0.01
0.0	0.0	1.0	0.01
0.0	0.0	1.0	0.01
0.0	0.0	1.0	0.01
0.0	0.0	1.0	0.01
0.0	0.0	1.0	0.01
0.0	0.8	0.2	0.01
0.0	0.8	0.2	0.01
0.0	0.8	0.2	0.01
0.0	0.0	0.0	0.01
0.0	0.0	0.0	0.01
0.0	0.0	0.0	0.01
0.0	0.0	0.0	0.01
1.0	0.0	0.2	0.01
0.0	0.8	0.2	0.01
1.0	0.0	0.2	0.01
0.0	0.8	0.2	0.01
0.0	0.8	0.2	0.01
0.0	0.8	0.2	0.01
1.0	0.0	0.2	0.01
0.0	0.0	0.0	0.01
0.0	0.0	0.0	0.01
0.0	0.8	0.2	0.01
0.0	0.0	1.0	0.01
0.0	0.0	0.0	0.01
0.0	0.8	0.2	0.01
0.0	0.8	0.2	0.01
1.0	0.0	0.2	0.01
0.0	0.0	0.0	0.01
1.0	0.0	0.2	0.01
0.0	0.8	0.2	0.01
0.0	0.0	0.0	0.01
0.0	0.8	0.2	0.01
0.0	0.0	0.0	0.01
0.0	0.8	0.2	0.01
0.0	0.8	0.2	0.01
0.0	0.8	0.2	0.01
0.0	0.8	0.2	0.01
0.0	0.0	0.0	0.01
0.0	0.8	0.2	0.01
0.0	0.0	1.0	0.01
0.0	0.8	0.2	0.01
0.0	0.0	0.0	0.01
0.0	0.0	0.0	0.01
0.0	0.0	0.0	0.01
0.0	0.8	0.2	0.01
0.0	0.0	0.0	0.01
0.0	0.0	0.0	0.01
0.0	0.8	0.2	0.01
0.0	0.0	0.0	0.01
0.0	0.0	0.0	0.01
0.0	0.0	0.0	0.01
0.0	0.8	0.2	0.01
0.0	0.0	1.0	0.01
0.0	0.0	1.0	0.01
1.0	0.0	0.2	0.01
0.0	0.8	0.2	0.01
0.0	0.0	1.0	0.01
0.0	0.8	0.2	0.01
0.0	0.0	0.0	0.01
0.0	0.8	0.2	0.01
0.0	0.8	0.2	0.01
0.0	0.0	0.0	0.01
0.0	0.8	0.2	0.01
0.0	0.0	1.0	0.01
0.0	0.8	0.2	0.01
1.0	0.0	0.2	0.3
0.0	0.8	0.2	0.01
0.0	0.8	0.2	0.01
1.0	0.0	0.2	0.01
0.0	0.0	0.0	0.01
0.0	0.0	1.0	0.01
0.0	0.0	1.0	0.01
0.0	0.0	1.0	0.01
0.0	0.0	0.0	0.01
0.0	0.0	1.0	0.01
0.0	0.0	0.0	0.01
0.0	0.0	1.0	0.01
0.0	0.0	1.0	0.01
0.0	0.8	0.2	0.3
0.0	0.0	0.0	0.01
0.0	0.8	0.2	0.3
0.0	0.0	0.0	0.01
1.0	0.0	0.2	0.01
0.0	0.0	0.0	0.01
0.0	0.0	1.0	0.01
0.0	0.0	0.0	0.01
0.0	0.0	0.0	0.01
0.0	0.0	1.0	0.01
0.0	0.0	1.0	0.01
0.0	0.0	1.0	0.01
0.0	0.0	0.0	0.01
0.0	0.0	1.0	0.01
0.0	0.8	0.2	0.01
0.0	0.0	1.0	0.01
0.0	0.0	0.0	0.01
0.0	0.0	1.0	0.01
0.0	0.0	1.0	0.01
0.0	0.0	0.0	0.01
0.0	0.0	0.0	0.01
0.0	0.0	0.0	0.01
0.0	0.0	0.0	0.01
1.0	0.0	0.2	0.01
0.0	0.0	1.0	0.01
0.0	0.0	0.0	0.01
0.0	0.0	0.0	0.01
0.0	0.8	0.2	0.01
0.0	0.0	0.0	0.01
0.0	0.8	0.2	0.01
0.0	0.0	1.0	0.01
0.0	0.0	0.0	0.01
0.0	0.0	1.0	0.01
0.0	0.0	0.0	0.01
0.0	0.0	0.0	0.01
0.0	0.0	0.0	0.01
1.0	0.0	0.2	0.01
0.0	0.0	0.0	0.01
0.0	0.0	0.0	0.01
0.0	0.0	0.0	0.01
0.0	0.0	0.0	0.01
0.0	0.8	0.2	0.01
0.0	0.0	1.0	0.01
0.0	0.8	0.2	0.01
0.0	0.0	0.0	0.01
0.0	0.0	0.0	0.01
0.0	0.0	0.0	0.01
0.0	0.8	0.2	0.01
1.0	0.0	0.2	0.01
0.0	0.0	1.0	0.01
0.0	0.0	0.0	0.01
0.0	0.8	0.2	0.01
0.0	0.0	0.0	0.01
0.0	0.0	1.0	0.01
0.0	0.8	0.2	0.01
0.0	0.0	0.0	0.01
0.0	0.0	1.0	0.01
0.0	0.0	1.0	0.01
0.0	0.0	0.0	0.01
0.0	0.0	1.0	0.01
0.0	0.8	0.2	0.01
0.0	0.0	1.0	0.01
0.0	0.8	0.2	0.01
0.0	0.8	0.2	0.01
0.0	0.8	0.2	0.01
1.0	0.0	0.2	0.01
0.0	0.0	0.0	0.01
0.0	0.0	0.0	0.01
0.0	0.8	0.2	0.01
0.0	0.0	1.0	0.01
0.0	0.0	0.0	0.01
0.0	0.0	0.0	0.01
0.0	0.0	0.0	0.01
0.0	0.0	1.0	0.01
0.0	0.0	0.0	0.01
0.0	0.8	0.2	0.01
0.0	0.0	0.0	0.01
1.0	0.0	0.2	0.01
0.0	0.0	0.0	0.01
0.0	0.8	0.2	0.01
0.0	0.0	1.0	0.01
0.0	0.0	0.0	0.01
0.0	0.0	1.0	0.01
0.0	0.0	0.0	0.01
1.0	0.0	0.2	0.01
0.0	0.0	0.0	0.01
0.0	0.0	0.0	0.01
0.0	0.8	0.2	0.01
0.0	0.8	0.2	0.01
0.0	0.8	0.2	0.01
0.0	0.8	0.2	0.01
0.0	0.0	0.0	0.01
0.0	0.0	0.0	0.01
0.0	0.8	0.2	0.01
0.0	0.0	1.0	0.01
0.0	0.0	1.0	0.01
0.0	0.0	0.0	0.01
0.0	0.0	0.0	0.01
0.0	0.0	0.0	0.01
0.0	0.0	0.0	0.01
0.0	0.0	1.0	0.01
0.0	0.0	0.0	0.01
1.0	0.0	0.2	0.01
0.0	0.8	0.2	0.3
0.0	0.8	0.2	0.01
0.0	0.0	0.0	0.01
0.0	0.0	0.0	0.01
0.0	0.0	0.0	0.01
0.0	0.8	0.2	0.01
0.0	0.8	0.2	0.01
0.0	0.8	0.2	0.01
0.0	0.0	0.0	0.01
0.0	0.8	0.2	0.01
0.0	0.8	0.2	0.01
0.0	0.0	0.0	0.01
0.0	0.8	0.2	0.01
0.0	0.8	0.2	0.01
0.0	0.0	0.0	0.01
0.0	0.0	1.0	0.01
0.0	0.0	0.0	0.01
0.0	0.8	0.2	0.01
0.0	0.0	0.0	0.01
0.0	0.8	0.2	0.01
0.0	0.8	0.2	0.01
0.0	0.0	0.0	0.01
0.0	0.0	0.0	0.01
0.0	0.0	0.0	0.01
1.0	0.0	0.2	0.3
0.0	0.8	0.2	0.01
0.0	0.8	0.2	0.3
0.0	0.0	0.0	0.3
0.0	0.0	0.0	0.01
0.0	0.0	1.0	0.01
0.0	0.0	1.0	0.01
0.0	0.0	0.0	0.01
0.0	0.8	0.2	0.01
0.0	0.8	0.2	0.01
0.0	0.0	1.0	0.01
1.0	0.0	0.2	0.01
1.0	0.0	0.2	0.01
0.0	0.0	0.0	0.01
0.0	0.0	0.0	0.01
0.0	0.0	0.0	0.01
0.0	0.8	0.2	0.01
0.0	0.8	0.2	0.01
0.0	0.0	1.0	0.01
1.0	0.0	0.2	0.01
0.0	0.8	0.2	0.01
0.0	0.0	0.0	0.01
0.0	0.0	0.0	0.01
0.0	0.0	1.0	0.01
1.0	0.0	0.2	0.01
1.0	0.0	0.2	0.01
0.0	0.0	1.0	0.01
0.0	0.0	0.0	0.01
0.0	0.8	0.2	0.01
0.0	0.0	0.0	0.01
0.0	0.0	0.0	0.01
0.0	0.0	1.0	0.01
0.0	0.0	1.0	0.01
0.0	0.0	0.0	0.01
0.0	0.0	1.0	0.01
0.0	0.8	0.2	0.01
0.0	0.8	0.2	0.3
1.0	0.0	0.2	0.01
0.0	0.0	0.0	0.01
0.0	0.0	1.0	0.01
0.0	0.0	0.0	0.01
0.0	0.0	1.0	0.01
0.0	0.8	0.2	0.01
0.0	0.0	0.0	0.01
0.0	0.0	0.0	0.01
0.0	0.8	0.2	0.01
0.0	0.0	0.0	0.01
0.0	0.0	0.0	0.01
1.0	0.0	0.2	0.01
0.0	0.0	0.0	0.01
0.0	0.8	0.2	0.01
0.0	0.0	0.0	0.01
0.0	0.0	1.0	0.01
0.0	0.0	0.0	0.01
0.0	0.0	0.0	0.01
0.0	0.0	0.0	0.01
0.0	0.0	1.0	0.01
0.0	0.0	0.0	0.01
0.0	0.0	0.0	0.01
0.0	0.0	0.0	0.01
0.0	0.8	0.2	0.01
0.0	0.0	0.0	0.01
0.0	0.0	1.0	0.01
0.0	0.0	1.0	0.01
0.0	0.8	0.2	0.01
0.0	0.8	0.2	0.01
1.0	0.0	0.2	0.01
0.0	0.8	0.2	0.01
0.0	0.0	1.0	0.01
0.0	0.8	0.2	0.01
1.0	0.0	0.2	0.01
0.0	0.0	0.0	0.01
0.0	0.0	1.0	0.01
0.0	0.0	0.0	0.01
0.0	0.0	1.0	0.01
0.0	0.0	0.0	0.01
0.0	0.0	0.0	0.01
0.0	0.8	0.2	0.01
0.0	0.8	0.2	0.01
0.0	0.0	0.0	0.01
0.0	0.0	1.0	0.01
0.0	0.8	0.2	0.01
0.0	0.8	0.2	0.01
0.0	0.0	0.0	0.01
1.0	0.0	0.2	0.01
0.0	0.0	0.0	0.01
0.0	0.0	0.0	0.01
0.0	0.8	0.2	0.01
0.0	0.0	0.0	0.01
0.0	0.0	0.0	0.01
0.0	0.0	0.0	0.01
0.0	0.0	0.0	0.01
0.0	0.0	0.0	0.01
0.0	0.0	0.0	0.01
0.0	0.8	0.2	0.3
0.0	0.0	0.0	0.01
0.0	0.0	0.0	0.01
0.0	0.0	0.0	0.01
0.0	0.0	0.0	0.01
0.0	0.0	1.0	0.01
0.0	0.0	1.0	0.01
0.0	0.0	1.0	0.01
0.0	0.0	1.0	0.01
0.0	0.0	0.0	0.01
0.0	0.0	1.0	0.01
0.0	0.0	1.0	0.01
0.0	0.0	0.0	0.01
0.0	0.8	0.2	0.01
0.0	0.0	1.0	0.01
0.0	0.0	0.0	0.01
0.0	0.8	0.2	0.3
0.0	0.8	0.2	0.01
0.0	0.0	0.0	0.01
0.0	0.0	0.0	0.01
0.0	0.8	0.2	0.01
0.0	0.8	0.2	0.01
1.0	0.0	0.2	0.01
0.0	0.8	0.2	0.01
0.0	0.0	0.0	0.01
0.0	0.0	1.0	0.01
0.0	0.0	1.0	0.01
0.0	0.0	1.0	0.01
0.0	0.0	0.0	0.01
0.0	0.8	0.2	0.3
0.0	0.8	0.2	0.01
0.0	0.0	0.0	0.01
1.0	0.0	0.2	0.01
0.0	0.0	1.0	0.01
0.0	0.8	0.2	0.01
0.0	0.0	0.0	0.01
0.0	0.8	0.2	0.01
0.0	0.0	0.0	0.01
0.0	0.0	1.0	0.01
0.0	0.0	1.0	0.01
0.0	0.0	0.0	0.01
1.0	0.0	0.2	0.01
0.0	0.0	1.0	0.01
0.0	0.8	0.2	0.01
1.0	0.0	0.2	0.01
0.0	0.8	0.2	0.01
0.0	0.8	0.2	0.01
0.0	0.8	0.2	0.3
0.0	0.8	0.2	0.01
0.0	0.0	1.0	0.01
1.0	0.0	0.2	0.01
0.0	0.8	0.2	0.01
0.0	0.0	0.0	0.01
0.0	0.0	0.0	0.01
0.0	0.0	0.0	0.01
0.0	0.8	0.2	0.01
0.0	0.8	0.2	0.01
0.0	0.8	0.2	0.01
0.0	0.0	1.0	0.01
0.0	0.0	0.0	0.01
0.0	0.0	1.0	0.3
0.0	0.0	1.0	0.01
0.0	0.0	0.0	0.01
0.0	0.0	1.0	0.01
0.0	0.0	0.0	0.01
0.0	0.0	0.0	0.01
0.0	0.0	1.0	0.01
0.0	0.0	1.0	0.01
0.0	0.8	0.2	0.01
0.0	0.0	1.0	0.01
0.0	0.0	1.0	0.01
0.0	0.8	0.2	0.01
0.0	0.8	0.2	0.01
0.0	0.0	0.0	0.01
0.0	0.8	0.2	0.01
0.0	0.0	0.0	0.01
0.0	0.0	0.0	0.01
0.0	0.8	0.2	0.01
0.0	0.0	0.0	0.01
1.0	0.0	0.2	0.01
0.0	0.0	0.0	0.01
1.0	0.0	0.2	0.01
0.0	0.8	0.2	0.01
0.0	0.8	0.2	0.01
0.0	0.8	0.2	0.01
0.0	0.8	0.2	0.01
0.0	0.8	0.2	0.01
0.0	0.0	0.0	0.01
0.0	0.8	0.2	0.01
0.0	0.0	1.0	0.01
1.0	0.0	0.2	0.01
0.0	0.8	0.2	0.01
0.0	0.0	0.0	0.3
0.0	0.0	0.0	0.01
0.0	0.0	0.0	0.01
0.0	0.0	0.0	0.01
0.0	0.0	0.0	0.01
0.0	0.0	1.0	0.01
0.0	0.0	0.0	0.01
0.0	0.8	0.2	0.01
0.0	0.0	0.0	0.01
0.0	0.0	1.0	0.01
0.0	0.0	0.0	0.01
0.0	0.0	1.0	0.01
0.0	0.0	1.0	0.01
0.0	0.8	0.2	0.3
1.0	0.0	0.2	0.01
0.0	0.0	1.0	0.01
0.0	0.8	0.2	0.01
0.0	0.0	1.0	0.01
0.0	0.0	0.0	0.01
0.0	0.0	0.0	0.01
0.0	0.8	0.2	0.01
0.0	0.0	1.0	0.01
1.0	0.0	0.2	0.01
0.0	0.8	0.2	0.01
0.0	0.0	0.0	0.01
0.0	0.8	0.2	0.01
0.0	0.0	1.0	0.01
0.0	0.8	0.2	0.01
0.0	0.8	0.2	0.01
0.0	0.0	0.0	0.01
0.0	0.8	0.2	0.01
0.0	0.8	0.2	0.3
0.0	0.0	0.0	0.01
0.0	0.8	0.2	0.01
0.0	0.8	0.2	0.01
0.0	0.8	0.2	0.01
0.0	0.0	1.0	0.01
0.0	0.8	0.2	0.01
0.0	0.0	0.0	0.01
0.0	0.0	0.0	0.01
0.0	0.0	0.0	0.01
0.0	0.0	0.0	0.01
0.0	0.8	0.2	0.01
0.0	0.8	0.2	0.01
0.0	0.0	0.0	0.01
0.0	0.8	0.2	0.01
0.0	0.0	0.0	0.01
0.0	0.0	1.0	0.01
0.0	0.0	0.0	0.01
0.0	0.8	0.2	0.01
0.0	0.0	0.0	0.01
0.0	0.0	1.0	0.01
0.0	0.0	1.0	0.3
0.0	0.0	0.0	0.01
0.0	0.0	0.0	0.01
0.0	0.0	1.0	0.01
0.0	0.0	0.0	0.01
0.0	0.0	0.0	0.01
0.0	0.0	1.0	0.01
0.0	0.0	1.0	0.01
0.0	0.8	0.2	0.01
1.0	0.0	0.2	0.01
0.0	0.0	1.0	0.01
0.0	0.0	0.0	0.01
0.0	0.0	0.0	0.01
0.0	0.8	0.2	0.01
0.0	0.0	0.0	0.01
0.0	0.0	0.0	0.01
1.0	0.0	0.2	0.01
1.0	0.0	0.2	0.01
0.0	0.0	1.0	0.01
0.0	0.8	0.2	0.01
0.0	0.8	0.2	0.01
0.0	0.0	0.0	0.01
0.0	0.8	0.2	0.01
0.0	0.0	0.0	0.01
0.0	0.0	0.0	0.01
0.0	0.8	0.2	0.01
0.0	0.0	0.0	0.01
1.0	0.0	0.2	0.01
0.0	0.8	0.2	0.3
0.0	0.0	0.0	0.01
0.0	0.8	0.2	0.01
0.0	0.0	1.0	0.01
0.0	0.0	0.0	0.01
0.0	0.0	1.0	0.01
0.0	0.0	0.0	0.01
0.0	0.8	0.2	0.01
0.0	0.0	1.0	0.01
0.0	0.8	0.2	0.01
0.0	0.0	1.0	0.3
0.0	0.0	1.0	0.01
0.0	0.0	1.0	0.01
0.0	0.0	1.0	0.3
0.0	0.0	0.0	0.01
0.0	0.8	0.2	0.01
0.0	0.0	1.0	0.01
0.0	0.0	0.0	0.01
0.0	0.8	0.2	0.01
0.0	0.0	1.0	0.01
0.0	0.0	0.0	0.01
1.0	0.0	0.2	0.01
0.0	0.0	0.0	0.01
0.0	0.8	0.2	0.01
0.0	0.0	0.0	0.01
0.0	0.8	0.2	0.01
0.0	0.8	0.2	0.01
1.0	0.0	0.2	0.01
0.0	0.0	0.0	0.01
0.0	0.8	0.2	0.01
0.0	0.0	0.0	0.01
0.0	0.0	0.0	0.01
0.0	0.0	0.0	0.01
0.0	0.8	0.2	0.01
0.0	0.0	1.0	0.01
0.0	0.0	0.0	0.01
0.0	0.0	0.0	0.01
0.0	0.0	0.0	0.01
0.0	0.8	0.2	0.01
0.0	0.0	0.0	0.01
0.0	0.8	0.2	0.3
0.0	0.0	1.0	0.01
0.0	0.8	0.2	0.01
1.0	0.0	0.2	0.01
0.0	0.0	0.0	0.01
0.0	0.0	1.0	0.01
0.0	0.0	0.0	0.01
0.0	0.0	0.0	0.01
0.0	0.8	0.2	0.01
0.0	0.8	0.2	0.01
0.0	0.8	0.2	0.01
0.0	0.8	0.2	0.01
0.0	0.0	0.0	0.01
0.0	0.0	0.0	0.01
0.0	0.0	1.0	0.01
0.0	0.8	0.2	0.01
0.0	0.0	0.0	0.01
0.0	0.0	0.0	0.01
0.0	0.0	0.0	0.01
0.0	0.0	1.0	0.01
0.0	0.0	0.0	0.01
0.0	0.0	0.0	0.01
0.0	0.0	1.0	0.01
0.0	0.8	0.2	0.01
0.0	0.0	0.0	0.01
0.0	0.0	0.0	0.01
1.0	0.0	0.2	0.01
0.0	0.8	0.2	0.01
0.0	0.0	1.0	0.01
0.0	0.0	0.0	0.3
0.0	0.0	1.0	0.3
0.0	0.0	0.0	0.01
0.0	0.0	1.0	0.01
0.0	0.0	0.0	0.01
0.0	0.0	0.0	0.3
0.0	0.0	0.0	0.01
0.0	0.0	0.0	0.01
0.0	0.0	0.0	0.01
0.0	0.8	0.2	0.01
0.0	0.0	1.0	0.01
0.0	0.0	1.0	0.01
0.0	0.0	0.0	0.01
0.0	0.0	0.0	0.01
0.0	0.8	0.2	0.01
0.0	0.0	1.0	0.01
0.0	0.0	0.0	0.01
0.0	0.8	0.2	0.01
0.0	0.8	0.2	0.01
0.0	0.0	0.0	0.01
0.0	0.0	1.0	0.01
0.0	0.0	0.0	0.01
0.0	0.0	1.0	0.01
0.0	0.0	0.0	0.01
0.0	0.8	0.2	0.01
0.0	0.0	0.0	0.01
0.0	0.0	0.0	0.01
0.0	0.0	1.0	0.01
0.0	0.0	0.0	0.01
0.0	0.0	0.0	0.01
0.0	0.8	0.2	0.01
0.0	0.0	0.0	0.01
0.0	0.0	1.0	0.01
0.0	0.0	0.0	0.01
0.0	0.8	0.2	0.01
0.0	0.8	0.2	0.01
0.0	0.0	1.0	0.01
0.0	0.0	1.0	0.01
0.0	0.0	0.0	0.01
0.0	0.0	0.0	0.01
0.0	0.0	0.0	0.01
0.0	0.8	0.2	0.3
0.0	0.8	0.2	0.01
0.0	0.0	0.0	0.01
0.0	0.0	0.0	0.01
0.0	0.0	0.0	0.01
0.0	0.0	0.0	0.01
0.0	0.0	0.0	0.01
0.0	0.0	0.0	0.01
0.0	0.8	0.2	0.01
0.0	0.8	0.2	0.01
0.0	0.0	0.0	0.01
0.0	0.0	1.0	0.01
0.0	0.0	0.0	0.01
0.0	0.8	0.2	0.01
0.0	0.8	0.2	0.01
0.0	0.8	0.2	0.01
0.0	0.0	0.0	0.01
0.0	0.0	1.0	0.01
0.0	0.0	0.0	0.01
0.0	0.0	0.0	0.01
0.0	0.0	0.0	0.01
0.0	0.0	0.0	0.01
0.0	0.0	0.0	0.01
0.0	0.8	0.2	0.01
0.0	0.8	0.2	0.01
0.0	0.8	0.2	0.01
0.0	0.0	0.0	0.01
1.0	0.0	0.2	0.01
0.0	0.8	0.2	0.01
0.0	0.0	1.0	0.01
0.0	0.0	0.0	0.01
0.0	0.8	0.2	0.01
1.0	0.0	0.2	0.01
0.0	0.0	0.0	0.01
0.0	0.0	0.0	0.01
0.0	0.0	1.0	0.01
0.0	0.0	0.0	0.01
0.0	0.0	0.0	0.01
0.0	0.8	0.2	0.01
1.0	0.0	0.2	0.01
0.0	0.0	0.0	0.01
0.0	0.0	1.0	0.01
1.0	0.0	0.2	0.01
0.0	0.8	0.2	0.01
0.0	0.8	0.2	0.01
0.0	0.8	0.2	0.01
0.0	0.8	0.2	0.01
0.0	0.0	0.0	0.01
0.0	0.0	1.0	0.01
0.0	0.0	0.0	0.01
0.0	0.0	0.0	0.01
1.0	0.0	0.2	0.01
0.0	0.0	0.0	0.01
0.0	0.0	0.0	0.01
0.0	0.8	0.2	0.01
0.0	0.0	0.0	0.01
0.0	0.8	0.2	0.01
0.0	0.0	0.0	0.01
0.0	0.8	0.2	0.01
0.0	0.0	1.0	0.01
0.0	0.0	0.0	0.3
0.0	0.0	0.0	0.01
0.0	0.0	0.0	0.01
0.0	0.0	0.0	0.01
0.0	0.0	0.0	0.01
0.0	0.8	0.2	0.01
0.0	0.8	0.2	0.01
0.0	0.0	1.0	0.01
0.0	0.0	1.0	0.01
0.0	0.0	0.0	0.01
0.0	0.0	0.0	0.01
0.0	0.8	0.2	0.3
1.0	0.0	0.2	0.01
0.0	0.8	0.2	0.01
0.0	0.8	0.2	0.01
0.0	0.0	0.0	0.01
1.0	0.0	0.2	0.01
0.0	0.8	0.2	0.01
0.0	0.0	1.0	0.01
0.0	0.0	1.0	0.01
0.0	0.0	0.0	0.01
0.0	0.0	1.0	0.01
0.0	0.0	1.0	0.01
0.0	0.8	0.2	0.01
0.0	0.0	0.0	0.01
0.0	0.0	1.0	0.01
1.0	0.0	0.2	0.01
0.0	0.0	1.0	0.01
0.0	0.8	0.2	0.3
0.0	0.0	1.0	0.3
0.0	0.0	1.0	0.01
0.0	0.0	1.0	0.01
0.0	0.0	0.0	0.01
0.0	0.0	1.0	0.01
0.0	0.8	0.2	0.01
0.0	0.0	1.0	0.01
1.0	0.0	0.2	0.01
0.0	0.0	1.0	0.01
0.0	0.0	1.0	0.01
0.0	0.8	0.2	0.01
0.0	0.8	0.2	0.01
0.0	0.0	1.0	0.01
0.0	0.0	0.0	0.01
0.0	0.0	1.0	0.01
0.0	0.0	0.0	0.01
0.0	0.8	0.2	0.01
0.0	0.0	1.0	0.01
0.0	0.0	0.0	0.01
0.0	0.0	0.0	0.01
0.0	0.8	0.2	0.01
0.0	0.0	0.0	0.01
0.0	0.8	0.2	0.01
0.0	0.8	0.2	0.01
0.0	0.0	1.0	0.01
0.0	0.8	0.2	0.01
0.0	0.0	0.0	0.01
0.0	0.0	0.0	0.01
0.0	0.0	0.0	0.01
0.0	0.8	0.2	0.01
0.0	0.8	0.2	0.01
0.0	0.0	1.0	0.01
0.0	0.8	0.2	0.01
0.0	0.0	0.0	0.01
0.0	0.8	0.2	0.01
0.0	0.0	0.0	0.01
1.0	0.0	0.2	0.01
0.0	0.0	0.0	0.01
0.0	0.0	1.0	0.01
0.0	0.0	1.0	0.01
0.0	0.0	0.0	0.01
0.0	0.0	0.0	0.01
0.0	0.8	0.2	0.01
0.0	0.0	1.0	0.01
0.0	0.0	0.0	0.01
0.0	0.8	0.2	0.01
0.0	0.0	0.0	0.01
0.0	0.8	0.2	0.01
0.0	0.0	0.0	0.01
0.0	0.0	0.0	0.01
0.0	0.0	1.0	0.01
0.0	0.8	0.2	0.01
0.0	0.0	1.0	0.01
0.0	0.0	0.0	0.01
1.0	0.0	0.2	0.01
0.0	0.0	1.0	0.01
0.0	0.8	0.2	0.01
0.0	0.0	0.0	0.01
0.0	0.8	0.2	0.01
0.0	0.0	1.0	0.01
0.0	0.8	0.2	0.3
0.0	0.0	1.0	0.01
0.0	0.8	0.2	0.01
0.0	0.0	0.0	0.01
0.0	0.8	0.2	0.01
0.0	0.0	1.0	0.3
0.0	0.0	0.0	0.01
0.0	0.8	0.2	0.01
0.0	0.8	0.2	0.01
0.0	0.0	1.0	0.01
0.0	0.0	0.0	0.01
0.0	0.0	1.0	0.01
0.0	0.0	1.0	0.01
0.0	0.0	1.0	0.01
0.0	0.8	0.2	0.01
0.0	0.8	0.2	0.01
0.0	0.0	0.0	0.01
0.0	0.0	0.0	0.01
0.0	0.0	1.0	0.01
0.0	0.0	1.0	0.01
0.0	0.0	1.0	0.01
0.0	0.8	0.2	0.01
0.0	0.0	0.0	0.01
0.0	0.0	1.0	0.01
0.0	0.0	0.0	0.01
0.0	0.8	0.2	0.01
0.0	0.0	1.0	0.01
1.0	0.0	0.2	0.01
0.0	0.8	0.2	0.01
0.0	0.0	0.0	0.01
0.0	0.0	0.0	0.01
0.0	0.0	0.0	0.01
0.0	0.0	1.0	0.01
0.0	0.0	1.0	0.01
0.0	0.0	0.0	0.01
0.0	0.0	0.0	0.01
0.0	0.0	1.0	0.01
0.0	0.8	0.2	0.01
0.0	0.0	1.0	0.01
0.0	0.8	0.2	0.01
0.0	0.0	0.0	0.01
0.0	0.0	1.0	0.01
0.0	0.8	0.2	0.01
0.0	0.0	0.0	0.01
0.0	0.8	0.2	0.01
0.0	0.0	1.0	0.01
0.0	0.8	0.2	0.01
0.0	0.0	1.0	0.01
0.0	0.0	0.0	0.01
0.0	0.8	0.2	0.01
0.0	0.0	0.0	0.01
1.0	0.0	0.2	0.01
0.0	0.0	0.0	0.01
0.0	0.0	1.0	0.01
0.0	0.8	0.2	0.01
0.0	0.8	0.2	0.01
0.0	0.0	0.0	0.01
0.0	0.0	1.0	0.01
0.0	0.8	0.2	0.01
0.0	0.0	1.0	0.01
0.0	0.8	0.2	0.01
0.0	0.0	0.0	0.01
0.0	0.8	0.2	0.01
0.0	0.8	0.2	0.01
0.0	0.8	0.2	0.01
0.0	0.0	1.0	0.01
0.0	0.0	0.0	0.01
0.0	0.8	0.2	0.01
0.0	0.8	0.2	0.01
0.0	0.8	0.2	0.01
0.0	0.0	0.0	0.01
0.0	0.0	0.0	0.01
0.0	0.8	0.2	0.01
1.0	0.0	0.2	0.01
0.0	0.8	0.2	0.01
0.0	0.8	0.2	0.01
0.0	0.0	0.0	0.01
0.0	0.0	0.0	0.3
0.0	0.0	1.0	0.01
0.0	0.0	0.0	0.01
0.0	0.8	0.2	0.01
1.0	0.0	0.2	0.01
0.0	0.8	0.2	0.01
0.0	0.0	0.0	0.01
0.0	0.0	0.0	0.01
0.0	0.0	0.0	0.01
0.0	0.0	0.0	0.01
0.0	0.8	0.2	0.01
1.0	0.0	0.2	0.01
0.0	0.0	1.0	0.01
0.0	0.0	0.0	0.01
0.0	0.0	0.0	0.01
0.0	0.0	0.0	0.01
0.0	0.0	1.0	0.01
0.0	0.8	0.2	0.01
0.0	0.0	0.0	0.01
0.0	0.0	1.0	0.01
0.0	0.8	0.2	0.01
0.0	0.0	0.0	0.01
0.0	0.0	0.0	0.01
0.0	0.8	0.2	0.01
0.0	0.0	0.0	0.01
0.0	0.0	0.0	0.01
0.0	0.0	1.0	0.01
0.0	0.8	0.2	0.3
0.0	0.8	0.2	0.01
1.0	0.0	0.2	0.01
0.0	0.0	1.0	0.01
0.0	0.0	1.0	0.01
0.0	0.8	0.2	0.01
0.0	0.8	0.2	0.01
0.0	0.8	0.2	0.01
0.0	0.8	0.2	0.01
1.0	0.0	0.2	0.01
0.0	0.0	0.0	0.01
0.0	0.0	0.0	0.01
0.0	0.8	0.2	0.01
0.0	0.8	0.2	0.01
0.0	0.8	0.2	0.01
0.0	0.8	0.2	0.01
0.0	0.0	0.0	0.01
0.0	0.0	1.0	0.01
0.0	0.8	0.2	0.01
0.0	0.8	0.2	0.01
0.0	0.8	0.2	0.01
0.0	0.0	0.0	0.01
0.0	0.8	0.2	0.01
0.0	0.0	0.0	0.01
1.0	0.0	0.2	0.01
1.0	0.0	0.2	0.01
0.0	0.8	0.2	0.01
0.0	0.0	0.0	0.01
0.0	0.0	1.0	0.01
0.0	0.8	0.2	0.01
0.0	0.0	1.0	0.01
0.0	0.0	1.0	0.01
0.0	0.0	0.0	0.01
0.0	0.0	0.0	0.3
0.0	0.0	1.0	0.01
0.0	0.0	0.0	0.01
0.0	0.8	0.2	0.01
0.0	0.0	1.0	0.01
0.0	0.8	0.2	0.01
0.0	0.8	0.2	0.01
0.0	0.0	0.0	0.01
0.0	0.0	1.0	0.01
0.0	0.0	0.0	0.01
0.0	0.0	0.0	0.01
0.0	0.8	0.2	0.01
1.0	0.0	0.2	0.01
1.0	0.0	0.2	0.01
0.0	0.8	0.2	0.01
0.0	0.0	1.0	0.01
0.0	0.0	0.0	0.01
0.0	0.0	1.0	0.01
0.0	0.0	0.0	0.01
1.0	0.0	0.2	0.01
1.0	0.0	0.2	0.3
0.0	0.8	0.2	0.01
0.0	0.8	0.2	0.01
0.0	0.0	0.0	0.01
1.0	0.0	0.2	0.01
0.0	0.0	1.0	0.01
0.0	0.0	0.0	0.01
0.0	0.8	0.2	0.01
0.0	0.0	0.0	0.01
0.0	0.0	0.0	0.01
0.0	0.0	0.0	0.01
0.0	0.8	0.2	0.01
1.0	0.0	0.2	0.01
0.0	0.0	0.0	0.01
0.0	0.8	0.2	0.01
1.0	0.0	0.2	0.01
0.0	0.0	1.0	0.01
0.0	0.0	0.0	0.01
0.0	0.0	0.0	0.01
0.0	0.8	0.2	0.01
0.0	0.0	0.0	0.01
0.0	0.0	1.0	0.01
0.0	0.8	0.2	0.01
0.0	0.0	1.0	0.01
0.0	0.8	0.2	0.01
0.0	0.0	0.0	0.01
0.0	0.0	1.0	0.01
0.0	0.0	0.0	0.01
1.0	0.0	0.2	0.01
0.0	0.0	1.0	0.01
1.0	0.0	0.2	0.01
0.0	0.0	1.0	0.01
1.0	0.0	0.2	0.01
0.0	0.8	0.2	0.01
0.0	0.8	0.2	0.01
0.0	0.0	1.0	0.01
0.0	0.0	1.0	0.01
0.0	0.0	0.0	0.01
0.0	0.8	0.2	0.01
0.0	0.0	0.0	0.3
0.0	0.0	0.0	0.01
0.0	0.0	0.0	0.01
0.0	0.8	0.2	0.01
0.0	0.0	1.0	0.01
0.0	0.8	0.2	0.01
0.0	0.0	0.0	0.01
0.0	0.0	0.0	0.01
0.0	0.8	0.2	0.01
0.0	0.0	1.0	0.01
0.0	0.8	0.2	0.01
0.0	0.8	0.2	0.01
0.0	0.0	1.0	0.3
0.0	0.8	0.2	0.01
0.0	0.0	0.0	0.01
0.0	0.0	0.0	0.01
1.0	0.0	0.2	0.01
0.0	0.8	0.2	0.01
0.0	0.0	0.0	0.01
0.0	0.8	0.2	0.01
0.0	0.0	0.0	0.01
1.0	0.0	0.2	0.01
0.0	0.8	0.2	0.01
0.0	0.0	0.0	0.01
0.0	0.0	1.0	0.01
0.0	0.0	0.0	0.01
0.0	0.0	0.0	0.01
1.0	0.0	0.2	0.01
0.0	0.0	0.0	0.01
0.0	0.0	0.0	0.01
0.0	0.8	0.2	0.01
0.0	0.8	0.2	0.3
0.0	0.0	0.0	0.01
0.0	0.0	0.0	0.01
0.0	0.8	0.2	0.01
0.0	0.0	1.0	0.01
0.0	0.8	0.2	0.01
0.0	0.0	1.0	0.01
0.0	0.0	0.0	0.01
0.0	0.0	1.0	0.3
0.0	0.0	0.0	0.01
0.0	0.0	1.0	0.01
0.0	0.8	0.2	0.01
0.0	0.0	0.0	0.01
0.0	0.0	0.0	0.01
1.0	0.0	0.2	0.01
0.0	0.0	0.0	0.01
1.0	0.0	0.2	0.01
0.0	0.0	0.0	0.01
0.0	0.0	0.0	0.01
0.0	0.8	0.2	0.01
0.0	0.0	0.0	0.01
0.0	0.8	0.2	0.01
0.0	0.0	1.0	0.01
0.0	0.0	1.0	0.01
0.0	0.8	0.2	0.01
1.0	0.0	0.2	0.01
0.0	0.8	0.2	0.01
0.0	0.0	0.0	0.01
0.0	0.8	0.2	0.01
0.0	0.0	1.0	0.01
0.0	0.8	0.2	0.01
0.0	0.8	0.2	0.01
0.0	0.8	0.2	0.01
0.0	0.0	1.0	0.01
0.0	0.0	1.0	0.01
0.0	0.8	0.2	0.3
0.0	0.0	0.0	0.01
0.0	0.8	0.2	0.01
0.0	0.0	0.0	0.01
0.0	0.0	1.0	0.01
0.0	0.0	0.0	0.01
0.0	0.8	0.2	0.01
0.0	0.0	0.0	0.01
0.0	0.0	1.0	0.01
0.0	0.0	0.0	0.01
0.0	0.8	0.2	0.01
0.0	0.0	0.0	0.01
0.0	0.8	0.2	0.01
0.0	0.0	0.0	0.01
0.0	0.0	1.0	0.01
0.0	0.8	0.2	0.01
0.0	0.0	0.0	0.01
0.0	0.0	0.0	0.01
0.0	0.0	0.0	0.01
0.0	0.0	0.0	0.01
0.0	0.0	0.0	0.01
0.0	0.8	0.2	0.01
0.0	0.0	0.0	0.01
0.0	0.0	0.0	0.01
0.0	0.8	0.2	0.01
0.0	0.0	0.0	0.01
0.0	0.0	0.0	0.01
0.0	0.0	0.0	0.01
0.0	0.0	0.0	0.01
0.0	0.0	1.0	0.01
0.0	0.8	0.2	0.01
0.0	0.8	0.2	0.01
0.0	0.8	0.2	0.01
0.0	0.8	0.2	0.01
0.0	0.0	1.0	0.01
0.0	0.0	1.0	0.01
0.0	0.0	0.0	0.01
0.0	0.0	1.0	0.01
0.0	0.0	0.0	0.01
0.0	0.0	0.0	0.01
0.0	0.8	0.2	0.01
0.0	0.0	1.0	0.01
0.0	0.0	0.0	0.01
1.0	0.0	0.2	0.01
0.0	0.8	0.2	0.01
0.0	0.0	0.0	0.01
0.0	0.8	0.2	0.01
0.0	0.0	0.0	0.01
0.0	0.0	1.0	0.01
0.0	0.0	0.0	0.01
0.0	0.0	0.0	0.01
0.0	0.8	0.2	0.01
0.0	0.8	0.2	0.01
1.0	0.0	0.2	0.01
0.0	0.0	0.0	0.01
0.0	0.8	0.2	0.01
0.0	0.0	1.0	0.01
0.0	0.0	0.0	0.01
0.0	0.0	0.0	0.01
0.0	0.0	0.0	0.01
0.0	0.0	0.0	0.01
0.0	0.0	1.0	0.01
0.0	0.0	0.0	0.01
0.0	0.0	0.0	0.01
0.0	0.0	0.0	0.01
0.0	0.0	0.0	0.01
0.0	0.0	1.0	0.01
0.0	0.8	0.2	0.01
0.0	0.0	0.0	0.01
0.0	0.8	0.2	0.3
0.0	0.8	0.2	0.01
0.0	0.8	0.2	0.01
0.0	0.0	1.0	0.01
0.0	0.0	0.0	0.01
0.0	0.8	0.2	0.01
0.0	0.0	0.0	0.01
0.0	0.8	0.2	0.3
0.0	0.0	0.0	0.01
0.0	0.0	0.0	0.01
0.0	0.0	1.0	0.01
0.0	0.0	0.0	0.01
0.0	0.0	0.0	0.01
0.0	0.0	1.0	0.01
0.0	0.0	0.0	0.01
1.0	0.0	0.2	0.01
1.0	0.0	0.2	0.01
0.0	0.0	1.0	0.01
0.0	0.0	0.0	0.01
0.0	0.0	1.0	0.01
0.0	0.8	0.2	0.01
0.0	0.0	1.0	0.3
0.0	0.8	0.2	0.01
0.0	0.0	0.0	0.01
0.0	0.0	0.0	0.01
0.0	0.0	0.0	0.01
0.0	0.0	0.0	0.01
0.0	0.8	0.2	0.01
0.0	0.0	0.0	0.01
0.0	0.0	0.0	0.01
0.0	0.0	0.0	0.01
0.0	0.8	0.2	0.01
0.0	0.0	0.0	0.01
0.0	0.0	0.0	0.3
0.0	0.0	0.0	0.01
0.0	0.8	0.2	0.01
0.0	0.0	0.0	0.01
0.0	0.0	0.0	0.01
0.0	0.8	0.2	0.01
0.0	0.0	1.0	0.01
0.0	0.0	0.0	0.01
0.0	0.0	0.0	0.01
0.0	0.0	0.0	0.01
0.0	0.0	1.0	0.01
0.0	0.8	0.2	0.01
0.0	0.0	0.0	0.01
0.0	0.8	0.2	0.3
0.0	0.8	0.2	0.01
0.0	0.0	1.0	0.01
1.0	0.0	0.2	0.01
0.0	0.0	1.0	0.01
0.0	0.8	0.2	0.01
0.0	0.0	1.0	0.01
0.0	0.8	0.2	0.01
0.0	0.0	1.0	0.01
0.0	0.0	1.0	0.01
0.0	0.0	0.0	0.01
0.0	0.8	0.2	0.01
0.0	0.0	0.0	0.01
0.0	0.0	1.0	0.01
0.0	0.8	0.2	0.01
0.0	0.8	0.2	0.01
0.0	0.0	0.0	0.01
0.0	0.8	0.2	0.01
0.0	0.0	0.0	0.01
0.0	0.0	0.0	0.01
0.0	0.8	0.2	0.01
0.0	0.0	0.0	0.01
0.0	0.0	0.0	0.3
0.0	0.0	0.0	0.3
1.0	0.0	0.2	0.01
0.0	0.0	1.0	0.01
0.0	0.8	0.2	0.3
0.0	0.0	0.0	0.01
0.0	0.8	0.2	0.01
0.0	0.0	1.0	0.01
1.0	0.0	0.2	0.01
0.0	0.8	0.2	0.3
0.0	0.0	0.0	0.01
0.0	0.0	1.0	0.01
0.0	0.8	0.2	0.01
0.0	0.0	0.0	0.01
0.0	0.0	0.0	0.01
0.0	0.0	1.0	0.3
0.0	0.8	0.2	0.01
0.0	0.0	1.0	0.01
0.0	0.0	0.0	0.01
0.0	0.0	1.0	0.01
0.0	0.8	0.2	0.01
0.0	0.0	0.0	0.01
0.0	0.8	0.2	0.3
0.0	0.0	1.0	0.01
0.0	0.8	0.2	0.01
0.0	0.0	1.0	0.01
0.0	0.8	0.2	0.01
0.0	0.0	0.0	0.01
1.0	0.0	0.2	0.01
0.0	0.0	0.0	0.01
0.0	0.8	0.2	0.01
0.0	0.0	0.0	0.01
1.0	0.0	0.2	0.01
0.0	0.0	1.0	0.01
0.0	0.0	0.0	0.01
0.0	0.0	0.0	0.01
0.0	0.8	0.2	0.01
0.0	0.0	1.0	0.01
0.0	0.0	1.0	0.01
0.0	0.0	1.0	0.01
0.0	0.8	0.2	0.01
0.0	0.0	0.0	0.01
0.0	0.0	1.0	0.01
0.0	0.0	1.0	0.01
0.0	0.0	1.0	0.01
0.0	0.0	0.0	0.01
0.0	0.0	0.0	0.01
0.0	0.0	0.0	0.01
0.0	0.8	0.2	0.01
0.0	0.0	0.0	0.01
0.0	0.0	1.0	0.01
0.0	0.8	0.2	0.01
0.0	0.8	0.2	0.01
0.0	0.8	0.2	0.01
0.0	0.0	1.0	0.3
0.0	0.0	0.0	0.01
0.0	0.0	0.0	0.01
0.0	0.0	0.0	0.01
0.0	0.0	0.0	0.01
0.0	0.0	0.0	0.01
1.0	0.0	0.2	0.01
0.0	0.0	0.0	0.3
0.0	0.0	0.0	0.01
0.0	0.0	1.0	0.01
0.0	0.0	1.0	0.01
0.0	0.0	0.0	0.01
0.0	0.0	0.0	0.01
1.0	0.0	0.2	0.01
0.0	0.8	0.2	0.01
0.0	0.0	1.0	0.3
0.0	0.0	0.0	0.01
0.0	0.0	0.0	0.01
0.0	0.0	1.0	0.01
0.0	0.0	1.0	0.01
0.0	0.0	0.0	0.01
0.0	0.0	0.0	0.01
0.0	0.0	1.0	0.01
0.0	0.0	0.0	0.01
0.0	0.0	0.0	0.01
0.0	0.0	0.0	0.01
0.0	0.0	0.0	0.01
0.0	0.8	0.2	0.01
0.0	0.0	0.0	0.01
0.0	0.0	1.0	0.01
0.0	0.8	0.2	0.01
0.0	0.8	0.2	0.01
0.0	0.0	0.0	0.01
0.0	0.0	0.0	0.01
0.0	0.0	1.0	0.01
0.0	0.8	0.2	0.01
0.0	0.0	1.0	0.01
0.0	0.0	1.0	0.01
0.0	0.8	0.2	0.01
0.0	0.8	0.2	0.01
0.0	0.0	0.0	0.01
0.0	0.0	0.0	0.01
0.0	0.0	0.0	0.01
0.0	0.0	1.0	0.01
0.0	0.0	0.0	0.3
0.0	0.0	1.0	0.01
0.0	0.0	0.0	0.01
0.0	0.0	1.0	0.3
0.0	0.0	0.0	0.01
0.0	0.0	1.0	0.01
0.0	0.8	0.2	0.01
0.0	0.0	1.0	0.01
0.0	0.0	0.0	0.01
0.0	0.0	0.0	0.01
1.0	0.0	0.2	0.01
0.0	0.8	0.2	0.01
0.0	0.0	0.0	0.01
0.0	0.8	0.2	0.01
0.0	0.0	1.0	0.01
0.0	0.0	0.0	0.01
0.0	0.8	0.2	0.01
0.0	0.0	0.0	0.01
0.0	0.8	0.2	0.01
0.0	0.8	0.2	0.01
0.0	0.0	0.0	0.01
0.0	0.0	0.0	0.01
0.0	0.0	0.0	0.01
0.0	0.0	1.0	0.01
0.0	0.0	1.0	0.01
1.0	0.0	0.2	0.01
0.0	0.0	1.0	0.01
0.0	0.8	0.2	0.3
0.0	0.8	0.2	0.01
0.0	0.8	0.2	0.01
0.0	0.0	1.0	0.01
1.0	0.0	0.2	0.01
0.0	0.0	0.0	0.01
0.0	0.0	0.0	0.01
0.0	0.0	0.0	0.01
0.0	0.0	0.0	0.01
0.0	0.8	0.2	0.01
0.0	0.8	0.2	0.01
0.0	0.0	0.0	0.01
0.0	0.0	1.0	0.01
0.0	0.0	0.0	0.01
0.0	0.0	0.0	0.01
1.0	0.0	0.2	0.01
0.0	0.0	0.0	0.01
0.0	0.0	0.0	0.01
0.0	0.0	1.0	0.01
0.0	0.0	1.0	0.01
0.0	0.0	0.0	0.01
1.0	0.0	0.2	0.01
0.0	0.0	1.0	0.01
0.0	0.0	0.0	0.01
0.0	0.0	0.0	0.01
0.0	0.0	1.0	0.01
0.0	0.0	0.0	0.01
0.0	0.0	0.0	0.01
1.0	0.0	0.2	0.3
0.0	0.0	0.0	0.01
0.0	0.0	0.0	0.01
1.0	0.0	0.2	0.01
0.0	0.0	1.0	0.01
0.0	0.0	0.0	0.01
0.0	0.8	0.2	0.01
1.0	0.0	0.2	0.01
0.0	0.8	0.2	0.01
0.0	0.8	0.2	0.01
0.0	0.0	0.0	0.01
0.0	0.8	0.2	0.01
0.0	0.0	0.0	0.01
0.0	0.0	1.0	0.01
0.0	0.0	0.0	0.01
0.0	0.0	1.0	0.01
0.0	0.0	0.0	0.01
0.0	0.8	0.2	0.01
0.0	0.0	0.0	0.01
0.0	0.0	1.0	0.01
0.0	0.8	0.2	0.01
0.0	0.0	0.0	0.01
1.0	0.0	0.2	0.01
0.0	0.0	0.0	0.01
0.0	0.8	0.2	0.01
0.0	0.0	0.0	0.01
0.0	0.8	0.2	0.01
0.0	0.8	0.2	0.01
0.0	0.0	0.0	0.01
0.0	0.0	1.0	0.01
0.0	0.0	0.0	0.01
0.0	0.8	0.2	0.01
1.0	0.0	0.2	0.01
0.0	0.0	1.0	0.01
0.0	0.0	0.0	0.01
0.0	0.0	1.0	0.01
0.0	0.8	0.2	0.3
0.0	0.0	1.0	0.01
0.0	0.0	0.0	0.01
0.0	0.8	0.2	0.01
0.0	0.0	0.0	0.01
0.0	0.0	1.0	0.3
0.0	0.0	0.0	0.01
0.0	0.8	0.2	0.01
0.0	0.8	0.2	0.01
0.0	0.0	0.0	0.01
1.0	0.0	0.2	0.01
0.0	0.8	0.2	0.01
0.0	0.0	0.0	0.01
0.0	0.0	0.0	0.01
0.0	0.0	1.0	0.01
0.0	0.0	1.0	0.01
0.0	0.0	0.0	0.01
0.0	0.8	0.2	0.3
0.0	0.0	0.0	0.01
0.0	0.0	1.0	0.01
0.0	0.0	1.0	0.01
0.0	0.0	0.0	0.01
0.0	0.8	0.2	0.01
0.0	0.0	0.0	0.3
0.0	0.0	1.0	0.01
0.0	0.8	0.2	0.01
0.0	0.0	0.0	0.3
0.0	0.0	0.0	0.01
0.0	0.0	1.0	0.01
0.0	0.8	0.2	0.01
0.0	0.0	0.0	0.01
0.0	0.0	0.0	0.01
0.0	0.0	1.0	0.01
0.0	0.0	1.0	0.01
1.0	0.0	0.2	0.01
0.0	0.8	0.2	0.01
0.0	0.0	0.0	0.3
1.0	0.0	0.2	0.01
0.0	0.0	1.0	0.01
0.0	0.8	0.2	0.01
0.0	0.8	0.2	0.01
0.0	0.0	1.0	0.01
0.0	0.0	1.0	0.01
1.0	0.0	0.2	0.01
0.0	0.0	0.0	0.01
0.0	0.0	0.0	0.01
0.0	0.0	0.0	0.01
0.0	0.8	0.2	0.01
0.0	0.0	1.0	0.01
0.0	0.8	0.2	0.01
0.0	0.8	0.2	0.01
0.0	0.0	0.0	0.01
0.0	0.0	0.0	0.01
0.0	0.0	1.0	0.01
0.0	0.8	0.2	0.01
0.0	0.0	1.0	0.01
0.0	0.0	0.0	0.01
0.0	0.8	0.2	0.01
1.0	0.0	0.2	0.01
0.0	0.8	0.2	0.01
0.0	0.0	0.0	0.01
0.0	0.8	0.2	0.01
0.0	0.8	0.2	0.01
0.0	0.0	0.0	0.01
0.0	0.0	1.0	0.01
0.0	0.8	0.2	0.01
0.0	0.0	0.0	0.01
0.0	0.8	0.2	0.01
0.0	0.8	0.2	0.01
1.0	0.0	0.2	0.3
0.0	0.0	0.0	0.01
0.0	0.0	0.0	0.01
0.0	0.8	0.2	0.01
0.0	0.0	0.0	0.01
0.0	0.8	0.2	0.01
0.0	0.0	1.0	0.01
0.0	0.0	0.0	0.01
0.0	0.0	0.0	0.01
0.0	0.0	0.0	0.01
0.0	0.0	1.0	0.01
0.0	0.8	0.2	0.01
0.0	0.0	0.0	0.01
0.0	0.8	0.2	0.01
0.0	0.0	0.0	0.01
0.0	0.0	0.0	0.01
0.0	0.0	1.0	0.01
0.0	0.0	0.0	0.01
0.0	0.0	0.0	0.01
0.0	0.0	0.0	0.01
1.0	0.0	0.2	0.01
0.0	0.8	0.2	0.01
0.0	0.0	0.0	0.01
0.0	0.0	0.0	0.01
0.0	0.8	0.2	0.01
0.0	0.0	1.0	0.01
0.0	0.0	1.0	0.01
0.0	0.0	0.0	0.01
0.0	0.0	1.0	0.01
0.0	0.8	0.2	0.3
0.0	0.0	0.0	0.01
0.0	0.8	0.2	0.01
0.0	0.0	0.0	0.01
0.0	0.8	0.2	0.01
0.0	0.0	1.0	0.01
0.0	0.0	0.0	0.01
0.0	0.0	0.0	0.01
0.0	0.8	0.2	0.01
0.0	0.0	0.0	0.01
0.0	0.0	1.0	0.3
0.0	0.0	0.0	0.01
0.0	0.0	1.0	0.01
0.0	0.0	1.0	0.01
0.0	0.0	0.0	0.01
0.0	0.8	0.2	0.01
1.0	0.0	0.2	0.01
0.0	0.0	0.0	0.01
0.0	0.0	1.0	0.01
0.0	0.8	0.2	0.01
0.0	0.0	0.0	0.01
0.0	0.0	0.0	0.01
1.0	0.0	0.2	0.01
0.0	0.0	1.0	0.01
0.0	0.0	1.0	0.01
0.0	0.8	0.2	0.01
0.0	0.0	0.0	0.01
0.0	0.8	0.2	0.01
0.0	0.8	0.2	0.3
0.0	0.0	0.0	0.01
0.0	0.0	0.0	0.01
0.0	0.0	1.0	0.01
0.0	0.8	0.2	0.01
0.0	0.8	0.2	0.01
0.0	0.8	0.2	0.01
0.0	0.0	0.0	0.01
0.0	0.0	0.0	0.01
0.0	0.0	0.0	0.01
0.0	0.8	0.2	0.01
0.0	0.0	0.0	0.01
0.0	0.8	0.2	0.01
0.0	0.8	0.2	0.01
0.0	0.0	1.0	0.01
0.0	0.8	0.2	0.01
0.0	0.0	1.0	0.01
0.0	0.0	1.0	0.01
0.0	0.0	0.0	0.01
0.0	0.0	0.0	0.01
0.0	0.0	0.0	0.01
0.0	0.0	1.0	0.01
0.0	0.8	0.2	0.01
0.0	0.0	0.0	0.01
0.0	0.0	1.0	0.01
0.0	0.0	0.0	0.01
0.0	0.0	1.0	0.01
0.0	0.8	0.2	0.01
0.0	0.0	1.0	0.01
0.0	0.0	1.0	0.01
0.0	0.0	1.0	0.01
0.0	0.8	0.2	0.01
1.0	0.0	0.2	0.01
0.0	0.0	0.0	0.01
0.0	0.0	0.0	0.01
0.0	0.0	1.0	0.01
0.0	0.8	0.2	0.01
0.0	0.0	1.0	0.01
0.0	0.0	0.0	0.01
0.0	0.0	0.0	0.01
0.0	0.8	0.2	0.01
0.0	0.0	0.0	0.01
0.0	0.8	0.2	0.01
0.0	0.0	1.0	0.01
0.0	0.0	0.0	0.01
0.0	0.0	1.0	0.01
0.0	0.8	0.2	0.01
0.0	0.8	0.2	0.01
0.0	0.0	0.0	0.01
0.0	0.0	1.0	0.01
0.0	0.0	0.0	0.01
1.0	0.0	0.2	0.01
0.0	0.8	0.2	0.01
0.0	0.8	0.2	0.01
0.0	0.0	0.0	0.01
0.0	0.0	0.0	0.01
0.0	0.0	1.0	0.01
1.0	0.0	0.2	0.01
0.0	0.0	1.0	0.01
0.0	0.0	1.0	0.01
0.0	0.0	1.0	0.01
0.0	0.8	0.2	0.01
0.0	0.0	0.0	0.01
0.0	0.0	1.0	0.01
0.0	0.0	1.0	0.01
0.0	0.0	0.0	0.3
0.0	0.8	0.2	0.01
0.0	0.8	0.2	0.01
0.0	0.8	0.2	0.01
0.0	0.8	0.2	0.01
0.0	0.0	0.0	0.01
0.0	0.0	1.0	0.01
0.0	0.0	0.0	0.01
0.0	0.0	1.0	0.01
0.0	0.0	0.0	0.01
0.0	0.0	0.0	0.01
0.0	0.0	0.0	0.01
0.0	0.0	0.0	0.01
0.0	0.8	0.2	0.01
0.0	0.0	0.0	0.01
0.0	0.0	1.0	0.01
0.0	0.0	0.0	0.01
0.0	0.8	0.2	0.01
0.0	0.0	0.0	0.01
0.0	0.0	1.0	0.01
0.0	0.0	0.0	0.01
0.0	0.0	0.0	0.01
0.0	0.8	0.2	0.01
0.0	0.0	0.0	0.01
0.0	0.8	0.2	0.01
0.0	0.0	1.0	0.01
0.0	0.0	0.0	0.01
0.0	0.0	0.0	0.01
0.0	0.8	0.2	0.01
0.0	0.8	0.2	0.01
0.0	0.0	1.0	0.01
0.0	0.0	0.0	0.01
1.0	0.0	0.2	0.3
0.0	0.0	1.0	0.01
0.0	0.0	1.0	0.01
0.0	0.0	0.0	0.01
0.0	0.0	1.0	0.01
0.0	0.0	1.0	0.01
0.0	0.8	0.2	0.01
0.0	0.8	0.2	0.01
0.0	0.0	0.0	0.01
0.0	0.0	1.0	0.01
0.0	0.0	0.0	0.01
0.0	0.0	1.0	0.01
0.0	0.0	1.0	0.01
0.0	0.0	0.0	0.01
0.0	0.8	0.2	0.01
0.0	0.8	0.2	0.01
0.0	0.8	0.2	0.01
0.0	0.0	0.0	0.01
0.0	0.0	0.0	0.01
0.0	0.0	0.0	0.01
0.0	0.0	0.0	0.01
0.0	0.0	0.0	0.01
0.0	0.0	1.0	0.01
1.0	0.0	0.2	0.01
0.0	0.0	0.0	0.01
0.0	0.0	1.0	0.01
0.0	0.0	1.0	0.01
0.0	0.0	1.0	0.01
0.0	0.0	0.0	0.01
0.0	0.0	0.0	0.01
0.0	0.0	1.0	0.01
0.0	0.0	0.0	0.01
0.0	0.0	1.0	0.01
0.0	0.0	0.0	0.01
0.0	0.0	1.0	0.3
0.0	0.0	1.0	0.01
0.0	0.8	0.2	0.01
0.0	0.0	0.0	0.01
0.0	0.0	0.0	0.01
0.0	0.8	0.2	0.01
0.0	0.0	0.0	0.01
0.0	0.8	0.2	0.01
0.0	0.8	0.2	0.01
0.0	0.8	0.2	0.01
0.0	0.0	0.0	0.01
0.0	0.8	0.2	0.01
0.0	0.8	0.2	0.3
0.0	0.0	0.0	0.01
0.0	0.0	0.0	0.01
0.0	0.0	1.0	0.3
0.0	0.0	0.0	0.01
0.0	0.0	0.0	0.01
0.0	0.0	1.0	0.01
0.0	0.0	0.0	0.01
0.0	0.0	1.0	0.01
0.0	0.0	0.0	0.01
0.0	0.0	0.0	0.01
0.0	0.0	0.0	0.01
0.0	0.0	0.0	0.01
0.0	0.0	0.0	0.01
0.0	0.0	0.0	0.01
0.0	0.8	0.2	0.01
0.0	0.0	0.0	0.01
0.0	0.0	0.0	0.01
0.0	0.0	1.0	0.01
0.0	0.0	0.0	0.01
0.0	0.0	0.0	0.01
0.0	0.0	0.0	0.01
0.0	0.0	1.0	0.01
1.0	0.0	0.2	0.01
1.0	0.0	0.2	0.01
0.0	0.8	0.2	0.01
0.0	0.0	0.0	0.01
0.0	0.0	1.0	0.01
0.0	0.8	0.2	0.01
0.0	0.8	0.2	0.01
0.0	0.0	0.0	0.01
0.0	0.8	0.2	0.01
0.0	0.0	0.0	0.01
0.0	0.0	1.0	0.01
0.0	0.0	0.0	0.01
0.0	0.8	0.2	0.3
0.0	0.0	0.0	0.01
0.0	0.0	0.0	0.01
0.0	0.8	0.2	0.3
0.0	0.8	0.2	0.01
0.0	0.0	0.0	0.01
0.0	0.0	0.0	0.01
0.0	0.0	0.0	0.01
0.0	0.8	0.2	0.01
0.0	0.0	1.0	0.01
0.0	0.0	0.0	0.01
0.0	0.8	0.2	0.01
1.0	0.0	0.2	0.3
0.0	0.0	0.0	0.01
0.0	0.0	1.0	0.01
0.0	0.8	0.2	0.01
0.0	0.8	0.2	0.01
0.0	0.8	0.2	0.01
0.0	0.0	1.0	0.01
0.0	0.8	0.2	0.01
0.0	0.0	0.0	0.01
0.0	0.0	1.0	0.01
0.0	0.0	1.0	0.01
0.0	0.8	0.2	0.01
0.0	0.0	0.0	0.01
0.0	0.0	0.0	0.01
0.0	0.0	0.0	0.01
0.0	0.8	0.2	0.01
0.0	0.8	0.2	0.01
0.0	0.8	0.2	0.01
0.0	0.8	0.2	0.01
0.0	0.0	0.0	0.01
0.0	0.0	0.0	0.01
0.0	0.0	1.0	0.01
0.0	0.0	0.0	0.01
0.0	0.8	0.2	0.01
0.0	0.8	0.2	0.01
0.0	0.0	0.0	0.01
0.0	0.0	1.0	0.01
0.0	0.0	0.0	0.01
0.0	0.0	1.0	0.01
0.0	0.8	0.2	0.01
0.0	0.8	0.2	0.01
0.0	0.8	0.2	0.01
1.0	0.0	0.2	0.01
0.0	0.8	0.2	0.3
0.0	0.0	1.0	0.01
0.0	0.0	0.0	0.01
0.0	0.0	0.0	0.01
0.0	0.0	1.0	0.01
0.0	0.8	0.2	0.01
1.0	0.0	0.2	0.01
0.0	0.0	1.0	0.01
0.0	0.8	0.2	0.01
0.0	0.0	1.0	0.01
1.0	0.0	0.2	0.01
0.0	0.0	1.0	0.01
0.0	0.8	0.2	0.01
0.0	0.8	0.2	0.01
0.0	0.0	0.0	0.01
0.0	0.0	0.0	0.01
0.0	0.0	0.0	0.01
1.0	0.0	0.2	0.01
0.0	0.0	0.0	0.01
1.0	0.0	0.2	0.01
0.0	0.0	1.0	0.01
0.0	0.8	0.2	0.01
0.0	0.0	0.0	0.01
0.0	0.0	0.0	0.01
0.0	0.0	0.0	0.01
0.0	0.0	1.0	0.01
0.0	0.0	0.0	0.01
0.0	0.8	0.2	0.01
0.0	0.0	0.0	0.01
0.0	0.8	0.2	0.01
0.0	0.8	0.2	0.01
0.0	0.0	1.0	0.01
0.0	0.0	1.0	0.01
0.0	0.0	0.0	0.01
0.0	0.0	1.0	0.01
0.0	0.0	1.0	0.01
0.0	0.0	1.0	0.01
0.0	0.8	0.2	0.01
0.0	0.8	0.2	0.01
0.0	0.0	0.0	0.01
0.0	0.0	1.0	0.01
0.0	0.0	0.0	0.01
0.0	0.0	0.0	0.01
0.0	0.0	1.0	0.01
0.0	0.0	0.0	0.01
0.0	0.8	0.2	0.01
0.0	0.0	0.0	0.01
0.0	0.0	0.0	0.01
0.0	0.0	0.0	0.01
0.0	0.0	1.0	0.01
0.0	0.0	0.0	0.01
0.0	0.8	0.2	0.01
0.0	0.0	0.0	0.01
0.0	0.0	0.0	0.01
0.0	0.0	1.0	0.01
0.0	0.0	1.0	0.3
1.0	0.0	0.2	0.01
0.0	0.0	0.0	0.01
0.0	0.8	0.2	0.01
0.0	0.0	0.0	0.01
0.0	0.0	0.0	0.01
0.0	0.8	0.2	0.01
0.0	0.8	0.2	0.01
0.0	0.0	0.0	0.01
0.0	0.8	0.2	0.01
0.0	0.0	0.0	0.01
1.0	0.0	0.2	0.01
0.0	0.0	0.0	0.01
0.0	0.0	0.0	0.01
0.0	0.0	0.0	0.01
0.0	0.0	1.0	0.01
0.0	0.8	0.2	0.01
0.0	0.0	0.0	0.01
0.0	0.0	0.0	0.01
0.0	0.0	0.0	0.01
0.0	0.0	0.0	0.01
1.0	0.0	0.2	0.01
0.0	0.0	0.0	0.01
0.0	0.8	0.2	0.01
1.0	0.0	0.2	0.01
0.0	0.0	0.0	0.01
0.0	0.8	0.2	0.01
0.0	0.0	0.0	0.01
0.0	0.0	0.0	0.01
0.0	0.0	0.0	0.01
1.0	0.0	0.2	0.01
0.0	0.0	0.0	0.01
0.0	0.0	1.0	0.01
0.0	0.0	0.0	0.01
0.0	0.0	1.0	0.01
0.0	0.8	0.2	0.01
0.0	0.0	0.0	0.01
0.0	0.8	0.2	0.01
0.0	0.0	1.0	0.01
0.0	0.0	0.0	0.01
0.0	0.8	0.2	0.01
0.0	0.8	0.2	0.01
0.0	0.0	0.0	0.01
0.0	0.0	0.0	0.01
[truncated: 1,532,350 more chars]
