# Supplementary material for: Immune-enrichment of non-small cell lung cancer baseline biopsies for multiplex profiling define prognostic immune checkpoint combinations for patient stratification
Source: J Immunother Cancer. 2019 Mar 28;7:86. doi: 10.1186/s40425-019-0544-x (PMC6437930; doi:10.1186/s40425-019-0544-x)
Supplement: Supplementary file 4 — Interactive NAViGaTOR .n3e file of ICP-interactors and pathways. (N3E 958 kb) [file 40425_2019_544_MOESM4_ESM.n3e › OBO Category.data]

http://purl.obolibrary.org/obo/go.obo
Binding	GO:0005488
Catalytic Activity	GO:0003824
Channel Regulator Activity	GO:0016247
Enzyme Regulator Activity	GO:0030234
Regulation of Molecular Function	GO:0044093	GO:0065009	GO:0044092
Transcription Factor Activity	GO:0000988	GO:0001071
Receptor Regulator Activity	GO:0030545
Structural Molecule Activity	GO:0005198
Translation Regulator Activity	GO:0045182
Transporter Activity	GO:0005215
