# Supplementary material for: Immune-enrichment of non-small cell lung cancer baseline biopsies for multiplex profiling define prognostic immune checkpoint combinations for patient stratification
Source: J Immunother Cancer. 2019 Mar 28;7:86. doi: 10.1186/s40425-019-0544-x (PMC6437930; doi:10.1186/s40425-019-0544-x)
Supplement: Supplementary file 4 — Interactive NAViGaTOR .n3e file of ICP-interactors and pathways. (N3E 958 kb) [file 40425_2019_544_MOESM4_ESM.n3e › OBO Color Scheme.data]

Binding	#a6cee3
null	#808080
Structural Molecule Activity	#ff7f00
Transcription Factor Activity	#e31a1c
Transporter Activity	#6a3d9a
Enzyme Regulator Activity	#33a02c
Catalytic Activity	#1f78b4
Receptor Regulator Activity	#fdbf6f
Translation Regulator Activity	#cab2d6
Channel Regulator Activity	#b2df8a
Regulation of Molecular Function	#fb9a99
